# Supplementary material for: Improved understanding of aqueous solubility modeling through topological data analysis
Source: J Cheminform. 2018 Nov 20;10:54. doi: 10.1186/s13321-018-0308-5 (PMC6755597; doi:10.1186/s13321-018-0308-5)
Supplement: Supplementary file 1 — Additional file 1. The Wang dataset of the molecules analysed, with the descriptors used in the mapper analysis. [file 13321_2018_308_MOESM1_ESM.csv]

Source	SubSource	SubID	NetID	SLN	smi	LogS	No_	NAME	MW	AMW	Sv	Se	Sp	Si	Mv	Me	Mp	Mi	nAT	nSK	nBT	nBO	nBM	SCBO	RBN	RBF	nDB	nTB	nAB	nH	nC	nN	nO	nP	nS	nF	nCL	nBR	nI	nHM	nHet	nX	H_	C_	N_	O_	X_	nCsp3	nCsp2
1	1	1003	1_1_1003Wang	NH2C[4]=NC(=C(CH=N@4)CH2C[14]=CHC(=C(C(=CH@14)OCH3)OCH2CH2OCH3)OCH3)NH2	COCCOc1c(OC)cc(Cc2cnc(N)nc2N)cc1OC	-2.1	998	COCCOc1c(OC)cc(Cc2cnc(N)nc2N)cc1OC	334.42	7.27	27.686	46.669	28.693	52.568	0.602	1.015	0.624	1.143	46	24	47	25	12	31	8	0.17	0	0	12	22	16	4	4	0	0	0	0	0	0	0	8	0	47.8	34.8	8.7	8.7	0	6	10
1	1	1004	1_1_1004Wang	NH2C[4]=NC(=C(CH=N@4)CH2C[14]=CHC(=C(C(=CH@14)OCH3)OCH3)OCH3)NH2	COc1cc(Cc2cnc(N)nc2N)cc(OC)c1OC	-2.86	999	COc1cc(Cc2cnc(N)nc2N)cc(OC)c1OC	290.36	7.445	23.918	39.574	24.716	44.528	0.613	1.015	0.634	1.142	39	21	40	22	12	28	5	0.125	0	0	12	18	14	4	3	0	0	0	0	0	0	0	7	0	46.2	35.9	10.3	7.7	0	4	10
1	1	1005	1_1_1005Wang	NH2C[4]N=C(N=C(CH=@4)CH3)CH3	Cc1cc(N)nc(C)n1	-1.28	1000	Cc1cc(N)nc(C)n1	123.18	6.843	10.645	17.956	11.301	20.741	0.591	0.998	0.628	1.152	18	9	18	9	6	12	0	0	0	0	6	9	6	3	0	0	0	0	0	0	0	0	3	0	50	33.3	16.7	0	0	2	4
1	1	1007	1_1_1007Wang	NH2CH2C[7]=CHCH=CHCH=CH@7	NCc1ccccc1	-1.53	1002	NCc1ccccc1	107.17	6.304	10.129	16.636	11.051	19.159	0.596	0.979	0.65	1.127	17	8	17	8	6	11	1	0.059	0	0	6	9	7	1	0	0	0	0	0	0	0	0	1	0	52.9	41.2	5.9	0	0	1	6
1	1	1008	1_1_1008Wang	NH2CH2CH2C[10]=CHCH=C(CH=CH@10)OH	NCCc1ccc(O)cc1	-1.12	1003	NCCc1ccc(O)cc1	137.2	6.533	12.37	20.847	13.267	23.784	0.589	0.993	0.632	1.133	21	10	21	10	6	13	2	0.095	0	0	6	11	8	1	1	0	0	0	0	0	0	0	2	0	52.4	38.1	4.8	4.8	0	2	6
1	1	1009	1_1_1009Wang	NH2CH2CH2CH2CH2CH2CH2CH2CH2CH2CH2C(=O)OH	NCCCCCCCCCCC(=O)O	-2.7	1004	NCCCCCCCCCCC(=O)O	201.35	5.442	19.246	36.476	21.29	42.484	0.52	0.986	0.575	1.148	37	14	36	13	1	14	10	0.278	1	0	0	23	11	1	2	0	0	0	0	0	0	0	3	0	62.2	29.7	2.7	5.4	0	10	1
1	1	100	1_1_100Wang	C[1]H2CH2CH=CHCH2@1	C1=CCCC1	-2.1	100	C1=CCCC1	68.13	5.241	7.107	12.534	8.046	14.661	0.547	0.964	0.619	1.128	13	5	13	5	1	6	0	0	1	0	0	8	5	0	0	0	0	0	0	0	0	0	0	0	61.5	38.5	0	0	0	3	2
1	1	1010	1_1_1010Wang	NH2CH2CH2CH2CH2CH2CH2CH2CH3	CCCCCCCCN	-2.75	1005	CCCCCCCCN	129.28	4.617	13.763	27.054	15.858	32.235	0.492	0.966	0.566	1.151	28	9	27	8	0	8	6	0.222	0	0	0	19	8	1	0	0	0	0	0	0	0	0	1	0	67.9	28.6	3.6	0	0	8	0
1	1	1011	1_1_1011Wang	NH2CH2CH2CH2CH2CH2CH2CH3	CCCCCCCN	-1.85	1006	CCCCCCCN	115.25	4.61	12.236	24.171	14.097	28.82	0.489	0.967	0.564	1.153	25	8	24	7	0	7	5	0.208	0	0	0	17	7	1	0	0	0	0	0	0	0	0	1	0	68	28	4	0	0	7	0
1	1	1012	1_1_1012Wang	NH2CH2CH2CH2CH2CH2CH3	CCCCCCN	-1.1	1007	CCCCCCN	101.22	4.601	10.709	21.287	12.335	25.405	0.487	0.968	0.561	1.155	22	7	21	6	0	6	4	0.19	0	0	0	15	6	1	0	0	0	0	0	0	0	0	1	0	68.2	27.3	4.5	0	0	6	0
1	1	1013	1_1_1013Wang	NH2CH2CH(CH2CH2CH2CH3)CH2CH3	CCCCC(CC)CN	-1.71	1008	CCCCC(CC)CN	129.28	4.617	13.763	27.054	15.858	32.235	0.492	0.966	0.566	1.151	28	9	27	8	0	8	5	0.185	0	0	0	19	8	1	0	0	0	0	0	0	0	0	1	0	67.9	28.6	3.6	0	0	8	0
1	1	1014	1_1_1014Wang	NH2CH2CH(OH)C[11]=CHCH=CHCH=CH@11	NCC(O)c1ccccc1	-0.48	1009	NCC(O)c1ccccc1	137.2	6.533	12.37	20.847	13.267	23.784	0.589	0.993	0.632	1.133	21	10	21	10	6	13	2	0.095	0	0	6	11	8	1	1	0	0	0	0	0	0	0	2	0	52.4	38.1	4.8	4.8	0	2	6
1	1	1015	1_1_1015Wang	NH2CH(CH2C[9]=CHC(=C(CH=CH@9)OH)OH)C(=O)OH	NC(Cc1ccc(O)c(O)c1)C(=O)O	-1.6	1010	NC(Cc1ccc(O)c(O)c1)C(=O)O	197.21	7.888	15.515	25.829	15.631	28.412	0.621	1.033	0.625	1.136	25	14	25	14	7	18	3	0.12	1	0	6	11	9	1	4	0	0	0	0	0	0	0	5	0	44	36	4	16	0	2	7
1	1	1016	1_1_1016Wang	NH2CH(CH2C[9]=CHCH=C(CH=CH@9)OH)C(=O)OH	NC(Cc1ccc(O)cc1)C(=O)O	-2.57	1011	NC(Cc1ccc(O)cc1)C(=O)O	181.21	7.55	14.8	24.502	15.176	27.203	0.617	1.021	0.632	1.133	24	13	24	13	7	17	3	0.125	1	0	6	11	9	1	3	0	0	0	0	0	0	0	4	0	45.8	37.5	4.2	12.5	0	2	7
1	1	1017	1_1_1017Wang	NH2CH(CH2C[9]=CHCH=CHCH=CH@9)C(=O)OH	NC(Cc1ccccc1)C(=O)O	-1.23	1012	NC(Cc1ccccc1)C(=O)O	165.21	7.183	14.085	23.174	14.722	25.993	0.612	1.008	0.64	1.13	23	12	23	12	7	16	3	0.13	1	0	6	11	9	1	2	0	0	0	0	0	0	0	3	0	47.8	39.1	4.3	8.7	0	2	7
1	1	1018	1_1_1018Wang	NH2CH(CH2CH2C(=O)NH2)C(=O)OH	NC(=O)CCC(N)C(=O)O	-0.55	1013	NC(=O)CCC(N)C(=O)O	146.17	7.308	11.294	20.72	11.42	23.286	0.565	1.036	0.571	1.164	20	10	19	9	2	11	4	0.211	2	0	0	10	5	2	3	0	0	0	0	0	0	0	5	0	50	25	10	15	0	3	2
1	1	1019	1_1_1019Wang	NH2CH(CH2CH3)C(=O)OH	CCC(N)C(=O)O	0.31	1014	CCC(N)C(=O)O	103.14	6.446	8.558	16.291	8.96	18.578	0.535	1.018	0.56	1.161	16	7	15	6	1	7	2	0.133	1	0	0	9	4	1	2	0	0	0	0	0	0	0	3	0	56.3	25	6.3	12.5	0	3	1
1	1	101	1_1_101Wang	C[1]H2CH=CHCH2CH=CH@1	C1=CCC=CC1	-1.97	101	C1=CCC=CC1	80.14	5.724	8.107	13.534	9.046	15.661	0.579	0.967	0.646	1.119	14	6	14	6	2	8	0	0	2	0	0	8	6	0	0	0	0	0	0	0	0	0	0	0	57.1	42.9	0	0	0	2	4
1	1	1020	1_1_1020Wang	NH2CH(CH2C(=O)NH2)C(=O)OH	NC(=O)CC(N)C(=O)O	-0.74	1015	NC(=O)CC(N)C(=O)O	132.14	7.773	9.768	17.836	9.659	19.87	0.575	1.049	0.568	1.169	17	9	16	8	2	10	3	0.188	2	0	0	8	4	2	3	0	0	0	0	0	0	0	5	0	47.1	23.5	11.8	17.6	0	2	2
1	1	1021	1_1_1021Wang	NH2CH(CH2C(=O)OH)CH3	CC(N)CC(=O)O	1.08	1016	CC(N)CC(=O)O	103.14	6.446	8.558	16.291	8.96	18.578	0.535	1.018	0.56	1.161	16	7	15	6	1	7	2	0.133	1	0	0	9	4	1	2	0	0	0	0	0	0	0	3	0	56.3	25	6.3	12.5	0	3	1
1	1	1022	1_1_1022Wang	NH2CH(CH(OH)CH3)C(=O)OH	CC(O)C(N)C(=O)O	-0.09	1017	CC(O)C(N)C(=O)O	119.14	7.008	9.273	17.618	9.415	19.787	0.545	1.036	0.554	1.164	17	8	16	7	1	8	2	0.125	1	0	0	9	4	1	3	0	0	0	0	0	0	0	4	0	52.9	23.5	5.9	17.6	0	3	1
1	1	1023	1_1_1023Wang	NH2C(=NC#N)NH2	N#CN=C(N)N	-0.31	1018	N#CN=C(N)N	84.1	8.41	6.086	10.407	6.023	11.993	0.609	1.041	0.602	1.199	10	6	9	5	2	8	0	0	1	1	0	4	2	4	0	0	0	0	0	0	0	0	4	0	40	20	40	0	0	0	1
1	1	1024	1_1_1024Wang	NH2C(=O)C[6]=C(CH=CHCH=CH@6)C(=O)NH2	NC(=O)c1ccccc1C(N)=O	-2.92	1019	NC(=O)c1ccccc1C(N)=O	164.18	8.209	13.053	20.509	13.205	22.661	0.653	1.025	0.66	1.133	20	12	20	12	8	17	2	0.1	2	0	6	8	8	2	2	0	0	0	0	0	0	0	4	0	40	40	10	10	0	0	8
1	1	1025	1_1_1025Wang	NH2C(=O)C[6]=C(CH=CHCH=CH@6)OH	NC(=O)c1ccccc1O	-1.76	1020	NC(=O)c1ccccc1O	137.15	8.068	11.031	17.407	11.199	19.163	0.649	1.024	0.659	1.127	17	10	17	10	7	14	1	0.059	1	0	6	7	7	1	2	0	0	0	0	0	0	0	3	0	41.2	41.2	5.9	11.8	0	0	7
1	1	1026	1_1_1026Wang	NH2C(=O)C[6]=CHCH=CHCH=CH@6	NC(=O)c1ccccc1	-0.96	1021	NC(=O)c1ccccc1	121.15	7.572	10.317	16.08	10.744	17.953	0.645	1.005	0.672	1.122	16	9	16	9	7	13	1	0.063	1	0	6	7	7	1	1	0	0	0	0	0	0	0	2	0	43.8	43.8	6.3	6.3	0	0	7
1	1	1027	1_1_1027Wang	NH2C(=O)C[6]=CHN=CHCH=CH@6	NC(=O)c1cccnc1	0.61	1022	NC(=O)c1cccnc1	122.14	8.143	9.811	15.298	9.989	17.036	0.654	1.02	0.666	1.136	15	9	15	9	7	13	1	0.067	1	0	6	6	6	2	1	0	0	0	0	0	0	0	3	0	40	40	13.3	6.7	0	0	6
1	1	1028	1_1_1028Wang	NH2C(=O)C[6]N=CHCH=NCH=@6	NC(=O)c1cnccn1	-0.91	1023	NC(=O)c1cnccn1	123.13	8.795	9.306	14.516	9.233	16.12	0.665	1.037	0.66	1.151	14	9	14	9	7	13	1	0.071	1	0	6	5	5	3	1	0	0	0	0	0	0	0	4	0	35.7	35.7	21.4	7.1	0	0	5
1	1	1029	1_1_1029Wang	NH2C(=O)CH3	CC(N)=O	1.58	1024	CC(N)=O	59.08	6.564	4.79	9.196	4.983	10.538	0.532	1.022	0.554	1.171	9	4	8	3	1	4	0	0	1	0	0	5	2	1	1	0	0	0	0	0	0	0	2	0	55.6	22.2	11.1	11.1	0	1	1
1	1	102	1_1_102Wang	C[1]H2CH=CHCH=CHCH=CH@1	C1=CC=CCC=C1	-2.15	102	C1=CC=CCC=C1	92.15	6.143	9.107	14.534	10.046	16.661	0.607	0.969	0.67	1.111	15	7	15	7	3	10	0	0	3	0	0	8	7	0	0	0	0	0	0	0	0	0	0	0	53.3	46.7	0	0	0	1	6
1	1	1030	1_1_1030Wang	NH2C(=O)CH=CH2	C=CC(N)=O	0.96	1025	C=CC(N)=O	71.09	7.109	5.79	10.196	5.983	11.538	0.579	1.02	0.598	1.154	10	5	9	4	2	6	1	0.111	2	0	0	5	3	1	1	0	0	0	0	0	0	0	2	0	50	30	10	10	0	0	3
1	1	1031	1_1_1031Wang	NH2C(=O)NH2	NC(N)=O	0.96	1026	NC(N)=O	60.07	7.509	4.284	8.415	4.227	9.621	0.536	1.052	0.528	1.203	8	4	7	3	1	4	0	0	1	0	0	4	1	2	1	0	0	0	0	0	0	0	3	0	50	12.5	25	12.5	0	0	1
1	1	1032	1_1_1032Wang	NH2C(=O)OC(CH3)(CH3)CH3	CC(C)(C)OC(N)=O	0.1	1027	CC(C)(C)OC(N)=O	117.17	6.167	10.085	19.174	10.722	21.993	0.531	1.009	0.564	1.158	19	8	18	7	1	8	2	0.111	1	0	0	11	5	1	2	0	0	0	0	0	0	0	3	0	57.9	26.3	5.3	10.5	0	4	1
1	1	1033	1_1_1033Wang	NH2C(=O)OCH2C[10]=CHCH=CHCH=CH@10	NC(=O)OCc1ccccc1	-0.35	1028	NC(=O)OCc1ccccc1	151.18	7.559	12.558	20.291	12.96	22.578	0.628	1.015	0.648	1.129	20	11	20	11	7	15	3	0.15	1	0	6	9	8	1	2	0	0	0	0	0	0	0	3	0	45	40	5	10	0	1	7
1	1	1034	1_1_1034Wang	NH2C(=O)OCH2C(CH2OC(=O)NH2)(CH2CH2CH3)CH3	CCCC(C)(COC(N)=O)COC(N)=O	-1.67	1029	CCCC(C)(COC(N)=O)COC(N)=O	218.29	6.615	18.116	33.582	18.921	38.156	0.549	1.018	0.573	1.156	33	15	32	14	2	16	8	0.25	2	0	0	18	9	2	4	0	0	0	0	0	0	0	6	0	54.5	27.3	6.1	12.1	0	7	2
1	1	1036	1_1_1036Wang	NH2C(=O)OCH2CH2CH2CH2CH2CH2CH2CH3	CCCCCCCCOC(N)=O	-3.3	1031	CCCCCCCCOC(N)=O	173.29	5.59	16.192	30.709	17.767	35.654	0.522	0.991	0.573	1.15	31	12	30	11	1	12	8	0.267	1	0	0	19	9	1	2	0	0	0	0	0	0	0	3	0	61.3	29	3.2	6.5	0	8	1
1	1	1037	1_1_1037Wang	NH2C(=O)OCH2CH2CH2CH2CH2CH2CH3	CCCCCCCOC(N)=O	-2.62	1032	CCCCCCCOC(N)=O	159.26	5.688	14.665	27.825	16.006	32.239	0.524	0.994	0.572	1.151	28	11	27	10	1	11	7	0.259	1	0	0	17	8	1	2	0	0	0	0	0	0	0	3	0	60.7	28.6	3.6	7.1	0	7	1
1	1	1038	1_1_1038Wang	NH2C(=O)OCH2CH2CH2CH2CH2CH3	CCCCCCOC(N)=O	-1.92	1033	CCCCCCOC(N)=O	145.23	5.809	13.139	24.942	14.244	28.824	0.526	0.998	0.57	1.153	25	10	24	9	1	10	6	0.25	1	0	0	15	7	1	2	0	0	0	0	0	0	0	3	0	60	28	4	8	0	6	1
1	1	1039	1_1_1039Wang	NH2C(=O)OCH2CH2CH2CH2CH3	CCCCCOC(N)=O	-1.47	1034	CCCCCOC(N)=O	131.2	5.964	11.612	22.058	12.483	25.408	0.528	1.003	0.567	1.155	22	9	21	8	1	9	5	0.238	1	0	0	13	6	1	2	0	0	0	0	0	0	0	3	0	59.1	27.3	4.5	9.1	0	5	1
1	1	1040	1_1_1040Wang	NH2C(=O)OCH2CH2CH2CH3	CCCCOC(N)=O	-0.66	1035	CCCCOC(N)=O	117.17	6.167	10.085	19.174	10.722	21.993	0.531	1.009	0.564	1.158	19	8	18	7	1	8	4	0.222	1	0	0	11	5	1	2	0	0	0	0	0	0	0	3	0	57.9	26.3	5.3	10.5	0	4	1
1	1	1041	1_1_1041Wang	NH2C(=O)OCH2CH3	CCOC(N)=O	0.85	1036	CCOC(N)=O	89.11	6.855	7.031	13.407	7.199	15.163	0.541	1.031	0.554	1.166	13	6	12	5	1	6	2	0.167	1	0	0	7	3	1	2	0	0	0	0	0	0	0	3	0	53.8	23.1	7.7	15.4	0	2	1
1	1	1042	1_1_1042Wang	NH2C(=O)OCH2CH(CH3)CH3	CC(C)COC(N)=O	-0.3	1037	CC(C)COC(N)=O	117.17	6.167	10.085	19.174	10.722	21.993	0.531	1.009	0.564	1.158	19	8	18	7	1	8	3	0.167	1	0	0	11	5	1	2	0	0	0	0	0	0	0	3	0	57.9	26.3	5.3	10.5	0	4	1
1	1	1044	1_1_1044Wang	NH2C(=O)OCH3	COC(N)=O	0.97	1039	COC(N)=O	75.08	7.508	5.505	10.524	5.438	11.748	0.55	1.052	0.544	1.175	10	5	9	4	1	5	1	0.111	1	0	0	5	2	1	2	0	0	0	0	0	0	0	3	0	50	20	10	20	0	1	1
1	1	1045	1_1_1045Wang	NH(C[3]=C(C(=CHCH=CH@3)CH3)CH3)C[20]=C(CH=CHCH=CH@20)C(=O)OH	Cc1cccc(Nc2ccccc2C(=O)O)c1C	-3.78	1040	Cc1cccc(Nc2ccccc2C(=O)O)c1C	241.31	7.312	21.139	32.942	22.245	36.824	0.641	0.998	0.674	1.116	33	18	34	19	13	26	3	0.088	1	0	12	15	15	1	2	0	0	0	0	0	0	0	3	0	45.5	45.5	3	6.1	0	2	13
1	1	1046	1_1_1046Wang	NH(C[3]=C(CH=CHCH=CH@3)OH)C(=O)CH3	CC(=O)Nc1ccccc1O	-2.24	1041	CC(=O)Nc1ccccc1O	151.18	7.559	12.558	20.291	12.96	22.578	0.628	1.015	0.648	1.129	20	11	20	11	7	15	1	0.05	1	0	6	9	8	1	2	0	0	0	0	0	0	0	3	0	45	40	5	10	0	1	7
1	1	1047	1_1_1047Wang	NH(C[3]=CHC(=CHCH=CH@3)CH3)C(=O)CH3	CC(=O)Nc1cccc(C)c1	-2.09	1042	CC(=O)Nc1cccc(C)c1	149.21	6.782	13.37	21.847	14.267	24.784	0.608	0.993	0.649	1.127	22	11	22	11	7	15	1	0.045	1	0	6	11	9	1	1	0	0	0	0	0	0	0	2	0	50	40.9	4.5	4.5	0	2	7
1	1	1050	1_1_1050Wang	NH(C[3]=CHCH=C(CH=CH@3)CH=O)C(=O)CH3	CC(=O)Nc1ccc(C=O)cc1	-1.58	1045	CC(=O)Nc1ccc(C=O)cc1	163.19	7.771	13.558	21.291	13.96	23.578	0.646	1.014	0.665	1.123	21	12	21	12	8	17	2	0.095	2	0	6	9	9	1	2	0	0	0	0	0	0	0	3	0	42.9	42.9	4.8	9.5	0	1	8
1	1	1051	1_1_1051Wang	NH(C[3]=CHCH=C(CH=CH@3)NH2)C(=O)CH3	CC(=O)Nc1ccc(N)cc1	-0.98	1046	CC(=O)Nc1ccc(N)cc1	150.2	7.152	12.865	21.065	13.511	23.867	0.613	1.003	0.643	1.137	21	11	21	11	7	15	1	0.048	1	0	6	10	8	2	1	0	0	0	0	0	0	0	3	0	47.6	38.1	9.5	4.8	0	1	7
1	1	1052	1_1_1052Wang	NH(C[3]=CHCH=C(CH=CH@3)OCH2CH3)C(=O)CH3	CCOc1ccc(NC(C)=O)cc1	-2.37	1047	CCOc1ccc(NC(C)=O)cc1	179.24	6.894	15.612	26.058	16.483	29.408	0.6	1.002	0.634	1.131	26	13	26	13	7	17	3	0.115	1	0	6	13	10	1	2	0	0	0	0	0	0	0	3	0	50	38.5	3.8	7.7	0	3	7
1	1	1053	1_1_1053Wang	NH(C[3]=CHCH=C(CH=CH@3)OCH2CH3)C(=O)NH2	CCOc1ccc(NC(N)=O)cc1	-2.17	1048	CCOc1ccc(NC(N)=O)cc1	180.23	7.209	15.106	25.276	15.727	28.491	0.604	1.011	0.629	1.14	25	13	25	13	7	17	3	0.12	1	0	6	12	9	2	2	0	0	0	0	0	0	0	4	0	48	36	8	8	0	2	7
1	1	1054	1_1_1054Wang	NH(C[3]=CHCH=C(CH=CH@3)OCH3)C(=O)CH3	COc1ccc(NC(C)=O)cc1	-1.3	1049	COc1ccc(NC(C)=O)cc1	165.21	7.183	14.085	23.174	14.722	25.993	0.612	1.008	0.64	1.13	23	12	23	12	7	16	2	0.087	1	0	6	11	9	1	2	0	0	0	0	0	0	0	3	0	47.8	39.1	4.3	8.7	0	2	7
1	1	1055	1_1_1055Wang	NH(C[3]=CHCH=C(CH=CH@3)OC(=O)CH3)C(=O)CH3	CC(=O)Nc1ccc(OC(C)=O)cc1	-1.91	1050	CC(=O)Nc1ccc(OC(C)=O)cc1	193.22	7.729	15.8	25.502	16.176	28.203	0.632	1.02	0.647	1.128	25	14	25	14	8	19	3	0.12	2	0	6	11	10	1	3	0	0	0	0	0	0	0	4	0	44	40	4	12	0	2	8
1	1	1056	1_1_1056Wang	NH(C[3]=CHCH=C(CH=CH@3)OH)C(=O)CH3	CC(=O)Nc1ccc(O)cc1	-1.03	1051	CC(=O)Nc1ccc(O)cc1	151.18	7.559	12.558	20.291	12.96	22.578	0.628	1.015	0.648	1.129	20	11	20	11	7	15	1	0.05	1	0	6	9	8	1	2	0	0	0	0	0	0	0	3	0	45	40	5	10	0	1	7
1	1	1057	1_1_1057Wang	NH(C[3]=CHCH=CHCH=CH@3)C[14]=CHCH=CHCH=CH@14	c1ccc(Nc2ccccc2)cc1	-3.51	1052	c1ccc(Nc2ccccc2)cc1	169.24	7.052	15.655	23.52	16.813	26.574	0.652	0.98	0.701	1.107	24	13	25	14	12	20	2	0.08	0	0	12	11	12	1	0	0	0	0	0	0	0	0	1	0	45.8	50	4.2	0	0	0	12
1	1	1058	1_1_1058Wang	NH(C[3]=CHCH=CHCH=CH@3)CH=O	O=CNc1ccccc1	-0.68	1053	O=CNc1ccccc1	121.15	7.572	10.317	16.08	10.744	17.953	0.645	1.005	0.672	1.122	16	9	16	9	7	13	1	0.063	1	0	6	7	7	1	1	0	0	0	0	0	0	0	2	0	43.8	43.8	6.3	6.3	0	0	7
1	1	1059	1_1_1059Wang	NH(C[3]=CHCH=CHCH=CH@3)C(=O)C[16]=C(CH=CHCH=CH@16)OH	O=C(Nc1ccccc1)c1ccccc1O	-3.59	1054	O=C(Nc1ccccc1)c1ccccc1O	213.25	7.898	18.085	27.174	18.722	29.993	0.67	1.006	0.693	1.111	27	16	28	17	13	24	2	0.071	1	0	12	11	13	1	2	0	0	0	0	0	0	0	3	0	40.7	48.1	3.7	7.4	0	0	13
1	1	105	1_1_105Wang	C[1]H(CH2CH2CH2CH2@1)CH2CH2CH3	CCCC1CCCC1	-4.74	104	CCCC1CCCC1	112.24	4.677	12.214	23.069	14.091	27.322	0.509	0.961	0.587	1.138	24	8	24	8	0	8	2	0.083	0	0	0	16	8	0	0	0	0	0	0	0	0	0	0	0	66.7	33.3	0	0	0	8	0
1	1	1060	1_1_1060Wang	NH(C[3]=CHCH=CHCH=CH@3)C(=O)C[16]=C(OCH=CH@16)CH3	Cc1occc1C(=O)Nc1ccccc1	-3.3	1055	Cc1occc1C(=O)Nc1ccccc1	201.24	7.74	17.085	26.174	17.722	28.993	0.657	1.007	0.682	1.115	26	15	27	16	12	22.5	2	0.074	1	0	11	11	12	1	2	0	0	0	0	0	0	0	3	0	42.3	46.2	3.8	7.7	0	1	11
1	1	1061	1_1_1061Wang	NH(C[3]=CHCH=CHCH=CH@3)C(=O)C[16]=C(OCH2CH2CH2@16)CH3	CC1=C(C(=O)Nc2ccccc2)CCCO1	-2.56	1056	CC1=C(C(=O)Nc2ccccc2)CCCO1	217.29	7.009	19.139	30.942	20.245	34.824	0.617	0.998	0.653	1.123	31	16	32	17	8	22	2	0.063	2	0	6	15	13	1	2	0	0	0	0	0	0	0	3	0	48.4	41.9	3.2	6.5	0	4	9
1	1	1062	1_1_1062Wang	NH(C[3]=CHCH=CHCH=CH@3)C(=O)CH2CH3	CCC(=O)Nc1ccccc1	-1.92	1057	CCC(=O)Nc1ccccc1	149.21	6.782	13.37	21.847	14.267	24.784	0.608	0.993	0.649	1.127	22	11	22	11	7	15	2	0.091	1	0	6	11	9	1	1	0	0	0	0	0	0	0	2	0	50	40.9	4.5	4.5	0	2	7
1	1	1063	1_1_1063Wang	NH(C[3]=CHCH=CHCH=CH@3)C(=O)CH3	CC(=O)Nc1ccccc1	-1.33	1058	CC(=O)Nc1ccccc1	135.18	7.115	11.843	18.964	12.506	21.369	0.623	0.998	0.658	1.125	19	10	19	10	7	14	1	0.053	1	0	6	9	8	1	1	0	0	0	0	0	0	0	2	0	47.4	42.1	5.3	5.3	0	1	7
1	1	1064	1_1_1064Wang	NH(C[3]=CHCH=CHCH=CH@3)C(=O)NHC[18]=CHCH=CHCH=CH@18	O=C(Nc1ccccc1)Nc1ccccc1	-3.15	1059	O=C(Nc1ccccc1)Nc1ccccc1	212.27	7.581	18.392	27.949	19.273	31.282	0.657	0.998	0.688	1.117	28	16	29	17	13	24	2	0.069	1	0	12	12	13	2	1	0	0	0	0	0	0	0	3	0	42.9	46.4	7.1	3.6	0	0	13
1	1	1065	1_1_1065Wang	NH(C[3]HC[5]HC[7]HCH(CH(CH2@5)CH2@3)CH2CH2CH2@7)C(=O)N(CH3)CH3	CN(C)C(=O)NC1CC2CC1C1CCCC21	-3.01	1060	CN(C)C(=O)NC1CC2CC1C1CCCC21	222.37	5.852	21.026	37.367	23.08	43.358	0.553	0.983	0.607	1.141	38	16	40	18	1	19	1	0.025	1	0	0	22	13	2	1	0	0	0	0	0	0	0	3	0	57.9	34.2	5.3	2.6	0	12	1
1	1	1066	1_1_1066Wang	NH(C[3]HCH2CH2CH2CH2CH2CH2CH2@3)C(=O)N(CH3)CH3	CN(C)C(=O)NC1CCCCCCC1	-2.36	1061	CN(C)C(=O)NC1CCCCCCC1	198.35	5.51	19.026	35.367	21.08	41.358	0.528	0.982	0.586	1.149	36	14	36	14	1	15	1	0.028	1	0	0	22	11	2	1	0	0	0	0	0	0	0	3	0	61.1	30.6	5.6	2.8	0	10	1
1	1	1067	1_1_1067Wang	NH(C[3]HCH(CH2CH2CH2CH2@3)CH3)C(=O)NHC[27]=CHCH=CHCH=CH@27	CC1CCCCC1NC(=O)Nc1ccccc1	-4.11	1062	CC1CCCCC1NC(=O)Nc1ccccc1	232.36	6.28	21.499	36.483	23.319	41.943	0.581	0.986	0.63	1.134	37	17	38	18	7	22	2	0.053	1	0	6	20	14	2	1	0	0	0	0	0	0	0	3	0	54.1	37.8	5.4	2.7	0	7	7
1	1	1068	1_1_1068Wang	NH(C[3]HCH(CH(CH(CH(CH2@3)NH2)OC[20]HOCH(CH(CH(CH@20OH)OH)OH)CH2NH2)OH)OC[46]HOCH(CH(CH(CH@46OH)NH2)OH)CH2OH)C(=O)CH(OH)CH2CH2NH2	NCCC(O)C(=O)NC1CC(N)C(OC2OC(CN)C(O)C(O)C2O)C(O)C1OC1OC(CO)C(O)C(N)C1O	-0.5	1063	NCCC(O)C(=O)NC1CC(N)C(OC2OC(CN)C(O)C(O)C2O)C(O)C1OC1OC(CO)C(O)C(N)C1O	585.7	7.057	46.409	85.552	47.404	96.103	0.559	1.031	0.571	1.158	83	40	85	42	1	43	10	0.118	1	0	0	43	22	5	13	0	0	0	0	0	0	0	18	0	51.8	26.5	6	15.7	0	21	1
1	1	106	1_1_106Wang	C[1]H(CH2CH2CH2CH2@1)CH3	CC1CCCC1	-3.3	105	CC1CCCC1	84.18	4.677	9.161	17.302	10.568	20.491	0.509	0.961	0.587	1.138	18	6	18	6	0	6	0	0	0	0	0	12	6	0	0	0	0	0	0	0	0	0	0	0	66.7	33.3	0	0	0	6	0
1	1	1070	1_1_1070Wang	NH(C(CH3)(CH3)CH3)CH2CH(OH)C[23]=CHC(=C(CH=CH@23)OH)CH2OH	CC(C)(C)NCC(O)c1ccc(O)c(CO)c1	-1.22	1065	CC(C)(C)NCC(O)c1ccc(O)c(CO)c1	239.35	6.299	21.434	37.92	22.983	43.279	0.564	0.998	0.605	1.139	38	17	38	17	6	20	5	0.132	0	0	6	21	13	1	3	0	0	0	0	0	0	0	4	0	55.3	34.2	2.6	7.9	0	7	6
1	1	1071	1_1_1071Wang	NH(CH2C[6]=CHCH=CHCH=CH@6)C(=O)NH2	NC(=O)NCc1ccccc1	-0.95	1066	NC(=O)NCc1ccccc1	150.2	7.152	12.865	21.065	13.511	23.867	0.613	1.003	0.643	1.137	21	11	21	11	7	15	2	0.095	1	0	6	10	8	2	1	0	0	0	0	0	0	0	3	0	47.6	38.1	9.5	4.8	0	1	7
1	1	1072	1_1_1072Wang	NH(CH2CH2CH2CH3)CH2CH2CH2CH3	CCCCNCCCC	-1.44	1067	CCCCNCCCC	129.28	4.617	13.763	27.054	15.858	32.235	0.492	0.966	0.566	1.151	28	9	27	8	0	8	6	0.222	0	0	0	19	8	1	0	0	0	0	0	0	0	0	1	0	67.9	28.6	3.6	0	0	8	0
1	1	1073	1_1_1073Wang	NH(CH2CH2CH3)CH2CH2CH3	CCCNCCC	-0.46	1068	CCCNCCC	101.22	4.601	10.709	21.287	12.335	25.405	0.487	0.968	0.561	1.155	22	7	21	6	0	6	4	0.19	0	0	0	15	6	1	0	0	0	0	0	0	0	0	1	0	68.2	27.3	4.5	0	0	6	0
1	1	1075	1_1_1075Wang	NH(CH2CH2OC(=O)C[12]=CHCH=C(CH=CH@12)NH2)CH2CH2CH2CH2CH3	CCCCCNCCOC(=O)c1ccc(N)cc1	-3.27	1070	CCCCCNCCOC(=O)c1ccc(N)cc1	250.38	6.259	22.74	39.694	24.534	45.567	0.569	0.992	0.613	1.139	40	18	40	18	7	22	9	0.225	1	0	6	22	14	2	2	0	0	0	0	0	0	0	4	0	55	35	5	5	0	7	7
1	1	1076	1_1_1076Wang	NH(CH2CH3)C[10]=CHCH=CHCH=CH@10	CCNc1ccccc1	-1.7	1071	CCNc1ccccc1	121.2	6.06	11.655	19.52	12.813	22.574	0.583	0.976	0.641	1.129	20	9	20	9	6	12	2	0.1	0	0	6	11	8	1	0	0	0	0	0	0	0	0	1	0	55	40	5	0	0	2	6
1	1	1077	1_1_1077Wang	NH(CH2CH3)C[10]=NC(=C(C(=N@10)CH3)CH2CH2CH2CH3)OH	CCCCc1c(C)nc(NCC)nc1O	-3.02	1072	CCCCc1c(C)nc(NCC)nc1O	209.33	6.157	18.993	33.702	20.563	39.026	0.559	0.991	0.605	1.148	34	15	34	15	6	18	5	0.147	0	0	6	19	11	3	1	0	0	0	0	0	0	0	4	0	55.9	32.4	8.8	2.9	0	7	4
1	1	1078	1_1_1078Wang	NH(CH2CH3)C(=O)CH(OC(=O)NHC[19]=CHCH=CHCH=CH@19)CH3	CCNC(=O)C(C)OC(=O)Nc1ccccc1	-1.83	1073	CCNC(=O)C(C)OC(=O)Nc1ccccc1	236.3	7.161	19.875	33.371	20.705	37.531	0.602	1.011	0.627	1.137	33	17	33	17	8	22	5	0.152	2	0	6	16	12	2	3	0	0	0	0	0	0	0	5	0	48.5	36.4	6.1	9.1	0	4	8
1	1	1079	1_1_1079Wang	NH(CH2C(=O)OH)C(=NH)NH2	N=C(N)NCC(=O)O	-1.51	1074	N=C(N)NCC(=O)O	117.13	7.809	8.547	15.727	8.449	17.744	0.57	1.048	0.563	1.183	15	8	14	7	2	9	3	0.214	2	0	0	7	3	3	2	0	0	0	0	0	0	0	5	0	46.7	20	20	13.3	0	1	2
1	1	107	1_1_107Wang	C[1]H(CH2CH2CH2CH2CH2@1)CH2CH3	CCC1CCCCC1	-4.25	106	CCC1CCCCC1	112.24	4.677	12.214	23.069	14.091	27.322	0.509	0.961	0.587	1.138	24	8	24	8	0	8	1	0.042	0	0	0	16	8	0	0	0	0	0	0	0	0	0	0	0	66.7	33.3	0	0	0	8	0
1	1	1080	1_1_1080Wang	NH(CH2C(=O)OH)C(=O)C[12]=CHCH=CHCH=CH@12	O=C(O)CNC(=O)c1ccccc1	-1.68	1075	O=C(O)CNC(=O)c1ccccc1	179.19	8.145	14.273	22.618	14.415	24.787	0.649	1.028	0.655	1.127	22	13	22	13	8	18	3	0.136	2	0	6	9	9	1	3	0	0	0	0	0	0	0	4	0	40.9	40.9	4.5	13.6	0	1	8
1	1	1081	1_1_1081Wang	NH(CH2C(=O)OH)C(=O)CH2CH2CH(C[20]HC[22](CH(C[25]HCH(C[29](CH(CH2CH@25OH)CH2CH(CH2CH2@29)OH)CH3)CH2CH@22OH)CH2CH2@20)CH3)CH3	CC(CCC(=O)NCC(=O)O)C1CCC2C3C(O)CC4CC(O)CCC4(C)C3CC(O)C12C	-5.15	1076	CC(CCC(=O)NCC(=O)O)C1CCC2C3C(O)CC4CC(O)CCC4(C)C3CC(O)C12C	465.7	6.128	42.373	75.621	45.722	86.474	0.558	0.995	0.602	1.138	76	33	79	36	2	38	6	0.076	2	0	0	43	26	1	6	0	0	0	0	0	0	0	7	0	56.6	34.2	1.3	7.9	0	24	2
1	1	1082	1_1_1082Wang	NH(CH3)C[7]=C(CH=CHCH=CH@7)C(=O)OH	CNc1ccccc1C(=O)O	-2.88	1077	CNc1ccccc1C(=O)O	151.18	7.559	12.558	20.291	12.96	22.578	0.628	1.015	0.648	1.129	20	11	20	11	7	15	2	0.1	1	0	6	9	8	1	2	0	0	0	0	0	0	0	3	0	45	40	5	10	0	1	7
1	1	1083	1_1_1083Wang	NH(CH3)C[7]=CHCH=CHCH=CH@7	CNc1ccccc1	-1.28	1078	CNc1ccccc1	107.17	6.304	10.129	16.636	11.051	19.159	0.596	0.979	0.65	1.127	17	8	17	8	6	11	1	0.059	0	0	6	9	7	1	0	0	0	0	0	0	0	0	1	0	52.9	41.2	5.9	0	0	1	6
1	1	1084	1_1_1084Wang	NH(CH3)C(=O)NH2	CNC(N)=O	1.13	1079	CNC(N)=O	74.1	6.736	5.811	11.298	5.989	13.036	0.528	1.027	0.544	1.185	11	5	10	4	1	5	0	0	1	0	0	6	2	2	1	0	0	0	0	0	0	0	3	0	54.5	18.2	18.2	9.1	0	1	1
1	1	1086	1_1_1086Wang	NH(CH3)C(=O)OC[10]C[11]=C(CH=CHCH=@10)CH=CHCH=CH@11	CNC(=O)Oc1cccc2ccccc12	-3.28	1081	CNC(=O)Oc1cccc2ccccc12	201.24	7.74	17.085	26.174	17.722	28.993	0.657	1.007	0.682	1.115	26	15	27	16	12	22.5	2	0.074	1	0	11	11	12	1	2	0	0	0	0	0	0	0	3	0	42.3	46.2	3.8	7.7	0	1	11
1	1	1087	1_1_1087Wang	NH(CH3)C(=O)OC[10]=C(CH=CHCH=CH@10)C[20]HOCH2CH2O@20	CNC(=O)Oc1ccccc1C1OCCO1	-1.57	1082	CNC(=O)Oc1ccccc1C1OCCO1	223.25	7.698	18.041	29.713	18.392	32.827	0.622	1.025	0.634	1.132	29	16	30	17	7	21	3	0.1	1	0	6	13	11	1	4	0	0	0	0	0	0	0	5	0	44.8	37.9	3.4	13.8	0	4	7
1	1	1089	1_1_1089Wang	NH(CH3)C(=O)OC[10]=C(CH=CHCH=CH@10)OCH(CH3)CH3	CNC(=O)Oc1ccccc1OC(C)C	-2.05	1084	CNC(=O)Oc1ccccc1OC(C)C	209.27	6.976	17.853	30.269	18.699	34.033	0.595	1.009	0.623	1.134	30	15	30	15	7	19	4	0.133	1	0	6	15	11	1	3	0	0	0	0	0	0	0	4	0	50	36.7	3.3	10	0	4	7
1	1	108	1_1_108Wang	C[1]H(CH2CH2CH2CH2CH2@1)CH3	CC1CCCCC1	-3.85	107	CC1CCCCC1	98.21	4.677	10.688	20.185	12.33	23.906	0.509	0.961	0.587	1.138	21	7	21	7	0	7	0	0	0	0	0	14	7	0	0	0	0	0	0	0	0	0	0	0	66.7	33.3	0	0	0	7	0
1	1	1090	1_1_1090Wang	NH(CH3)C(=O)OC[10]=CHC(=CHC(=CH@10)C(CH3)(CH3)CH3)C(CH3)(CH3)CH3	CNC(=O)Oc1cc(C(C)(C)C)cc(C(C)(C)C)c1	-4.24	1085	CNC(=O)Oc1cc(C(C)(C)C)cc(C(C)(C)C)c1	263.42	5.987	24.773	43.36	27.052	49.9	0.563	0.985	0.615	1.134	44	19	44	19	7	23	4	0.091	1	0	6	25	16	1	2	0	0	0	0	0	0	0	3	0	56.8	36.4	2.3	4.5	0	9	7
1	1	1092	1_1_1092Wang	NH(CH3)C(=O)OC[10]=CHC(=CHCH=CH@10)CH3	CNC(=O)Oc1cccc(C)c1	-1.8	1087	CNC(=O)Oc1cccc(C)c1	165.21	7.183	14.085	23.174	14.722	25.993	0.612	1.008	0.64	1.13	23	12	23	12	7	16	2	0.087	1	0	6	11	9	1	2	0	0	0	0	0	0	0	3	0	47.8	39.1	4.3	8.7	0	2	7
1	1	1096	1_1_1096Wang	NH(CH(CH(OH)C[9]=CHCH=CHCH=CH@9)CH3)CH3	CNC(C)C(O)c1ccccc1	-0.42	1091	CNC(C)C(O)c1ccccc1	165.26	6.121	15.424	26.614	16.79	30.614	0.571	0.986	0.622	1.134	27	12	27	12	6	15	3	0.111	0	0	6	15	10	1	1	0	0	0	0	0	0	0	2	0	55.6	37	3.7	3.7	0	4	6
1	1	1097	1_1_1097Wang	NH(C(=O)C[5]=CHCH=CHCH=CH@5)C(=O)C[18]=CHCH=CHCH=CH@18	O=C(NC(=O)c1ccccc1)c1ccccc1	-2.27	1092	O=C(NC(=O)c1ccccc1)c1ccccc1	225.26	8.045	19.085	28.174	19.722	30.993	0.682	1.006	0.704	1.107	28	17	29	18	14	26	2	0.069	2	0	12	11	14	1	2	0	0	0	0	0	0	0	3	0	39.3	50	3.6	7.1	0	0	14
1	1	1098	1_1_1098Wang	NH(C(=O)NH2)C(=O)CH3	CC(=O)NC(N)=O	-0.9	1093	CC(=O)NC(N)=O	102.11	7.855	7.526	13.625	7.443	15.246	0.579	1.048	0.573	1.173	13	7	12	6	2	8	0	0	2	0	0	6	3	2	2	0	0	0	0	0	0	0	4	0	46.2	23.1	15.4	15.4	0	1	2
1	1	1099	1_1_1099Wang	NH(NH2)C[6]=CHCH=CHCH=CH@6	NNc1ccccc1	0.07	1094	NNc1ccccc1	108.16	6.76	9.623	15.854	10.296	18.242	0.601	0.991	0.643	1.14	16	8	16	8	6	11	1	0.063	0	0	6	8	6	2	0	0	0	0	0	0	0	0	2	0	50	37.5	12.5	0	0	0	6
1	1	109	1_1_109Wang	C[1]H(CH2CH2CH(CH2CH2@1)CH3)CH3	CC1CCC(C)CC1	-4.47	108	CC1CCC(C)CC1	112.24	4.677	12.214	23.069	14.091	27.322	0.509	0.961	0.587	1.138	24	8	24	8	0	8	0	0	0	0	0	16	8	0	0	0	0	0	0	0	0	0	0	0	66.7	33.3	0	0	0	8	0
1	1	10	1_1_10Wang	BrC[2]=C(CH=CHCH=CH@2)Cl	Clc1ccccc1Br	-3.19	10	Clc1ccccc1Br	191.45	15.954	9.433	12.204	10.494	13.031	0.786	1.017	0.875	1.086	12	8	12	8	6	11	0	0	0	0	6	4	6	0	0	0	0	0	1	1	0	2	2	2	33.3	50	0	0	16.7	0	6
1	1	1100	1_1_1100Wang	NH(NH2)CH3	CNN	1.34	1095	CNN	46.09	5.121	4.096	8.971	4.534	10.827	0.455	0.997	0.504	1.203	9	3	8	2	0	2	0	0	0	0	0	6	1	2	0	0	0	0	0	0	0	0	2	0	66.7	11.1	22.2	0	0	1	0
1	1	1101	1_1_1101Wang	NH(NH2)C(=O)C[8]=CHCH=NCH=CH@8	NNC(=O)c1ccncc1	0.01	1096	NNC(=O)c1ccncc1	137.16	8.068	10.833	17.4	10.994	19.535	0.637	1.024	0.647	1.149	17	10	17	10	7	14	1	0.059	1	0	6	7	6	3	1	0	0	0	0	0	0	0	4	0	41.2	35.3	17.6	5.9	0	0	6
1	1	1102	1_1_1102Wang	NH(NH2)C(=O)NHC[10]=CHCH=CHCH=CH@10	NNC(=O)Nc1ccccc1	-2.33	1097	NNC(=O)Nc1ccccc1	151.19	7.56	12.359	20.284	12.756	22.95	0.618	1.014	0.638	1.147	20	11	20	11	7	15	1	0.05	1	0	6	9	7	3	1	0	0	0	0	0	0	0	4	0	45	35	15	5	0	0	7
1	1	1103	1_1_1103Wang	NH(NHC[5]=CHCH=CHCH=CH@5)C[16]=CHCH=CHCH=CH@16	c1ccc(NNc2ccccc2)cc1	-2.92	1098	c1ccc(NNc2ccccc2)cc1	184.26	7.087	16.677	25.622	17.818	29.073	0.641	0.985	0.685	1.118	26	14	27	15	12	21	3	0.111	0	0	12	12	12	2	0	0	0	0	0	0	0	0	2	0	46.2	46.2	7.7	0	0	0	12
1	1	1105	1_1_1105Wang	NH(OH)C[5]=CHCH=CHCH=CH@5	ONc1ccccc1	-0.74	1100	ONc1ccccc1	109.14	7.276	9.317	15.08	9.744	16.953	0.621	1.005	0.65	1.13	15	8	15	8	6	11	1	0.067	0	0	6	7	6	1	1	0	0	0	0	0	0	0	2	0	46.7	40	6.7	6.7	0	0	6
1	1	1106	1_1_1106Wang	NH(OH)C(=O)CH(CH3)C[13]=CHCH=C(CH=CH@13)CH2CH(CH3)CH3	CC(C)Cc1ccc(C(C)C(=O)NO)cc1	-3.04	1101	CC(C)Cc1ccc(C(C)C(=O)NO)cc1	221.33	6.324	20.192	34.709	21.767	39.654	0.577	0.992	0.622	1.133	35	16	35	16	7	20	4	0.114	1	0	6	19	13	1	2	0	0	0	0	0	0	0	3	0	54.3	37.1	2.9	5.7	0	6	7
1	1	1107	1_1_1107Wang	NH(OH)C(=O)NH2	NC(=O)NO	1.12	1102	NC(=O)NO	76.07	8.452	4.999	9.742	4.682	10.831	0.555	1.082	0.52	1.203	9	5	8	4	1	5	0	0	1	0	0	4	1	2	2	0	0	0	0	0	0	0	4	0	44.4	11.1	22.2	22.2	0	0	1
1	1	1108	1_1_1108Wang	N(NHC(=O)CH2CH2C(=O)OH)(CH3)CH3	CN(C)NC(=O)CCC(=O)O	-0.2	1103	CN(C)NC(=O)CCC(=O)O	160.2	6.965	12.821	23.604	13.182	26.701	0.557	1.026	0.573	1.161	23	11	22	10	2	12	4	0.182	2	0	0	12	6	2	3	0	0	0	0	0	0	0	5	0	52.2	26.1	8.7	13	0	4	2
1	1	1109	1_1_1109Wang	N(N=O)(C[4]=CHCH=CHCH=CH@4)C[15]=CHCH=CHCH=CH@15	O=NN(c1ccccc1)c1ccccc1	-3.75	1104	O=NN(c1ccccc1)c1ccccc1	198.24	7.93	16.865	25.065	17.512	27.867	0.675	1.003	0.7	1.115	25	15	26	16	13	23	3	0.115	1	0	12	10	12	2	1	0	0	0	0	0	0	0	3	0	40	48	8	4	0	0	12
1	1	110	1_1_110Wang	C[1]H(CH2CH2C(=CHCH2@1)CH3)C(=CH2)CH3	C=C(C)C1CC=C(C)CC1	-4	109	C=C(C)C1CC=C(C)CC1	136.26	5.241	14.214	25.069	16.091	29.322	0.547	0.964	0.619	1.128	26	10	26	10	2	12	1	0.038	2	0	0	16	10	0	0	0	0	0	0	0	0	0	0	0	61.5	38.5	0	0	0	6	4
1	1	1110	1_1_1110Wang	N(N=O)(CH2CH3)C(=O)NH2	CCN(N=O)C(N)=O	-0.96	1105	CCN(N=O)C(N)=O	117.13	7.809	8.547	15.727	8.449	17.744	0.57	1.048	0.563	1.183	15	8	14	7	2	9	2	0.143	2	0	0	7	3	3	2	0	0	0	0	0	0	0	5	0	46.7	20	20	13.3	0	2	1
1	1	1111	1_1_1111Wang	N(N=O)(CH3)C(=O)NH2	CN(N=O)C(N)=O	-0.85	1106	CN(N=O)C(N)=O	103.1	8.592	7.021	12.844	6.688	14.329	0.585	1.07	0.557	1.194	12	7	11	6	2	8	1	0.091	2	0	0	5	2	3	2	0	0	0	0	0	0	0	5	0	41.7	16.7	25	16.7	0	1	1
1	1	1112	1_1_1112Wang	N(=[S=I]NC[3]=CHCH=CHCH=CH@3)C[14]=CHCH=CHCH=CH@14	c1ccc(N=Nc2ccccc2)cc1	-4.45	1107	c1ccc(N=Nc2ccccc2)cc1	182.24	7.593	16.15	23.738	17.057	26.657	0.673	0.989	0.711	1.111	24	14	25	15	13	22	2	0.08	1	0	12	10	12	2	0	0	0	0	0	0	0	0	2	0	41.7	50	8.3	0	0	0	12
1	1	1113	1_1_1113Wang	N(=[S=N]NC[3]=CHCH=CHCH=CH@3)C[14]=CHCH=CHCH=CH@14	c1ccc(N=Nc2ccccc2)cc1	-4.45	1108	c1ccc(N=Nc2ccccc2)cc1	182.24	7.593	16.15	23.738	17.057	26.657	0.673	0.989	0.711	1.111	24	14	25	15	13	22	2	0.08	1	0	12	10	12	2	0	0	0	0	0	0	0	0	2	0	41.7	50	8.3	0	0	0	12
1	1	1114	1_1_1114Wang	O[1]C[2]C[3]HC[5](CH(CH@2C(CH(CH=CH@2)OH)(C@1=O)CH3)C(=O)OH)CH2C(CH2CH2@3)(C(CH2@5)=CH2)OH	C=C1CC23CC1(O)CCC2C12C=CC(O)C(C)(C(=O)O1)C2C3C(=O)O	-1.84	1109	C=C1CC23CC1(O)CCC2C12C=CC(O)C(C)(C(=O)O1)C2C3C(=O)O	346.41	7.37	29.084	47.683	30.102	52.824	0.619	1.015	0.64	1.124	47	25	51	29	4	33	1	0.02	4	0	0	22	19	0	6	0	0	0	0	0	0	0	6	0	46.8	40.4	0	12.8	0	13	6
1	1	1115	1_1_1115Wang	O[1]C[2]=C(C[4]=C@1CH=CHCH=CH@4)CH=CHCH=CH@2	c1ccc2c(c1)oc1ccccc12	-4.6	1110	c1ccc2c(c1)oc1ccccc12	168.2	8.01	14.822	20.862	15.5	22.87	0.706	0.993	0.738	1.089	21	13	23	15	15	22.5	0	0	0	0	15	8	12	0	1	0	0	0	0	0	0	0	1	0	38.1	57.1	0	4.8	0	0	12
1	1	1116	1_1_1116Wang	O[1]C[2]C(=C(C[5]=C(C=@2OCH3)OC(=CHC@5=O)CH3)OCH3)CH=CH@1	COc1c2occc2c(OC)c2c(=O)cc(C)oc12	-2.4	1111	COc1c2occc2c(OC)c2c(=O)cc(C)oc12	260.26	8.395	20.735	31.938	20.841	34.538	0.669	1.03	0.672	1.114	31	19	33	21	12	28	2	0.061	2	0	10	12	14	0	5	0	0	0	0	0	0	0	5	0	38.7	45.2	0	16.1	0	3	11
1	1	1117	1_1_1117Wang	O[1]C[2]=C(C(=CHC(=CH@2)OCH3)OH)C(C[18]=C@1CH=CHC(=CH@18)OH)=O	COc1cc(O)c2c(=O)c3cc(O)ccc3oc2c1	-2.93	1112	COc1cc(O)c2c(=O)c3cc(O)ccc3oc2c1	258.24	8.905	20.208	30.055	20.08	32.123	0.697	1.036	0.692	1.108	29	19	31	21	13	28	1	0.032	1	0	12	10	14	0	5	0	0	0	0	0	0	0	5	0	34.5	48.3	0	17.2	0	1	13
1	1	1118	1_1_1118Wang	O[1]C[2]C(CH=CH@1)=CHC[10]=C(C=@2OCH3)OC(CH=CH@10)=O	COc1c2occc2cc2ccc(=O)oc12	-3.66	1113	COc1c2occc2cc2ccc(=O)oc12	216.2	9.008	16.966	24.844	16.864	26.498	0.707	1.035	0.703	1.104	24	16	26	18	12	25	1	0.038	2	0	10	8	12	0	4	0	0	0	0	0	0	0	4	0	33.3	50	0	16.7	0	1	11
1	1	1119	1_1_1119Wang	O[1]C[2]=C(CH=CHC(=C@2CH2CH=C(CH3)CH3)OCH3)CH=CHC@1=O	COc1ccc2ccc(=O)oc2c1CC=C(C)C	-4.31	1114	COc1ccc2ccc(=O)oc2c1CC=C(C)C	244.31	7.186	21.359	34.051	22.455	37.95	0.628	1.001	0.66	1.116	34	18	35	19	9	25	3	0.086	3	0	6	16	15	0	3	0	0	0	0	0	0	0	3	0	47.1	44.1	0	8.8	0	4	11
1	1	1120	1_1_1120Wang	O[1]C[2]=C(CH=CHCH=CH@2)CH=CHC@1=O	O=c1ccc2ccccc2o1	-1.89	1115	O=c1ccc2ccccc2o1	146.15	8.597	12.01	17.305	12.193	18.664	0.706	1.018	0.717	1.098	17	11	18	12	8	17	0	0	2	0	6	6	9	0	2	0	0	0	0	0	0	0	2	0	35.3	52.9	0	11.8	0	0	9
1	1	1122	1_1_1122Wang	O[1]C[2]=C(CH=CHCH=CH@2)C(=C(C@1=O)CH(C[18]=C(C[20]=C(CH=CHCH=CH@20)OC@18=O)OH)C(=O)OCH2CH3)OH	CCOC(=O)C(c1c(O)c2ccccc2oc1=O)c1c(O)c2ccccc2oc1=O	-3.66	1117	CCOC(=O)C(c1c(O)c2ccccc2oc1=O)c1c(O)c2ccccc2oc1=O	408.38	8.878	31.933	47.687	31.727	50.997	0.694	1.037	0.69	1.109	46	30	49	33	17	44	5	0.102	5	0	12	16	22	0	8	0	0	0	0	0	0	0	8	0	34.8	47.8	0	17.4	0	3	19
1	1	1123	1_1_1123Wang	O[1]C[2]=C(CH=CHCH=CH@2)C(=C(C@1=O)CH(CH2C(=O)CH3)C[27]=CHCH=CHCH=CH@27)OH	CC(=O)CC(c1ccccc1)c1c(O)c2ccccc2oc1=O	-3.89	1118	CC(=O)CC(c1ccccc1)c1c(O)c2ccccc2oc1=O	308.35	7.906	26.074	39.378	26.909	43.159	0.669	1.01	0.69	1.107	39	23	41	25	15	34	4	0.098	3	0	12	16	19	0	4	0	0	0	0	0	0	0	4	0	41	48.7	0	10.3	0	3	16
1	1	1125	1_1_1125Wang	O[1]C[2]=C(CH=CHCH=CH@2)OC[13]=C@1CH=CHCH=CH@13	c1ccc2c(c1)Oc1ccccc1O2	-5.31	1119	c1ccc2c(c1)Oc1ccccc1O2	184.2	8.373	15.537	22.189	15.955	24.08	0.706	1.009	0.725	1.095	22	14	24	16	12	22	0	0	0	0	12	8	12	0	2	0	0	0	0	0	0	0	2	0	36.4	54.5	0	9.1	0	0	12
1	1	1126	1_1_1126Wang	O[1]C[2](CH2CH2CH(C@1(CH3)CH3)CH2CH2@2)CH3	CC12CCC(CC1)C(C)(C)O2	-1.64	1120	CC12CCC(CC1)C(C)(C)O2	154.28	5.32	15.456	28.28	17.307	32.946	0.533	0.975	0.597	1.136	29	11	30	12	0	12	0	0	0	0	0	18	10	0	1	0	0	0	0	0	0	0	1	0	62.1	34.5	0	3.4	0	10	0
1	1	1127	1_1_1127Wang	O[1]C[2]HC[4]HCH(C[8]HC(CH@1OH)(CH(CH2CH2@8)C(=O)CH2OH)CH2@2)CH2CH2C[39]=CHC(CH2CH2C@4@39CH3)=O	CC12CCC(=O)C=C1CCC1C2C2CC3(C(O)O2)C(C(=O)CO)CCC13	-3.85	1121	CC12CCC(=O)C=C1CCC1C2C2CC3(C(O)O2)C(C(=O)CO)CCC13	360.49	6.676	31.949	54.007	33.932	60.86	0.592	1	0.628	1.127	54	26	58	30	3	33	2	0.034	3	0	0	28	21	0	5	0	0	0	0	0	0	0	5	0	51.9	38.9	0	9.3	0	17	4
1	1	1128	1_1_1128Wang	O[1]C[2]HCH2OC[8]=C(CH=C(C(=CH@8)OCH3)OCH3)CH@2C(C[29]=C@1C[31]=C(CH=CH@29)OCH(CH2@31)C(=CH2)CH3)=O	C=C(C)C1Cc2c(ccc3c2OC2COc4cc(OC)c(OC)cc4C2C3=O)O1	-4.42	1122	C=C(C)C1Cc2c(ccc3c2OC2COc4cc(OC)c(OC)cc4C2C3=O)O1	394.45	7.734	33.084	51.683	34.102	56.824	0.649	1.013	0.669	1.114	51	29	55	33	14	41	3	0.055	2	0	12	22	23	0	6	0	0	0	0	0	0	0	6	0	43.1	45.1	0	11.8	0	8	15
1	1	1129	1_1_1129Wang	O[1]C[2]HCH(CH2CH2C[12](C@2=C(C(CH=CH@12)=O)CH3)CH3)CH(C@1=O)CH3	CC1=C2C3OC(=O)C(C)C3CCC2(C)C=CC1=O	-3.09	1123	CC1=C2C3OC(=O)C(C)C3CCC2(C)C=CC1=O	246.33	6.842	21.886	35.934	23.216	40.365	0.608	0.998	0.645	1.121	36	18	38	20	4	24	0	0	4	0	0	18	15	0	3	0	0	0	0	0	0	0	3	0	50	41.7	0	8.3	0	9	6
1	1	112	1_1_112Wang	C[1]H(CH(CH2CH2CH2CH2@1)CH3)CH3	CC1CCCCC1C	-4.27	111	CC1CCCCC1C	112.24	4.677	12.214	23.069	14.091	27.322	0.509	0.961	0.587	1.138	24	8	24	8	0	8	0	0	0	0	0	16	8	0	0	0	0	0	0	0	0	0	0	0	66.7	33.3	0	0	0	8	0
1	1	1130	1_1_1130Wang	O[1]C[2]HCH(CH(CH@1CH2CH2@2)C(=O)OH)C(=O)OH	O=C(O)C1C2CCC(O2)C1C(=O)O	-0.27	1124	O=C(O)C1C2CCC(O2)C1C(=O)O	186.18	8.095	14.208	24.055	14.079	26.123	0.618	1.046	0.612	1.136	23	13	24	14	2	16	2	0.083	2	0	0	10	8	0	5	0	0	0	0	0	0	0	5	0	43.5	34.8	0	21.7	0	6	2
1	1	1133	1_1_1133Wang	O[1]C[2](OCH2CH(CH2CH2@2)CH3)CH(C[21]HCH@1CH2C[28]HC@21(CH2CH2C[37]HCH@28CH2CH=C[46]C@37(CH2CH2CH(CH2@46)OH)CH3)CH3)CH3	CC1CCC2(OC1)OC1CC3C4CC=C5CC(O)CCC5(C)C4CCC3(C)C1C2C	-7.32	1127	CC1CCC2(OC1)OC1CC3C4CC=C5CC(O)CCC5(C)C4CCC3(C)C1C2C	414.69	5.76	40.207	70.538	44.353	81.347	0.558	0.98	0.616	1.13	72	30	77	35	1	36	0	0	1	0	0	42	27	0	3	0	0	0	0	0	0	0	3	0	58.3	37.5	0	4.2	0	25	2
1	1	1134	1_1_1134Wang	O[1]C(C[3]=C(CH=CHCH=CH@3)C@1=O)(C[15]=CHCH=C(CH=CH@15)OH)C[27]=CHCH=C(CH=CH@27)OH	O=C1OC(c2ccc(O)cc2)(c2ccc(O)cc2)c2ccccc21	-2.9	1128	O=C1OC(c2ccc(O)cc2)(c2ccc(O)cc2)c2ccccc21	318.34	8.377	26.547	38.494	27.148	41.744	0.699	1.013	0.714	1.099	38	24	41	27	19	37	2	0.049	1	0	18	14	20	0	4	0	0	0	0	0	0	0	4	0	36.8	52.6	0	10.5	0	1	19
1	1	1135	1_1_1135Wang	O[1]C(C[3]=C(CH=CHCH=CH@3)C@1=O)=O	O=C1OC(=O)c2ccccc21	-1.39	1129	O=C1OC(=O)c2ccccc21	148.12	9.875	11.198	15.749	10.886	16.459	0.747	1.05	0.726	1.097	15	11	16	12	8	17	0	0	2	0	6	4	8	0	3	0	0	0	0	0	0	0	3	0	26.7	53.3	0	20	0	0	8
1	1	1139	1_1_1139Wang	O[1]C(=CHCH=CH@1)CH=O	O=Cc1ccco1	-0.1	1133	O=Cc1ccco1	96.09	8.735	7.483	11.422	7.432	12.249	0.68	1.038	0.676	1.114	11	7	11	7	6	10.5	1	0.091	1	0	5	4	5	0	2	0	0	0	0	0	0	0	2	0	36.4	45.5	0	18.2	0	0	5
1	1	113	1_1_113Wang	C[1]H=CHCH=CHCH=CH@1	c1ccccc1	-1.64	112	c1ccccc1	78.12	6.51	7.58	11.651	8.284	13.246	0.632	0.971	0.69	1.104	12	6	12	6	6	9	0	0	0	0	6	6	6	0	0	0	0	0	0	0	0	0	0	0	50	50	0	0	0	0	6
1	1	1140	1_1_1140Wang	O[1]C(=CHCH=CH@1)C(=O)OH	O=C(O)c1ccco1	-0.48	1134	O=C(O)c1ccco1	112.09	9.341	8.198	12.749	7.886	13.459	0.683	1.062	0.657	1.122	12	8	12	8	6	11.5	1	0.083	1	0	5	4	5	0	3	0	0	0	0	0	0	0	3	0	33.3	41.7	0	25	0	0	5
1	1	1141	1_1_1141Wang	O[1]C(CH(CH(CH(CH2@1)OH)OH)OH)(OH)CH2OH	OCC1(O)OCC(O)C(O)C1O	0.64	1135	OCC1(O)OCC(O)C(O)C1O	180.18	7.507	13.45	25.265	13.295	27.748	0.56	1.053	0.554	1.156	24	12	24	12	0	12	1	0.042	0	0	0	12	6	0	6	0	0	0	0	0	0	0	6	0	50	25	0	25	0	6	0
1	1	1142	1_1_1142Wang	O[1]CH2C[5]=C(C(=C(CH=CH@5)OCH3)OCH3)C@1=O	COc1ccc2c(c1OC)C(=O)OC2	-1.89	1136	COc1ccc2c(c1OC)C(=O)OC2	194.2	8.092	15.493	24.727	15.625	26.914	0.646	1.03	0.651	1.121	24	14	25	15	7	19	2	0.08	1	0	6	10	10	0	4	0	0	0	0	0	0	0	4	0	41.7	41.7	0	16.7	0	3	7
1	1	1143	1_1_1143Wang	O[1]CH2C[5](CH2C[9]=CHC(C(=CHC@9=C@5C[18]=C@1C(=C(CH=CH@18)OH)OH)OH)=O)OH	O=C1C=C2CC3(O)COc4c(ccc(O)c4O)C3=C2C=C1O	-2.7	1137	O=C1C=C2CC3(O)COc4c(ccc(O)c4O)C3=C2C=C1O	300.28	8.832	23.45	35.265	23.295	37.748	0.69	1.037	0.685	1.11	34	22	37	25	10	32	0	0	4	0	6	12	16	0	6	0	0	0	0	0	0	0	6	0	35.3	47.1	0	17.6	0	3	13
1	1	1145	1_1_1145Wang	O[1]CH2CH2CH2C@1=O	O=C1CCCO1	1.07	1139	O=C1CCCO1	86.1	7.175	7.01	12.305	7.193	13.664	0.584	1.025	0.599	1.139	12	6	12	6	1	7	0	0	1	0	0	6	4	0	2	0	0	0	0	0	0	0	2	0	50	33.3	0	16.7	0	3	1
1	1	1146	1_1_1146Wang	O[1]CH2CH2CH2CH2@1	C1CCOC1	0.56	1140	C1CCOC1	72.12	5.548	6.822	12.862	7.5	14.87	0.525	0.989	0.577	1.144	13	5	13	5	0	5	0	0	0	0	0	8	4	0	1	0	0	0	0	0	0	0	1	0	61.5	30.8	0	7.7	0	4	0
1	1	1147	1_1_1147Wang	O[1]CH2CH2CH2CH2CH2@1	C1CCOCC1	-0.03	1141	C1CCOCC1	86.15	5.384	8.349	15.745	9.262	18.285	0.522	0.984	0.579	1.143	16	6	16	6	0	6	0	0	0	0	0	10	5	0	1	0	0	0	0	0	0	0	1	0	62.5	31.3	0	6.3	0	5	0
1	1	1148	1_1_1148Wang	O[1]CH2CH(CH2CH2@1)OH	OC1CCOC1	1.05	1142	OC1CCOC1	88.12	6.294	7.537	14.189	7.955	16.08	0.538	1.014	0.568	1.149	14	6	14	6	0	6	0	0	0	0	0	8	4	0	2	0	0	0	0	0	0	0	2	0	57.1	28.6	0	14.3	0	4	0
1	1	1149	1_1_1149Wang	O[1]CH2OC[6]=C@1CH=C(CH=CH@6)CH=O	O=Cc1ccc2c(c1)OCO2	-1.63	1143	O=Cc1ccc2c(c1)OCO2	150.14	8.832	11.725	17.633	11.648	18.874	0.69	1.037	0.685	1.11	17	11	18	12	7	16	1	0.056	1	0	6	6	8	0	3	0	0	0	0	0	0	0	3	0	35.3	47.1	0	17.6	0	1	7
1	1	114	1_1_114Wang	C[1]H=CHC[5]C[6]=C(CH=CHCH=C@1@6)CH=CHCH=@5	C1=Cc2cccc3cccc1c23	-3.96	113	C1=Cc2cccc3cccc1c23	152.2	7.61	14.107	19.534	15.046	21.661	0.705	0.977	0.752	1.083	20	12	22	14	12	20.5	0	0	1	0	11	8	12	0	0	0	0	0	0	0	0	0	0	0	40	60	0	0	0	0	12
1	1	1150	1_1_1150Wang	O[1]CH(CH2@1)C[7]=CHCH=CHCH=CH@7	c1ccc(C2CO2)cc1	-1.6	1144	c1ccc(C2CO2)cc1	120.16	7.068	10.822	16.862	11.5	18.87	0.637	0.992	0.676	1.11	17	9	18	10	6	13	1	0.056	0	0	6	8	8	0	1	0	0	0	0	0	0	0	1	0	47.1	47.1	0	5.9	0	2	6
1	1	1151	1_1_1151Wang	O[1]CH(CH2@1)CH3	CC1CO1	-0.59	1145	CC1CO1	58.09	5.809	5.295	9.978	5.739	11.455	0.53	0.998	0.574	1.146	10	4	10	4	0	4	0	0	0	0	0	6	3	0	1	0	0	0	0	0	0	0	1	0	60	30	0	10	0	3	0
1	1	1152	1_1_1152Wang	O[1]CH(CH2C(C[8]=C@1CH=C(CH=C@8OH)OH)=O)C[21]=CHC(=C(CH=CH@21)OH)OH	O=C1CC(c2ccc(O)c(O)c2)Oc2cc(O)cc(O)c21	-3.62	1146	O=C1CC(c2ccc(O)c(O)c2)Oc2cc(O)cc(O)c21	288.27	8.735	22.45	34.265	22.295	36.748	0.68	1.038	0.676	1.114	33	21	35	23	13	30	1	0.029	1	0	12	12	15	0	6	0	0	0	0	0	0	0	6	0	36.4	45.5	0	18.2	0	2	13
1	1	1153	1_1_1153Wang	O[1]CH(CH2CH2CH2@1)CH3	CC1CCCO1	0.11	1147	CC1CCCO1	86.15	5.384	8.349	15.745	9.262	18.285	0.522	0.984	0.579	1.143	16	6	16	6	0	6	0	0	0	0	0	10	5	0	1	0	0	0	0	0	0	0	1	0	62.5	31.3	0	6.3	0	5	0
1	1	1157	1_1_1157Wang	O[1]CH=CHCH=CH@1	c1ccoc1	-0.82	1151	c1ccoc1	68.08	7.564	5.768	9.095	5.977	10.04	0.641	1.011	0.664	1.116	9	5	9	5	5	7.5	0	0	0	0	5	4	4	0	1	0	0	0	0	0	0	0	1	0	44.4	44.4	0	11.1	0	0	4
1	1	1159	1_1_1159Wang	O[1]CH(CH(CH(CH(CH@1CH2OH)OH)OH)OH)OC[24]=C(CH=CHCH=CH@24)CH2OH	OCc1ccccc1OC1OC(CO)C(O)C(O)C1O	-0.85	1153	OCc1ccccc1OC1OC(CO)C(O)C(O)C1O	286.31	7.534	22.745	39.244	23.034	43.203	0.599	1.033	0.606	1.137	38	20	39	21	6	24	4	0.103	0	0	6	18	13	0	7	0	0	0	0	0	0	0	7	0	47.4	34.2	0	18.4	0	7	6
1	1	1161	1_1_1161Wang	O[1]CH(CH(CH(CH(CH@1CH2OH)OH)OH)OH)OH	OCC1OC(O)C(O)C(O)C1O	0.74	1155	OCC1OC(O)C(O)C(O)C1O	180.18	7.507	13.45	25.265	13.295	27.748	0.56	1.053	0.554	1.156	24	12	24	12	0	12	1	0.042	0	0	0	12	6	0	6	0	0	0	0	0	0	0	6	0	50	25	0	25	0	6	0
1	1	1162	1_1_1162Wang	O[1]CH(CH(CH(CH(CH2@1)OH)OH)OH)OH	OC1COC(O)C(O)C1O	0.39	1156	OC1COC(O)C(O)C1O	150.15	7.507	11.208	21.055	11.08	23.123	0.56	1.053	0.554	1.156	20	10	20	10	0	10	0	0	0	0	0	10	5	0	5	0	0	0	0	0	0	0	5	0	50	25	0	25	0	5	0
1	1	1164	1_1_1164Wang	O[1]C(=C(C(C[5]=C@1CH=C(CH=C@5OH)OH)=O)OH)C[20]=C(CH=C(CH=CH@20)OH)OH	O=c1c(O)c(-c2ccc(O)cc2O)oc2cc(O)cc(O)c12	-3.08	1158	O=c1c(O)c(-c2ccc(O)cc2O)oc2cc(O)cc(O)c12	302.25	9.445	22.638	33.709	21.989	35.542	0.707	1.053	0.687	1.111	32	22	34	24	14	32	1	0.029	2	0	12	10	15	0	7	0	0	0	0	0	0	0	7	0	31.3	46.9	0	21.9	0	0	15
1	1	1165	1_1_1165Wang	O=C[2]C[3](C(CH(CH2CH2@3)CH2@2)(CH3)CH3)CH3	CC12CCC(CC1=O)C2(C)C	-1.99	1159	CC12CCC(CC1=O)C2(C)C	152.26	5.639	14.929	26.396	16.546	30.531	0.553	0.978	0.613	1.131	27	11	28	12	1	13	0	0	1	0	0	16	10	0	1	0	0	0	0	0	0	0	1	0	59.3	37	0	3.7	0	9	1
1	1	1166	1_1_1166Wang	O=C[2]C[3]=C(CH=CHCH=CH@3)C(C[14]=C@2CH=CHCH=CH@14)=O	O=C1c2ccccc2C(=O)c2ccccc21	-5.19	1160	O=C1c2ccccc2C(=O)c2ccccc21	208.22	8.676	17.537	24.189	17.955	26.08	0.731	1.008	0.748	1.087	24	16	26	18	14	26	0	0	2	0	12	8	14	0	2	0	0	0	0	0	0	0	2	0	33.3	58.3	0	8.3	0	0	14
1	1	1167	1_1_1167Wang	O=C[2]C[3](CH2CH(CH2CH2@3)C@2(CH3)CH3)CH3	CC12CCC(C1)C(C)(C)C2=O	-1.85	1161	CC12CCC(C1)C(C)(C)C2=O	152.26	5.639	14.929	26.396	16.546	30.531	0.553	0.978	0.613	1.131	27	11	28	12	1	13	0	0	1	0	0	16	10	0	1	0	0	0	0	0	0	0	1	0	59.3	37	0	3.7	0	9	1
1	1	1168	1_1_1168Wang	O=C[2]C[3](CH(C[6]HCH(C[10](CH2CH2C(CH=C@10CH2CH2@6)=O)CH3)C(CH2@3)=O)CH2CH2@2)CH3	CC12CC(=O)C3C(CCC4=CC(=O)CCC43C)C1CCC2=O	-3.48	1162	CC12CC(=O)C3C(CCC4=CC(=O)CCC43C)C1CCC2=O	300.43	6.531	27.466	45.585	29.5	51.611	0.597	0.991	0.641	1.122	46	22	49	25	4	29	0	0	4	0	0	24	19	0	3	0	0	0	0	0	0	0	3	0	52.2	41.3	0	6.5	0	14	5
1	1	1169	1_1_1169Wang	O=C[2]C[3](CH(C[6]HCH(C[10](CH2CH2C(CH=C@10CH2CH2@6)=O)CH3)CH2CH2@3)CH2CH2@2)CH3	CC12CCC3C(CCC4=CC(=O)CCC43C)C1CCC2=O	-3.69	1163	CC12CCC3C(CCC4=CC(=O)CCC43C)C1CCC2=O	286.45	6.095	27.278	46.141	29.807	52.816	0.58	0.982	0.634	1.124	47	21	50	24	3	27	0	0	3	0	0	26	19	0	2	0	0	0	0	0	0	0	2	0	55.3	40.4	0	4.3	0	15	4
1	1	1171	1_1_1171Wang	O(C[2](C[3](CH(C[6]HCH(C[10](CH2CH2C(CH=C@10C(=CH@6)CH3)=O)CH3)CH2CH2@3)CH2CH2@2)CH3)C(=O)CH3)C(=O)CH3	CC(=O)OC1(C(C)=O)CCC2C3C=C(C)C4=CC(=O)CCC4(C)C3CCC21C	-5.35	1165	CC(=O)OC1(C(C)=O)CCC2C3C=C(C)C4=CC(=O)CCC4(C)C3CCC21C	384.56	6.409	35.288	59.447	38	67.481	0.588	0.991	0.633	1.125	60	28	63	31	5	36	3	0.048	5	0	0	32	24	0	4	0	0	0	0	0	0	0	4	0	53.3	40	0	6.7	0	17	7
1	1	1173	1_1_1173Wang	O=C[2]C[3](CH(C[6]HCH(C[10](CH(CH2CH2@6)CH2CH2CH2CH2@10)CH3)CH2CH2@3)CH2CH2@2)CH3	CC12CCC3C(CCC4CCCCC43C)C1CCC2=O	-6.7	1166	CC12CCC3C(CCC4CCCCC43C)C1CCC2=O	274.49	5.49	27.617	48.581	30.876	56.437	0.552	0.972	0.618	1.129	50	20	53	23	1	24	0	0	1	0	0	30	19	0	1	0	0	0	0	0	0	0	1	0	60	38	0	2	0	18	1
1	1	1174	1_1_1174Wang	O(C[2](C[3](CH(C[6]HCH(C[10]HCH2CH2C(CH=C@10CH2CH2@6)=O)CH2CH2@3)CH2CH2@2)CH3)C#CH)C(=O)CH3	C#CC1(OC(C)=O)CCC2C3CCC4=CC(=O)CCC4C3CCC21C	-4.79	1167	C#CC1(OC(C)=O)CCC2C3CCC4=CC(=O)CCC4C3CCC21C	340.5	6.425	31.52	52.352	34.023	59.441	0.595	0.988	0.642	1.122	53	25	56	28	4	33	2	0.036	3	1	0	28	22	0	3	0	0	0	0	0	0	0	3	0	52.8	41.5	0	5.7	0	16	4
1	1	1175	1_1_1175Wang	O(C[2]=C(CH=CHCH=CH@2)C(=O)OH)C(=O)CH3	CC(=O)Oc1ccccc1C(=O)O	-1.72	1168	CC(=O)Oc1ccccc1C(=O)O	180.17	8.58	13.966	21.844	13.864	23.498	0.665	1.04	0.66	1.119	21	13	21	13	8	18	3	0.143	2	0	6	8	9	0	4	0	0	0	0	0	0	0	4	0	38.1	42.9	0	19	0	1	8
1	1	1176	1_1_1176Wang	O=C[2]CH2C(CH2C(=CH@2)CH3)(CH3)CH3	CC1=CC(=O)CC(C)(C)C1	-1.06	1169	CC1=CC(=O)CC(C)(C)C1	138.23	5.76	13.402	23.513	14.784	27.116	0.558	0.98	0.616	1.13	24	10	24	10	2	12	0	0	2	0	0	14	9	0	1	0	0	0	0	0	0	0	1	0	58.3	37.5	0	4.2	0	6	3
1	1	1177	1_1_1177Wang	O=C[2]CH2CH2C[9](C[10]HCH(C[14]HC(C(CH2CH2@14)(CH3)C(=O)CH3)(CH2CH2@10)CH3)CH=C(C@9=CH@2)CH3)CH3	CC(=O)C1(C)CCC2C3C=C(C)C4=CC(=O)CCC4(C)C3CCC21C	-5.27	1170	CC(=O)C1(C)CCC2C3C=C(C)C4=CC(=O)CCC4(C)C3CCC21C	340.55	5.975	32.858	55.792	36.091	64.062	0.576	0.979	0.633	1.124	57	25	60	28	4	32	1	0.017	4	0	0	32	23	0	2	0	0	0	0	0	0	0	2	0	56.1	40.4	0	3.5	0	17	6
1	1	1178	1_1_1178Wang	O=C[2]CH2CH2C[9](C[10]HCH(C[14]HC(CH(CH2CH2@14)C(=O)CH3)(CH2CH2@10)CH3)CH2CH2C@9=CH@2)CH3	CC(=O)C1CCC2C3CCC4=CC(=O)CCC4(C)C3CCC12C	-4.43	1171	CC(=O)C1CCC2C3CCC4=CC(=O)CCC4(C)C3CCC12C	314.51	5.934	30.332	51.909	33.33	59.647	0.572	0.979	0.629	1.125	53	23	56	26	3	29	1	0.018	3	0	0	30	21	0	2	0	0	0	0	0	0	0	2	0	56.6	39.6	0	3.8	0	17	4
1	1	1179	1_1_1179Wang	O=C[2]CH2CH2CH2CH2CH2@2	O=C1CCCCC1	-0.6	1172	O=C1CCCCC1	98.16	5.774	9.349	16.745	10.262	19.285	0.55	0.985	0.604	1.134	17	7	17	7	1	8	0	0	1	0	0	10	6	0	1	0	0	0	0	0	0	0	1	0	58.8	35.3	0	5.9	0	5	1
1	1	1180	1_1_1180Wang	O=C[2]CH2CH(CH2CH2CH2@2)CH3	CC1CCCC(=O)C1	-1.87	1173	CC1CCCC(=O)C1	112.19	5.61	10.876	19.629	12.023	22.701	0.544	0.981	0.601	1.135	20	8	20	8	1	9	0	0	1	0	0	12	7	0	1	0	0	0	0	0	0	0	1	0	60	35	0	5	0	6	1
1	1	1181	1_1_1181Wang	O=C[2]CH2CH(CH2CH=C@2CH3)C(=CH2)CH3	C=C(C)C1CC=C(C)C(=O)C1	-2.06	1174	C=C(C)C1CC=C(C)C(=O)C1	150.24	6.01	14.402	24.513	15.784	28.116	0.576	0.981	0.631	1.125	25	11	25	11	3	14	1	0.04	3	0	0	14	10	0	1	0	0	0	0	0	0	0	1	0	56	40	0	4	0	5	5
1	1	1182	1_1_1182Wang	O=C[2]CH(C(C[6]=C@2CH=CHCH=CH@6)=O)C(=O)C(CH3)(CH3)CH3	CC(C)(C)C(=O)C1C(=O)c2ccccc2C1=O	-4.11	1175	CC(C)(C)C(=O)C1C(=O)c2ccccc2C1=O	230.28	7.428	19.832	31.167	20.693	34.535	0.64	1.005	0.668	1.114	31	17	32	18	9	24	2	0.063	3	0	6	14	14	0	3	0	0	0	0	0	0	0	3	0	45.2	45.2	0	9.7	0	5	9
1	1	1183	1_1_1183Wang	O(C[2]=CHC(=CHCH=CH@2)CH3)C[16]=CHC(=CHCH=CH@16)CH3	Cc1cccc(Oc2cccc(C)c2)c1	-4.85	1176	Cc1cccc(Oc2cccc(C)c2)c1	198.28	6.837	18.402	28.513	19.784	32.116	0.635	0.983	0.682	1.107	29	15	30	16	12	22	2	0.067	0	0	12	14	14	0	1	0	0	0	0	0	0	0	1	0	48.3	48.3	0	3.4	0	2	12
1	1	1184	1_1_1184Wang	O=C[2]CH(CH2CH2CH2CH2@2)CH3	CC1CCCCC1=O	-0.94	1177	CC1CCCCC1=O	112.19	5.61	10.876	19.629	12.023	22.701	0.544	0.981	0.601	1.135	20	8	20	8	1	9	0	0	1	0	0	12	7	0	1	0	0	0	0	0	0	0	1	0	60	35	0	5	0	6	1
1	1	1185	1_1_1185Wang	O=C[2]CH(CH2CH2CH(CH2@2)C(=CH2)CH3)CH3	C=C(C)C1CCC(C)C(=O)C1	-2.18	1178	C=C(C)C1CCC(C)C(=O)C1	152.26	5.639	14.929	26.396	16.546	30.531	0.553	0.978	0.613	1.131	27	11	27	11	2	13	1	0.037	2	0	0	16	10	0	1	0	0	0	0	0	0	0	1	0	59.3	37	0	3.7	0	7	3
1	1	1186	1_1_1186Wang	O=C[2]CH(CH2CH2CH(CH2@2)CH3)CH(CH3)CH3	CC1CCC(C(C)C)C(=O)C1	-2.49	1179	CC1CCC(C(C)C)C(=O)C1	154.28	5.32	15.456	28.28	17.307	32.946	0.533	0.975	0.597	1.136	29	11	29	11	1	12	1	0.034	1	0	0	18	10	0	1	0	0	0	0	0	0	0	1	0	62.1	34.5	0	3.4	0	9	1
1	1	1187	1_1_1187Wang	O(C[2]=CHCH=CHCH=CH@2)C[13]=CHCH=CHCH=CH@13	c1ccc(Oc2ccccc2)cc1	-3.96	1180	c1ccc(Oc2ccccc2)cc1	170.22	7.401	15.349	22.745	16.261	25.285	0.667	0.989	0.707	1.099	23	13	24	14	12	20	2	0.083	0	0	12	10	12	0	1	0	0	0	0	0	0	0	1	0	43.5	52.2	0	4.3	0	0	12
1	1	1188	1_1_1188Wang	O(C[2]=CHCH=CHCH=CH@2)C(=O)C[15]=C(CH=CHCH=CH@15)OH	O=C(Oc1ccccc1)c1ccccc1O	-3.15	1181	O=C(Oc1ccccc1)c1ccccc1O	214.23	8.24	17.778	26.4	18.171	28.704	0.684	1.015	0.699	1.104	26	16	27	17	13	24	3	0.111	1	0	12	10	13	0	3	0	0	0	0	0	0	0	3	0	38.5	50	0	11.5	0	0	13
1	1	1189	1_1_1189Wang	O(C[2]=CHCH=CHCH=CH@2)C(=O)C[15]=CHCH=CHCH=CH@15	O=C(Oc1ccccc1)c1ccccc1	-2.85	1182	O=C(Oc1ccccc1)c1ccccc1	198.23	7.929	17.064	25.073	17.716	27.495	0.683	1.003	0.709	1.1	25	15	26	16	13	23	3	0.115	1	0	12	10	13	0	2	0	0	0	0	0	0	0	2	0	40	52	0	8	0	0	13
1	1	1190	1_1_1190Wang	O=C[2]CH=CHC(CH=CH@2)=O	O=C1C=CC(=O)C=C1	-0.99	1183	O=C1C=CC(=O)C=C1	108.1	9.008	8.483	12.422	8.432	13.249	0.707	1.035	0.703	1.104	12	8	12	8	4	12	0	0	4	0	0	4	6	0	2	0	0	0	0	0	0	0	2	0	33.3	50	0	16.7	0	0	6
1	1	1191	1_1_1191Wang	O=C[2]C(=CHC(C[7]=C@2CH=CHCH=CH@7)=O)CH3	CC1=CC(=O)c2ccccc2C1=O	-3.03	1184	CC1=CC(=O)c2ccccc2C1=O	172.19	8.2	14.537	21.189	14.955	23.08	0.692	1.009	0.712	1.099	21	13	22	14	9	20	0	0	3	0	6	8	11	0	2	0	0	0	0	0	0	0	2	0	38.1	52.4	0	9.5	0	1	10
1	1	1192	1_1_1192Wang	O(C[2]HC[4](CH(C[7]HCH(C[11](CH2CH2C(CH=C@11CH2CH2@7)=O)CH3)CH2CH2@4)CH2CH2@2)CH3)C(=O)CH2CH3	CCC(=O)OC1CCC2C3CCC4=CC(=O)CCC4(C)C3CCC12C	-5.37	1185	CCC(=O)OC1CCC2C3CCC4=CC(=O)CCC4(C)C3CCC12C	344.54	6.045	32.573	56.12	35.546	64.271	0.571	0.985	0.624	1.128	57	25	60	28	3	31	3	0.05	3	0	0	32	22	0	3	0	0	0	0	0	0	0	3	0	56.1	38.6	0	5.3	0	18	4
1	1	1194	1_1_1194Wang	O(C[2]HCH2CH2C[10](C[11]HCH(C[15]HC(CH2CH2@11)(C(CH2CH2@15)=O)CH3)CH2CH=C@10CH2@2)CH3)C(=O)CH3	CC(=O)OC1CCC2(C)C(=CCC3C4CCC(=O)C4(C)CCC32)C1	-4.46	1187	CC(=O)OC1CCC2(C)C(=CCC3C4CCC(=O)C4(C)CCC32)C1	330.51	6.121	31.046	53.236	33.785	60.856	0.575	0.986	0.626	1.127	54	24	57	27	3	30	2	0.035	3	0	0	30	21	0	3	0	0	0	0	0	0	0	3	0	55.6	38.9	0	5.6	0	17	4
1	1	1195	1_1_1195Wang	O(C[2]HCH2CH2CH2CH2CH2@2)C(=O)CH3	CC(=O)OC1CCCCC1	-1.67	1188	CC(=O)OC1CCCCC1	142.22	5.926	13.117	23.84	14.239	27.325	0.547	0.993	0.593	1.139	24	10	24	10	1	11	2	0.083	1	0	0	14	8	0	2	0	0	0	0	0	0	0	2	0	58.3	33.3	0	8.3	0	7	1
1	1	1196	1_1_1196Wang	O=C(C[3]=CHCH=CHCH=CH@3)C[14]=CHCH=CHCH=CH@14	O=C(c1ccccc1)c1ccccc1	-3.12	1189	O=C(c1ccccc1)c1ccccc1	182.23	7.593	16.349	23.745	17.262	26.285	0.681	0.989	0.719	1.095	24	14	25	15	13	22	2	0.08	1	0	12	10	13	0	1	0	0	0	0	0	0	0	1	0	41.7	54.2	0	4.2	0	0	13
1	1	1197	1_1_1197Wang	O=C(C(CH3)(CH3)CH3)CH2C(=O)CH3	CC(=O)CC(=O)C(C)(C)C	-1.63	1190	CC(=O)CC(=O)C(C)(C)C	142.22	5.926	13.117	23.84	14.239	27.325	0.547	0.993	0.593	1.139	24	10	23	9	2	11	3	0.13	2	0	0	14	8	0	2	0	0	0	0	0	0	0	2	0	58.3	33.3	0	8.3	0	6	2
1	1	1199	1_1_1199Wang	O=C(CH2CH2CH2CH2CH2CH2CH2CH3)CH3	CCCCCCCCC(C)=O	-3.31	1192	CCCCCCCCC(C)=O	156.3	5.042	15.983	30.163	18.069	35.361	0.516	0.973	0.583	1.141	31	11	30	10	1	11	7	0.233	1	0	0	20	10	0	1	0	0	0	0	0	0	0	1	0	64.5	32.3	0	3.2	0	9	1
1	1	119	1_1_119Wang	C(CH2CH3)(CH3)(CH3)C[17]=CHCH=CHCH=CH@17	CCC(C)(C)c1ccccc1	-4.15	118	CCC(C)(C)c1ccccc1	148.27	5.491	15.214	26.069	17.091	30.322	0.563	0.966	0.633	1.123	27	11	27	11	6	14	2	0.074	0	0	6	16	11	0	0	0	0	0	0	0	0	0	0	0	59.3	40.7	0	0	0	5	6
1	1	1200	1_1_1200Wang	O=C(CH2CH2CH2CH2CH2CH2CH3)CH3	CCCCCCCC(C)=O	-2.58	1193	CCCCCCCC(C)=O	142.27	5.081	14.456	27.28	16.307	31.946	0.516	0.974	0.582	1.141	28	10	27	9	1	10	6	0.222	1	0	0	18	9	0	1	0	0	0	0	0	0	0	1	0	64.3	32.1	0	3.6	0	8	1
1	1	1201	1_1_1201Wang	O=C(CH2CH2CH2CH2CH2CH3)CH3	CCCCCCC(C)=O	-2.05	1194	CCCCCCC(C)=O	128.24	5.13	12.929	24.396	14.546	28.531	0.517	0.976	0.582	1.141	25	9	24	8	1	9	5	0.208	1	0	0	16	8	0	1	0	0	0	0	0	0	0	1	0	64	32	0	4	0	7	1
1	1	1202	1_1_1202Wang	O=C(CH2CH2CH2CH2CH3)CH3	CCCCCC(C)=O	-1.42	1195	CCCCCC(C)=O	114.21	5.191	11.402	21.513	12.784	25.116	0.518	0.978	0.581	1.142	22	8	21	7	1	8	4	0.19	1	0	0	14	7	0	1	0	0	0	0	0	0	0	1	0	63.6	31.8	0	4.5	0	6	1
1	1	1203	1_1_1203Wang	O=C(CH2CH2CH2CH3)CH2CH2CH2CH3	CCCCC(=O)CCCC	-2.59	1196	CCCCC(=O)CCCC	142.27	5.081	14.456	27.28	16.307	31.946	0.516	0.974	0.582	1.141	28	10	27	9	1	10	6	0.222	1	0	0	18	9	0	1	0	0	0	0	0	0	0	1	0	64.3	32.1	0	3.6	0	8	1
1	1	1204	1_1_1204Wang	O=C(CH2CH2CH2CH3)CH2C(=O)CH3	CCCCC(=O)CC(C)=O	-1.56	1197	CCCCC(=O)CC(C)=O	142.22	5.926	13.117	23.84	14.239	27.325	0.547	0.993	0.593	1.139	24	10	23	9	2	11	5	0.217	2	0	0	14	8	0	2	0	0	0	0	0	0	0	2	0	58.3	33.3	0	8.3	0	6	2
1	1	1205	1_1_1205Wang	O=C(CH2CH2CH2CH3)CH3	CCCCC(C)=O	-0.8	1198	CCCCC(C)=O	100.18	5.273	9.876	18.629	11.023	21.701	0.52	0.98	0.58	1.142	19	7	18	6	1	7	3	0.167	1	0	0	12	6	0	1	0	0	0	0	0	0	0	1	0	63.2	31.6	0	5.3	0	5	1
1	1	1206	1_1_1206Wang	O(C(CH2CH2CH2CH(CH2CH=[S=I]CHC(=[S=I]CHC(=O)OCH(CH3)CH3)CH3)CH3)(CH3)CH3)CH3	COC(C)(C)CCCC(C)CC=CC(C)=CC(=O)OC(C)C	-5.19	1199	COC(C)(C)CCCC(C)CC=CC(C)=CC(=O)OC(C)C	310.53	5.545	30.1	55.003	33.307	63.687	0.538	0.982	0.595	1.137	56	22	55	21	3	24	11	0.2	3	0	0	34	19	0	3	0	0	0	0	0	0	0	3	0	60.7	33.9	0	5.4	0	14	5
1	1	1207	1_1_1207Wang	O(C(CH2CH2CH2CH(CH2CH=[S=N]CHC(=[S=I]CHC(=O)OCH(CH3)CH3)CH3)CH3)(CH3)CH3)CH3	COC(C)(C)CCCC(C)CC=CC(C)=CC(=O)OC(C)C	-5.19	1200	COC(C)(C)CCCC(C)CC=CC(C)=CC(=O)OC(C)C	310.53	5.545	30.1	55.003	33.307	63.687	0.538	0.982	0.595	1.137	56	22	55	21	3	24	11	0.2	3	0	0	34	19	0	3	0	0	0	0	0	0	0	3	0	60.7	33.9	0	5.4	0	14	5
1	1	1208	1_1_1208Wang	O=C(CH2CH2CH3)CH2CH2CH3	CCCC(=O)CCC	-1.3	1201	CCCC(=O)CCC	114.21	5.191	11.402	21.513	12.784	25.116	0.518	0.978	0.581	1.142	22	8	21	7	1	8	4	0.19	1	0	0	14	7	0	1	0	0	0	0	0	0	0	1	0	63.6	31.8	0	4.5	0	6	1
1	1	120	1_1_120Wang	C(CH2CH3)(CH3)(CH3)CH3	CCC(C)(C)C	-3.55	119	CCC(C)(C)C	86.2	4.31	9.688	19.185	11.33	22.906	0.484	0.959	0.566	1.145	20	6	19	5	0	5	1	0.053	0	0	0	14	6	0	0	0	0	0	0	0	0	0	0	0	70	30	0	0	0	6	0
1	1	1210	1_1_1210Wang	O=C(CH2CH2CH3)CH3	CCCC(C)=O	-0.19	1203	CCCC(C)=O	86.15	5.384	8.349	15.745	9.262	18.285	0.522	0.984	0.579	1.143	16	6	15	5	1	6	2	0.133	1	0	0	10	5	0	1	0	0	0	0	0	0	0	1	0	62.5	31.3	0	6.3	0	4	1
1	1	1211	1_1_1211Wang	O=C(CH2CH2CH3)CH=CH2	C=CC(=O)CCC	-0.83	1204	C=CC(=O)CCC	98.16	5.774	9.349	16.745	10.262	19.285	0.55	0.985	0.604	1.134	17	7	16	6	2	8	3	0.188	2	0	0	10	6	0	1	0	0	0	0	0	0	0	1	0	58.8	35.3	0	5.9	0	3	3
1	1	1212	1_1_1212Wang	O=C(CH2CH2CH(CH3)CH3)CH3	CC(=O)CCC(C)C	-1.33	1205	CC(=O)CCC(C)C	114.21	5.191	11.402	21.513	12.784	25.116	0.518	0.978	0.581	1.142	22	8	21	7	1	8	3	0.143	1	0	0	14	7	0	1	0	0	0	0	0	0	0	1	0	63.6	31.8	0	4.5	0	6	1
1	1	1213	1_1_1213Wang	O=C(CH2CH3)C[10]=CHCH=CHCH=CH@10	CCC(=O)c1ccccc1	-1.83	1206	CCC(=O)c1ccccc1	134.19	6.71	12.349	19.745	13.261	22.285	0.617	0.987	0.663	1.114	20	10	20	10	7	14	2	0.1	1	0	6	10	9	0	1	0	0	0	0	0	0	0	1	0	50	45	0	5	0	2	7
1	1	1215	1_1_1215Wang	O=C(CH2CH3)CH3	CCC(C)=O	0.52	1208	CCC(C)=O	72.12	5.548	6.822	12.862	7.5	14.87	0.525	0.989	0.577	1.144	13	5	12	4	1	5	1	0.083	1	0	0	8	4	0	1	0	0	0	0	0	0	0	1	0	61.5	30.8	0	7.7	0	3	1
1	1	1216	1_1_1216Wang	O=C(CH2CH(CH3)CH3)CH2C(=O)CH3	CC(=O)CC(=O)CC(C)C	-1.6	1209	CC(=O)CC(=O)CC(C)C	142.22	5.926	13.117	23.84	14.239	27.325	0.547	0.993	0.593	1.139	24	10	23	9	2	11	4	0.174	2	0	0	14	8	0	2	0	0	0	0	0	0	0	2	0	58.3	33.3	0	8.3	0	6	2
1	1	1217	1_1_1217Wang	O=C(CH2CH(CH3)CH3)CH3	CC(=O)CC(C)C	-1.42	1210	CC(=O)CC(C)C	100.18	5.273	9.876	18.629	11.023	21.701	0.52	0.98	0.58	1.142	19	7	18	6	1	7	2	0.111	1	0	0	12	6	0	1	0	0	0	0	0	0	0	1	0	63.2	31.6	0	5.3	0	5	1
1	1	1218	1_1_1218Wang	O=C(CH2C(=O)CH3)CH3	CC(=O)CC(C)=O	0.22	1211	CC(=O)CC(C)=O	100.13	6.675	8.537	15.189	8.955	17.08	0.569	1.013	0.597	1.139	15	7	14	6	2	8	2	0.143	2	0	0	8	5	0	2	0	0	0	0	0	0	0	2	0	53.3	33.3	0	13.3	0	3	2
1	1	1219	1_1_1219Wang	O=C(CH3)C[7]=CHCH=CHCH=CH@7	CC(=O)c1ccccc1	-1.28	1212	CC(=O)c1ccccc1	120.16	7.068	10.822	16.862	11.5	18.87	0.637	0.992	0.676	1.11	17	9	17	9	7	13	1	0.059	1	0	6	8	8	0	1	0	0	0	0	0	0	0	1	0	47.1	47.1	0	5.9	0	1	7
1	1	1220	1_1_1220Wang	O(C(CH3)(CH3)CH3)CH3	COC(C)(C)C	-0.24	1213	COC(C)(C)C	88.17	4.898	8.876	17.629	10.023	20.701	0.493	0.979	0.557	1.15	18	6	17	5	0	5	1	0.059	0	0	0	12	5	0	1	0	0	0	0	0	0	0	1	0	66.7	27.8	0	5.6	0	5	0
1	1	1221	1_1_1221Wang	O=C(CH(CH2CH2CH3)C(=O)CH3)CH3	CCCC(C(C)=O)C(C)=O	-0.88	1214	CCCC(C(C)=O)C(C)=O	142.22	5.926	13.117	23.84	14.239	27.325	0.547	0.993	0.593	1.139	24	10	23	9	2	11	4	0.174	2	0	0	14	8	0	2	0	0	0	0	0	0	0	2	0	58.3	33.3	0	8.3	0	6	2
1	1	1225	1_1_1225Wang	O(CH2C[5]=CHC(=CHCH=CH@5)OC[16]=CHCH=CHCH=CH@16)C(=O)C[29]HC(CH@29CH=C(CH3)CH3)(CH3)CH3	CC(C)=CC1C(C(=O)OCc2cccc(Oc3ccccc3)c2)C1(C)C	-5.24	1218	CC(C)=CC1C(C(=O)OCc2cccc(Oc3ccccc3)c2)C1(C)C	350.49	6.74	31.993	51.469	34.262	58.026	0.615	0.99	0.659	1.116	52	26	54	28	14	36	7	0.13	2	0	12	26	23	0	3	0	0	0	0	0	0	0	3	0	50	44.2	0	5.8	0	8	15
1	1	1229	1_1_1229Wang	O(CH2CH2CH2CH2CH2CH3)C(=O)CH3	CCCCCCOC(C)=O	-2.46	1222	CCCCCCOC(C)=O	144.24	5.548	13.644	25.723	15	29.74	0.525	0.989	0.577	1.144	26	10	25	9	1	10	6	0.24	1	0	0	16	8	0	2	0	0	0	0	0	0	0	2	0	61.5	30.8	0	7.7	0	7	1
1	1	122	1_1_122Wang	C(CH3)(CH3)(CH3)C[14]=CHCH=CHCH=CH@14	CC(C)(C)c1ccccc1	-3.66	121	CC(C)(C)c1ccccc1	134.24	5.593	13.688	23.185	15.33	26.906	0.57	0.966	0.639	1.121	24	10	24	10	6	13	1	0.042	0	0	6	14	10	0	0	0	0	0	0	0	0	0	0	0	58.3	41.7	0	0	0	4	6
1	1	1232	1_1_1232Wang	O(CH2CH2CH2CH2CH3)C(=O)CH3	CCCCCOC(C)=O	-1.89	1225	CCCCCOC(C)=O	130.21	5.661	12.117	22.84	13.239	26.325	0.527	0.993	0.576	1.145	23	9	22	8	1	9	5	0.227	1	0	0	14	7	0	2	0	0	0	0	0	0	0	2	0	60.9	30.4	0	8.7	0	6	1
1	1	1233	1_1_1233Wang	O(CH2CH2CH2CH3)CH2CH2CH2CH3	CCCCOCCCC	-1.85	1226	CCCCOCCCC	130.26	4.824	13.456	26.28	15.307	30.946	0.498	0.973	0.567	1.146	27	9	26	8	0	8	6	0.231	0	0	0	18	8	0	1	0	0	0	0	0	0	0	1	0	66.7	29.6	0	3.7	0	8	0
1	1	1234	1_1_1234Wang	O(CH2CH2CH2CH3)CH3	CCCCOC	-0.99	1227	CCCCOC	88.17	4.898	8.876	17.629	10.023	20.701	0.493	0.979	0.557	1.15	18	6	17	5	0	5	3	0.176	0	0	0	12	5	0	1	0	0	0	0	0	0	0	1	0	66.7	27.8	0	5.6	0	5	0
1	1	1236	1_1_1236Wang	O(CH2CH2CH2CH3)C(=O)C[17]=C(CH=CHCH=CH@17)C(=O)OCH2C[33]=CHCH=CHCH=CH@33	CCCCOC(=O)c1ccccc1C(=O)OCc1ccccc1	-5.64	1229	CCCCOC(=O)c1ccccc1C(=O)OCc1ccccc1	312.39	7.265	27.127	43.145	28.432	47.99	0.631	1.003	0.661	1.116	43	23	44	24	14	32	9	0.205	2	0	12	20	19	0	4	0	0	0	0	0	0	0	4	0	46.5	44.2	0	9.3	0	5	14
1	1	1237	1_1_1237Wang	O(CH2CH2CH2CH3)C(=O)C[17]=C(CH=CHCH=CH@17)C(=O)OCH2CH2CH2CH3	CCCCOC(=O)c1ccccc1C(=O)OCCCC	-4.4	1230	CCCCOC(=O)c1ccccc1C(=O)OCCCC	278.38	6.628	24.654	42.029	26.193	47.405	0.587	1.001	0.624	1.129	42	20	42	20	8	25	10	0.238	2	0	6	22	16	0	4	0	0	0	0	0	0	0	4	0	52.4	38.1	0	9.5	0	8	8
1	1	1238	1_1_1238Wang	O(CH2CH2CH2CH3)C(=O)C[17]=CHCH=C(CH=CH@17)OH	CCCCOC(=O)c1ccc(O)cc1	-2.72	1231	CCCCOC(=O)c1ccc(O)cc1	194.25	6.937	16.832	28.167	17.693	31.535	0.601	1.006	0.632	1.126	28	14	28	14	7	18	5	0.179	1	0	6	14	11	0	3	0	0	0	0	0	0	0	3	0	50	39.3	0	10.7	0	4	7
1	1	1239	1_1_1239Wang	O(CH2CH2CH2CH3)C(=O)C[17]=CHCH=CHCH=CH@17	CCCCOC(=O)c1ccccc1	-3.48	1232	CCCCOC(=O)c1ccccc1	178.25	6.602	16.117	26.84	17.239	30.325	0.597	0.994	0.638	1.123	27	13	27	13	7	17	5	0.185	1	0	6	14	11	0	2	0	0	0	0	0	0	0	2	0	51.9	40.7	0	7.4	0	4	7
1	1	1241	1_1_1241Wang	O(CH2CH2CH2CH3)C(=O)CH3	CCCCOC(C)=O	-1.24	1234	CCCCOC(C)=O	116.18	5.809	10.59	19.956	11.477	22.91	0.53	0.998	0.574	1.146	20	8	19	7	1	8	4	0.211	1	0	0	12	6	0	2	0	0	0	0	0	0	0	2	0	60	30	0	10	0	5	1
1	1	1242	1_1_1242Wang	O(CH2CH2CH3)CH2CH2CH3	CCCOCCC	-1.62	1235	CCCOCCC	102.2	4.867	10.402	20.513	11.784	24.116	0.495	0.977	0.561	1.148	21	7	20	6	0	6	4	0.2	0	0	0	14	6	0	1	0	0	0	0	0	0	0	1	0	66.7	28.6	0	4.8	0	6	0
1	1	1243	1_1_1243Wang	O(CH2CH2CH3)CH2CH3	CCCOCC	-0.66	1236	CCCOCC	88.17	4.898	8.876	17.629	10.023	20.701	0.493	0.979	0.557	1.15	18	6	17	5	0	5	3	0.176	0	0	0	12	5	0	1	0	0	0	0	0	0	0	1	0	66.7	27.8	0	5.6	0	5	0
1	1	1244	1_1_1244Wang	O(CH2CH2CH3)CH3	CCCOC	-0.39	1237	CCCOC	74.14	4.943	7.349	14.745	8.262	17.285	0.49	0.983	0.551	1.152	15	5	14	4	0	4	2	0.143	0	0	0	10	4	0	1	0	0	0	0	0	0	0	1	0	66.7	26.7	0	6.7	0	4	0
1	1	1245	1_1_1245Wang	O(CH2CH2CH3)CH=O	CCCOC=O	-0.49	1238	CCCOC=O	88.12	6.294	7.537	14.189	7.955	16.08	0.538	1.014	0.568	1.149	14	6	13	5	1	6	3	0.231	1	0	0	8	4	0	2	0	0	0	0	0	0	0	2	0	57.1	28.6	0	14.3	0	3	1
1	1	1246	1_1_1246Wang	O(CH2CH2CH3)C(=O)C[14]=CHC(=C(C(=CH@14)OH)OH)OH	CCCOC(=O)c1cc(O)c(O)c(O)c1	-1.78	1239	CCCOC(=O)c1cc(O)c(O)c(O)c1	212.22	7.86	16.735	27.938	16.841	30.538	0.62	1.035	0.624	1.131	27	15	27	15	7	19	4	0.148	1	0	6	12	10	0	5	0	0	0	0	0	0	0	5	0	44.4	37	0	18.5	0	3	7
1	1	1247	1_1_1247Wang	O(CH2CH2CH3)C(=O)C[14]=CHCH=CHCH=CH@14	CCCOC(=O)c1ccccc1	-2.67	1240	CCCOC(=O)c1ccccc1	164.22	6.842	14.59	23.956	15.477	26.91	0.608	0.998	0.645	1.121	24	12	24	12	7	16	4	0.167	1	0	6	12	10	0	2	0	0	0	0	0	0	0	2	0	50	41.7	0	8.3	0	3	7
1	1	1248	1_1_1248Wang	O(CH2CH2CH3)C(=O)CH2CH2CH3	CCCOC(=O)CCC	-1.92	1241	CCCOC(=O)CCC	130.21	5.661	12.117	22.84	13.239	26.325	0.527	0.993	0.576	1.145	23	9	22	8	1	9	5	0.227	1	0	0	14	7	0	2	0	0	0	0	0	0	0	2	0	60.9	30.4	0	8.7	0	6	1
1	1	124	1_1_124Wang	CH2(C[4]=CHCH=CHCH=CH@4)C[15]=CHCH=CHCH=CH@15	c1ccc(Cc2ccccc2)cc1	-4.17	123	c1ccc(Cc2ccccc2)cc1	168.25	6.73	16.161	24.302	17.568	27.491	0.646	0.972	0.703	1.1	25	13	26	14	12	20	2	0.077	0	0	12	12	13	0	0	0	0	0	0	0	0	0	0	0	48	52	0	0	0	1	12
1	1	1250	1_1_1250Wang	O(CH2CH2CH3)C(=O)CH3	CCCOC(C)=O	-0.72	1243	CCCOC(C)=O	102.15	6.009	9.064	17.073	9.716	19.495	0.533	1.004	0.572	1.147	17	7	16	6	1	7	3	0.188	1	0	0	10	5	0	2	0	0	0	0	0	0	0	2	0	58.8	29.4	0	11.8	0	4	1
1	1	1252	1_1_1252Wang	O(CH2CH2CH(CH3)CH3)C(=O)C[20]=C(CH=CHCH=CH@20)OH	CC(C)CCOC(=O)c1ccccc1O	-3.16	1245	CC(C)CCOC(=O)c1ccccc1O	208.28	6.719	18.359	31.051	19.455	34.95	0.592	1.002	0.628	1.127	31	15	31	15	7	19	5	0.161	1	0	6	16	12	0	3	0	0	0	0	0	0	0	3	0	51.6	38.7	0	9.7	0	5	7
1	1	1253	1_1_1253Wang	O(CH2CH2CH(CH3)CH3)C(=O)CH3	CC(=O)OCCC(C)C	-1.92	1246	CC(=O)OCCC(C)C	130.21	5.661	12.117	22.84	13.239	26.325	0.527	0.993	0.576	1.145	23	9	22	8	1	9	4	0.182	1	0	0	14	7	0	2	0	0	0	0	0	0	0	2	0	60.9	30.4	0	8.7	0	6	1
1	1	1254	1_1_1254Wang	O(CH2CH2OCH2CH3)CH2CH3	CCOCCOCC	-0.77	1247	CCOCCOCC	118.2	5.373	11.117	21.84	12.239	25.325	0.505	0.993	0.556	1.151	22	8	21	7	0	7	5	0.238	0	0	0	14	6	0	2	0	0	0	0	0	0	0	2	0	63.6	27.3	0	9.1	0	6	0
1	1	1255	1_1_1255Wang	O(CH2CH2OH)C[10]=CHCH=CHCH=CH@10	OCCOc1ccccc1	-0.71	1248	OCCOc1ccccc1	138.18	6.909	12.064	20.073	12.716	22.495	0.603	1.004	0.636	1.125	20	10	20	10	6	13	3	0.15	0	0	6	10	8	0	2	0	0	0	0	0	0	0	2	0	50	40	0	10	0	2	6
1	1	1256	1_1_1256Wang	O(CH2CH2OH)CH2CH2CH2CH3	CCCCOCCO	-0.42	1249	CCCCOCCO	118.2	5.373	11.117	21.84	12.239	25.325	0.505	0.993	0.556	1.151	22	8	21	7	0	7	5	0.238	0	0	0	14	6	0	2	0	0	0	0	0	0	0	2	0	63.6	27.3	0	9.1	0	6	0
1	1	1257	1_1_1257Wang	O(CH2CH3)C[9]=CHCH=CHCH=CH@9	CCOc1ccccc1	-2.33	1250	CCOc1ccccc1	122.18	6.431	11.349	18.745	12.261	21.285	0.597	0.987	0.645	1.12	19	9	19	9	6	12	2	0.105	0	0	6	10	8	0	1	0	0	0	0	0	0	0	1	0	52.6	42.1	0	5.3	0	2	6
1	1	1258	1_1_1258Wang	O(CH2CH3)CH2CH3	CCOCC	-0.09	1251	CCOCC	74.14	4.943	7.349	14.745	8.262	17.285	0.49	0.983	0.551	1.152	15	5	14	4	0	4	2	0.143	0	0	0	10	4	0	1	0	0	0	0	0	0	0	1	0	66.7	26.7	0	6.7	0	4	0
1	1	1259	1_1_1259Wang	O(CH2CH3)CH=CH2	C=COCC	-0.85	1252	C=COCC	72.12	5.548	6.822	12.862	7.5	14.87	0.525	0.989	0.577	1.144	13	5	12	4	1	5	2	0.167	1	0	0	8	4	0	1	0	0	0	0	0	0	0	1	0	61.5	30.8	0	7.7	0	2	2
1	1	1260	1_1_1260Wang	O(CH2CH3)CH=O	CCOC=O	0.15	1253	CCOC=O	74.09	6.735	6.01	11.305	6.193	12.664	0.546	1.028	0.563	1.151	11	5	10	4	1	5	2	0.2	1	0	0	6	3	0	2	0	0	0	0	0	0	0	2	0	54.5	27.3	0	18.2	0	2	1
1	1	1261	1_1_1261Wang	O(CH2CH3)C(=O)C[11]=C(CH=CHCH=CH@11)C(=O)OCH2CH3	CCOC(=O)c1ccccc1C(=O)OCC	-2.35	1254	CCOC(=O)c1ccccc1C(=O)OCC	222.26	7.409	18.547	30.494	19.148	33.744	0.618	1.016	0.638	1.125	30	16	30	16	8	21	6	0.2	2	0	6	14	12	0	4	0	0	0	0	0	0	0	4	0	46.7	40	0	13.3	0	4	8
1	1	1262	1_1_1262Wang	O(CH2CH3)C(=O)C[11]=CHCH=C(CH=CH@11)OH	CCOC(=O)c1ccc(O)cc1	-2.35	1255	CCOC(=O)c1ccc(O)cc1	166.19	7.554	13.778	22.4	14.17	24.704	0.626	1.018	0.644	1.123	22	12	22	12	7	16	3	0.136	1	0	6	10	9	0	3	0	0	0	0	0	0	0	3	0	45.5	40.9	0	13.6	0	2	7
1	1	1263	1_1_1263Wang	O(CH2CH3)C(=O)C[11]=CHCH=CHCH=CH@11	CCOC(=O)c1ccccc1	-2.32	1256	CCOC(=O)c1ccccc1	150.19	7.152	13.064	21.073	13.716	23.495	0.622	1.003	0.653	1.119	21	11	21	11	7	15	3	0.143	1	0	6	10	9	0	2	0	0	0	0	0	0	0	2	0	47.6	42.9	0	9.5	0	2	7
1	1	1264	1_1_1264Wang	O(CH2CH3)C(=O)CH2CH2CH2CH2CH2CH2CH2CH2CH3	CCCCCCCCCC(=O)OCC	-4.1	1257	CCCCCCCCCC(=O)OCC	200.36	5.273	19.751	37.258	22.046	43.401	0.52	0.98	0.58	1.142	38	14	37	13	1	14	10	0.27	1	0	0	24	12	0	2	0	0	0	0	0	0	0	2	0	63.2	31.6	0	5.3	0	11	1
1	1	1265	1_1_1265Wang	O(CH2CH3)C(=O)CH2CH2CH2CH2CH2CH2CH2CH3	CCCCCCCCC(=O)OCC	-3.8	1258	CCCCCCCCC(=O)OCC	186.33	5.324	18.224	34.374	20.284	39.986	0.521	0.982	0.58	1.142	35	13	34	12	1	13	9	0.265	1	0	0	22	11	0	2	0	0	0	0	0	0	0	2	0	62.9	31.4	0	5.7	0	10	1
1	1	1266	1_1_1266Wang	O(CH2CH3)C(=O)CH2CH2CH2CH2CH2CH2CH3	CCCCCCCC(=O)OCC	-3.39	1259	CCCCCCCC(=O)OCC	172.3	5.384	16.698	31.491	18.523	36.571	0.522	0.984	0.579	1.143	32	12	31	11	1	12	8	0.258	1	0	0	20	10	0	2	0	0	0	0	0	0	0	2	0	62.5	31.3	0	6.3	0	9	1
1	1	1267	1_1_1267Wang	O(CH2CH3)C(=O)CH2CH2CH2CH2CH2CH3	CCCCCCC(=O)OCC	-2.71	1260	CCCCCCC(=O)OCC	158.27	5.458	15.171	28.607	16.762	33.156	0.523	0.986	0.578	1.143	29	11	28	10	1	11	7	0.25	1	0	0	18	9	0	2	0	0	0	0	0	0	0	2	0	62.1	31	0	6.9	0	8	1
1	1	1268	1_1_1268Wang	O(CH2CH3)C(=O)CH2CH2CH2CH2CH3	CCCCCC(=O)OCC	-2.31	1261	CCCCCC(=O)OCC	144.24	5.548	13.644	25.723	15	29.74	0.525	0.989	0.577	1.144	26	10	25	9	1	10	6	0.24	1	0	0	16	8	0	2	0	0	0	0	0	0	0	2	0	61.5	30.8	0	7.7	0	7	1
1	1	1269	1_1_1269Wang	O(CH2CH3)C(=O)CH2CH2CH2CH3	CCCCC(=O)OCC	-1.75	1262	CCCCC(=O)OCC	130.21	5.661	12.117	22.84	13.239	26.325	0.527	0.993	0.576	1.145	23	9	22	8	1	9	5	0.227	1	0	0	14	7	0	2	0	0	0	0	0	0	0	2	0	60.9	30.4	0	8.7	0	6	1
1	1	126	1_1_126Wang	CH2(CH2C[7]=CHCH=CHCH=CH@7)C[18]=CHCH=CHCH=CH@18	c1ccc(CCc2ccccc2)cc1	-4.62	125	c1ccc(CCc2ccccc2)cc1	182.28	6.51	17.688	27.185	19.33	30.906	0.632	0.971	0.69	1.104	28	14	29	15	12	21	3	0.103	0	0	12	14	14	0	0	0	0	0	0	0	0	0	0	0	50	50	0	0	0	2	12
1	1	1270	1_1_1270Wang	O(CH2CH3)C(=O)CH2CH2CH3	CCCC(=O)OCC	-1.28	1263	CCCC(=O)OCC	116.18	5.809	10.59	19.956	11.477	22.91	0.53	0.998	0.574	1.146	20	8	19	7	1	8	4	0.211	1	0	0	12	6	0	2	0	0	0	0	0	0	0	2	0	60	30	0	10	0	5	1
1	1	1271	1_1_1271Wang	O(CH2CH3)C(=O)CH2CH2C(=O)OCH2CH3	CCOC(=O)CCC(=O)OCC	-0.96	1264	CCOC(=O)CCC(=O)OCC	174.22	6.701	14.547	26.494	15.148	29.744	0.559	1.019	0.583	1.144	26	12	25	11	2	13	7	0.28	2	0	0	14	8	0	4	0	0	0	0	0	0	0	4	0	53.8	30.8	0	15.4	0	6	2
1	1	1272	1_1_1272Wang	O(CH2CH3)C(=O)CH2CH3	CCOC(=O)CC	-0.66	1265	CCOC(=O)CC	102.15	6.009	9.064	17.073	9.716	19.495	0.533	1.004	0.572	1.147	17	7	16	6	1	7	3	0.188	1	0	0	10	5	0	2	0	0	0	0	0	0	0	2	0	58.8	29.4	0	11.8	0	4	1
1	1	1273	1_1_1273Wang	O(CH2CH3)C(=O)CH2C(=O)OCH2CH3	CCOC(=O)CC(=O)OCC	-0.82	1266	CCOC(=O)CC(=O)OCC	160.19	6.965	13.02	23.611	13.386	26.329	0.566	1.027	0.582	1.145	23	11	22	10	2	12	6	0.273	2	0	0	12	7	0	4	0	0	0	0	0	0	0	4	0	52.2	30.4	0	17.4	0	5	2
1	1	1274	1_1_1274Wang	O(CH2CH3)C(=O)CH3	CCOC(C)=O	-0.04	1267	CCOC(C)=O	88.12	6.294	7.537	14.189	7.955	16.08	0.538	1.014	0.568	1.149	14	6	13	5	1	6	2	0.154	1	0	0	8	4	0	2	0	0	0	0	0	0	0	2	0	57.1	28.6	0	14.3	0	3	1
1	1	1275	1_1_1275Wang	O(CH2CH3)C(=O)CH=CH2	C=CC(=O)OCC	-0.74	1268	C=CC(=O)OCC	100.13	6.675	8.537	15.189	8.955	17.08	0.569	1.013	0.597	1.139	15	7	14	6	2	8	3	0.214	2	0	0	8	5	0	2	0	0	0	0	0	0	0	2	0	53.3	33.3	0	13.3	0	2	3
1	1	1276	1_1_1276Wang	O(CH2CH3)C(=O)CH=[S=N]CHC[15]=CHCH=CHCH=CH@15	CCOC(=O)C=Cc1ccccc1	-3	1269	CCOC(=O)C=Cc1ccccc1	176.23	7.049	15.59	24.956	16.477	27.91	0.624	0.998	0.659	1.116	25	13	25	13	8	18	4	0.16	2	0	6	12	11	0	2	0	0	0	0	0	0	0	2	0	48	44	0	8	0	2	9
1	1	1277	1_1_1277Wang	O(CH2CH3)C(=O)CH=[S=I]CHC[15]=CHCH=CHCH=CH@15	CCOC(=O)C=Cc1ccccc1	-3	1270	CCOC(=O)C=Cc1ccccc1	176.23	7.049	15.59	24.956	16.477	27.91	0.624	0.998	0.659	1.116	25	13	25	13	8	18	4	0.16	2	0	6	12	11	0	2	0	0	0	0	0	0	0	2	0	48	44	0	8	0	2	9
1	1	1278	1_1_1278Wang	O(CH2CH(CH2CH2CH2CH3)CH2CH3)C(=O)C[29]=C(CH=CHCH=CH@29)C(=O)OCH2CH(CH2CH2CH2CH3)CH2CH3	CCCCC(CC)COC(=O)c1ccccc1C(=O)OCC(CC)CCCC	-6.96	1271	CCCCC(CC)COC(=O)c1ccccc1C(=O)OCC(CC)CCCC	390.62	5.918	36.868	65.098	40.285	74.726	0.559	0.986	0.61	1.132	66	28	66	28	8	33	16	0.242	2	0	6	38	24	0	4	0	0	0	0	0	0	0	4	0	57.6	36.4	0	6.1	0	16	8
1	1	1279	1_1_1279Wang	O(CH2CH=CH2)C(=O)C[12]=C(CH=CHCH=CH@12)C(=O)OCH2CH=CH2	C=CCOC(=O)c1ccccc1C(=O)OCC=C	-3.13	1272	C=CCOC(=O)c1ccccc1C(=O)OCC=C	246.28	7.696	20.547	32.494	21.148	35.744	0.642	1.015	0.661	1.117	32	18	32	18	10	25	8	0.25	4	0	6	14	14	0	4	0	0	0	0	0	0	0	4	0	43.8	43.8	0	12.5	0	2	12
1	1	127	1_1_127Wang	CH2(CH2C[7]=CHCH=CHCH=CH@7)CH3	CCCc1ccccc1	-3.37	126	CCCc1ccccc1	120.21	5.724	12.161	20.302	13.568	23.491	0.579	0.967	0.646	1.119	21	9	21	9	6	12	2	0.095	0	0	6	12	9	0	0	0	0	0	0	0	0	0	0	0	57.1	42.9	0	0	0	3	6
1	1	1280	1_1_1280Wang	O(CH2CH(CH3)CH3)CH=O	CC(C)COC=O	-1.01	1273	CC(C)COC=O	102.15	6.009	9.064	17.073	9.716	19.495	0.533	1.004	0.572	1.147	17	7	16	6	1	7	3	0.188	1	0	0	10	5	0	2	0	0	0	0	0	0	0	2	0	58.8	29.4	0	11.8	0	4	1
1	1	1281	1_1_1281Wang	O(CH2CH(CH3)CH3)C(=O)C[17]=C(CH=CHCH=CH@17)C(=O)OCH2CH(CH3)CH3	CC(C)COC(=O)c1ccccc1C(=O)OCC(C)C	-4.66	1274	CC(C)COC(=O)c1ccccc1C(=O)OCC(C)C	278.38	6.628	24.654	42.029	26.193	47.405	0.587	1.001	0.624	1.129	42	20	42	20	8	25	8	0.19	2	0	6	22	16	0	4	0	0	0	0	0	0	0	4	0	52.4	38.1	0	9.5	0	8	8
1	1	1283	1_1_1283Wang	O(CH2CH(CH3)CH3)C(=O)CH=CH2	C=CC(=O)OCC(C)C	-1.21	1276	C=CC(=O)OCC(C)C	128.19	6.104	11.59	20.956	12.477	23.91	0.552	0.998	0.594	1.139	21	9	20	8	2	10	4	0.2	2	0	0	12	7	0	2	0	0	0	0	0	0	0	2	0	57.1	33.3	0	9.5	0	4	3
1	1	1284	1_1_1284Wang	O(CH2C(=O)C[7]HC[9](CH(C[12]HCH(C[16](CH2CH2C(CH=C@16CH2CH2@12)=O)CH3)CH2CH2@9)CH2CH2@7)CH3)C(=O)CH3	CC(=O)OCC(=O)C1CCC2C3CCC4=CC(=O)CCC4(C)C3CCC12C	-4.63	1277	CC(=O)OCC(=O)C1CCC2C3CCC4=CC(=O)CCC4(C)C3CCC12C	372.55	6.314	34.288	58.447	37	66.481	0.581	0.991	0.627	1.127	59	27	62	30	4	34	4	0.065	4	0	0	32	23	0	4	0	0	0	0	0	0	0	4	0	54.2	39	0	6.8	0	18	5
1	1	1285	1_1_1285Wang	O(CH2C(=O)OH)C[9]=CHCH=CHCH=CH@9	O=C(O)COc1ccccc1	-1.1	1278	O=C(O)COc1ccccc1	152.16	8.008	12.252	19.516	12.409	21.289	0.645	1.027	0.653	1.12	19	11	19	11	7	15	3	0.158	1	0	6	8	8	0	3	0	0	0	0	0	0	0	3	0	42.1	42.1	0	15.8	0	1	7
1	1	1286	1_1_1286Wang	O(CH2OCH3)CH3	COCOC	0.48	1279	COCOC	76.11	5.855	6.537	13.189	6.955	15.08	0.503	1.015	0.535	1.16	13	5	12	4	0	4	2	0.167	0	0	0	8	3	0	2	0	0	0	0	0	0	0	2	0	61.5	23.1	0	15.4	0	3	0
1	1	1287	1_1_1287Wang	O(CH3)C[6]=C(CH=CHC(=C@6C(=O)OH)CH=O)OCH3	COc1ccc(C=O)c(C(=O)O)c1OC	-1.92	1280	COc1ccc(C=O)c(C(=O)O)c1OC	210.2	8.408	16.208	26.055	16.079	28.123	0.648	1.042	0.643	1.125	25	15	25	15	8	20	4	0.16	2	0	6	10	10	0	5	0	0	0	0	0	0	0	5	0	40	40	0	20	0	2	8
1	1	1288	1_1_1288Wang	O(CH3)C[6]=C(CH=CHC(=CH@6)CH2CH=CH2)OH	C=CCc1ccc(O)c(OC)c1	-1.56	1281	C=CCc1ccc(O)c(OC)c1	164.22	6.842	14.59	23.956	15.477	26.91	0.608	0.998	0.645	1.121	24	12	24	12	7	16	3	0.125	1	0	6	12	10	0	2	0	0	0	0	0	0	0	2	0	50	41.7	0	8.3	0	2	8
1	1	1289	1_1_1289Wang	O(CH3)C[6]=C(CH=CHC(=CH@6)C(=O)OH)OH	COc1cc(C(=O)O)ccc1O	-2.05	1282	COc1cc(C(=O)O)ccc1O	168.16	8.408	12.966	20.844	12.864	22.498	0.648	1.042	0.643	1.125	20	12	20	12	7	16	2	0.1	1	0	6	8	8	0	4	0	0	0	0	0	0	0	4	0	40	40	0	20	0	1	7
1	1	1290	1_1_1290Wang	O(CH3)C[6]=C(CH=CHCH=CH@6)OH	COc1ccccc1O	-1.96	1283	COc1ccccc1O	124.15	7.303	10.537	17.189	10.955	19.08	0.62	1.011	0.644	1.122	17	9	17	9	6	12	1	0.059	0	0	6	8	7	0	2	0	0	0	0	0	0	0	2	0	47.1	41.2	0	11.8	0	1	6
1	1	1291	1_1_1291Wang	O(CH3)C[6]=CHC[9]=C(CH=C(CH=CH@9)CH(CH3)C(=O)OH)CH=CH@6	COc1ccc2cc(C(C)C(=O)O)ccc2c1	-4.16	1284	COc1ccc2cc(C(C)C(=O)O)ccc2c1	230.28	7.428	19.832	31.167	20.693	34.535	0.64	1.005	0.668	1.114	31	17	32	18	12	24.5	3	0.094	1	0	11	14	14	0	3	0	0	0	0	0	0	0	3	0	45.2	45.2	0	9.7	0	3	11
1	1	1292	1_1_1292Wang	O(CH3)C[6]=CHCH=C(CH=CH@6)CH2CH=CH2	C=CCc1ccc(OC)cc1	-2.92	1285	C=CCc1ccc(OC)cc1	148.22	6.444	13.876	22.629	15.023	25.701	0.603	0.984	0.653	1.117	23	11	23	11	7	15	3	0.13	1	0	6	12	10	0	1	0	0	0	0	0	0	0	1	0	52.2	43.5	0	4.3	0	2	8
1	1	1293	1_1_1293Wang	O(CH3)C[6]=CHCH=C(CH=CH@6)CH=O	COc1ccc(C=O)cc1	-1.49	1286	COc1ccc(C=O)cc1	136.16	7.564	11.537	18.189	11.955	20.08	0.641	1.011	0.664	1.116	18	10	18	10	7	14	2	0.111	1	0	6	8	8	0	2	0	0	0	0	0	0	0	2	0	44.4	44.4	0	11.1	0	1	7
1	1	1294	1_1_1294Wang	O(CH3)C[6]=CHCH=C(CH=CH@6)CH=[S=N]CHCH3	CC=Cc1ccc(OC)cc1	-3.13	1287	CC=Cc1ccc(OC)cc1	148.22	6.444	13.876	22.629	15.023	25.701	0.603	0.984	0.653	1.117	23	11	23	11	7	15	2	0.087	1	0	6	12	10	0	1	0	0	0	0	0	0	0	1	0	52.2	43.5	0	4.3	0	2	8
1	1	1295	1_1_1295Wang	O(CH3)C[6]=CHCH=C(CH=CH@6)CH=[S=I]CHCH3	CC=Cc1ccc(OC)cc1	-3.13	1288	CC=Cc1ccc(OC)cc1	148.22	6.444	13.876	22.629	15.023	25.701	0.603	0.984	0.653	1.117	23	11	23	11	7	15	2	0.087	1	0	6	12	10	0	1	0	0	0	0	0	0	0	1	0	52.2	43.5	0	4.3	0	2	8
1	1	1296	1_1_1296Wang	O(CH3)C[6]=CHCH=C(CH=CH@6)C(=O)OCH3	COC(=O)c1ccc(OC)cc1	-2.41	1289	COC(=O)c1ccc(OC)cc1	166.19	7.554	13.778	22.4	14.17	24.704	0.626	1.018	0.644	1.123	22	12	22	12	7	16	3	0.136	1	0	6	10	9	0	3	0	0	0	0	0	0	0	3	0	45.5	40.9	0	13.6	0	2	7
1	1	1297	1_1_1297Wang	O(CH3)C[6]=CHCH=CHCH=CH@6	COc1ccccc1	-1.85	1290	COc1ccccc1	108.15	6.759	9.822	15.862	10.5	17.87	0.614	0.991	0.656	1.117	16	8	16	8	6	11	1	0.063	0	0	6	8	7	0	1	0	0	0	0	0	0	0	1	0	50	43.8	0	6.3	0	1	6
1	1	1298	1_1_1298Wang	O(CH3)CH=O	COC=O	0.58	1291	COC=O	60.06	7.508	4.483	8.422	4.432	9.249	0.56	1.053	0.554	1.156	8	4	7	3	1	4	1	0.143	1	0	0	4	2	0	2	0	0	0	0	0	0	0	2	0	50	25	0	25	0	1	1
1	1	1299	1_1_1299Wang	O(CH3)C(=O)C[8]=C(CH=CHCH=CH@8)C(=O)OCH3	COC(=O)c1ccccc1C(=O)OC	-1.66	1292	COC(=O)c1ccccc1C(=O)OC	194.2	8.092	15.493	24.727	15.625	26.914	0.646	1.03	0.651	1.121	24	14	24	14	8	19	4	0.167	2	0	6	10	10	0	4	0	0	0	0	0	0	0	4	0	41.7	41.7	0	16.7	0	2	8
1	1	129	1_1_129Wang	CH2(CH2C#CH)CH3	C#CCCC	-1.64	128	C#CCCC	68.13	5.241	7.107	12.534	8.046	14.661	0.547	0.964	0.619	1.128	13	5	12	4	1	6	1	0.083	0	1	0	8	5	0	0	0	0	0	0	0	0	0	0	0	61.5	38.5	0	0	0	3	0
1	1	12	1_1_12Wang	BrC[2]=CHC[5]=C(CH=CH@2)CH=CHCH=CH@5	Brc1ccc2ccccc2c1	-4.4	12	Brc1ccc2ccccc2c1	207.07	11.504	13.132	17.764	14.398	19.502	0.73	0.987	0.8	1.083	18	11	19	12	11	17.5	0	0	0	0	11	7	10	0	0	0	0	0	0	1	0	1	1	1	38.9	55.6	0	0	5.6	0	10
1	1	1300	1_1_1300Wang	O(CH3)C(=O)C[8]=C(CH=CHCH=CH@8)OH	COC(=O)c1ccccc1O	-2.34	1293	COC(=O)c1ccccc1O	152.16	8.008	12.252	19.516	12.409	21.289	0.645	1.027	0.653	1.12	19	11	19	11	7	15	2	0.105	1	0	6	8	8	0	3	0	0	0	0	0	0	0	3	0	42.1	42.1	0	15.8	0	1	7
1	1	1301	1_1_1301Wang	O(CH3)C(=O)C[8]=CHC(=C(C(=CH@8)OH)OH)OH	COC(=O)c1cc(O)c(O)c(O)c1	-1.24	1294	COC(=O)c1cc(O)c(O)c(O)c1	184.16	8.77	13.681	22.171	13.318	23.708	0.651	1.056	0.634	1.129	21	13	21	13	7	17	2	0.095	1	0	6	8	8	0	5	0	0	0	0	0	0	0	5	0	38.1	38.1	0	23.8	0	1	7
1	1	1302	1_1_1302Wang	O(CH3)C(=O)C[8]=CHCH=C(CH=CH@8)OH	COC(=O)c1ccc(O)cc1	-1.78	1295	COC(=O)c1ccc(O)cc1	152.16	8.008	12.252	19.516	12.409	21.289	0.645	1.027	0.653	1.12	19	11	19	11	7	15	2	0.105	1	0	6	8	8	0	3	0	0	0	0	0	0	0	3	0	42.1	42.1	0	15.8	0	1	7
1	1	1303	1_1_1303Wang	O(CH3)C(=O)C[8]=CHCH=CHCH=CH@8	COC(=O)c1ccccc1	-1.85	1296	COC(=O)c1ccccc1	136.16	7.564	11.537	18.189	11.955	20.08	0.641	1.011	0.664	1.116	18	10	18	10	7	14	2	0.111	1	0	6	8	8	0	2	0	0	0	0	0	0	0	2	0	44.4	44.4	0	11.1	0	1	7
1	1	1304	1_1_1304Wang	O(CH3)C(=O)C[8]HC[10]HCH2CH(CH@8C(=O)OCH3)CH=CH@10	COC(=O)C1C2C=CC(C2)C1C(=O)OC	-1.2	1297	COC(=O)C1C2C=CC(C2)C1C(=O)OC	210.25	7.25	17.547	29.494	18.148	32.744	0.605	1.017	0.626	1.129	29	15	30	16	3	19	4	0.133	3	0	0	14	11	0	4	0	0	0	0	0	0	0	4	0	48.3	37.9	0	13.8	0	7	4
1	1	1305	1_1_1305Wang	O(CH3)C(=O)C(=CH2)CH3	C=C(C)C(=O)OC	-0.8	1298	C=C(C)C(=O)OC	100.13	6.675	8.537	15.189	8.955	17.08	0.569	1.013	0.597	1.139	15	7	14	6	2	8	2	0.143	2	0	0	8	5	0	2	0	0	0	0	0	0	0	2	0	53.3	33.3	0	13.3	0	2	3
1	1	1306	1_1_1306Wang	O(CH3)C(=O)CH2CH2CH2CH2CH2CH2CH2CH2CH2CH2CH3	CCCCCCCCCCCC(=O)OC	-4.69	1299	CCCCCCCCCCCC(=O)OC	214.39	5.229	21.278	40.141	23.807	46.816	0.519	0.979	0.581	1.142	41	15	40	14	1	15	11	0.275	1	0	0	26	13	0	2	0	0	0	0	0	0	0	2	0	63.4	31.7	0	4.9	0	12	1
1	1	1307	1_1_1307Wang	O(CH3)C(=O)CH2CH2CH2CH2CH2CH2CH2CH2CH3	CCCCCCCCCC(=O)OC	-4.63	1300	CCCCCCCCCC(=O)OC	186.33	5.324	18.224	34.374	20.284	39.986	0.521	0.982	0.58	1.142	35	13	34	12	1	13	9	0.265	1	0	0	22	11	0	2	0	0	0	0	0	0	0	2	0	62.9	31.4	0	5.7	0	10	1
1	1	1309	1_1_1309Wang	O(CH3)C(=O)CH2CH2CH2CH2CH2CH2CH3	CCCCCCCC(=O)OC	-3.39	1302	CCCCCCCC(=O)OC	158.27	5.458	15.171	28.607	16.762	33.156	0.523	0.986	0.578	1.143	29	11	28	10	1	11	7	0.25	1	0	0	18	9	0	2	0	0	0	0	0	0	0	2	0	62.1	31	0	6.9	0	8	1
1	1	130	1_1_130Wang	CH2(CH2CH2C[10]=CHCH=CHCH=CH@10)CH2CH3	CCCCCc1ccccc1	-4.64	129	CCCCCc1ccccc1	148.27	5.491	15.214	26.069	17.091	30.322	0.563	0.966	0.633	1.123	27	11	27	11	6	14	4	0.148	0	0	6	16	11	0	0	0	0	0	0	0	0	0	0	0	59.3	40.7	0	0	0	5	6
1	1	1310	1_1_1310Wang	O(CH3)C(=O)CH2CH2CH2CH2CH3	CCCCCC(=O)OC	-2	1303	CCCCCC(=O)OC	130.21	5.661	12.117	22.84	13.239	26.325	0.527	0.993	0.576	1.145	23	9	22	8	1	9	5	0.227	1	0	0	14	7	0	2	0	0	0	0	0	0	0	2	0	60.9	30.4	0	8.7	0	6	1
1	1	1311	1_1_1311Wang	O(CH3)C(=O)CH2CH2CH2CH3	CCCCC(=O)OC	-1.36	1304	CCCCC(=O)OC	116.18	5.809	10.59	19.956	11.477	22.91	0.53	0.998	0.574	1.146	20	8	19	7	1	8	4	0.211	1	0	0	12	6	0	2	0	0	0	0	0	0	0	2	0	60	30	0	10	0	5	1
1	1	1312	1_1_1312Wang	O(CH3)C(=O)CH2CH2CH3	CCCC(=O)OC	-0.82	1305	CCCC(=O)OC	102.15	6.009	9.064	17.073	9.716	19.495	0.533	1.004	0.572	1.147	17	7	16	6	1	7	3	0.188	1	0	0	10	5	0	2	0	0	0	0	0	0	0	2	0	58.8	29.4	0	11.8	0	4	1
1	1	1313	1_1_1313Wang	O(CH3)C(=O)CH2CH3	CCC(=O)OC	-0.14	1306	CCC(=O)OC	88.12	6.294	7.537	14.189	7.955	16.08	0.538	1.014	0.568	1.149	14	6	13	5	1	6	2	0.154	1	0	0	8	4	0	2	0	0	0	0	0	0	0	2	0	57.1	28.6	0	14.3	0	3	1
1	1	1314	1_1_1314Wang	O(CH3)C(=O)CH3	COC(C)=O	0.52	1307	COC(C)=O	74.09	6.735	6.01	11.305	6.193	12.664	0.546	1.028	0.563	1.151	11	5	10	4	1	5	1	0.1	1	0	0	6	3	0	2	0	0	0	0	0	0	0	2	0	54.5	27.3	0	18.2	0	2	1
1	1	1315	1_1_1315Wang	O(CH3)C(=O)CH=CH2	C=CC(=O)OC	-0.22	1308	C=CC(=O)OC	86.1	7.175	7.01	12.305	7.193	13.664	0.584	1.025	0.599	1.139	12	6	11	5	2	7	2	0.182	2	0	0	6	4	0	2	0	0	0	0	0	0	0	2	0	50	33.3	0	16.7	0	1	3
1	1	1316	1_1_1316Wang	O=CHC[4]=CHCH=CHCH=CH@4	O=Cc1ccccc1	-1.19	1309	O=Cc1ccccc1	106.13	7.581	9.295	13.978	9.739	15.455	0.664	0.998	0.696	1.104	14	8	14	8	7	12	1	0.071	1	0	6	6	7	0	1	0	0	0	0	0	0	0	1	0	42.9	50	0	7.1	0	0	7
1	1	1317	1_1_1317Wang	O=CHCH2CH2CH2CH2CH2CH2CH2CH3	CCCCCCCCC=O	-3.17	1310	CCCCCCCCC=O	142.27	5.081	14.456	27.28	16.307	31.946	0.516	0.974	0.582	1.141	28	10	27	9	1	10	7	0.259	1	0	0	18	9	0	1	0	0	0	0	0	0	0	1	0	64.3	32.1	0	3.6	0	8	1
1	1	1318	1_1_1318Wang	O=CHCH2CH2CH2CH2CH2CH2CH3	CCCCCCCC=O	-2.36	1311	CCCCCCCC=O	128.24	5.13	12.929	24.396	14.546	28.531	0.517	0.976	0.582	1.141	25	9	24	8	1	9	6	0.25	1	0	0	16	8	0	1	0	0	0	0	0	0	0	1	0	64	32	0	4	0	7	1
1	1	1319	1_1_1319Wang	O=CHCH2CH2CH2CH2CH2CH3	CCCCCCC=O	-1.7	1312	CCCCCCC=O	114.21	5.191	11.402	21.513	12.784	25.116	0.518	0.978	0.581	1.142	22	8	21	7	1	8	5	0.238	1	0	0	14	7	0	1	0	0	0	0	0	0	0	1	0	63.6	31.8	0	4.5	0	6	1
1	1	131	1_1_131Wang	CH2(CH2CH2C#CH)CH2CH3	C#CCCCCC	-3.01	130	C#CCCCCC	96.19	5.063	10.161	18.302	11.568	21.491	0.535	0.963	0.609	1.131	19	7	18	6	1	8	3	0.167	0	1	0	12	7	0	0	0	0	0	0	0	0	0	0	0	63.2	36.8	0	0	0	5	0
1	1	1320	1_1_1320Wang	O=CHCH2CH2CH2CH2CH3	CCCCCC=O	-1.3	1313	CCCCCC=O	100.18	5.273	9.876	18.629	11.023	21.701	0.52	0.98	0.58	1.142	19	7	18	6	1	7	4	0.222	1	0	0	12	6	0	1	0	0	0	0	0	0	0	1	0	63.2	31.6	0	5.3	0	5	1
1	1	1321	1_1_1321Wang	O=CHCH2CH2CH2CH3	CCCCC=O	-0.85	1314	CCCCC=O	86.15	5.384	8.349	15.745	9.262	18.285	0.522	0.984	0.579	1.143	16	6	15	5	1	6	3	0.2	1	0	0	10	5	0	1	0	0	0	0	0	0	0	1	0	62.5	31.3	0	6.3	0	4	1
1	1	1322	1_1_1322Wang	O=CHCH2CH2CH3	CCCC=O	-0.01	1315	CCCC=O	72.12	5.548	6.822	12.862	7.5	14.87	0.525	0.989	0.577	1.144	13	5	12	4	1	5	2	0.167	1	0	0	8	4	0	1	0	0	0	0	0	0	0	1	0	61.5	30.8	0	7.7	0	3	1
1	1	1323	1_1_1323Wang	O=CHCH2CH3	CCC=O	0.58	1316	CCC=O	58.09	5.809	5.295	9.978	5.739	11.455	0.53	0.998	0.574	1.146	10	4	9	3	1	4	1	0.111	1	0	0	6	3	0	1	0	0	0	0	0	0	0	1	0	60	30	0	10	0	2	1
1	1	1324	1_1_1324Wang	O(CH(CH2OC(=O)CH3)CH2OC(=O)CH3)C(=O)CH3	CC(=O)OCC(COC(C)=O)OC(C)=O	-0.6	1317	CC(=O)OCC(COC(C)=O)OC(C)=O	218.23	7.525	16.976	30.149	17.057	33.163	0.585	1.04	0.588	1.144	29	15	28	14	3	17	8	0.286	3	0	0	14	9	0	6	0	0	0	0	0	0	0	6	0	48.3	31	0	20.7	0	6	3
1	1	1325	1_1_1325Wang	O(CH(CH3)CH3)CH2CH2CH3	CCCOC(C)C	-1.34	1318	CCCOC(C)C	102.2	4.867	10.402	20.513	11.784	24.116	0.495	0.977	0.561	1.148	21	7	20	6	0	6	3	0.15	0	0	0	14	6	0	1	0	0	0	0	0	0	0	1	0	66.7	28.6	0	4.8	0	6	0
1	1	1326	1_1_1326Wang	O(CH(CH3)CH3)CH2CH3	CCOC(C)C	-0.55	1319	CCOC(C)C	88.17	4.898	8.876	17.629	10.023	20.701	0.493	0.979	0.557	1.15	18	6	17	5	0	5	2	0.118	0	0	0	12	5	0	1	0	0	0	0	0	0	0	1	0	66.7	27.8	0	5.6	0	5	0
1	1	1327	1_1_1327Wang	O(CH(CH3)CH3)CH3	COC(C)C	-0.06	1320	COC(C)C	74.14	4.943	7.349	14.745	8.262	17.285	0.49	0.983	0.551	1.152	15	5	14	4	0	4	1	0.071	0	0	0	10	4	0	1	0	0	0	0	0	0	0	1	0	66.7	26.7	0	6.7	0	4	0
1	1	1328	1_1_1328Wang	O(CH(CH3)CH3)CH(CH3)CH3	CC(C)OC(C)C	-1.1	1321	CC(C)OC(C)C	102.2	4.867	10.402	20.513	11.784	24.116	0.495	0.977	0.561	1.148	21	7	20	6	0	6	2	0.1	0	0	0	14	6	0	1	0	0	0	0	0	0	0	1	0	66.7	28.6	0	4.8	0	6	0
1	1	132	1_1_132Wang	CH2(CH2CH2CH2C#CH)CH2CH2CH3	C#CCCCCCCC	-4.24	131	C#CCCCCCCC	124.25	4.97	13.214	24.069	15.091	28.322	0.529	0.963	0.604	1.133	25	9	24	8	1	10	5	0.208	0	1	0	16	9	0	0	0	0	0	0	0	0	0	0	0	64	36	0	0	0	7	0
1	1	1330	1_1_1330Wang	O(CH(CH3)CH3)C(=O)CH3	CC(=O)OC(C)C	-0.55	1323	CC(=O)OC(C)C	102.15	6.009	9.064	17.073	9.716	19.495	0.533	1.004	0.572	1.147	17	7	16	6	1	7	2	0.125	1	0	0	10	5	0	2	0	0	0	0	0	0	0	2	0	58.8	29.4	0	11.8	0	4	1
1	1	1331	1_1_1331Wang	O=CHCH=CH2	C=CC=O	0.57	1324	C=CC=O	56.07	7.009	4.768	8.095	4.977	9.04	0.596	1.012	0.622	1.13	8	4	7	3	2	5	1	0.143	2	0	0	4	3	0	1	0	0	0	0	0	0	0	1	0	50	37.5	0	12.5	0	0	3
1	1	1334	1_1_1334Wang	O=CHCH=[S=N]CHCH3	CC=CC=O	0.32	1327	CC=CC=O	70.1	6.373	6.295	10.978	6.739	12.455	0.572	0.998	0.613	1.132	11	5	10	4	2	6	1	0.1	2	0	0	6	4	0	1	0	0	0	0	0	0	0	1	0	54.5	36.4	0	9.1	0	1	3
1	1	1335	1_1_1335Wang	O=CHCH=[S=N]C(CH2CH2CH=C(CH3)CH3)CH3	CC(C)=CCCC(C)=CC=O	-2.06	1328	CC(C)=CCCC(C)=CC=O	152.26	5.639	14.929	26.396	16.546	30.531	0.553	0.978	0.613	1.131	27	11	26	10	3	13	4	0.154	3	0	0	16	10	0	1	0	0	0	0	0	0	0	1	0	59.3	37	0	3.7	0	5	5
1	1	1336	1_1_1336Wang	O=CHCH=[S=I]CHCH3	CC=CC=O	0.32	1329	CC=CC=O	70.1	6.373	6.295	10.978	6.739	12.455	0.572	0.998	0.613	1.132	11	5	10	4	2	6	1	0.1	2	0	0	6	4	0	1	0	0	0	0	0	0	0	1	0	54.5	36.4	0	9.1	0	1	3
1	1	1338	1_1_1338Wang	O(CH(OCH2CH3)CH3)CH2CH3	CCOC(C)OCC	-0.43	1331	CCOC(C)OCC	118.2	5.373	11.117	21.84	12.239	25.325	0.505	0.993	0.556	1.151	22	8	21	7	0	7	4	0.19	0	0	0	14	6	0	2	0	0	0	0	0	0	0	2	0	63.6	27.3	0	9.1	0	6	0
1	1	1339	1_1_1339Wang	OHC[3]C[4]=C(C(=CHCH=CH@4)OH)CH=CHCH=@3	Oc1cccc2c(O)cccc12	-2.92	1332	Oc1cccc2c(O)cccc12	160.18	8.009	13.537	20.189	13.955	22.08	0.677	1.009	0.698	1.104	20	12	21	13	11	18.5	0	0	0	0	11	8	10	0	2	0	0	0	0	0	0	0	2	0	40	50	0	10	0	0	10
1	1	1340	1_1_1340Wang	OHC[3]=C[4]C(=CHC[8]=C@3CH=CHCH=CH@8)CH=CHCH=CH@4	Oc1c2ccccc2cc2ccccc12	-4.73	1333	Oc1c2ccccc2cc2ccccc12	194.24	7.77	17.349	24.745	18.262	27.285	0.694	0.99	0.73	1.091	25	15	27	17	16	25	0	0	0	0	16	10	14	0	1	0	0	0	0	0	0	0	1	0	40	56	0	4	0	0	14
1	1	1341	1_1_1341Wang	OHC[3]C[4]=C(CH=CHC=@3OH)C(C[14]=C(CH=CHCH=CH@14)C@4=O)=O	O=C1c2ccccc2C(=O)c2c1ccc(O)c2O	-2.78	1334	O=C1c2ccccc2C(=O)c2c1ccc(O)c2O	240.22	9.239	18.966	26.844	18.864	28.498	0.729	1.032	0.726	1.096	26	18	28	20	14	28	0	0	2	0	12	8	14	0	4	0	0	0	0	0	0	0	4	0	30.8	53.8	0	15.4	0	0	14
1	1	1342	1_1_1342Wang	OHC[3]C[4]=C(CH=CHCH=@3)CH=CHCH=CH@4	Oc1cccc2ccccc12	-2.22	1335	Oc1cccc2ccccc12	144.18	7.588	12.822	18.862	13.5	20.87	0.675	0.993	0.711	1.098	19	11	20	12	11	17.5	0	0	0	0	11	8	10	0	1	0	0	0	0	0	0	0	1	0	42.1	52.6	0	5.3	0	0	10
1	1	1343	1_1_1343Wang	OHC[3](C[4](CH(C[7]HCH(C[11](CH2CH2C(CH=C@11CH2CH2@7)=O)CH3)C(CH2@4)=O)CH2CH2@3)CH3)C(=O)CH2OC(=O)CH3	CC(=O)OCC(=O)C1(O)CCC2C3CCC4=CC(=O)CCC4(C)C3C(=O)CC21C	-4	1336	CC(=O)OCC(=O)C1(O)CCC2C3CCC4=CC(=O)CCC4(C)C3C(=O)CC21C	402.53	6.823	35.191	59.218	37.148	66.484	0.596	1.004	0.63	1.127	59	29	62	32	5	37	4	0.065	5	0	0	30	23	0	6	0	0	0	0	0	0	0	6	0	50.8	39	0	10.2	0	17	6
1	1	1344	1_1_1344Wang	OHC[3](C[4](CH(C[7]HCH(C[11](CH2CH2C(CH=C@11CH2CH2@7)=O)CH3)C(CH2@4)=O)CH2CH2@3)CH3)C(=O)CH2OH	CC12CCC(=O)C=C1CCC1C2C(=O)CC2(C)C1CCC2(O)C(=O)CO	-3.11	1337	CC12CCC(=O)C=C1CCC1C2C(=O)CC2(C)C1CCC2(O)C(=O)CO	360.49	6.676	31.949	54.007	33.932	60.86	0.592	1	0.628	1.127	54	26	57	29	4	33	2	0.035	4	0	0	28	21	0	5	0	0	0	0	0	0	0	5	0	51.9	38.9	0	9.3	0	16	5
1	1	1345	1_1_1345Wang	OHC[3](C[4](CH(C[7]HCH(C[11](CH2CH2C(CH=C@11CH2CH2@7)=O)CH3)CH2CH2@4)CH2CH2@3)CH3)C#CH	C#CC1(O)CCC2C3CCC4=CC(=O)CCC4(C)C3CCC21C	-5.66	1338	C#CC1(O)CCC2C3CCC4=CC(=O)CCC4(C)C3CCC21C	312.49	6.127	29.805	50.025	32.569	57.232	0.584	0.981	0.639	1.122	51	23	54	26	3	30	0	0	2	1	0	28	21	0	2	0	0	0	0	0	0	0	2	0	54.9	41.2	0	3.9	0	16	3
1	1	1346	1_1_1346Wang	OHC[3](C[4](CH(C[7]HCH(C[11](CH2CH2C(CH=C@11CH2CH2@7)=O)CH3)CH2CH2@4)CH2CH2@3)CH3)CH3	CC12CCC(=O)C=C1CCC1C2CCC2(C)C1CCC2(C)O	-3.99	1339	CC12CCC(=O)C=C1CCC1C2CCC2(C)C1CCC2(C)O	302.5	5.817	29.332	50.909	32.33	58.647	0.564	0.979	0.622	1.128	52	22	55	25	2	27	0	0	2	0	0	30	20	0	2	0	0	0	0	0	0	0	2	0	57.7	38.5	0	3.8	0	17	3
1	1	1347	1_1_1347Wang	OHC[3](C[4](CH(C[7]HCH(C[11](CH2CH2C(CH=C@11CH2CH2@7)=O)CH3)CH2CH2@4)CH2CH2@3)CH3)C(=O)CH3	CC(=O)C1(O)CCC2C3CCC4=CC(=O)CCC4(C)C3CCC21C	-4.71	1340	CC(=O)C1(O)CCC2C3CCC4=CC(=O)CCC4(C)C3CCC21C	330.51	6.121	31.046	53.236	33.785	60.856	0.575	0.986	0.626	1.127	54	24	57	27	3	30	1	0.018	3	0	0	30	21	0	3	0	0	0	0	0	0	0	3	0	55.6	38.9	0	5.6	0	17	4
1	1	1348	1_1_1348Wang	OHC[3](C[4](CH(C[7]HCH(C[11](CH2CH2C(CH=C@11CH2CH2@7)=O)CH3)CH(CH2@4)OH)CH2CH2@3)CH3)C(=O)CH2OC(=O)CH2C(CH3)(CH3)CH3	CC(C)(C)CC(=O)OCC(=O)C1(O)CCC2C3CCC4=CC(=O)CCC4(C)C3C(O)CC21C	-5.51	1341	CC(C)(C)CC(=O)OCC(=O)C1(O)CCC2C3CCC4=CC(=O)CCC4(C)C3C(O)CC21C	460.67	6.311	41.825	72.636	44.955	82.56	0.573	0.995	0.616	1.131	73	33	76	36	4	40	6	0.079	4	0	0	40	27	0	6	0	0	0	0	0	0	0	6	0	54.8	37	0	8.2	0	22	5
1	1	1350	1_1_1350Wang	OHC[3](C[4](CH(C[7]HCH(C[11](CH2CH2C(CH=C@11CH2CH2@7)=O)CH3)CH(CH2@4)OH)CH2CH2@3)CH3)C(=O)CH2OH	CC12CCC(=O)C=C1CCC1C2C(O)CC2(C)C1CCC2(O)C(=O)CO	-2.97	1343	CC12CCC(=O)C=C1CCC1C2C(O)CC2(C)C1CCC2(O)C(=O)CO	362.51	6.473	32.476	55.891	34.694	63.275	0.58	0.998	0.62	1.13	56	26	59	29	3	32	2	0.034	3	0	0	30	21	0	5	0	0	0	0	0	0	0	5	0	53.6	37.5	0	8.9	0	17	4
1	1	1351	1_1_1351Wang	OHC[3](C[4](CH(C[7]HCH(C[11]HCH2CH2C(CH=C@11CH2CH2@7)=O)CH2CH2@4)CH2CH2@3)CH3)C#CH	C#CC1(O)CCC2C3CCC4=CC(=O)CCC4C3CCC21C	-4.57	1344	C#CC1(O)CCC2C3CCC4=CC(=O)CCC4C3CCC21C	298.46	6.218	28.278	47.141	30.807	53.816	0.589	0.982	0.642	1.121	48	22	51	25	3	29	0	0	2	1	0	26	20	0	2	0	0	0	0	0	0	0	2	0	54.2	41.7	0	4.2	0	15	3
1	1	1352	1_1_1352Wang	OHC[3](C[4](CH(C[7]HCH(CH2CH2@4)C[17]=C(CH=C(CH=CH@17)OH)CH2CH2@7)CH2CH2@3)CH3)C#CH	C#CC1(O)CCC2C3CCc4cc(O)ccc4C3CCC21C	-4.3	1345	C#CC1(O)CCC2C3CCc4cc(O)ccc4C3CCC21C	296.44	6.444	27.751	45.258	30.046	51.401	0.603	0.984	0.653	1.117	46	22	49	25	7	30	0	0	0	1	6	24	20	0	2	0	0	0	0	0	0	0	2	0	52.2	43.5	0	4.3	0	12	6
1	1	1353	1_1_1353Wang	OHC[3](C[4](CH(C[7]HCH(CH(CH2@4)OH)C[18](C(=CHC(CH=CH@18)=O)CH2CH2@7)CH3)CH2CH2@3)CH3)C(=O)CH2OC(=O)C(CH3)(CH3)CH3	CC(C)(C)C(=O)OCC(=O)C1(O)CCC2C3CCC4=CC(=O)C=CC4(C)C3C(O)CC21C	-4.58	1346	CC(C)(C)C(=O)OCC(=O)C1(O)CCC2C3CCC4=CC(=O)C=CC4(C)C3C(O)CC21C	444.62	6.539	39.771	67.869	42.432	76.73	0.585	0.998	0.624	1.128	68	32	71	35	5	40	5	0.07	5	0	0	36	26	0	6	0	0	0	0	0	0	0	6	0	52.9	38.2	0	8.8	0	19	7
1	1	1354	1_1_1354Wang	OHC[3](C[4](CH(C[7]HCH(CH(CH2@4)OH)C[18](C(=CHC(CH=CH@18)=O)CH2CH2@7)CH3)CH2CH2@3)CH3)C(=O)CH2OC(=O)CH3	CC(=O)OCC(=O)C1(O)CCC2C3CCC4=CC(=O)C=CC4(C)C3C(O)CC21C	-4.37	1347	CC(=O)OCC(=O)C1(O)CCC2C3CCC4=CC(=O)C=CC4(C)C3C(O)CC21C	402.53	6.823	35.191	59.218	37.148	66.484	0.596	1.004	0.63	1.127	59	29	62	32	5	37	4	0.065	5	0	0	30	23	0	6	0	0	0	0	0	0	0	6	0	50.8	39	0	10.2	0	16	7
1	1	1355	1_1_1355Wang	OHC[3](C[4](CH(C[7]HCH(CH(CH2@4)OH)C[18](C(=CHC(CH=CH@18)=O)CH2CH2@7)CH3)CH2CH2@3)CH3)C(=O)CH2OH	CC12C=CC(=O)C=C1CCC1C2C(O)CC2(C)C1CCC2(O)C(=O)CO	-3.21	1348	CC12C=CC(=O)C=C1CCC1C2C(O)CC2(C)C1CCC2(O)C(=O)CO	360.49	6.676	31.949	54.007	33.932	60.86	0.592	1	0.628	1.127	54	26	57	29	4	33	2	0.035	4	0	0	28	21	0	5	0	0	0	0	0	0	0	5	0	51.9	38.9	0	9.3	0	15	6
1	1	1356	1_1_1356Wang	OHC[3](C[4](CH(C[7]HCH(CH(CH2@4)OH)C[18](C(=CHC(CH=CH@18)=O)CH(CH2@7)CH3)CH3)CH2CH2@3)CH3)C(=O)CH2OH	CC1CC2C(C(O)CC3(C)C2CCC3(O)C(=O)CO)C2(C)C=CC(=O)C=C12	-2.99	1349	CC1CC2C(C(O)CC3(C)C2CCC3(O)C(=O)CO)C2(C)C=CC(=O)C=C12	374.52	6.571	33.476	56.891	35.694	64.275	0.587	0.998	0.626	1.128	57	27	60	30	4	34	2	0.033	4	0	0	30	22	0	5	0	0	0	0	0	0	0	5	0	52.6	38.6	0	8.8	0	16	6
1	1	1358	1_1_1358Wang	OHC[3]=C(C(=CHCH=CH@3)CH3)CH3	Cc1cccc(O)c1C	-1.43	1351	Cc1cccc(O)c1C	122.18	6.431	11.349	18.745	12.261	21.285	0.597	0.987	0.645	1.12	19	9	19	9	6	12	0	0	0	0	6	10	8	0	1	0	0	0	0	0	0	0	1	0	52.6	42.1	0	5.3	0	2	6
1	1	1360	1_1_1360Wang	OHC[3]=C(CH=C(CH=C@3OH)C(=O)OH)OH	O=C(O)c1cc(O)c(O)c(O)c1	-1.16	1353	O=C(O)c1cc(O)c(O)c(O)c1	170.13	9.452	12.154	19.287	11.557	20.293	0.675	1.072	0.642	1.127	18	12	18	12	7	16	1	0.056	1	0	6	6	7	0	5	0	0	0	0	0	0	0	5	0	33.3	38.9	0	27.8	0	0	7
1	1	1361	1_1_1361Wang	OHC[3]=C(CH=C(CH=CH@3)CH3)CH3	Cc1ccc(O)c(C)c1	-1.19	1354	Cc1ccc(O)c(C)c1	122.18	6.431	11.349	18.745	12.261	21.285	0.597	0.987	0.645	1.12	19	9	19	9	6	12	0	0	0	0	6	10	8	0	1	0	0	0	0	0	0	0	1	0	52.6	42.1	0	5.3	0	2	6
1	1	1362	1_1_1362Wang	OHC[3]=C(CH=CHC(=CH@3)CH3)CH3	Cc1ccc(C)c(O)c1	-1.54	1355	Cc1ccc(C)c(O)c1	122.18	6.431	11.349	18.745	12.261	21.285	0.597	0.987	0.645	1.12	19	9	19	9	6	12	0	0	0	0	6	10	8	0	1	0	0	0	0	0	0	0	1	0	52.6	42.1	0	5.3	0	2	6
1	1	1363	1_1_1363Wang	OHC[3]=C(CH=CHC(=CH@3)CH3)CH(CH3)CH3	Cc1ccc(C(C)C)c(O)c1	-2.22	1356	Cc1ccc(C(C)C)c(O)c1	150.24	6.01	14.402	24.513	15.784	28.116	0.576	0.981	0.631	1.125	25	11	25	11	6	14	1	0.04	0	0	6	14	10	0	1	0	0	0	0	0	0	0	1	0	56	40	0	4	0	4	6
1	1	1364	1_1_1364Wang	OHC[3]=C(CH=CHC(=CH@3)CH(CH3)CH3)CH3	Cc1ccc(C(C)C)cc1O	-2.08	1357	Cc1ccc(C(C)C)cc1O	150.24	6.01	14.402	24.513	15.784	28.116	0.576	0.981	0.631	1.125	25	11	25	11	6	14	1	0.04	0	0	6	14	10	0	1	0	0	0	0	0	0	0	1	0	56	40	0	4	0	4	6
1	1	1365	1_1_1365Wang	OHC[3]=C(CH=CHC(=CH@3)OH)CH2CH2CH2CH2CH2CH3	CCCCCCc1ccc(O)cc1O	-2.59	1358	CCCCCCc1ccc(O)cc1O	194.3	6.072	18.171	31.607	19.762	36.156	0.568	0.988	0.618	1.13	32	14	32	14	6	17	5	0.156	0	0	6	18	12	0	2	0	0	0	0	0	0	0	2	0	56.3	37.5	0	6.3	0	6	6
1	1	1366	1_1_1366Wang	OHC[3]=C(CH=CHCH=C@3CH3)CH3	Cc1cccc(C)c1O	-1.31	1359	Cc1cccc(C)c1O	122.18	6.431	11.349	18.745	12.261	21.285	0.597	0.987	0.645	1.12	19	9	19	9	6	12	0	0	0	0	6	10	8	0	1	0	0	0	0	0	0	0	1	0	52.6	42.1	0	5.3	0	2	6
1	1	1367	1_1_1367Wang	OHC[3]=C(CH=CHCH=CH@3)C[13]=CHCH=CHCH=CH@13	Oc1ccccc1-c1ccccc1	-2.39	1360	Oc1ccccc1-c1ccccc1	170.22	7.401	15.349	22.745	16.261	25.285	0.667	0.989	0.707	1.099	23	13	24	14	12	20	1	0.042	0	0	12	10	12	0	1	0	0	0	0	0	0	0	1	0	43.5	52.2	0	4.3	0	0	12
1	1	1368	1_1_1368Wang	OHC[3]=C(CH=CHCH=CH@3)CH2CH3	CCc1ccccc1O	-1.36	1361	CCc1ccccc1O	122.18	6.431	11.349	18.745	12.261	21.285	0.597	0.987	0.645	1.12	19	9	19	9	6	12	1	0.053	0	0	6	10	8	0	1	0	0	0	0	0	0	0	1	0	52.6	42.1	0	5.3	0	2	6
1	1	1369	1_1_1369Wang	OHC[3]=C(CH=CHCH=CH@3)CH3	Cc1ccccc1O	-0.62	1362	Cc1ccccc1O	108.15	6.759	9.822	15.862	10.5	17.87	0.614	0.991	0.656	1.117	16	8	16	8	6	11	0	0	0	0	6	8	7	0	1	0	0	0	0	0	0	0	1	0	50	43.8	0	6.3	0	1	6
1	1	1370	1_1_1370Wang	OHC[3]=C(CH=CHCH=CH@3)CH=O	O=Cc1ccccc1O	-0.86	1363	O=Cc1ccccc1O	122.13	8.142	10.01	15.305	10.193	16.664	0.667	1.02	0.68	1.111	15	9	15	9	7	13	1	0.067	1	0	6	6	7	0	2	0	0	0	0	0	0	0	2	0	40	46.7	0	13.3	0	0	7
1	1	1371	1_1_1371Wang	OHC[3]=C(CH=CHCH=CH@3)C(=O)OH	O=C(O)c1ccccc1O	-1.82	1364	O=C(O)c1ccccc1O	138.13	8.633	10.725	16.633	10.648	17.874	0.67	1.04	0.665	1.117	16	10	16	10	7	14	1	0.063	1	0	6	6	7	0	3	0	0	0	0	0	0	0	3	0	37.5	43.8	0	18.8	0	0	7
1	1	1372	1_1_1372Wang	OHC[3]=C(CH=CHCH=CH@3)OH	Oc1ccccc1O	0.62	1365	Oc1ccccc1O	110.12	7.866	9.01	14.305	9.193	15.664	0.644	1.022	0.657	1.119	14	8	14	8	6	11	0	0	0	0	6	6	6	0	2	0	0	0	0	0	0	0	2	0	42.9	42.9	0	14.3	0	0	6
1	1	1373	1_1_1373Wang	OHC[3]=CHC[6]=C(C[8]=C(CH=CH@6)C[14]HC(CH2CH2@8)(C(CH2CH2@14)=O)CH3)CH=CH@3	CC12CCc3c(ccc4cc(O)ccc34)C1CCC2=O	-5.24	1366	CC12CCc3c(ccc4cc(O)ccc34)C1CCC2=O	266.36	7.009	24.171	37.607	25.762	42.156	0.636	0.99	0.678	1.109	38	20	41	23	12	29.5	0	0	1	0	11	18	18	0	2	0	0	0	0	0	0	0	2	0	47.4	47.4	0	5.3	0	7	11
1	1	1374	1_1_1374Wang	OHC[3]=CHC[6]=C(CH=CH@3)C[12]HCH2CH2C[20](CH(CH2CH2C@20=O)C@12=CHCH2@6)CH3	CC12CCC3C(=CCc4cc(O)ccc43)C1CCC2=O	-5.28	1367	CC12CCC3C(=CCc4cc(O)ccc43)C1CCC2=O	268.38	6.709	24.698	39.491	26.523	44.571	0.617	0.987	0.663	1.114	40	20	43	23	8	28	0	0	2	0	6	20	18	0	2	0	0	0	0	0	0	0	2	0	50	45	0	5	0	9	9
1	1	1375	1_1_1375Wang	OHC[3]=CHC[6]=C(CH=CH@3)C[12]HCH(C[16]HC(CH2CH2@12)(C(CH2CH2@16)=O)CH3)CH2CH2@6	CC12CCC3c4ccc(O)cc4CCC3C1CCC2=O	-3.96	1368	CC12CCC3c4ccc(O)cc4CCC3C1CCC2=O	270.4	6.438	25.224	41.374	27.284	46.986	0.601	0.985	0.65	1.119	42	20	45	23	7	27	0	0	1	0	6	22	18	0	2	0	0	0	0	0	0	0	2	0	52.4	42.9	0	4.8	0	11	7
1	1	1376	1_1_1376Wang	OHC[3]=CHC[6]=C(CH=CH@3)CH2CH2CH2CH2@6	Oc1ccc2c(c1)CCCC2	-1.99	1369	Oc1ccc2c(c1)CCCC2	148.22	6.444	13.876	22.629	15.023	25.701	0.603	0.984	0.653	1.117	23	11	24	12	6	15	0	0	0	0	6	12	10	0	1	0	0	0	0	0	0	0	1	0	52.2	43.5	0	4.3	0	4	6
1	1	1377	1_1_1377Wang	OHC[3]=CHC[6]=C(CH=CH@3)CH=CHCH=CH@6	Oc1ccc2ccccc2c1	-2.28	1370	Oc1ccc2ccccc2c1	144.18	7.588	12.822	18.862	13.5	20.87	0.675	0.993	0.711	1.098	19	11	20	12	11	17.5	0	0	0	0	11	8	10	0	1	0	0	0	0	0	0	0	1	0	42.1	52.6	0	5.3	0	0	10
1	1	1378	1_1_1378Wang	OHC[3]=CHC(=C(CH=CH@3)CH3)CH3	Cc1ccc(O)cc1C	-1.41	1371	Cc1ccc(O)cc1C	122.18	6.431	11.349	18.745	12.261	21.285	0.597	0.987	0.645	1.12	19	9	19	9	6	12	0	0	0	0	6	10	8	0	1	0	0	0	0	0	0	0	1	0	52.6	42.1	0	5.3	0	2	6
1	1	1379	1_1_1379Wang	OHC[3]=CHC(=CHC(=CH@3)CH3)CH3	Cc1cc(C)cc(O)c1	-1.4	1372	Cc1cc(C)cc(O)c1	122.18	6.431	11.349	18.745	12.261	21.285	0.597	0.987	0.645	1.12	19	9	19	9	6	12	0	0	0	0	6	10	8	0	1	0	0	0	0	0	0	0	1	0	52.6	42.1	0	5.3	0	2	6
1	1	1380	1_1_1380Wang	OHC[3]=CHC(=CHCH=CH@3)CH3	Cc1cccc(O)c1	-0.68	1373	Cc1cccc(O)c1	108.15	6.759	9.822	15.862	10.5	17.87	0.614	0.991	0.656	1.117	16	8	16	8	6	11	0	0	0	0	6	8	7	0	1	0	0	0	0	0	0	0	1	0	50	43.8	0	6.3	0	1	6
1	1	1381	1_1_1381Wang	OHC[3]=CHC(=CHCH=CH@3)OH	Oc1cccc(O)c1	0.81	1374	Oc1cccc(O)c1	110.12	7.866	9.01	14.305	9.193	15.664	0.644	1.022	0.657	1.119	14	8	14	8	6	11	0	0	0	0	6	6	6	0	2	0	0	0	0	0	0	0	2	0	42.9	42.9	0	14.3	0	0	6
1	1	1382	1_1_1382Wang	OHC[3]=CHCH=C(CH=CH@3)C[13]=CHCH=CHCH=CH@13	Oc1ccc(-c2ccccc2)cc1	-3.48	1375	Oc1ccc(-c2ccccc2)cc1	170.22	7.401	15.349	22.745	16.261	25.285	0.667	0.989	0.707	1.099	23	13	24	14	12	20	1	0.042	0	0	12	10	12	0	1	0	0	0	0	0	0	0	1	0	43.5	52.2	0	4.3	0	0	12
1	1	1383	1_1_1383Wang	OHC[3]=CHCH=C(CH=CH@3)C(CH3)(CH3)C[22]=CHCH=C(CH=CH@22)OH	CC(C)(c1ccc(O)cc1)c1ccc(O)cc1	-2.82	1376	CC(C)(c1ccc(O)cc1)c1ccc(O)cc1	228.31	6.918	20.644	32.723	22	36.74	0.626	0.992	0.667	1.113	33	17	34	18	12	24	2	0.059	0	0	12	16	15	0	2	0	0	0	0	0	0	0	2	0	48.5	45.5	0	6.1	0	3	12
1	1	1384	1_1_1384Wang	OHC[3]=CHCH=C(CH=CH@3)C(CH3)(CH3)CH3	CC(C)(C)c1ccc(O)cc1	-2.41	1377	CC(C)(C)c1ccc(O)cc1	150.24	6.01	14.402	24.513	15.784	28.116	0.576	0.981	0.631	1.125	25	11	25	11	6	14	1	0.04	0	0	6	14	10	0	1	0	0	0	0	0	0	0	1	0	56	40	0	4	0	4	6
1	1	1385	1_1_1385Wang	OHC[3]=CHCH=C(CH=CH@3)CH3	Cc1ccc(O)cc1	-0.7	1378	Cc1ccc(O)cc1	108.15	6.759	9.822	15.862	10.5	17.87	0.614	0.991	0.656	1.117	16	8	16	8	6	11	0	0	0	0	6	8	7	0	1	0	0	0	0	0	0	0	1	0	50	43.8	0	6.3	0	1	6
1	1	1386	1_1_1386Wang	OHC[3]=CHCH=C(CH=CH@3)CH(CH(C[17]=CHCH=C(CH=CH@17)OH)CH=CH2)CH=CH2	C=CC(c1ccc(O)cc1)C(C=C)c1ccc(O)cc1	-4.95	1379	C=CC(c1ccc(O)cc1)C(C=C)c1ccc(O)cc1	266.36	7.009	24.171	37.607	25.762	42.156	0.636	0.99	0.678	1.109	38	20	39	21	14	29	5	0.128	2	0	12	18	18	0	2	0	0	0	0	0	0	0	2	0	47.4	47.4	0	5.3	0	2	16
1	1	1387	1_1_1387Wang	OHC[3]=CHCH=C(CH=CH@3)CH(CH(CH2CH3)C[24]=CHCH=C(CH=CH@24)OH)CH2CH3	CCC(c1ccc(O)cc1)C(CC)c1ccc(O)cc1	-4.43	1380	CCC(c1ccc(O)cc1)C(CC)c1ccc(O)cc1	270.4	6.438	25.224	41.374	27.284	46.986	0.601	0.985	0.65	1.119	42	20	43	21	12	27	5	0.116	0	0	12	22	18	0	2	0	0	0	0	0	0	0	2	0	52.4	42.9	0	4.8	0	6	12
1	1	1388	1_1_1388Wang	OHC[3]=CHCH=C(CH=CH@3)CH=O	O=Cc1ccc(O)cc1	-0.96	1381	O=Cc1ccc(O)cc1	122.13	8.142	10.01	15.305	10.193	16.664	0.667	1.02	0.68	1.111	15	9	15	9	7	13	1	0.067	1	0	6	6	7	0	2	0	0	0	0	0	0	0	2	0	40	46.7	0	13.3	0	0	7
1	1	1389	1_1_1389Wang	OHC[3]=CHCH=C(CH=CH@3)C(=O)OH	O=C(O)c1ccc(O)cc1	-1.41	1382	O=C(O)c1ccc(O)cc1	138.13	8.633	10.725	16.633	10.648	17.874	0.67	1.04	0.665	1.117	16	10	16	10	7	14	1	0.063	1	0	6	6	7	0	3	0	0	0	0	0	0	0	3	0	37.5	43.8	0	18.8	0	0	7
1	1	1390	1_1_1390Wang	OHC[3]=CHCH=C(CH=CH@3)C(=[S=I]C(CH2CH3)C[22]=CHCH=C(CH=CH@22)OH)CH2CH3	CCC(=C(CC)c1ccc(O)cc1)c1ccc(O)cc1	-4.07	1383	CCC(=C(CC)c1ccc(O)cc1)c1ccc(O)cc1	268.38	6.709	24.698	39.491	26.523	44.571	0.617	0.987	0.663	1.114	40	20	41	21	13	28	4	0.098	1	0	12	20	18	0	2	0	0	0	0	0	0	0	2	0	50	45	0	5	0	4	14
1	1	1391	1_1_1391Wang	OHC[3]=CHCH=C(CH=CH@3)C(=[S=N]C(CH2CH3)C[22]=CHCH=C(CH=CH@22)OH)CH2CH3	CCC(=C(CC)c1ccc(O)cc1)c1ccc(O)cc1	-4.35	1384	CCC(=C(CC)c1ccc(O)cc1)c1ccc(O)cc1	268.38	6.709	24.698	39.491	26.523	44.571	0.617	0.987	0.663	1.114	40	20	41	21	13	28	4	0.098	1	0	12	20	18	0	2	0	0	0	0	0	0	0	2	0	50	45	0	5	0	4	14
1	1	1393	1_1_1393Wang	OHC[3]=CHCH=C(CH=CH@3)OH	Oc1ccc(O)cc1	-0.17	1386	Oc1ccc(O)cc1	110.12	7.866	9.01	14.305	9.193	15.664	0.644	1.022	0.657	1.119	14	8	14	8	6	11	0	0	0	0	6	6	6	0	2	0	0	0	0	0	0	0	2	0	42.9	42.9	0	14.3	0	0	6
1	1	1394	1_1_1394Wang	OHC[3]=CHCH=CHCH=CH@3	Oc1ccccc1	0	1387	Oc1ccccc1	94.12	7.24	8.295	12.978	8.739	14.455	0.638	0.998	0.672	1.112	13	7	13	7	6	10	0	0	0	0	6	6	6	0	1	0	0	0	0	0	0	0	1	0	46.2	46.2	0	7.7	0	0	6
1	1	1395	1_1_1395Wang	OHC[3](CH=CHC(CH=CH@3)=O)C[14]=C(CH=CHC(=CH@14)OH)OH	O=C1C=CC(O)(c2cc(O)ccc2O)C=C1	-1.73	1388	O=C1C=CC(O)(c2cc(O)ccc2O)C=C1	218.22	8.393	17.493	26.727	17.625	28.914	0.673	1.028	0.678	1.112	26	16	27	17	9	23	1	0.037	3	0	6	10	12	0	4	0	0	0	0	0	0	0	4	0	38.5	46.2	0	15.4	0	1	11
1	1	1396	1_1_1396Wang	OHC[3]HC[5](C(CH(CH2@3)CH2CH2@5)(CH3)CH3)CH3	CC1(C)C2CCC1(C)C(O)C2	-2.32	1389	CC1(C)C2CCC1(C)C(O)C2	154.28	5.32	15.456	28.28	17.307	32.946	0.533	0.975	0.597	1.136	29	11	30	12	0	12	0	0	0	0	0	18	10	0	1	0	0	0	0	0	0	0	1	0	62.1	34.5	0	3.4	0	10	0
1	1	1397	1_1_1397Wang	OHC[3]HC[5](CH(C[8]HCH(C[12](CH2CH2C(CH=C@12CH2CH2@8)=O)CH3)CH2CH2@5)CH2CH2@3)CH3	CC12CCC(=O)C=C1CCC1C2CCC2(C)C(O)CCC12	-4.02	1390	CC12CCC(=O)C=C1CCC1C2CCC2(C)C(O)CCC12	288.47	5.887	27.805	48.025	30.569	55.232	0.567	0.98	0.624	1.127	49	21	52	24	2	26	0	0	2	0	0	28	19	0	2	0	0	0	0	0	0	0	2	0	57.1	38.8	0	4.1	0	16	3
1	1	1399	1_1_1399Wang	OHC[3]HC[5](CH(C[8]HCH(C[12](CH(CH2CH@8OH)CH2CH(CH2CH2@12)OH)CH3)CH2@3)CH2CH2CH@5CH(CH2CH2C(=O)OH)CH3)CH3	CC(CCC(=O)O)C1CCC2C3C(O)CC4CC(O)CCC4(C)C3CC(O)C12C	-3.37	1392	CC(CCC(=O)O)C1CCC2C3C(O)CC4CC(O)CCC4(C)C3CC(O)C12C	408.64	5.922	38.11	68.309	41.5	78.351	0.552	0.99	0.601	1.136	69	29	72	32	1	33	4	0.056	1	0	0	40	24	0	5	0	0	0	0	0	0	0	5	0	58	34.8	0	7.2	0	23	1
1	1	139	1_1_139Wang	CH2(CH2CH2CH2CH3)CH2CH2CH3	CCCCCCCC	-5.24	138	CCCCCCCC	114.26	4.395	12.741	24.952	14.853	29.737	0.49	0.96	0.571	1.144	26	8	25	7	0	7	5	0.2	0	0	0	18	8	0	0	0	0	0	0	0	0	0	0	0	69.2	30.8	0	0	0	8	0
1	1	1400	1_1_1400Wang	OHC[3]HC[5](CH(C[8]HCH(C[12](CH(CH2CH(CH2CH2@12)OH)CH2CH2@8)CH3)CH2@3)CH2CH2CH@5CH(CH2CH2C(=O)OH)CH3)CH3	CC(CCC(=O)O)C1CCC2C3CCC4CC(O)CCC4(C)C3CC(O)C12C	-3.95	1393	CC(CCC(=O)O)C1CCC2C3CCC4CC(O)CCC4(C)C3CC(O)C12C	392.64	5.774	37.395	66.981	41.046	77.142	0.55	0.985	0.604	1.134	68	28	71	31	1	32	4	0.056	1	0	0	40	24	0	4	0	0	0	0	0	0	0	4	0	58.8	35.3	0	5.9	0	23	1
1	1	1402	1_1_1402Wang	OHC[3]HC[5](CH(C[8]HCH(CH2CH2@5)C[18]=C(CH=C(CH=CH@18)OH)CH2CH2@8)CH2CH2@3)CH3	CC12CCC3c4ccc(O)cc4CCC3C1CCC2O	-4.84	1395	CC12CCC3c4ccc(O)cc4CCC3C1CCC2O	272.42	6.191	25.751	43.258	28.046	49.401	0.585	0.983	0.637	1.123	44	20	47	23	6	26	0	0	0	0	6	24	18	0	2	0	0	0	0	0	0	0	2	0	54.5	40.9	0	4.5	0	12	6
1	1	1404	1_1_1404Wang	OHC[3]HC[5]HC[7](CH(CH2CH(CH2CH2@7)OH)CH2CH2CH@5C[31]HC(CH2@3)(C(CH2CH2@31)=O)CH3)CH3	CC12CC(O)C3C(CCC4CC(O)CCC43C)C1CCC2=O	-3.59	1397	CC12CC(O)C3C(CCC4CC(O)CCC43C)C1CCC2=O	306.49	5.894	29.046	51.236	31.785	58.856	0.559	0.985	0.611	1.132	52	22	55	25	1	26	0	0	1	0	0	30	19	0	3	0	0	0	0	0	0	0	3	0	57.7	36.5	0	5.8	0	18	1
1	1	1406	1_1_1406Wang	OHC[3]HC[5]HC(C[8]HCH(C[12]HC(CH(CH2CH2@12)CH(CH2CH2C(=O)OH)CH3)(CH2CH2@8)CH3)CH@3OH)(CH2CH2CH(CH2@5)OH)CH3	CC(CCC(=O)O)C1CCC2C3C(O)C(O)C4CC(O)CCC4(C)C3CCC12C	-4.35	1399	CC(CCC(=O)O)C1CCC2C3C(O)C(O)C4CC(O)CCC4(C)C3CCC12C	408.64	5.922	38.11	68.309	41.5	78.351	0.552	0.99	0.601	1.136	69	29	72	32	1	33	4	0.056	1	0	0	40	24	0	5	0	0	0	0	0	0	0	5	0	58	34.8	0	7.2	0	23	1
1	1	1407	1_1_1407Wang	OHC[3]HC[5]HCH(C[9](CH(CH2@3)CH2CH(CH2CH2@9)OH)CH3)CH2CH2C[38](CH@5CH2CH2CH@38CH(CH2CH2C(=O)OH)CH3)CH3	CC(CCC(=O)O)C1CCC2C3C(O)CC4CC(O)CCC4(C)C3CCC12C	-3.64	1400	CC(CCC(=O)O)C1CCC2C3C(O)CC4CC(O)CCC4(C)C3CCC12C	392.64	5.774	37.395	66.981	41.046	77.142	0.55	0.985	0.604	1.134	68	28	71	31	1	32	4	0.056	1	0	0	40	24	0	4	0	0	0	0	0	0	0	4	0	58.8	35.3	0	5.9	0	23	1
1	1	140	1_1_140Wang	CH2(CH2CH2CH2CH=CH2)CH2CH2CH3	C=CCCCCCCC	-5.05	139	C=CCCCCCCC	126.27	4.677	13.741	25.952	15.853	30.737	0.509	0.961	0.587	1.138	27	9	26	8	1	9	6	0.231	1	0	0	18	9	0	0	0	0	0	0	0	0	0	0	0	66.7	33.3	0	0	0	7	2
1	1	1410	1_1_1410Wang	OHC[3]HCH2C[8]HC(C[11]HCH(C[15]HC(CH2CH2@11)(C(CH2CH2@15)=O)CH3)CH2CH2@8)(CH2CH2@3)CH3	CC12CCC3C(CCC4CC(O)CCC43C)C1CCC2=O	-4.16	1403	CC12CCC3C(CCC4CC(O)CCC43C)C1CCC2=O	290.49	5.696	28.332	49.909	31.33	57.647	0.556	0.979	0.614	1.13	51	21	54	24	1	25	0	0	1	0	0	30	19	0	2	0	0	0	0	0	0	0	2	0	58.8	37.3	0	3.9	0	18	1
1	1	1411	1_1_1411Wang	OHC[3]HCH2CH2C[11](C[12]HCH(C[16]HC(CH2CH2@12)(C(CH2CH2@16)=O)CH3)CH2CH=C@11CH2@3)CH3	CC12CCC3C(CC=C4CC(O)CCC43C)C1CCC2=O	-4.12	1404	CC12CCC3C(CC=C4CC(O)CCC43C)C1CCC2=O	288.47	5.887	27.805	48.025	30.569	55.232	0.567	0.98	0.624	1.127	49	21	52	24	2	26	0	0	2	0	0	28	19	0	2	0	0	0	0	0	0	0	2	0	57.1	38.8	0	4.1	0	16	3
1	1	1412	1_1_1412Wang	OHC[3]HCH2CH2C[11](C[12]HCH(C[16]HC(CH(CH2CH2@16)C(=O)CH3)(CH2CH2@12)CH3)CH2CH=C@11CH2@3)CH3	CC(=O)C1CCC2C3CC=C4CC(O)CCC4(C)C3CCC12C	-4.65	1405	CC(=O)C1CCC2C3CC=C4CC(O)CCC4(C)C3CCC12C	316.53	5.755	30.858	53.792	34.091	62.062	0.561	0.978	0.62	1.128	55	23	58	26	2	28	1	0.017	2	0	0	32	21	0	2	0	0	0	0	0	0	0	2	0	58.2	38.2	0	3.6	0	18	3
1	1	1413	1_1_1413Wang	OHC[3]HCH2CH2CH2CH2CH2@3	OC1CCCCC1	-0.44	1406	OC1CCCCC1	100.18	5.273	9.876	18.629	11.023	21.701	0.52	0.98	0.58	1.142	19	7	19	7	0	7	0	0	0	0	0	12	6	0	1	0	0	0	0	0	0	0	1	0	63.2	31.6	0	5.3	0	6	0
1	1	1416	1_1_1416Wang	OHC[3]HCH2CH2CH(CH2CH2@3)CH3	CC1CCC(O)CC1	-0.88	1409	CC1CCC(O)CC1	114.21	5.191	11.402	21.513	12.784	25.116	0.518	0.978	0.581	1.142	22	8	22	8	0	8	0	0	0	0	0	14	7	0	1	0	0	0	0	0	0	0	1	0	63.6	31.8	0	4.5	0	7	0
1	1	1417	1_1_1417Wang	OHC[3]HCH(CH2CH2CH(CH2@3)CH3)CH(CH3)CH3	CC1CCC(C(C)C)C(O)C1	-2.53	1410	CC1CCC(C(C)C)C(O)C1	156.3	5.042	15.983	30.163	18.069	35.361	0.516	0.973	0.583	1.141	31	11	31	11	0	11	1	0.032	0	0	0	20	10	0	1	0	0	0	0	0	0	0	1	0	64.5	32.3	0	3.2	0	10	0
1	1	1418	1_1_1418Wang	OHC[3]HCH(CH(C(CH2@3)=O)CH2CH=[S=N]CHCH2CH2CH2C(=O)OH)CH=[S=N]CHCH(OH)CH2CH2CH2CH2CH3	CCCCCC(O)C=CC1C(O)CC(=O)C1CC=CCCCC(=O)O	-2.47	1411	CCCCCC(O)C=CC1C(O)CC(=O)C1CC=CCCCC(=O)O	352.52	6.185	32.003	56.774	34.455	64.69	0.561	0.996	0.604	1.135	57	25	57	25	4	29	12	0.211	4	0	0	32	20	0	5	0	0	0	0	0	0	0	5	0	56.1	35.1	0	8.8	0	14	6
1	1	1419	1_1_1419Wang	OHC[3]HCH(CH(CH2CH(CH@3OH)OH)OH)OH	OC1CC(O)C(O)C(O)C1O	-0.17	1412	OC1CC(O)C(O)C(O)C1O	164.18	7.138	12.735	23.938	12.841	26.538	0.554	1.041	0.558	1.154	23	11	23	11	0	11	0	0	0	0	0	12	6	0	5	0	0	0	0	0	0	0	5	0	52.2	26.1	0	21.7	0	6	0
1	1	141	1_1_141Wang	CH2(CH2CH2CH3)CH2CH2C[20]=CHCH=CHCH=CH@20	CCCCCCc1ccccc1	-5.21	140	CCCCCCc1ccccc1	162.3	5.41	16.741	28.952	18.853	33.737	0.558	0.965	0.628	1.125	30	12	30	12	6	15	5	0.167	0	0	6	18	12	0	0	0	0	0	0	0	0	0	0	0	60	40	0	0	0	6	6
1	1	1420	1_1_1420Wang	OHC[3]HCH(CH(CH(CH(CH@3OH)OH)OH)OH)OH	OC1C(O)C(O)C(O)C(O)C1O	0.35	1413	OC1C(O)C(O)C(O)C(O)C1O	180.18	7.507	13.45	25.265	13.295	27.748	0.56	1.053	0.554	1.156	24	12	24	12	0	12	0	0	0	0	0	12	6	0	6	0	0	0	0	0	0	0	6	0	50	25	0	25	0	6	0
1	1	1421	1_1_1421Wang	OHC(C[4]=CHCH=CHCH=CH@4)(C[15]=CHCH=CHCH=CH@15)C(=O)OH	O=C(O)C(O)(c1ccccc1)c1ccccc1	-2.21	1414	O=C(O)C(O)(c1ccccc1)c1ccccc1	228.26	7.871	19.305	29.284	19.932	32.119	0.666	1.01	0.687	1.108	29	17	30	18	13	25	3	0.1	1	0	12	12	14	0	3	0	0	0	0	0	0	0	3	0	41.4	48.3	0	10.3	0	1	13
1	1	1422	1_1_1422Wang	OHC(C(CH3)(CH3)CH3)(CH2CH3)CH3	CCC(C)(O)C(C)(C)C	-1.27	1415	CCC(C)(O)C(C)(C)C	130.26	4.824	13.456	26.28	15.307	30.946	0.498	0.973	0.567	1.146	27	9	26	8	0	8	2	0.077	0	0	0	18	8	0	1	0	0	0	0	0	0	0	1	0	66.7	29.6	0	3.7	0	8	0
1	1	1423	1_1_1423Wang	OHC(C(CH3)(CH3)CH3)(CH3)CH3	CC(C)(C)C(C)(C)O	-0.72	1416	CC(C)(C)C(C)(C)O	116.23	4.843	11.929	23.396	13.546	27.531	0.497	0.975	0.564	1.147	24	8	23	7	0	7	1	0.043	0	0	0	16	7	0	1	0	0	0	0	0	0	0	1	0	66.7	29.2	0	4.2	0	7	0
1	1	1424	1_1_1424Wang	OHC(CH2CH2CH2CH2CH3)(CH3)CH3	CCCCCC(C)(C)O	-1.72	1417	CCCCCC(C)(C)O	130.26	4.824	13.456	26.28	15.307	30.946	0.498	0.973	0.567	1.146	27	9	26	8	0	8	4	0.154	0	0	0	18	8	0	1	0	0	0	0	0	0	0	1	0	66.7	29.6	0	3.7	0	8	0
1	1	1425	1_1_1425Wang	OHC(CH2CH2CH2CH3)(CH2CH3)CH3	CCCCC(C)(O)CC	-1.6	1418	CCCCC(C)(O)CC	130.26	4.824	13.456	26.28	15.307	30.946	0.498	0.973	0.567	1.146	27	9	26	8	0	8	4	0.154	0	0	0	18	8	0	1	0	0	0	0	0	0	0	1	0	66.7	29.6	0	3.7	0	8	0
1	1	1426	1_1_1426Wang	OHC(CH2CH2CH2CH3)(CH3)CH3	CCCCC(C)(C)O	-1.08	1419	CCCCC(C)(C)O	116.23	4.843	11.929	23.396	13.546	27.531	0.497	0.975	0.564	1.147	24	8	23	7	0	7	3	0.13	0	0	0	16	7	0	1	0	0	0	0	0	0	0	1	0	66.7	29.2	0	4.2	0	7	0
1	1	1427	1_1_1427Wang	OHC(CH2CH2CH3)(CH2CH3)CH3	CCCC(C)(O)CC	-1	1420	CCCC(C)(O)CC	116.23	4.843	11.929	23.396	13.546	27.531	0.497	0.975	0.564	1.147	24	8	23	7	0	7	3	0.13	0	0	0	16	7	0	1	0	0	0	0	0	0	0	1	0	66.7	29.2	0	4.2	0	7	0
1	1	1428	1_1_1428Wang	OHC(CH2CH2CH3)(CH3)CH3	CCCC(C)(C)O	-0.49	1421	CCCC(C)(C)O	102.2	4.867	10.402	20.513	11.784	24.116	0.495	0.977	0.561	1.148	21	7	20	6	0	6	2	0.1	0	0	0	14	6	0	1	0	0	0	0	0	0	0	1	0	66.7	28.6	0	4.8	0	6	0
1	1	1429	1_1_1429Wang	OHC(CH2CH2CH=C(CH3)CH3)(CH3)CH=CH2	C=CC(C)(O)CCC=C(C)C	-1.99	1422	C=CC(C)(O)CCC=C(C)C	154.28	5.32	15.456	28.28	17.307	32.946	0.533	0.975	0.597	1.136	29	11	28	10	2	12	4	0.143	2	0	0	18	10	0	1	0	0	0	0	0	0	0	1	0	62.1	34.5	0	3.4	0	6	4
1	1	142	1_1_142Wang	CH2(CH2CH2CH3)CH2CH2C#CH	C#CCCCCCC	-3.66	141	C#CCCCCCC	110.22	5.01	11.688	21.185	13.33	24.906	0.531	0.963	0.606	1.132	22	8	21	7	1	9	4	0.19	0	1	0	14	8	0	0	0	0	0	0	0	0	0	0	0	63.6	36.4	0	0	0	6	0
1	1	1430	1_1_1430Wang	OHC(CH2CH3)(CH2CH3)CH2CH3	CCC(O)(CC)CC	-0.85	1423	CCC(O)(CC)CC	116.23	4.843	11.929	23.396	13.546	27.531	0.497	0.975	0.564	1.147	24	8	23	7	0	7	3	0.13	0	0	0	16	7	0	1	0	0	0	0	0	0	0	1	0	66.7	29.2	0	4.2	0	7	0
1	1	1431	1_1_1431Wang	OHC(CH2CH3)(CH2CH3)CH3	CCC(C)(O)CC	-0.38	1424	CCC(C)(O)CC	102.2	4.867	10.402	20.513	11.784	24.116	0.495	0.977	0.561	1.148	21	7	20	6	0	6	2	0.1	0	0	0	14	6	0	1	0	0	0	0	0	0	0	1	0	66.7	28.6	0	4.8	0	6	0
1	1	1432	1_1_1432Wang	OHC(CH2CH3)(CH3)CH3	CCC(C)(C)O	0.08	1425	CCC(C)(C)O	88.17	4.898	8.876	17.629	10.023	20.701	0.493	0.979	0.557	1.15	18	6	17	5	0	5	1	0.059	0	0	0	12	5	0	1	0	0	0	0	0	0	0	1	0	66.7	27.8	0	5.6	0	5	0
1	1	1433	1_1_1433Wang	OHC(CH2CH(CH3)CH3)(CH3)CH3	CC(C)CC(C)(C)O	-0.92	1426	CC(C)CC(C)(C)O	116.23	4.843	11.929	23.396	13.546	27.531	0.497	0.975	0.564	1.147	24	8	23	7	0	7	2	0.087	0	0	0	16	7	0	1	0	0	0	0	0	0	0	1	0	66.7	29.2	0	4.2	0	7	0
1	1	1434	1_1_1434Wang	OHC(CH2C(=O)OH)(CH2C(=O)OH)C(=O)OH	O=C(O)CC(O)(CC(=O)O)C(=O)O	0.51	1427	O=C(O)CC(O)(CC(=O)O)C(=O)O	192.14	9.15	13.111	22.826	12.227	24.127	0.624	1.087	0.582	1.149	21	13	20	12	3	15	5	0.25	3	0	0	8	6	0	7	0	0	0	0	0	0	0	7	0	38.1	28.6	0	33.3	0	3	3
1	1	1435	1_1_1435Wang	OHC(CH(CH2CH3)CH3)(CH3)CH3	CCC(C)C(C)(C)O	-0.89	1428	CCC(C)C(C)(C)O	116.23	4.843	11.929	23.396	13.546	27.531	0.497	0.975	0.564	1.147	24	8	23	7	0	7	2	0.087	0	0	0	16	7	0	1	0	0	0	0	0	0	0	1	0	66.7	29.2	0	4.2	0	7	0
1	1	1436	1_1_1436Wang	OHC(CH(CH3)CH3)(CH2CH3)CH3	CCC(C)(O)C(C)C	-0.85	1429	CCC(C)(O)C(C)C	116.23	4.843	11.929	23.396	13.546	27.531	0.497	0.975	0.564	1.147	24	8	23	7	0	7	2	0.087	0	0	0	16	7	0	1	0	0	0	0	0	0	0	1	0	66.7	29.2	0	4.2	0	7	0
1	1	1437	1_1_1437Wang	OHC(CH(CH3)CH3)(CH3)CH3	CC(C)C(C)(C)O	-0.41	1430	CC(C)C(C)(C)O	102.2	4.867	10.402	20.513	11.784	24.116	0.495	0.977	0.561	1.148	21	7	20	6	0	6	1	0.05	0	0	0	14	6	0	1	0	0	0	0	0	0	0	1	0	66.7	28.6	0	4.8	0	6	0
1	1	1438	1_1_1438Wang	OHCH2C[6]=C(CH=CHCH=CH@6)OH	OCc1ccccc1O	-0.29	1431	OCc1ccccc1O	124.15	7.303	10.537	17.189	10.955	19.08	0.62	1.011	0.644	1.122	17	9	17	9	6	12	1	0.059	0	0	6	8	7	0	2	0	0	0	0	0	0	0	2	0	47.1	41.2	0	11.8	0	1	6
1	1	1439	1_1_1439Wang	OHCH2C[6]=CHCH=C(CH=CH@6)CH3	Cc1ccc(CO)cc1	-1.2	1432	Cc1ccc(CO)cc1	122.18	6.431	11.349	18.745	12.261	21.285	0.597	0.987	0.645	1.12	19	9	19	9	6	12	1	0.053	0	0	6	10	8	0	1	0	0	0	0	0	0	0	1	0	52.6	42.1	0	5.3	0	2	6
1	1	143	1_1_143Wang	CH2(CH2CH2CH3)CH2CH2CH3	CCCCCCC	-4.53	142	CCCCCCC	100.23	4.358	11.214	22.069	13.091	26.322	0.488	0.96	0.569	1.144	23	7	22	6	0	6	4	0.182	0	0	0	16	7	0	0	0	0	0	0	0	0	0	0	0	69.6	30.4	0	0	0	7	0
1	1	1440	1_1_1440Wang	OHCH2C[6]=CHCH=CHCH=CH@6	OCc1ccccc1	-0.4	1433	OCc1ccccc1	108.15	6.759	9.822	15.862	10.5	17.87	0.614	0.991	0.656	1.117	16	8	16	8	6	11	1	0.063	0	0	6	8	7	0	1	0	0	0	0	0	0	0	1	0	50	43.8	0	6.3	0	1	6
1	1	1441	1_1_1441Wang	OHCH2C(CH2CH2CH3)(CH3)CH3	CCCC(C)(C)CO	-1.52	1434	CCCC(C)(C)CO	116.23	4.843	11.929	23.396	13.546	27.531	0.497	0.975	0.564	1.147	24	8	23	7	0	7	3	0.13	0	0	0	16	7	0	1	0	0	0	0	0	0	0	1	0	66.7	29.2	0	4.2	0	7	0
1	1	1442	1_1_1442Wang	OHCH2C(CH2CH3)(CH3)CH3	CCC(C)(C)CO	-1.04	1435	CCC(C)(C)CO	102.2	4.867	10.402	20.513	11.784	24.116	0.495	0.977	0.561	1.148	21	7	20	6	0	6	2	0.1	0	0	0	14	6	0	1	0	0	0	0	0	0	0	1	0	66.7	28.6	0	4.8	0	6	0
1	1	1443	1_1_1443Wang	OHCH2C(CH3)(CH3)CH3	CC(C)(C)CO	-0.4	1436	CC(C)(C)CO	88.17	4.898	8.876	17.629	10.023	20.701	0.493	0.979	0.557	1.15	18	6	17	5	0	5	1	0.059	0	0	0	12	5	0	1	0	0	0	0	0	0	0	1	0	66.7	27.8	0	5.6	0	5	0
1	1	1444	1_1_1444Wang	OHCH2CH2C[9]=CHCH=CHCH=CH@9	OCCc1ccccc1	-0.74	1437	OCCc1ccccc1	122.18	6.431	11.349	18.745	12.261	21.285	0.597	0.987	0.645	1.12	19	9	19	9	6	12	2	0.105	0	0	6	10	8	0	1	0	0	0	0	0	0	0	1	0	52.6	42.1	0	5.3	0	2	6
1	1	1445	1_1_1445Wang	OHCH2CH2C(CH3)(CH3)CH3	CC(C)(C)CCO	-0.5	1438	CC(C)(C)CCO	102.2	4.867	10.402	20.513	11.784	24.116	0.495	0.977	0.561	1.148	21	7	20	6	0	6	2	0.1	0	0	0	14	6	0	1	0	0	0	0	0	0	0	1	0	66.7	28.6	0	4.8	0	6	0
1	1	1446	1_1_1446Wang	OHCH2CH2CH2C[12]=CHCH=CHCH=CH@12	OCCCc1ccccc1	-1.38	1439	OCCCc1ccccc1	136.21	6.191	12.876	21.629	14.023	24.701	0.585	0.983	0.637	1.123	22	10	22	10	6	13	3	0.136	0	0	6	12	9	0	1	0	0	0	0	0	0	0	1	0	54.5	40.9	0	4.5	0	3	6
1	1	1447	1_1_1447Wang	OHCH2CH2CH2C(CH3)(CH3)CH3	CC(C)(C)CCCO	-1.55	1440	CC(C)(C)CCCO	116.23	4.843	11.929	23.396	13.546	27.531	0.497	0.975	0.564	1.147	24	8	23	7	0	7	3	0.13	0	0	0	16	7	0	1	0	0	0	0	0	0	0	1	0	66.7	29.2	0	4.2	0	7	0
1	1	1449	1_1_1449Wang	OHCH2CH2CH2CH2CH2CH2CH2CH2CH2CH2CH2CH2CH2CH2CH2CH3	CCCCCCCCCCCCCCCCO	-7.26	1442	CCCCCCCCCCCCCCCCO	242.5	4.755	25.67	49.349	29.398	58.268	0.503	0.968	0.576	1.143	51	17	50	16	0	16	14	0.28	0	0	0	34	16	0	1	0	0	0	0	0	0	0	1	0	66.7	31.4	0	2	0	16	0
1	1	144	1_1_144Wang	CH2(CH2CH2CH3)CH2CH2CH=CH2	C=CCCCCCC	-4.44	143	C=CCCCCCC	112.24	4.677	12.214	23.069	14.091	27.322	0.509	0.961	0.587	1.138	24	8	23	7	1	8	5	0.217	1	0	0	16	8	0	0	0	0	0	0	0	0	0	0	0	66.7	33.3	0	0	0	6	2
1	1	1451	1_1_1451Wang	OHCH2CH2CH2CH2CH2CH2CH2CH2CH2CH2CH2CH2CH2CH3	CCCCCCCCCCCCCCO	-6.05	1444	CCCCCCCCCCCCCCO	214.44	4.765	22.617	43.581	25.876	51.437	0.503	0.968	0.575	1.143	45	15	44	14	0	14	12	0.273	0	0	0	30	14	0	1	0	0	0	0	0	0	0	1	0	66.7	31.1	0	2.2	0	14	0
1	1	1452	1_1_1452Wang	OHCH2CH2CH2CH2CH2CH2CH2CH2CH2CH2CH2CH3	CCCCCCCCCCCCO	-4.67	1445	CCCCCCCCCCCCO	186.38	4.779	19.563	37.814	22.353	44.607	0.502	0.97	0.573	1.144	39	13	38	12	0	12	10	0.263	0	0	0	26	12	0	1	0	0	0	0	0	0	0	1	0	66.7	30.8	0	2.6	0	12	0
1	1	1453	1_1_1453Wang	OHCH2CH2CH2CH2CH2CH2CH2CH2CH2CH3	CCCCCCCCCCO	-3.63	1446	CCCCCCCCCCO	158.32	4.798	16.51	32.047	18.83	37.777	0.5	0.971	0.571	1.145	33	11	32	10	0	10	8	0.25	0	0	0	22	10	0	1	0	0	0	0	0	0	0	1	0	66.7	30.3	0	3	0	10	0
1	1	1454	1_1_1454Wang	OHCH2CH2CH2CH2CH2CH2CH2CH2CH3	CCCCCCCCCO	-3.01	1447	CCCCCCCCCO	144.29	4.81	14.983	29.163	17.068	34.361	0.499	0.972	0.569	1.145	30	10	29	9	0	9	7	0.241	0	0	0	20	9	0	1	0	0	0	0	0	0	0	1	0	66.7	30	0	3.3	0	9	0
1	1	1455	1_1_1455Wang	OHCH2CH2CH2CH2CH2CH2CH2CH3	CCCCCCCCO	-2.39	1448	CCCCCCCCO	130.26	4.824	13.456	26.28	15.307	30.946	0.498	0.973	0.567	1.146	27	9	26	8	0	8	6	0.231	0	0	0	18	8	0	1	0	0	0	0	0	0	0	1	0	66.7	29.6	0	3.7	0	8	0
1	1	1456	1_1_1456Wang	OHCH2CH2CH2CH2CH2CH2CH3	CCCCCCCO	-1.81	1449	CCCCCCCO	116.23	4.843	11.929	23.396	13.546	27.531	0.497	0.975	0.564	1.147	24	8	23	7	0	7	5	0.217	0	0	0	16	7	0	1	0	0	0	0	0	0	0	1	0	66.7	29.2	0	4.2	0	7	0
1	1	1457	1_1_1457Wang	OHCH2CH2CH2CH2CH2CH3	CCCCCCO	-1.24	1450	CCCCCCO	102.2	4.867	10.402	20.513	11.784	24.116	0.495	0.977	0.561	1.148	21	7	20	6	0	6	4	0.2	0	0	0	14	6	0	1	0	0	0	0	0	0	0	1	0	66.7	28.6	0	4.8	0	6	0
1	1	1458	1_1_1458Wang	OHCH2CH2CH2CH2CH3	CCCCCO	-0.6	1451	CCCCCO	88.17	4.898	8.876	17.629	10.023	20.701	0.493	0.979	0.557	1.15	18	6	17	5	0	5	3	0.176	0	0	0	12	5	0	1	0	0	0	0	0	0	0	1	0	66.7	27.8	0	5.6	0	5	0
1	1	1459	1_1_1459Wang	OHCH2CH2CH2CH3	CCCCO	0	1452	CCCCO	74.14	4.943	7.349	14.745	8.262	17.285	0.49	0.983	0.551	1.152	15	5	14	4	0	4	2	0.143	0	0	0	10	4	0	1	0	0	0	0	0	0	0	1	0	66.7	26.7	0	6.7	0	4	0
1	1	145	1_1_145Wang	CH2(CH2CH2CH3)CH2CH3	CCCCCC	-3.84	144	CCCCCC	86.2	4.31	9.688	19.185	11.33	22.906	0.484	0.959	0.566	1.145	20	6	19	5	0	5	3	0.158	0	0	0	14	6	0	0	0	0	0	0	0	0	0	0	0	70	30	0	0	0	6	0
1	1	1461	1_1_1461Wang	OHCH2CH2CH2CH(CH3)CH3	CC(C)CCCO	-1.14	1454	CC(C)CCCO	102.2	4.867	10.402	20.513	11.784	24.116	0.495	0.977	0.561	1.148	21	7	20	6	0	6	3	0.15	0	0	0	14	6	0	1	0	0	0	0	0	0	0	1	0	66.7	28.6	0	4.8	0	6	0
1	1	1464	1_1_1464Wang	OHCH2CH2CH(CH3)CH3	CC(C)CCO	-0.52	1457	CC(C)CCO	88.17	4.898	8.876	17.629	10.023	20.701	0.493	0.979	0.557	1.15	18	6	17	5	0	5	2	0.118	0	0	0	12	5	0	1	0	0	0	0	0	0	0	1	0	66.7	27.8	0	5.6	0	5	0
1	1	1466	1_1_1466Wang	OHCH2CH(C[8]=CHCH=CHCH=CH@8)C(=O)OH	O=C(O)C(CO)c1ccccc1	-0.93	1459	O=C(O)C(CO)c1ccccc1	166.19	7.554	13.778	22.4	14.17	24.704	0.626	1.018	0.644	1.123	22	12	22	12	7	16	3	0.136	1	0	6	10	9	0	3	0	0	0	0	0	0	0	3	0	45.5	40.9	0	13.6	0	2	7
1	1	1467	1_1_1467Wang	OHCH2CH(CH2CH2CH2CH3)CH2CH3	CCCCC(CC)CO	-2.11	1460	CCCCC(CC)CO	130.26	4.824	13.456	26.28	15.307	30.946	0.498	0.973	0.567	1.146	27	9	26	8	0	8	5	0.192	0	0	0	18	8	0	1	0	0	0	0	0	0	0	1	0	66.7	29.6	0	3.7	0	8	0
1	1	1468	1_1_1468Wang	OHCH2CH(CH2CH2CH3)CH3	CCCC(C)CO	-1.11	1461	CCCC(C)CO	102.2	4.867	10.402	20.513	11.784	24.116	0.495	0.977	0.561	1.148	21	7	20	6	0	6	3	0.15	0	0	0	14	6	0	1	0	0	0	0	0	0	0	1	0	66.7	28.6	0	4.8	0	6	0
1	1	1469	1_1_1469Wang	OHCH2CH(CH2CH3)CH2CH3	CCC(CC)CO	-1.17	1462	CCC(CC)CO	102.2	4.867	10.402	20.513	11.784	24.116	0.495	0.977	0.561	1.148	21	7	20	6	0	6	3	0.15	0	0	0	14	6	0	1	0	0	0	0	0	0	0	1	0	66.7	28.6	0	4.8	0	6	0
1	1	1470	1_1_1470Wang	OHCH2CH(CH2CH3)CH3	CCC(C)CO	-0.47	1463	CCC(C)CO	88.17	4.898	8.876	17.629	10.023	20.701	0.493	0.979	0.557	1.15	18	6	17	5	0	5	2	0.118	0	0	0	12	5	0	1	0	0	0	0	0	0	0	1	0	66.7	27.8	0	5.6	0	5	0
1	1	1471	1_1_1471Wang	OHCH2CH(CH2CH(CH3)CH3)CH3	CC(C)CC(C)CO	-1.6	1464	CC(C)CC(C)CO	116.23	4.843	11.929	23.396	13.546	27.531	0.497	0.975	0.564	1.147	24	8	23	7	0	7	3	0.13	0	0	0	16	7	0	1	0	0	0	0	0	0	0	1	0	66.7	29.2	0	4.2	0	7	0
1	1	1472	1_1_1472Wang	OHCH2CH(CH3)CH3	CC(C)CO	0.04	1465	CC(C)CO	74.14	4.943	7.349	14.745	8.262	17.285	0.49	0.983	0.551	1.152	15	5	14	4	0	4	1	0.071	0	0	0	10	4	0	1	0	0	0	0	0	0	0	1	0	66.7	26.7	0	6.7	0	4	0
1	1	1473	1_1_1473Wang	OHCH2CH(CH(CH3)CH3)CH3	CC(C)C(C)CO	-0.39	1466	CC(C)C(C)CO	102.2	4.867	10.402	20.513	11.784	24.116	0.495	0.977	0.561	1.148	21	7	20	6	0	6	2	0.1	0	0	0	14	6	0	1	0	0	0	0	0	0	0	1	0	66.7	28.6	0	4.8	0	6	0
1	1	1475	1_1_1475Wang	OHCH2C(=O)C[8]HC[10](CH(C[13]HCH(C[17](CH2CH2C(CH=C@17CH2CH2@13)=O)CH3)CH2CH2@10)CH2CH2@8)CH3	CC12CCC(=O)C=C1CCC1C2CCC2(C)C(C(=O)CO)CCC12	-3.75	1468	CC12CCC(=O)C=C1CCC1C2CCC2(C)C(C(=O)CO)CCC12	330.51	6.121	31.046	53.236	33.785	60.856	0.575	0.986	0.626	1.127	54	24	57	27	3	30	2	0.035	3	0	0	30	21	0	3	0	0	0	0	0	0	0	3	0	55.6	38.9	0	5.6	0	17	4
1	1	1477	1_1_1477Wang	OHCH(C[5]=CHCH=CHCH=CH@5)C[16]=CHCH=CHCH=CH@16	OC(c1ccccc1)c1ccccc1	-2.55	1470	OC(c1ccccc1)c1ccccc1	184.25	7.087	16.876	25.629	18.023	28.701	0.649	0.986	0.693	1.104	26	14	27	15	12	21	2	0.074	0	0	12	12	13	0	1	0	0	0	0	0	0	0	1	0	46.2	50	0	3.8	0	1	12
1	1	1479	1_1_1479Wang	OHCH(C(CH3)(CH3)CH3)CH2CH3	CCC(O)C(C)(C)C	-1.15	1472	CCC(O)C(C)(C)C	116.23	4.843	11.929	23.396	13.546	27.531	0.497	0.975	0.564	1.147	24	8	23	7	0	7	2	0.087	0	0	0	16	7	0	1	0	0	0	0	0	0	0	1	0	66.7	29.2	0	4.2	0	7	0
1	1	147	1_1_147Wang	CH2(CH2CH3)CH2C[14]=CHCH=CHCH=CH@14	CCCCc1ccccc1	-4.06	146	CCCCc1ccccc1	134.24	5.593	13.688	23.185	15.33	26.906	0.57	0.966	0.639	1.121	24	10	24	10	6	13	3	0.125	0	0	6	14	10	0	0	0	0	0	0	0	0	0	0	0	58.3	41.7	0	0	0	4	6
1	1	1480	1_1_1480Wang	OHCH(C(CH3)(CH3)CH3)CH3	CC(O)C(C)(C)C	-0.62	1473	CC(O)C(C)(C)C	102.2	4.867	10.402	20.513	11.784	24.116	0.495	0.977	0.561	1.148	21	7	20	6	0	6	1	0.05	0	0	0	14	6	0	1	0	0	0	0	0	0	0	1	0	66.7	28.6	0	4.8	0	6	0
1	1	1481	1_1_1481Wang	OHCH(CH2C[8]=CHCH=CHCH=CH@8)C[19]=CHCH=CHCH=CH@19	OC(Cc1ccccc1)c1ccccc1	-2.52	1474	OC(Cc1ccccc1)c1ccccc1	198.28	6.837	18.402	28.513	19.784	32.116	0.635	0.983	0.682	1.107	29	15	30	16	12	22	3	0.1	0	0	12	14	14	0	1	0	0	0	0	0	0	0	1	0	48.3	48.3	0	3.4	0	2	12
1	1	1484	1_1_1484Wang	OHCH(CH2CH2CH2CH2CH2CH3)CH3	CCCCCCC(C)O	-2.09	1477	CCCCCCC(C)O	130.26	4.824	13.456	26.28	15.307	30.946	0.498	0.973	0.567	1.146	27	9	26	8	0	8	5	0.192	0	0	0	18	8	0	1	0	0	0	0	0	0	0	1	0	66.7	29.6	0	3.7	0	8	0
1	1	1486	1_1_1486Wang	OHCH(CH2CH2CH2CH2CH3)CH3	CCCCCC(C)O	-1.55	1479	CCCCCC(C)O	116.23	4.843	11.929	23.396	13.546	27.531	0.497	0.975	0.564	1.147	24	8	23	7	0	7	4	0.174	0	0	0	16	7	0	1	0	0	0	0	0	0	0	1	0	66.7	29.2	0	4.2	0	7	0
1	1	1487	1_1_1487Wang	OHCH(CH2CH2CH2CH3)CH2CH3	CCCCC(O)CC	-1.47	1480	CCCCC(O)CC	116.23	4.843	11.929	23.396	13.546	27.531	0.497	0.975	0.564	1.147	24	8	23	7	0	7	4	0.174	0	0	0	16	7	0	1	0	0	0	0	0	0	0	1	0	66.7	29.2	0	4.2	0	7	0
1	1	1488	1_1_1488Wang	OHCH(CH2CH2CH2CH3)CH3	CCCCC(C)O	-0.89	1481	CCCCC(C)O	102.2	4.867	10.402	20.513	11.784	24.116	0.495	0.977	0.561	1.148	21	7	20	6	0	6	3	0.15	0	0	0	14	6	0	1	0	0	0	0	0	0	0	1	0	66.7	28.6	0	4.8	0	6	0
1	1	1489	1_1_1489Wang	OHCH(CH2CH2CH3)CH2CH2CH3	CCCC(O)CCC	-1.4	1482	CCCC(O)CCC	116.23	4.843	11.929	23.396	13.546	27.531	0.497	0.975	0.564	1.147	24	8	23	7	0	7	4	0.174	0	0	0	16	7	0	1	0	0	0	0	0	0	0	1	0	66.7	29.2	0	4.2	0	7	0
1	1	148	1_1_148Wang	CH2(CH2CH3)CH2C#CH	C#CCCCC	-2.36	147	C#CCCCC	82.16	5.135	8.634	15.418	9.807	18.076	0.54	0.964	0.613	1.13	16	6	15	5	1	7	2	0.133	0	1	0	10	6	0	0	0	0	0	0	0	0	0	0	0	62.5	37.5	0	0	0	4	0
1	1	1490	1_1_1490Wang	OHCH(CH2CH2CH3)CH2CH3	CCCC(O)CC	-0.8	1483	CCCC(O)CC	102.2	4.867	10.402	20.513	11.784	24.116	0.495	0.977	0.561	1.148	21	7	20	6	0	6	3	0.15	0	0	0	14	6	0	1	0	0	0	0	0	0	0	1	0	66.7	28.6	0	4.8	0	6	0
1	1	1491	1_1_1491Wang	OHCH(CH2CH2CH3)CH3	CCCC(C)O	-0.29	1484	CCCC(C)O	88.17	4.898	8.876	17.629	10.023	20.701	0.493	0.979	0.557	1.15	18	6	17	5	0	5	2	0.118	0	0	0	12	5	0	1	0	0	0	0	0	0	0	1	0	66.7	27.8	0	5.6	0	5	0
1	1	1493	1_1_1493Wang	OHCH(CH2CH2CH(CH3)CH3)CH3	CC(C)CCC(C)O	-1.38	1486	CC(C)CCC(C)O	116.23	4.843	11.929	23.396	13.546	27.531	0.497	0.975	0.564	1.147	24	8	23	7	0	7	3	0.13	0	0	0	16	7	0	1	0	0	0	0	0	0	0	1	0	66.7	29.2	0	4.2	0	7	0
1	1	1494	1_1_1494Wang	OHCH(CH2CH3)CH2CH3	CCC(O)CC	-0.24	1487	CCC(O)CC	88.17	4.898	8.876	17.629	10.023	20.701	0.493	0.979	0.557	1.15	18	6	17	5	0	5	2	0.118	0	0	0	12	5	0	1	0	0	0	0	0	0	0	1	0	66.7	27.8	0	5.6	0	5	0
1	1	1495	1_1_1495Wang	OHCH(CH2CH3)CH3	CCC(C)O	0.43	1488	CCC(C)O	74.14	4.943	7.349	14.745	8.262	17.285	0.49	0.983	0.551	1.152	15	5	14	4	0	4	1	0.071	0	0	0	10	4	0	1	0	0	0	0	0	0	0	1	0	66.7	26.7	0	6.7	0	4	0
1	1	1496	1_1_1496Wang	OHCH(CH2CH(CH3)CH3)CH3	CC(C)CC(C)O	-0.8	1489	CC(C)CC(C)O	102.2	4.867	10.402	20.513	11.784	24.116	0.495	0.977	0.561	1.148	21	7	20	6	0	6	2	0.1	0	0	0	14	6	0	1	0	0	0	0	0	0	0	1	0	66.7	28.6	0	4.8	0	6	0
1	1	1497	1_1_1497Wang	OHCH(CH2OH)CH2OH	OCC(O)CO	1.12	1490	OCC(O)CO	92.11	6.579	7.252	14.516	7.409	16.289	0.518	1.037	0.529	1.164	14	6	13	5	0	5	2	0.154	0	0	0	8	3	0	3	0	0	0	0	0	0	0	3	0	57.1	21.4	0	21.4	0	3	0
1	1	1498	1_1_1498Wang	OHCH(CH3)C[9]=CHCH=CHCH=CH@9	CC(O)c1ccccc1	-0.92	1491	CC(O)c1ccccc1	122.18	6.431	11.349	18.745	12.261	21.285	0.597	0.987	0.645	1.12	19	9	19	9	6	12	1	0.053	0	0	6	10	8	0	1	0	0	0	0	0	0	0	1	0	52.6	42.1	0	5.3	0	2	6
1	1	149	1_1_149Wang	CH2(CH2CH3)CH2CH3	CCCCC	-3.18	148	CCCCC	72.17	4.245	8.161	16.302	9.568	19.491	0.48	0.959	0.563	1.147	17	5	16	4	0	4	2	0.125	0	0	0	12	5	0	0	0	0	0	0	0	0	0	0	0	70.6	29.4	0	0	0	5	0
1	1	14	1_1_14Wang	BrC[2]=CHC(=CHCH=CH@2)Br	Brc1cccc(Br)c1	-3.54	14	Brc1cccc(Br)c1	235.9	19.658	9.631	12.109	10.989	12.929	0.803	1.009	0.916	1.077	12	8	12	8	6	11	0	0	0	0	6	4	6	0	0	0	0	0	0	2	0	2	2	2	33.3	50	0	0	16.7	0	6
1	1	1500	1_1_1500Wang	OHCH(CH(CH2CH2CH2CH3)CH3)CH3	CCCCC(C)C(C)O	-1.72	1493	CCCCC(C)C(C)O	130.26	4.824	13.456	26.28	15.307	30.946	0.498	0.973	0.567	1.146	27	9	26	8	0	8	4	0.154	0	0	0	18	8	0	1	0	0	0	0	0	0	0	1	0	66.7	29.6	0	3.7	0	8	0
1	1	1501	1_1_1501Wang	OHCH(CH(CH2CH3)CH3)CH3	CCC(C)C(C)O	-0.72	1494	CCC(C)C(C)O	102.2	4.867	10.402	20.513	11.784	24.116	0.495	0.977	0.561	1.148	21	7	20	6	0	6	2	0.1	0	0	0	14	6	0	1	0	0	0	0	0	0	0	1	0	66.7	28.6	0	4.8	0	6	0
1	1	1502	1_1_1502Wang	OHCH(CH(CH2OH)CH2CH3)CH2CH2CH3	CCCC(O)C(CC)CO	-0.54	1495	CCCC(O)C(CC)CO	146.26	5.224	14.171	27.607	15.762	32.156	0.506	0.986	0.563	1.148	28	10	27	9	0	9	5	0.185	0	0	0	18	8	0	2	0	0	0	0	0	0	0	2	0	64.3	28.6	0	7.1	0	8	0
1	1	1503	1_1_1503Wang	OHCH(CH(CH3)CH3)CH2CH3	CCC(O)C(C)C	-0.7	1496	CCC(O)C(C)C	102.2	4.867	10.402	20.513	11.784	24.116	0.495	0.977	0.561	1.148	21	7	20	6	0	6	2	0.1	0	0	0	14	6	0	1	0	0	0	0	0	0	0	1	0	66.7	28.6	0	4.8	0	6	0
1	1	1504	1_1_1504Wang	OHCH(CH(CH3)CH3)CH3	CC(C)C(C)O	-0.2	1497	CC(C)C(C)O	88.17	4.898	8.876	17.629	10.023	20.701	0.493	0.979	0.557	1.15	18	6	17	5	0	5	1	0.059	0	0	0	12	5	0	1	0	0	0	0	0	0	0	1	0	66.7	27.8	0	5.6	0	5	0
1	1	1506	1_1_1506Wang	OHCH(CH(OH)C[9]=CHCH=CHCH=CH@9)C[20]=CHCH=CHCH=CH@20	OC(c1ccccc1)C(O)c1ccccc1	-1.93	1499	OC(c1ccccc1)C(O)c1ccccc1	214.28	7.143	19.117	29.84	20.239	33.325	0.637	0.995	0.675	1.111	30	16	31	17	12	23	3	0.097	0	0	12	14	14	0	2	0	0	0	0	0	0	0	2	0	46.7	46.7	0	6.7	0	2	12
1	1	1507	1_1_1507Wang	OHCH(CH(OH)CH2OH)CH2OH	OCC(O)C(O)CO	0.7	1500	OCC(O)C(O)CO	122.14	6.786	9.493	18.727	9.625	20.914	0.527	1.04	0.535	1.162	18	8	17	7	0	7	3	0.176	0	0	0	10	4	0	4	0	0	0	0	0	0	0	4	0	55.6	22.2	0	22.2	0	4	0
1	1	1508	1_1_1508Wang	OHCH(CH(OH)CH(OH)CH2OH)CH(OH)CH2OH	OCC(O)C(O)C(O)C(O)CO	1.09	1501	OCC(O)C(O)C(O)C(O)CO	182.2	7.008	13.976	27.149	14.057	30.163	0.538	1.044	0.541	1.16	26	12	25	11	0	11	5	0.2	0	0	0	14	6	0	6	0	0	0	0	0	0	0	6	0	53.8	23.1	0	23.1	0	6	0
1	1	1509	1_1_1509Wang	OHC(=O)C[5](C[6]HC(C[9]HCH2CH2C(=CHC@9=CHCH2@6)CH(CH3)CH3)(CH2CH2CH2@5)CH3)CH3	CC(C)C1=CC2=CCC3C(C)(C(=O)O)CCCC3(C)C2CC1	-3.8	1502	CC(C)C1=CC2=CCC3C(C)(C(=O)O)CCCC3(C)C2CC1	302.5	5.817	29.332	50.909	32.33	58.647	0.564	0.979	0.622	1.128	52	22	54	24	3	27	2	0.037	3	0	0	30	20	0	2	0	0	0	0	0	0	0	2	0	57.7	38.5	0	3.8	0	15	5
1	1	150	1_1_150Wang	CH2(CH2CH3)CH2CH=CH2	C=CCCCC	-3.23	149	C=CCCCC	84.18	4.677	9.161	17.302	10.568	20.491	0.509	0.961	0.587	1.138	18	6	17	5	1	6	3	0.176	1	0	0	12	6	0	0	0	0	0	0	0	0	0	0	0	66.7	33.3	0	0	0	4	2
1	1	1510	1_1_1510Wang	OHC(=O)C[5](C(CH(CH2CH2@5)C(=O)OH)(CH3)CH3)CH3	CC1(C(=O)O)CCC(C(=O)O)C1(C)C	-1.42	1503	CC1(C(=O)O)CCC(C(=O)O)C1(C)C	200.26	6.675	17.074	30.378	17.909	34.159	0.569	1.013	0.597	1.139	30	14	30	14	2	16	2	0.067	2	0	0	16	10	0	4	0	0	0	0	0	0	0	4	0	53.3	33.3	0	13.3	0	8	2
1	1	1511	1_1_1511Wang	OHC(=O)C[5]=C(CH=CHCH=CH@5)C[15]=C(CH=CHCH=CH@15)C(=O)OH	O=C(O)c1ccccc1-c1ccccc1C(=O)O	-2.28	1504	O=C(O)c1ccccc1-c1ccccc1C(=O)O	242.24	8.651	19.493	28.727	19.625	30.914	0.696	1.026	0.701	1.104	28	18	29	19	14	27	3	0.103	2	0	12	10	14	0	4	0	0	0	0	0	0	0	4	0	35.7	50	0	14.3	0	0	14
1	1	1512	1_1_1512Wang	OHC(=O)C[5]=C(CH=CHCH=CH@5)CH3	Cc1ccccc1C(=O)O	-2.06	1505	Cc1ccccc1C(=O)O	136.16	7.564	11.537	18.189	11.955	20.08	0.641	1.011	0.664	1.116	18	10	18	10	7	14	1	0.056	1	0	6	8	8	0	2	0	0	0	0	0	0	0	2	0	44.4	44.4	0	11.1	0	1	7
1	1	1513	1_1_1513Wang	OHC(=O)C[5]=C(CH=CHCH=CH@5)C(=O)OH	O=C(O)c1ccccc1C(=O)O	-2.11	1506	O=C(O)c1ccccc1C(=O)O	166.14	9.23	12.44	18.96	12.102	20.083	0.691	1.053	0.672	1.116	18	12	18	12	8	17	2	0.111	2	0	6	6	8	0	4	0	0	0	0	0	0	0	4	0	33.3	44.4	0	22.2	0	0	8
1	1	1514	1_1_1514Wang	OHC(=O)C[5]=CHC(=CHCH=CH@5)CH3	Cc1cccc(C(=O)O)c1	-2.14	1507	Cc1cccc(C(=O)O)c1	136.16	7.564	11.537	18.189	11.955	20.08	0.641	1.011	0.664	1.116	18	10	18	10	7	14	1	0.056	1	0	6	8	8	0	2	0	0	0	0	0	0	0	2	0	44.4	44.4	0	11.1	0	1	7
1	1	1515	1_1_1515Wang	OHC(=O)C[5]=CHCH=C(CH=CH@5)CH3	Cc1ccc(C(=O)O)cc1	-2.6	1508	Cc1ccc(C(=O)O)cc1	136.16	7.564	11.537	18.189	11.955	20.08	0.641	1.011	0.664	1.116	18	10	18	10	7	14	1	0.056	1	0	6	8	8	0	2	0	0	0	0	0	0	0	2	0	44.4	44.4	0	11.1	0	1	7
1	1	1516	1_1_1516Wang	OHC(=O)C[5]=CHCH=CHCH=CH@5	O=C(O)c1ccccc1	-1.55	1509	O=C(O)c1ccccc1	122.13	8.142	10.01	15.305	10.193	16.664	0.667	1.02	0.68	1.111	15	9	15	9	7	13	1	0.067	1	0	6	6	7	0	2	0	0	0	0	0	0	0	2	0	40	46.7	0	13.3	0	0	7
1	1	1517	1_1_1517Wang	OHC(=O)C[5]HCH2CH2CH2CH2CH2@5	O=C(O)C1CCCCC1	-1.45	1510	O=C(O)C1CCCCC1	128.19	6.104	11.59	20.956	12.477	23.91	0.552	0.998	0.594	1.139	21	9	21	9	1	10	1	0.048	1	0	0	12	7	0	2	0	0	0	0	0	0	0	2	0	57.1	33.3	0	9.5	0	6	1
1	1	1518	1_1_1518Wang	OHC(=O)C(C(CH3)(CH3)C(=O)OH)(CH2C(=O)OH)CH3	CC(C)(C(=O)O)C(C)(CC(=O)O)C(=O)O	-0.29	1511	CC(C)(C(=O)O)C(C)(CC(=O)O)C(=O)O	218.23	7.525	16.976	30.149	17.057	33.163	0.585	1.04	0.588	1.144	29	15	28	14	3	17	5	0.179	3	0	0	14	9	0	6	0	0	0	0	0	0	0	6	0	48.3	31	0	20.7	0	6	3
1	1	1519	1_1_1519Wang	OHC(=O)C(=CH2)C[9]=CHCH=CHCH=CH@9	C=C(C(=O)O)c1ccccc1	-2.06	1512	C=C(C(=O)O)c1ccccc1	148.17	7.798	12.537	19.189	12.955	21.08	0.66	1.01	0.682	1.109	19	11	19	11	8	16	2	0.105	2	0	6	8	9	0	2	0	0	0	0	0	0	0	2	0	42.1	47.4	0	10.5	0	0	9
1	1	151	1_1_151Wang	CH2(CH2CH3)CH2CH=[S=N]CHCH3	CC=CCCCC	-3.82	150	CC=CCCCC	98.21	4.677	10.688	20.185	12.33	23.906	0.509	0.961	0.587	1.138	21	7	20	6	1	7	3	0.15	1	0	0	14	7	0	0	0	0	0	0	0	0	0	0	0	66.7	33.3	0	0	0	5	2
1	1	1520	1_1_1520Wang	OHC(=O)C(=CH2)CH3	C=C(C)C(=O)O	0.01	1513	C=C(C)C(=O)O	86.1	7.175	7.01	12.305	7.193	13.664	0.584	1.025	0.599	1.139	12	6	11	5	2	7	1	0.091	2	0	0	6	4	0	2	0	0	0	0	0	0	0	2	0	50	33.3	0	16.7	0	1	3
1	1	1521	1_1_1521Wang	OHC(=O)CH2C[8]C[9]=C(CH=CHCH=@8)CH=CHCH=CH@9	O=C(O)Cc1cccc2ccccc12	-2.65	1514	O=C(O)Cc1cccc2ccccc12	186.22	7.759	16.064	24.073	16.716	26.495	0.669	1.003	0.697	1.104	24	14	25	15	12	21.5	2	0.08	1	0	11	10	12	0	2	0	0	0	0	0	0	0	2	0	41.7	50	0	8.3	0	1	11
1	1	1522	1_1_1522Wang	OHC(=O)CH2C[8]=CHCH=CHCH=CH@8	O=C(O)Cc1ccccc1	-0.89	1515	O=C(O)Cc1ccccc1	136.16	7.564	11.537	18.189	11.955	20.08	0.641	1.011	0.664	1.116	18	10	18	10	7	14	2	0.111	1	0	6	8	8	0	2	0	0	0	0	0	0	0	2	0	44.4	44.4	0	11.1	0	1	7
1	1	1523	1_1_1523Wang	OHC(=O)CH2CH2C[11]=CHCH=CHCH=CH@11	O=C(O)CCc1ccccc1	-1.41	1516	O=C(O)CCc1ccccc1	150.19	7.152	13.064	21.073	13.716	23.495	0.622	1.003	0.653	1.119	21	11	21	11	7	15	3	0.143	1	0	6	10	9	0	2	0	0	0	0	0	0	0	2	0	47.6	42.9	0	9.5	0	2	7
1	1	1524	1_1_1524Wang	OHC(=O)CH2CH2CH2CH2CH2CH2CH2CH2CH2CH2CH2CH2CH2CH2CH2CH2CH3	CCCCCCCCCCCCCCCCCC(=O)O	-5.68	1517	CCCCCCCCCCCCCCCCCC(=O)O	284.54	5.081	28.912	54.559	32.614	63.892	0.516	0.974	0.582	1.141	56	20	55	19	1	20	16	0.291	1	0	0	36	18	0	2	0	0	0	0	0	0	0	2	0	64.3	32.1	0	3.6	0	17	1
1	1	1525	1_1_1525Wang	OHC(=O)CH2CH2CH2CH2CH2CH2CH2CH2CH2CH2CH2CH2CH2CH2CH3	CCCCCCCCCCCCCCCC(=O)O	-6.81	1518	CCCCCCCCCCCCCCCC(=O)O	256.48	5.13	25.858	48.792	29.091	57.062	0.517	0.976	0.582	1.141	50	18	49	17	1	18	14	0.286	1	0	0	32	16	0	2	0	0	0	0	0	0	0	2	0	64	32	0	4	0	15	1
1	1	1526	1_1_1526Wang	OHC(=O)CH2CH2CH2CH2CH2CH2CH2CH2CH2CH2CH2CH2CH2CH3	CCCCCCCCCCCCCCC(=O)O	-4.31	1519	CCCCCCCCCCCCCCC(=O)O	242.45	5.159	24.332	45.909	27.33	53.647	0.518	0.977	0.581	1.141	47	17	46	16	1	17	13	0.283	1	0	0	30	15	0	2	0	0	0	0	0	0	0	2	0	63.8	31.9	0	4.3	0	14	1
1	1	1527	1_1_1527Wang	OHC(=O)CH2CH2CH2CH2CH2CH2CH2CH2CH2CH2CH2CH2CH3	CCCCCCCCCCCCCC(=O)O	-5.33	1520	CCCCCCCCCCCCCC(=O)O	228.42	5.191	22.805	43.025	25.569	50.232	0.518	0.978	0.581	1.142	44	16	43	15	1	16	12	0.279	1	0	0	28	14	0	2	0	0	0	0	0	0	0	2	0	63.6	31.8	0	4.5	0	13	1
1	1	1528	1_1_1528Wang	OHC(=O)CH2CH2CH2CH2CH2CH2CH2CH2CH2CH2CH3	CCCCCCCCCCCC(=O)O	-4.62	1521	CCCCCCCCCCCC(=O)O	200.36	5.273	19.751	37.258	22.046	43.401	0.52	0.98	0.58	1.142	38	14	37	13	1	14	10	0.27	1	0	0	24	12	0	2	0	0	0	0	0	0	0	2	0	63.2	31.6	0	5.3	0	11	1
1	1	1529	1_1_1529Wang	OHC(=O)CH2CH2CH2CH2CH2CH2CH2CH2CH2CH3	CCCCCCCCCCC(=O)O	-3.55	1522	CCCCCCCCCCC(=O)O	186.33	5.324	18.224	34.374	20.284	39.986	0.521	0.982	0.58	1.142	35	13	34	12	1	13	9	0.265	1	0	0	22	11	0	2	0	0	0	0	0	0	0	2	0	62.9	31.4	0	5.7	0	10	1
1	1	152	1_1_152Wang	CH2(CH2CH3)CH2CH=[S=I]CHCH3	CC=CCCCC	-3.82	151	CC=CCCCC	98.21	4.677	10.688	20.185	12.33	23.906	0.509	0.961	0.587	1.138	21	7	20	6	1	7	3	0.15	1	0	0	14	7	0	0	0	0	0	0	0	0	0	0	0	66.7	33.3	0	0	0	5	2
1	1	1530	1_1_1530Wang	OHC(=O)CH2CH2CH2CH2CH2CH2CH2CH2CH3	CCCCCCCCCC(=O)O	-3.44	1523	CCCCCCCCCC(=O)O	172.3	5.384	16.698	31.491	18.523	36.571	0.522	0.984	0.579	1.143	32	12	31	11	1	12	8	0.258	1	0	0	20	10	0	2	0	0	0	0	0	0	0	2	0	62.5	31.3	0	6.3	0	9	1
1	1	1531	1_1_1531Wang	OHC(=O)CH2CH2CH2CH2CH2CH2CH2CH2CH=CH2	C=CCCCCCCCCC(=O)O	-3.4	1524	C=CCCCCCCCCC(=O)O	184.31	5.585	17.698	32.491	19.523	37.571	0.536	0.985	0.592	1.139	33	13	32	12	2	14	9	0.281	2	0	0	20	11	0	2	0	0	0	0	0	0	0	2	0	60.6	33.3	0	6.1	0	8	3
1	1	1532	1_1_1532Wang	OHC(=O)CH2CH2CH2CH2CH2CH2CH2CH3	CCCCCCCCC(=O)O	-2.75	1525	CCCCCCCCC(=O)O	158.27	5.458	15.171	28.607	16.762	33.156	0.523	0.986	0.578	1.143	29	11	28	10	1	11	7	0.25	1	0	0	18	9	0	2	0	0	0	0	0	0	0	2	0	62.1	31	0	6.9	0	8	1
1	1	1533	1_1_1533Wang	OHC(=O)CH2CH2CH2CH2CH2CH2CH2C(=O)OH	O=C(O)CCCCCCCC(=O)O	-1.89	1526	O=C(O)CCCCCCCC(=O)O	188.25	6.491	16.074	29.378	16.909	33.159	0.554	1.013	0.583	1.143	29	13	28	12	2	14	8	0.286	2	0	0	16	9	0	4	0	0	0	0	0	0	0	4	0	55.2	31	0	13.8	0	7	2
1	1	1534	1_1_1534Wang	OHC(=O)CH2CH2CH2CH2CH2CH2CH3	CCCCCCCC(=O)O	-2.3	1527	CCCCCCCC(=O)O	144.24	5.548	13.644	25.723	15	29.74	0.525	0.989	0.577	1.144	26	10	25	9	1	10	6	0.24	1	0	0	16	8	0	2	0	0	0	0	0	0	0	2	0	61.5	30.8	0	7.7	0	7	1
1	1	1535	1_1_1535Wang	OHC(=O)CH2CH2CH2CH2CH3	CCCCCC(=O)O	-1.06	1528	CCCCCC(=O)O	116.18	5.809	10.59	19.956	11.477	22.91	0.53	0.998	0.574	1.146	20	8	19	7	1	8	4	0.211	1	0	0	12	6	0	2	0	0	0	0	0	0	0	2	0	60	30	0	10	0	5	1
1	1	1536	1_1_1536Wang	OHC(=O)CH2CH2CH2CH2C(=O)OH	O=C(O)CCCCC(=O)O	-0.82	1529	O=C(O)CCCCC(=O)O	146.16	7.308	11.493	20.727	11.625	22.914	0.575	1.036	0.581	1.146	20	10	19	9	2	11	5	0.263	2	0	0	10	6	0	4	0	0	0	0	0	0	0	4	0	50	30	0	20	0	4	2
1	1	1537	1_1_1537Wang	OHC(=O)CH2CH2CH2C(=O)OH	O=C(O)CCCC(=O)O	1	1530	O=C(O)CCCC(=O)O	132.13	7.772	9.966	17.844	9.864	19.498	0.586	1.05	0.58	1.147	17	9	16	8	2	10	4	0.25	2	0	0	8	5	0	4	0	0	0	0	0	0	0	4	0	47.1	29.4	0	23.5	0	3	2
1	1	1538	1_1_1538Wang	OHC(=O)CH2CH2CH3	CCCC(=O)O	-0.19	1531	CCCC(=O)O	88.12	6.294	7.537	14.189	7.955	16.08	0.538	1.014	0.568	1.149	14	6	13	5	1	6	2	0.154	1	0	0	8	4	0	2	0	0	0	0	0	0	0	2	0	57.1	28.6	0	14.3	0	3	1
1	1	1539	1_1_1539Wang	OHC(=O)CH2CH2C(=O)C[13]=CHCH=C(CH=CH@13)C[23]=CHCH=CHCH=CH@23	O=C(O)CCC(=O)c1ccc(-c2ccccc2)cc1	-5.06	1532	O=C(O)CCC(=O)c1ccc(-c2ccccc2)cc1	254.3	7.706	21.832	33.167	22.693	36.535	0.662	1.005	0.688	1.107	33	19	34	20	14	28	5	0.147	2	0	12	14	16	0	3	0	0	0	0	0	0	0	3	0	42.4	48.5	0	9.1	0	2	14
1	1	1540	1_1_1540Wang	OHC(=O)CH2CH2C(=O)OH	O=C(O)CCC(=O)O	-0.2	1533	O=C(O)CCC(=O)O	118.1	8.436	8.44	14.96	8.102	16.083	0.603	1.069	0.579	1.149	14	8	13	7	2	9	3	0.231	2	0	0	6	4	0	4	0	0	0	0	0	0	0	4	0	42.9	28.6	0	28.6	0	2	2
1	1	1541	1_1_1541Wang	OHC(=O)CH3	CC(=O)O	1.22	1534	CC(=O)O	60.06	7.508	4.483	8.422	4.432	9.249	0.56	1.053	0.554	1.156	8	4	7	3	1	4	0	0	1	0	0	4	2	0	2	0	0	0	0	0	0	0	2	0	50	25	0	25	0	1	1
1	1	1542	1_1_1542Wang	OHC(=O)CH(C[7]=CHCH=CHCH=CH@7)C[18]=CHCH=CHCH=CH@18	O=C(O)C(c1ccccc1)c1ccccc1	-3.22	1535	O=C(O)C(c1ccccc1)c1ccccc1	212.26	7.581	18.59	27.956	19.477	30.91	0.664	0.998	0.696	1.104	28	16	29	17	13	24	3	0.103	1	0	12	12	14	0	2	0	0	0	0	0	0	0	2	0	42.9	50	0	7.1	0	1	13
1	1	1543	1_1_1543Wang	OHC(=O)CH(CH2CH2CH3)CH2CH2CH3	CCCC(CCC)C(=O)O	-1.86	1536	CCCC(CCC)C(=O)O	144.24	5.548	13.644	25.723	15	29.74	0.525	0.989	0.577	1.144	26	10	25	9	1	10	5	0.2	1	0	0	16	8	0	2	0	0	0	0	0	0	0	2	0	61.5	30.8	0	7.7	0	7	1
1	1	1544	1_1_1544Wang	OHC(=O)CH(CH2CH3)CH2CH3	CCC(CC)C(=O)O	-0.81	1537	CCC(CC)C(=O)O	116.18	5.809	10.59	19.956	11.477	22.91	0.53	0.998	0.574	1.146	20	8	19	7	1	8	3	0.158	1	0	0	12	6	0	2	0	0	0	0	0	0	0	2	0	60	30	0	10	0	5	1
1	1	1545	1_1_1545Wang	OHC(=O)CH(CH3)C[11]=CHC(=CHCH=CH@11)C(=O)C[23]=CHCH=CHCH=CH@23	CC(C(=O)O)c1cccc(C(=O)c2ccccc2)c1	-3.7	1538	CC(C(=O)O)c1cccc(C(=O)c2ccccc2)c1	254.3	7.706	21.832	33.167	22.693	36.535	0.662	1.005	0.688	1.107	33	19	34	20	14	28	4	0.118	2	0	12	14	16	0	3	0	0	0	0	0	0	0	3	0	42.4	48.5	0	9.1	0	2	14
1	1	1546	1_1_1546Wang	OHC(=O)CH(CH3)C[11]=CHCH=C(CH=CH@11)CH2CH(CH3)CH3	CC(C)Cc1ccc(C(C)C(=O)O)cc1	-3.99	1539	CC(C)Cc1ccc(C(C)C(=O)O)cc1	206.31	6.252	19.171	32.607	20.762	37.156	0.581	0.988	0.629	1.126	33	15	33	15	7	19	4	0.121	1	0	6	18	13	0	2	0	0	0	0	0	0	0	2	0	54.5	39.4	0	6.1	0	6	7
1	1	1547	1_1_1547Wang	OHC(=O)CH(CH3)CH3	CC(C)C(=O)O	0.28	1540	CC(C)C(=O)O	88.12	6.294	7.537	14.189	7.955	16.08	0.538	1.014	0.568	1.149	14	6	13	5	1	6	1	0.077	1	0	0	8	4	0	2	0	0	0	0	0	0	0	2	0	57.1	28.6	0	14.3	0	3	1
1	1	1548	1_1_1548Wang	OHC(=O)CH=[S=N]CHC[9]=CHCH=CHCH=CH@9	O=C(O)C=Cc1ccccc1	-2.48	1541	O=C(O)C=Cc1ccccc1	148.17	7.798	12.537	19.189	12.955	21.08	0.66	1.01	0.682	1.109	19	11	19	11	8	16	2	0.105	2	0	6	8	9	0	2	0	0	0	0	0	0	0	2	0	42.1	47.4	0	10.5	0	0	9
1	1	1549	1_1_1549Wang	OHC(=O)CH=[S=I]CHCH=[S=I]CHCH3	CC=CC=CC(=O)O	-1.77	1542	CC=CC=CC(=O)O	112.14	7.009	9.537	16.189	9.955	18.08	0.596	1.012	0.622	1.13	16	8	15	7	3	10	2	0.133	3	0	0	8	6	0	2	0	0	0	0	0	0	0	2	0	50	37.5	0	12.5	0	1	5
1	1	154	1_1_154Wang	CH2(CH2CH=CH2)CH3	C=CCCC	-2.68	153	C=CCCC	70.15	4.677	7.634	14.418	8.807	17.076	0.509	0.961	0.587	1.138	15	5	14	4	1	5	2	0.143	1	0	0	10	5	0	0	0	0	0	0	0	0	0	0	0	66.7	33.3	0	0	0	3	2
1	1	1550	1_1_1550Wang	OHC(=O)CH=[S=I]CHC[9]=CHCH=CHCH=CH@9	O=C(O)C=Cc1ccccc1	-2.48	1543	O=C(O)C=Cc1ccccc1	148.17	7.798	12.537	19.189	12.955	21.08	0.66	1.01	0.682	1.109	19	11	19	11	8	16	2	0.105	2	0	6	8	9	0	2	0	0	0	0	0	0	0	2	0	42.1	47.4	0	10.5	0	0	9
1	1	1551	1_1_1551Wang	OHC(=O)CH=[S=N]CHCH=[S=N]CHCH3	CC=CC=CC(=O)O	-1.77	1544	CC=CC=CC(=O)O	112.14	7.009	9.537	16.189	9.955	18.08	0.596	1.012	0.622	1.13	16	8	15	7	3	10	2	0.133	3	0	0	8	6	0	2	0	0	0	0	0	0	0	2	0	50	37.5	0	12.5	0	1	5
1	1	1552	1_1_1552Wang	OHC(=O)C(=O)OH	O=C(O)C(=O)O	0.38	1545	O=C(O)C(=O)O	90.04	11.255	5.386	9.193	4.579	9.253	0.673	1.149	0.572	1.157	8	6	7	5	2	7	1	0.143	2	0	0	2	2	0	4	0	0	0	0	0	0	0	4	0	25	25	0	50	0	0	2
1	1	1553	1_1_1553Wang	P(=O)(OC[4]=C(CH=CHCH=C@4CH3)OH)(OC[20]=C(CH=CHC(=CH@20)OH)CH3)OC[36]=C(CH=C(CH=CH@36)OH)CH3	Cc1cc(O)ccc1OP(=O)(Oc1cc(O)ccc1C)Oc1c(C)cccc1O	-6.7	1546	Cc1cc(O)ccc1OP(=O)(Oc1cc(O)ccc1C)Oc1c(C)cccc1O	416.39	8.328	32.722	50.985	34.239	55.757	0.654	1.02	0.685	1.115	50	29	52	31	19	41	6	0.115	1	0	18	21	21	0	7	1	0	0	0	0	0	1	8	0	42	42	0	14	0	3	18
1	1	1555	1_1_1555Wang	P(=O)(OCH2CH3)(OCH2CH3)OCH2CH3	CCOP(=O)(OCC)OCC	0.43	1548	CCOP(=O)(OCC)OCC	182.18	7.007	13.997	26.353	15.591	29.883	0.538	1.014	0.6	1.149	26	11	25	10	1	11	6	0.24	1	0	0	15	6	0	4	1	0	0	0	0	0	1	5	0	57.7	23.1	0	15.4	0	6	0
1	1	1557	1_1_1557Wang	S[1]C[2]=C(C[4]=C@1CH=CHCH=CH@4)CH=CHCH=CH@2	c1ccc2c(c1)sc1ccccc12	-4.38	1550	c1ccc2c(c1)sc1ccccc12	184.27	8.775	15.294	20.611	16.693	22.581	0.728	0.981	0.795	1.075	21	13	23	15	15	22.5	0	0	0	0	15	8	12	0	0	0	1	0	0	0	0	1	1	0	38.1	57.1	0	0	0	0	12
1	1	1558	1_1_1558Wang	S[1]C[2]=C(CH=C(CH=CH@2)CH2C(=O)OH)N(C[19]=C@1CH=CHCH=CH@19)CH3	CN1c2ccccc2Sc2ccc(CC(=O)O)cc21	-3.94	1551	CN1c2ccccc2Sc2ccc(CC(=O)O)cc21	271.36	8.48	21.799	32.134	23.131	35.328	0.681	1.004	0.723	1.104	32	19	34	21	13	28	2	0.059	1	0	12	13	15	1	2	0	1	0	0	0	0	1	4	0	40.6	46.9	3.1	6.3	0	2	13
1	1	1559	1_1_1559Wang	S[1]C[2]=C(CH=C(CH=CH@2)C#N)N(C[14]=C@1CH=CHCH=CH@14)CH2CH2CH2N[33]CH2CH2CH(CH2CH2@33)OH	N#Cc1ccc2c(c1)N(CCCN1CCC(O)CC1)c1ccccc1S2	-3.98	1552	N#Cc1ccc2c(c1)N(CCCN1CCC(O)CC1)c1ccccc1S2	365.54	7.46	31.234	48.545	33.733	54.776	0.637	0.991	0.688	1.118	49	26	52	29	13	37	4	0.077	0	1	12	23	21	3	1	0	1	0	0	0	0	1	5	0	46.9	42.9	6.1	2	0	8	12
1	1	155	1_1_155Wang	CH2(CH2CH=CH2)CH=CH2	C=CCCC=C	-2.68	154	C=CCCC=C	82.16	5.135	8.634	15.418	9.807	18.076	0.54	0.964	0.613	1.13	16	6	15	5	2	7	3	0.2	2	0	0	10	6	0	0	0	0	0	0	0	0	0	0	0	62.5	37.5	0	0	0	2	4
1	1	1560	1_1_1560Wang	S[1]C[2]=C(CH=C(CH=CH@2)OCH3)N(C[17]=C@1CH=CHCH=CH@17)CH2CH(CH2N(CH3)CH3)CH3	COc1ccc2c(c1)N(CC(C)CN(C)C)c1ccccc1S2	-4.22	1553	COc1ccc2c(c1)N(CC(C)CN(C)C)c1ccccc1S2	328.52	6.99	28.74	46.327	31.489	52.693	0.611	0.986	0.67	1.121	47	23	49	25	12	31	5	0.102	0	0	12	24	19	2	1	0	1	0	0	0	0	1	4	0	51.1	40.4	4.3	2.1	0	7	12
1	1	1561	1_1_1561Wang	S[1]C[2]=C(CH=CHCH=CH@2)N(C[13]=C@1CH=CHCH=CH@13)CH2C[26]HCH2N(CH2CH2CH2@26)CH3	CN1CCCC(CN2c3ccccc3Sc3ccccc32)C1	-4.74	1554	CN1CCCC(CN2c3ccccc3Sc3ccccc32)C1	310.5	7.057	27.498	43.116	30.273	49.069	0.625	0.98	0.688	1.115	44	22	47	25	12	31	2	0.043	0	0	12	22	19	2	0	0	1	0	0	0	0	1	3	0	50	43.2	4.5	0	0	7	12
1	1	1562	1_1_1562Wang	S[1]C[2]=C(CH=CHCH=CH@2)N(C[13]=C@1CH=CHCH=CH@13)CH2CH2CH2N(CH3)CH3	CN(C)CCCN1c2ccccc2Sc2ccccc21	-4.3	1555	CN(C)CCCN1c2ccccc2Sc2ccccc21	284.46	7.111	24.971	39.232	27.512	44.653	0.624	0.981	0.688	1.116	40	20	42	22	12	28	4	0.095	0	0	12	20	17	2	0	0	1	0	0	0	0	1	3	0	50	42.5	5	0	0	5	12
1	1	1563	1_1_1563Wang	S[1]C[2]=C(CH=CHCH=CH@2)N(C[13]=C@1CH=CHCH=CH@13)CH2CH(N(CH3)CH3)CH3	CC(CN1c2ccccc2Sc2ccccc21)N(C)C	-4.26	1556	CC(CN1c2ccccc2Sc2ccccc21)N(C)C	284.46	7.111	24.971	39.232	27.512	44.653	0.624	0.981	0.688	1.116	40	20	42	22	12	28	3	0.071	0	0	12	20	17	2	0	0	1	0	0	0	0	1	3	0	50	42.5	5	0	0	5	12
1	1	1564	1_1_1564Wang	S[1]C[2]HCH@1CH2C[9]HC(C[12]HCH(C[16]HC(CH(CH2CH2@16)OH)(CH2CH2@12)CH3)CH2CH2@9)(CH2@2)CH3	CC12CCC3C(CCC4CC5SC5CC43C)C1CCC2O	-5.41	1557	CC12CCC3C(CCC4CC5SC5CC43C)C1CCC2O	306.56	6.011	28.804	49.658	32.523	57.357	0.565	0.974	0.638	1.125	51	21	55	25	0	25	0	0	0	0	0	30	19	0	1	0	1	0	0	0	0	1	2	0	58.8	37.3	0	2	0	19	0
1	1	1565	1_1_1565Wang	S[1]C[2]N(CH=NN=@2)C[8]=C@1CH=CHCH=C@8CH3	Cc1cccc2sc3nncn3c12	-2.07	1558	Cc1cccc2sc3nncn3c12	189.26	9.463	14.305	20.149	15.188	22.245	0.715	1.007	0.759	1.112	20	13	22	15	14	22	0	0	0	0	14	7	9	3	0	0	1	0	0	0	0	1	4	0	35	45	15	0	0	1	8
1	1	1566	1_1_1566Wang	S[1]C(=CHCH=CH@1)CH2CH2N[15]CH2CH2C(CH2CH2@15)(N(C[30]=CHCH=CHCH=CH@30)C(=O)CH2CH3)CH2OCH3	CCC(=O)N(c1ccccc1)C1(COC)CCN(CCc2cccs2)CC1	-3.71	1559	CCC(=O)N(c1ccccc1)C1(COC)CCN(CCc2cccs2)CC1	386.61	6.783	34.035	56.305	37.228	64.148	0.597	0.988	0.653	1.125	57	27	59	29	12	35.5	8	0.136	1	0	11	30	22	2	2	0	1	0	0	0	0	1	5	0	52.6	38.6	3.5	3.5	0	11	11
1	1	1567	1_1_1567Wang	S[1]C(=CHCH=CH@1)CH2CH3	CCc1cccs1	-2.59	1560	CCc1cccs1	112.21	7.481	9.294	14.611	10.693	16.581	0.62	0.974	0.713	1.105	15	7	15	7	5	9.5	1	0.067	0	0	5	8	6	0	0	0	1	0	0	0	0	1	1	0	53.3	40	0	0	0	2	4
1	1	1568	1_1_1568Wang	S[1]C(=CHCH=CH@1)CH2N(CH2CH2N(CH3)CH3)C[28]N=CHCH=CHCH=@28	CN(C)CCN(Cc1cccs1)c1ccccn1	-2.64	1561	CN(C)CCN(Cc1cccs1)c1ccccn1	261.43	7.066	22.466	36.451	24.756	41.737	0.607	0.985	0.669	1.128	37	18	38	19	11	24.5	6	0.158	0	0	11	19	14	3	0	0	1	0	0	0	0	1	4	0	51.4	37.8	8.1	0	0	5	9
1	1	1569	1_1_1569Wang	S[1]CH2CH2OC(=C@1C(=O)NHC[15]=CHCH=CHCH=CH@15)CH3	CC1=C(C(=O)Nc2ccccc2)SCCO1	-3.14	1562	CC1=C(C(=O)Nc2ccccc2)SCCO1	235.33	8.115	18.799	29.134	20.131	32.328	0.648	1.005	0.694	1.115	29	16	30	17	8	22	2	0.067	2	0	6	13	12	1	2	0	1	0	0	0	0	1	4	0	44.8	41.4	3.4	6.9	0	3	9
1	1	156	1_1_156Wang	CH2(CH3)C[8]C[9]=C(CH=CHCH=@8)CH=CHCH=CH@9	CCc1cccc2ccccc12	-4.17	155	CCc1cccc2ccccc12	156.24	6.51	15.161	23.302	16.568	26.491	0.632	0.971	0.69	1.104	24	12	25	13	11	18.5	1	0.04	0	0	11	12	12	0	0	0	0	0	0	0	0	0	0	0	50	50	0	0	0	2	10
1	1	1570	1_1_1570Wang	S[1](CH2CH2OC(=C@1C(=O)NHC[15]=CHCH=CHCH=CH@15)CH3)(=O)=O	CC1=C(C(=O)Nc2ccccc2)S(=O)(=O)CCO1	-2.43	1563	CC1=C(C(=O)Nc2ccccc2)S(=O)(=O)CCO1	267.33	8.624	20.229	31.789	21.04	34.747	0.653	1.025	0.679	1.121	31	18	32	19	10	26	2	0.063	4	0	6	13	12	1	4	0	1	0	0	0	0	1	6	0	41.9	38.7	3.2	12.9	0	3	9
1	1	1571	1_1_1571Wang	S[1]CH2C(NHC@1=S)=O	O=C1CSC(=S)N1	-1.77	1564	O=C1CSC(=S)N1	133.21	13.321	7.637	10.466	8.517	10.963	0.764	1.047	0.852	1.096	10	7	10	7	2	9	0	0	2	0	0	3	3	1	1	0	2	0	0	0	0	2	4	0	30	30	10	10	0	1	2
1	1	1572	1_1_1572Wang	S[1]CH2N(CH2N(C@1=S)CH3)CH3	CN1CSC(=S)N(C)C1	-2.13	1565	CN1CSC(=S)N(C)C1	162.31	8.543	11.524	18.891	13.352	21.497	0.607	0.994	0.703	1.131	19	9	19	9	1	10	0	0	1	0	0	10	5	2	0	0	2	0	0	0	0	2	4	0	52.6	26.3	10.5	0	0	4	1
1	1	1573	1_1_1573Wang	S[1]CH=C(CH=CH@1)CH3	Cc1ccsc1	-2.39	1566	Cc1ccsc1	98.18	8.182	7.768	11.727	8.932	13.166	0.647	0.977	0.744	1.097	12	6	12	6	5	8.5	0	0	0	0	5	6	5	0	0	0	1	0	0	0	0	1	1	0	50	41.7	0	0	0	1	4
1	1	1574	1_1_1574Wang	S[1]CH=C(CH=CH@1)C(=O)OH	O=C(O)c1ccsc1	-1.47	1567	O=C(O)c1ccsc1	128.16	10.68	8.67	12.498	9.08	13.169	0.723	1.042	0.757	1.097	12	8	12	8	6	11.5	1	0.083	1	0	5	4	5	0	2	0	1	0	0	0	0	1	3	0	33.3	41.7	0	16.7	0	0	5
1	1	1575	1_1_1575Wang	S[1]CH=CHCH=CH@1	c1ccsc1	-1.45	1568	c1ccsc1	84.15	9.35	6.241	8.844	7.171	9.75	0.693	0.983	0.797	1.083	9	5	9	5	5	7.5	0	0	0	0	5	4	4	0	0	0	1	0	0	0	0	1	1	0	44.4	44.4	0	0	0	0	4
1	1	1576	1_1_1576Wang	S[1]CH=NC[5]=C@1CH=CHCH=CH@5	c1ccc2scnc2c1	-1.5	1569	c1ccc2scnc2c1	135.2	9.657	10.262	13.945	11.176	15.249	0.733	0.996	0.798	1.089	14	9	15	10	10	15	0	0	0	0	10	5	7	1	0	0	1	0	0	0	0	1	2	0	35.7	50	7.1	0	0	0	7
1	1	1577	1_1_1577Wang	S[1]C(=NC[4]=C@1CH=C(CH=CH@4)CH3)C[17]=CHCH=C(CH=CH@17)NH2	Cc1ccc2nc(-c3ccc(N)cc3)sc2c1	-3.68	1570	Cc1ccc2nc(-c3ccc(N)cc3)sc2c1	240.35	8.288	19.864	28.698	21.466	31.993	0.685	0.99	0.74	1.103	29	17	31	19	16	27	1	0.032	0	0	16	12	14	2	0	0	1	0	0	0	0	1	3	0	41.4	48.3	6.9	0	0	1	13
1	1	1579	1_1_1579Wang	S[1]C(=NC[4]=C@1CH=CHCH=CH@4)SH	Sc1nc2ccccc2s1	-3.18	1572	Sc1nc2ccccc2s1	167.27	11.151	11.449	15.022	12.824	16.169	0.763	1.001	0.855	1.078	15	10	16	11	10	16	0	0	0	0	10	5	7	1	0	0	2	0	0	0	0	2	3	0	33.3	46.7	6.7	0	0	0	7
1	1	1580	1_1_1580Wang	S[1]C(=NCH=CH@1)NH2	Nc1nccs1	-0.36	1573	Nc1nccs1	100.16	10.016	6.757	10.164	7.421	11.332	0.676	1.016	0.742	1.133	10	6	10	6	5	8.5	0	0	0	0	5	4	3	2	0	0	1	0	0	0	0	1	3	0	40	30	20	0	0	0	3
1	1	1582	1_1_1582Wang	S[1](N(C(C[4]=C(CH=CHCH=CH@4)NH@1)=O)CH(CH3)CH3)(=O)=O	CC(C)N1C(=O)c2ccccc2NS1(=O)=O	-2.68	1575	CC(C)N1C(=O)c2ccccc2NS1(=O)=O	240.31	8.583	18.008	28.68	18.83	31.621	0.643	1.024	0.672	1.129	28	16	29	17	9	23	1	0.034	3	0	6	12	10	2	3	0	1	0	0	0	0	1	6	0	42.9	35.7	7.1	10.7	0	3	7
1	1	1583	1_1_1583Wang	S[1](N(C(=C(C[5]=C@1CH=CHCH=CH@5)OH)C(=O)NHC[21]N=CHCH=CHCH=@21)CH3)(=O)=O	CN1C(C(=O)Nc2ccccn2)=C(O)c2ccccc2S1(=O)=O	-4.16	1576	CN1C(C(=O)Nc2ccccn2)=C(O)c2ccccc2S1(=O)=O	331.38	9.205	24.745	37.109	25.29	40.329	0.687	1.031	0.702	1.12	36	23	38	25	16	35	2	0.053	4	0	12	13	15	3	4	0	1	0	0	0	0	1	8	0	36.1	41.7	8.3	11.1	0	1	14
1	1	1584	1_1_1584Wang	S[1](NHC(C[5]=C@1CH=CHCH=CH@5)=O)(=O)=O	O=C1NS(=O)(=O)c2ccccc21	-1.64	1577	O=C1NS(=O)(=O)c2ccccc21	183.2	10.776	12.407	17.927	12.54	18.877	0.73	1.055	0.738	1.11	17	12	18	13	9	19	0	0	3	0	6	5	7	1	3	0	1	0	0	0	0	1	5	0	29.4	41.2	5.9	17.6	0	0	7
1	1	1586	1_1_1586Wang	S(C[2]HC[4]HC[6]HC(C[9](OC(CH2CH2@9)=O)CH2CH2@6)(CH2CH2CH@4C[33](CH2CH2C(CH=C@33CH2@2)=O)CH3)CH3)C(=O)CH3	CC(=O)SC1CC2=CC(=O)CCC2(C)C2CCC3(C)C(CCC34CCC(=O)O4)C12	-4.28	1579	CC(=O)SC1CC2=CC(=O)CCC2(C)C2CCC3(C)C(CCC34CCC(=O)O4)C12	416.63	6.83	36.475	60.523	39.648	68.401	0.598	0.992	0.65	1.121	61	29	65	33	4	37	2	0.031	4	0	0	32	24	0	4	0	1	0	0	0	0	1	5	0	52.5	39.3	0	6.6	0	19	5
1	1	158	1_1_158Wang	CH2(CH3)C[8]=C(CH=CHCH=CH@8)CH3	CCc1ccccc1C	-3.21	157	CCc1ccccc1C	120.21	5.724	12.161	20.302	13.568	23.491	0.579	0.967	0.646	1.119	21	9	21	9	6	12	1	0.048	0	0	6	12	9	0	0	0	0	0	0	0	0	0	0	0	57.1	42.9	0	0	0	3	6
1	1	1591	1_1_1591Wang	S=C[2]NHC(C(C(NH@2)=O)(CH(CH2CH2CH3)CH3)CH2CH3)=O	CCCC(C)C1(CC)C(=O)NC(=S)NC1=O	-3.36	1584	CCCC(C)C1(CC)C(=O)NC(=S)NC1=O	242.38	7.129	19.874	34.003	21.659	38.657	0.585	1	0.637	1.137	34	16	34	16	3	19	4	0.118	3	0	0	18	11	2	2	0	1	0	0	0	0	1	5	0	52.9	32.4	5.9	5.9	0	8	3
1	1	1592	1_1_1592Wang	S=C[2]NHC(C(C(NH@2)=O)(CH(CH2CH2CH3)CH3)CH2CH=CH2)=O	C=CCC1(C(C)CCC)C(=O)NC(=S)NC1=O	-3.46	1585	C=CCC1(C(C)CCC)C(=O)NC(=S)NC1=O	254.39	7.268	20.874	35.003	22.659	39.657	0.596	1	0.647	1.133	35	17	35	17	4	21	5	0.143	4	0	0	18	12	2	2	0	1	0	0	0	0	1	5	0	51.4	34.3	5.7	5.7	0	7	5
1	1	1593	1_1_1593Wang	S=C[2]NHCH2CH2NH@2	S=C1NCCN1	-0.71	1586	S=C1NCCN1	102.18	8.515	7.284	12.047	8.182	13.747	0.607	1.004	0.682	1.146	12	6	12	6	1	7	0	0	1	0	0	6	3	2	0	0	1	0	0	0	0	1	3	0	50	25	16.7	0	0	2	1
1	1	1596	1_1_1596Wang	S=C[2]NHC(=CHC(NH@2)=O)CH2CH2CH3	CCCc1cc(=O)[nH]c(=S)[nH]1	-2.15	1589	CCCc1cc(=O)[nH]c(=S)[nH]1	170.26	8.108	13.052	21.142	14.159	23.787	0.622	1.007	0.674	1.133	21	11	21	11	3	14	2	0.095	3	0	0	10	7	2	1	0	1	0	0	0	0	1	4	0	47.6	33.3	9.5	4.8	0	3	4
1	1	159	1_1_159Wang	CH2(CH3)C[8]=CHC[11]=C(CH=C[15]C(=CH@11)CH=CHCH=CH@15)CH=CH@8	CCc1ccc2cc3ccccc3cc2c1	-6.89	158	CCc1ccc2cc3ccccc3cc2c1	206.3	6.877	19.688	29.185	21.33	32.906	0.656	0.973	0.711	1.097	30	16	32	18	16	26	1	0.031	0	0	16	14	16	0	0	0	0	0	0	0	0	0	0	0	46.7	53.3	0	0	0	2	14
1	1	15	1_1_15Wang	BrC[2]=CHC(=CHCH=CH@2)CH3	Cc1cccc(Br)c1	-3.52	15	Cc1cccc(Br)c1	171.04	11.403	10.132	14.764	11.398	16.502	0.675	0.984	0.76	1.1	15	8	15	8	6	11	0	0	0	0	6	7	7	0	0	0	0	0	0	1	0	1	1	1	46.7	46.7	0	0	6.7	1	6
1	1	1600	1_1_1600Wang	S(CH2CH2CH3)C(=O)N(CH2CH2CH2CH3)CH2CH3	CCCCN(CC)C(=O)SCCC	-3.35	1593	CCCCN(CC)C(=O)SCCC	203.39	5.982	18.191	33.342	20.722	38.78	0.535	0.981	0.609	1.141	34	13	33	12	1	13	7	0.212	1	0	0	21	10	1	1	0	1	0	0	0	0	1	3	0	61.8	29.4	2.9	2.9	0	9	1
1	1	1601	1_1_1601Wang	S(CH2CH2CH(NH2)C(=O)OH)CH3	CSCCC(N)C(=O)O	-0.42	1594	CSCCC(N)C(=O)O	149.24	7.462	11.272	20.251	12.369	22.913	0.564	1.013	0.618	1.146	20	9	19	8	1	9	4	0.211	1	0	0	11	5	1	2	0	1	0	0	0	0	1	4	0	55	25	5	10	0	4	1
1	1	1604	1_1_1604Wang	S(CH2CH3)CH2C[12]=C(CH=CHCH=CH@12)OC(=O)NHCH3	CCSCc1ccccc1OC(=O)NC	-2.09	1596	CCSCc1ccccc1OC(=O)NC	225.34	7.511	18.326	30.018	19.892	33.744	0.611	1.001	0.663	1.125	30	15	30	15	7	19	5	0.167	1	0	6	15	11	1	2	0	1	0	0	0	0	1	4	0	50	36.7	3.3	6.7	0	4	7
1	1	1606	1_1_1606Wang	S(CH2CH3)C(=O)N(C[12]HCH2CH2CH2CH2CH2@12)CH2CH3	CCSC(=O)N(CC)C1CCCCC1	-3.4	1598	CCSC(=O)N(CC)C1CCCCC1	215.4	6.154	19.191	34.342	21.722	39.78	0.548	0.981	0.621	1.137	35	14	35	14	1	15	4	0.114	1	0	0	21	11	1	1	0	1	0	0	0	0	1	3	0	60	31.4	2.9	2.9	0	10	1
1	1	1607	1_1_1607Wang	S(CH2CH3)C(=O)N(CH2CH(CH3)CH3)CH2CH(CH3)CH3	CCSC(=O)N(CC(C)C)CC(C)C	-3.68	1599	CCSC(=O)N(CC(C)C)CC(C)C	217.42	5.876	19.718	36.225	22.483	42.195	0.533	0.979	0.608	1.14	37	14	36	13	1	14	6	0.167	1	0	0	23	11	1	1	0	1	0	0	0	0	1	3	0	62.2	29.7	2.7	2.7	0	10	1
1	1	1608	1_1_1608Wang	S(CH2C(=[S=N]NOC(=O)NHCH3)C(CH3)(CH3)CH3)CH3	CNC(=O)ON=C(CSC)C(C)(C)C	-1.62	1600	CNC(=O)ON=C(CSC)C(C)(C)C	218.36	6.824	17.874	32.003	19.659	36.657	0.559	1	0.614	1.146	32	14	31	13	2	15	5	0.161	2	0	0	18	9	2	2	0	1	0	0	0	0	1	5	0	56.3	28.1	6.3	6.3	0	7	2
1	1	1609	1_1_1609Wang	S(CH3)C[6]=C(CH=C(CH=CH@6)OP(=S)(OCH3)OCH3)CH3	COP(=S)(OC)Oc1ccc(SC)c(C)c1	-4.57	1601	COP(=S)(OC)Oc1ccc(SC)c(C)c1	278.36	8.979	19.657	31.178	22.432	34.514	0.634	1.006	0.724	1.113	31	16	31	16	7	20	5	0.161	1	0	6	15	10	0	3	1	2	0	0	0	0	3	6	0	48.4	32.3	0	9.7	0	4	6
1	1	160	1_1_160Wang	CH2(CH3)C[8]=CHC[11]=C(CH=CH@8)CH=CHCH=CH@11	CCc1ccc2ccccc2c1	-4.29	159	CCc1ccc2ccccc2c1	156.24	6.51	15.161	23.302	16.568	26.491	0.632	0.971	0.69	1.104	24	12	25	13	11	18.5	1	0.04	0	0	11	12	12	0	0	0	0	0	0	0	0	0	0	0	50	50	0	0	0	2	10
1	1	1610	1_1_1610Wang	S(CH3)C[6]=CHCH=CHCH=CH@6	CSc1ccccc1	-2.39	1602	CSc1ccccc1	124.22	7.764	10.294	15.611	11.693	17.581	0.643	0.976	0.731	1.099	16	8	16	8	6	11	1	0.063	0	0	6	8	7	0	0	0	1	0	0	0	0	1	1	0	50	43.8	0	0	0	1	6
1	1	1611	1_1_1611Wang	S(CH3)C[6]N=C[8]C(N=CHN=CH@8)=NCH=@6	CSc1cnc2ncncc2n1	-1.55	1603	CSc1cnc2ncncc2n1	178.24	9.902	12.8	18.367	13.432	20.328	0.711	1.02	0.746	1.129	18	12	19	13	11	18.5	1	0.053	0	0	11	6	7	4	0	0	1	0	0	0	0	1	5	0	33.3	38.9	22.2	0	0	1	6
1	1	1612	1_1_1612Wang	S(CH3)C[6]=NC[8]N=CHCH=NC=@8CH=N@6	CSc1ncc2nccnc2n1	-1.76	1604	CSc1ncc2nccnc2n1	178.24	9.902	12.8	18.367	13.432	20.328	0.711	1.02	0.746	1.129	18	12	19	13	11	18.5	1	0.053	0	0	11	6	7	4	0	0	1	0	0	0	0	1	5	0	33.3	38.9	22.2	0	0	1	6
1	1	1614	1_1_1614Wang	S(CH3)C[6]=NCH=NC[11]N=CHCH=NC@6=@11	CSc1ncnc2nccnc12	-2.36	1606	CSc1ncnc2nccnc12	178.24	9.902	12.8	18.367	13.432	20.328	0.711	1.02	0.746	1.129	18	12	19	13	11	18.5	1	0.053	0	0	11	6	7	4	0	0	1	0	0	0	0	1	5	0	33.3	38.9	22.2	0	0	1	6
1	1	1617	1_1_1617Wang	S(CH3)C[6]=NC(=NC(=N@6)NHCH2CH3)NHC(CH3)(CH3)CH3	CCNc1nc(NC(C)(C)C)nc(SC)n1	-4	1609	CCNc1nc(NC(C)(C)C)nc(SC)n1	241.41	6.897	19.982	34.771	22.006	40.318	0.571	0.993	0.629	1.152	35	16	35	16	6	19	5	0.143	0	0	6	19	10	5	0	0	1	0	0	0	0	1	6	0	54.3	28.6	14.3	0	0	7	3
1	1	1618	1_1_1618Wang	S(CH3)C[6]=NC(=NC(=N@6)NHCH2CH3)NHCH(CH3)CH3	CCNc1nc(NC(C)C)nc(SC)n1	-3.04	1610	CCNc1nc(NC(C)C)nc(SC)n1	227.38	7.106	18.455	31.887	20.245	36.903	0.577	0.996	0.633	1.153	32	15	32	15	6	18	5	0.156	0	0	6	17	9	5	0	0	1	0	0	0	0	1	6	0	53.1	28.1	15.6	0	0	6	3
1	1	161	1_1_161Wang	CH2(CH3)C[8]=CHCH=C(CH=CH@8)CH2CH3	CCc1ccc(CC)cc1	-3.75	160	CCc1ccc(CC)cc1	134.24	5.593	13.688	23.185	15.33	26.906	0.57	0.966	0.639	1.121	24	10	24	10	6	13	2	0.083	0	0	6	14	10	0	0	0	0	0	0	0	0	0	0	0	58.3	41.7	0	0	0	4	6
1	1	1624	1_1_1624Wang	S=C=NC[4]C[5]=C(CH=CHCH=@4)CH=CHCH=CH@5	S=C=Nc1cccc2ccccc12	-4.6	1616	S=C=Nc1cccc2ccccc12	185.26	9.263	14.789	19.829	15.938	21.664	0.739	0.991	0.797	1.083	20	13	21	14	13	21.5	1	0.048	2	0	11	7	11	1	0	0	1	0	0	0	0	1	2	0	35	55	5	0	0	0	10
1	1	1625	1_1_1625Wang	S=C(NH2)NH2	NC(N)=S	0.32	1617	NC(N)=S	76.14	9.518	4.757	8.164	5.421	9.332	0.595	1.02	0.678	1.166	8	4	7	3	1	4	0	0	1	0	0	4	1	2	0	0	1	0	0	0	0	1	3	0	50	12.5	25	0	0	0	1
1	1	1626	1_1_1626Wang	S=C(NHC[5]=CHCH=CHCH=CH@5)NH2	NC(=S)Nc1ccccc1	-1.77	1618	NC(=S)Nc1ccccc1	152.24	8.458	11.81	17.931	12.943	20.162	0.656	0.996	0.719	1.12	18	10	18	10	7	14	1	0.056	1	0	6	8	7	2	0	0	1	0	0	0	0	1	3	0	44.4	38.9	11.1	0	0	0	7
1	1	1627	1_1_1627Wang	S=C(NHCH2CH3)NHCH2CH3	CCNC(=S)NCC	-1.46	1619	CCNC(=S)NCC	132.26	6.613	10.864	19.698	12.466	22.993	0.543	0.985	0.623	1.15	20	8	19	7	1	8	2	0.105	1	0	0	12	5	2	0	0	1	0	0	0	0	1	3	0	60	25	10	0	0	4	1
1	1	1628	1_1_1628Wang	SHC[3]=CHCH=CHCH=CH@3	Sc1ccccc1	-2.12	1620	Sc1ccccc1	110.19	8.476	8.768	12.727	9.932	14.166	0.674	0.979	0.764	1.09	13	7	13	7	6	10	0	0	0	0	6	6	6	0	0	0	1	0	0	0	0	1	1	0	46.2	46.2	0	0	0	0	6
1	1	162	1_1_162Wang	CH2(CH3)C[8]=CHCH=C(CH=CH@8)CH3	CCc1ccc(C)cc1	-3.11	161	CCc1ccc(C)cc1	120.21	5.724	12.161	20.302	13.568	23.491	0.579	0.967	0.646	1.119	21	9	21	9	6	12	1	0.048	0	0	6	12	9	0	0	0	0	0	0	0	0	0	0	0	57.1	42.9	0	0	0	3	6
1	1	1631	1_1_1631Wang	SHC[3]=NC(=C(CH=N@3)CH3)OH	Cc1cnc(S)nc1O	-2.45	1623	Cc1cnc(S)nc1O	142.2	9.48	9.998	15.375	10.636	16.956	0.667	1.025	0.709	1.13	15	9	15	9	6	12	0	0	0	0	6	6	5	2	1	0	1	0	0	0	0	1	4	0	40	33.3	13.3	6.7	0	1	4
1	1	1632	1_1_1632Wang	SHC[3]=NC(=CHCH=N@3)OH	Oc1ccnc(S)n1	-2.26	1624	Oc1ccnc(S)n1	128.17	10.681	8.472	12.491	8.875	13.541	0.706	1.041	0.74	1.128	12	8	12	8	6	11	0	0	0	0	6	4	4	2	1	0	1	0	0	0	0	1	4	0	33.3	33.3	16.7	8.3	0	0	4
1	1	1633	1_1_1633Wang	SHC[3]=NC(=CHC(=N@3)CH3)OH	Cc1cc(O)nc(S)n1	-2.43	1625	Cc1cc(O)nc(S)n1	142.2	9.48	9.998	15.375	10.636	16.956	0.667	1.025	0.709	1.13	15	9	15	9	6	12	0	0	0	0	6	6	5	2	1	0	1	0	0	0	0	1	4	0	40	33.3	13.3	6.7	0	1	4
1	1	1636	1_1_1636Wang	SHC(CH(NH2)C(=O)OH)(CH3)CH3	CC(C)(S)C(N)C(=O)O	-0.13	1628	CC(C)(S)C(N)C(=O)O	149.24	7.462	11.272	20.251	12.369	22.913	0.564	1.013	0.618	1.146	20	9	19	8	1	9	2	0.105	1	0	0	11	5	1	2	0	1	0	0	0	0	1	4	0	55	25	5	10	0	4	1
1	1	1637	1_1_1637Wang	SHCH2CH2CH2CH3	CCCCS	-2.18	1629	CCCCS	90.21	6.014	7.821	14.494	9.455	16.996	0.521	0.966	0.63	1.133	15	5	14	4	0	4	2	0.143	0	0	0	10	4	0	0	0	1	0	0	0	0	1	1	0	66.7	26.7	0	0	0	4	0
1	1	1638	1_1_1638Wang	SHCH2CH3	CCS	-0.6	1630	CCS	62.15	6.906	4.768	8.727	5.932	10.166	0.53	0.97	0.659	1.13	9	3	8	2	0	2	0	0	0	0	0	6	2	0	0	0	1	0	0	0	0	1	1	0	66.7	22.2	0	0	0	2	0
1	1	163	1_1_163Wang	CH2(CH3)C[8]=CHCH=CHCH=CH@8	CCc1ccccc1	-2.77	162	CCc1ccccc1	106.18	5.899	10.634	17.418	11.807	20.076	0.591	0.968	0.656	1.115	18	8	18	8	6	11	1	0.056	0	0	6	10	8	0	0	0	0	0	0	0	0	0	0	0	55.6	44.4	0	0	0	2	6
1	1	1642	1_1_1642Wang	S(=O)(CH3)C[7]=CHCH=C(CH=CH@7)OP(=S)(OCH2CH3)OCH2CH3	CCOP(=S)(OCC)Oc1ccc(S(C)=O)cc1	-2.3	1634	CCOP(=S)(OCC)Oc1ccc(S(C)=O)cc1	308.39	8.811	21.898	35.389	24.648	39.138	0.626	1.011	0.704	1.118	35	18	35	18	8	23	7	0.2	2	0	6	17	11	0	4	1	2	0	0	0	0	3	7	0	48.6	31.4	0	11.4	0	5	6
1	1	1644	1_1_1644Wang	S(=O)(=O)(C[4]=CHCH=C(CH=CH@4)NH2)C[17]=CHCH=C(CH=CH@17)NH2	Nc1ccc(S(=O)(=O)c2ccc(N)cc2)cc1	-2.82	1636	Nc1ccc(S(=O)(=O)c2ccc(N)cc2)cc1	248.33	8.563	19.294	29.353	20.375	32.411	0.665	1.012	0.703	1.118	29	17	30	18	14	26	2	0.067	2	0	12	12	12	2	2	0	1	0	0	0	0	1	5	0	41.4	41.4	6.9	6.9	0	0	12
1	1	1645	1_1_1645Wang	S(=O)(=O)(CH2CH3)CH2CH3	CCS(=O)(=O)CC	0.04	1637	CCS(=O)(=O)CC	122.21	7.189	9.251	17.149	10.364	19.415	0.544	1.009	0.61	1.142	17	7	16	6	2	8	2	0.125	2	0	0	10	4	0	2	0	1	0	0	0	0	1	3	0	58.8	23.5	0	11.8	0	4	0
1	1	1646	1_1_1646Wang	S(=O)(=O)(N(C[5]ON=C(C=@5CH3)CH3)C(=O)CH3)C[24]=CHCH=C(CH=CH@24)NH2	CC(=O)N(c1onc(C)c1C)S(=O)(=O)c1ccc(N)cc1	-3.59	1638	CC(=O)N(c1onc(C)c1C)S(=O)(=O)c1ccc(N)cc1	309.38	8.594	23.271	36.993	24.051	40.744	0.646	1.028	0.668	1.132	36	21	37	22	14	30.5	3	0.081	3	0	11	15	13	3	4	0	1	0	0	0	0	1	8	0	41.7	36.1	8.3	11.1	0	3	10
1	1	1647	1_1_1647Wang	S(=O)(=O)(N(CH3)CH3)OC[14]N=C(N=C(C=@14CH2CH2CH2CH3)CH3)NHCH2CH3	CCCCc1c(C)nc(NCC)nc1OS(=O)(=O)N(C)C	-4.16	1639	CCCCc1c(C)nc(NCC)nc1OS(=O)(=O)N(C)C	316.48	7.033	25.685	45.302	27.648	51.693	0.571	1.007	0.614	1.149	45	21	45	21	8	26	8	0.178	2	0	6	24	13	4	3	0	1	0	0	0	0	1	8	0	53.3	28.9	8.9	6.7	0	9	4
1	1	1648	1_1_1648Wang	S(=O)(=O)(NH2)C[7]=C(CH=CHCH=CH@7)CH3	Cc1ccccc1S(N)(=O)=O	-2.02	1640	Cc1ccccc1S(N)(=O)=O	171.24	8.562	12.745	20.367	13.608	22.498	0.637	1.018	0.68	1.125	20	11	20	11	8	16	1	0.05	2	0	6	9	7	1	2	0	1	0	0	0	0	1	4	0	45	35	5	10	0	1	6
1	1	1649	1_1_1649Wang	S(=O)(=O)(NH2)C[7]=CHCH=C(CH=CH@7)CH3	Cc1ccc(S(N)(=O)=O)cc1	-1.74	1641	Cc1ccc(S(N)(=O)=O)cc1	171.24	8.562	12.745	20.367	13.608	22.498	0.637	1.018	0.68	1.125	20	11	20	11	8	16	1	0.05	2	0	6	9	7	1	2	0	1	0	0	0	0	1	4	0	45	35	5	10	0	1	6
1	1	1650	1_1_1650Wang	S(=O)(=O)(NH2)C[7]=CHCH=C(CH=CH@7)NH2	Nc1ccc(S(N)(=O)=O)cc1	-1.36	1642	Nc1ccc(S(N)(=O)=O)cc1	172.23	9.065	12.24	19.585	12.852	21.581	0.644	1.031	0.676	1.136	19	11	19	11	8	16	1	0.053	2	0	6	8	6	2	2	0	1	0	0	0	0	1	5	0	42.1	31.6	10.5	10.5	0	0	6
1	1	1651	1_1_1651Wang	S(=O)(=O)(NH2)C[7]=CHCH=C(CH=CH@7)NHC(=O)CH3	CC(=O)Nc1ccc(S(N)(=O)=O)cc1	-1.61	1643	CC(=O)Nc1ccc(S(N)(=O)=O)cc1	214.27	8.928	15.482	24.796	16.068	27.206	0.645	1.033	0.67	1.134	24	14	24	14	9	20	2	0.083	3	0	6	10	8	2	3	0	1	0	0	0	0	1	6	0	41.7	33.3	8.3	12.5	0	1	7
1	1	1652	1_1_1652Wang	S(=O)(=O)(NH2)C[7]=CHCH=CHCH=CH@7	NS(=O)(=O)c1ccccc1	-1.56	1644	NS(=O)(=O)c1ccccc1	157.21	9.248	11.219	17.484	11.847	19.083	0.66	1.028	0.697	1.123	17	10	17	10	8	15	1	0.059	2	0	6	7	6	1	2	0	1	0	0	0	0	1	4	0	41.2	35.3	5.9	11.8	0	0	6
1	1	1653	1_1_1653Wang	S(=O)(=O)(NH2)C[7]SC[9]=C(N=@7)CH=CHC(=CH@9)OCH2CH3	CCOc1ccc2nc(S(N)(=O)=O)sc2c1	-3.81	1645	CCOc1ccc2nc(S(N)(=O)=O)sc2c1	258.35	9.937	17.669	26.873	18.716	29.126	0.68	1.034	0.72	1.12	26	16	27	17	12	24	3	0.111	2	0	10	10	9	2	3	0	2	0	0	0	0	2	7	0	38.5	34.6	7.7	11.5	0	2	7
1	1	1654	1_1_1654Wang	S(=O)(=O)(NH2)C[7]SC(=NN=@7)NHC(=O)CH3	CC(=O)Nc1nnc(S(N)(=O)=O)s1	-2.36	1646	CC(=O)Nc1nnc(S(N)(=O)=O)s1	222.28	11.699	13.131	20.426	13.443	21.877	0.691	1.075	0.708	1.151	19	13	19	13	8	18.5	2	0.105	3	0	5	6	4	4	3	0	2	0	0	0	0	2	9	0	31.6	21.1	21.1	15.8	0	1	3
1	1	1655	1_1_1655Wang	S(=O)(=O)(NH2)C[7]=NN(C(=[S=N]NC(=O)CH3)S@7)CH3	CC(=O)N=c1sc(S(N)(=O)=O)nn1C	-1.83	1647	CC(=O)N=c1sc(S(N)(=O)=O)nn1C	236.31	10.741	14.658	23.309	15.205	25.292	0.666	1.06	0.691	1.15	22	14	22	14	5	19	2	0.091	5	0	0	8	5	4	3	0	2	0	0	0	0	2	9	0	36.4	22.7	18.2	13.6	0	2	3
1	1	1656	1_1_1656Wang	S(=O)(=O)(NHC[6]=NC(=CHCH=N@6)CH3)C[18]=CHCH=C(CH=CH@18)NH2	Cc1ccnc(NS(=O)(=O)c2ccc(N)cc2)n1	-2.85	1648	Cc1ccnc(NS(=O)(=O)c2ccc(N)cc2)n1	264.34	8.811	19.81	30.673	20.625	33.993	0.66	1.022	0.688	1.133	30	18	31	19	14	27	3	0.097	2	0	12	12	11	4	2	0	1	0	0	0	0	1	7	0	40	36.7	13.3	6.7	0	1	10
1	1	1657	1_1_1657Wang	S(=O)(=O)(NHC[6]=NC(=CHC(=N@6)CH3)CH3)C[21]=CHCH=C(CH=CH@21)NH2	Cc1cc(C)nc(NS(=O)(=O)c2ccc(N)cc2)n1	-2.27	1649	Cc1cc(C)nc(NS(=O)(=O)c2ccc(N)cc2)n1	278.37	8.435	21.336	33.556	22.387	37.408	0.647	1.017	0.678	1.134	33	19	34	20	14	28	3	0.088	2	0	12	14	12	4	2	0	1	0	0	0	0	1	7	0	42.4	36.4	12.1	6.1	0	2	10
1	1	1658	1_1_1658Wang	S(=O)(=O)(NHC[6]=NC(=C(O@6)CH3)CH3)C[19]=CHCH=C(CH=CH@19)NH2	Cc1nc(NS(=O)(=O)c2ccc(N)cc2)oc1C	-2.44	1650	Cc1nc(NS(=O)(=O)c2ccc(N)cc2)oc1C	267.34	8.624	20.03	31.782	20.835	35.119	0.646	1.025	0.672	1.133	31	18	32	19	13	26.5	3	0.094	2	0	11	13	11	3	3	0	1	0	0	0	0	1	7	0	41.9	35.5	9.7	9.7	0	2	9
1	1	1659	1_1_1659Wang	S(=O)(=O)(NHC[6]=NCH=C(CH=N@6)CH3)C[18]=CHCH=C(CH=CH@18)NH2	Cc1cnc(NS(=O)(=O)c2ccc(N)cc2)nc1	-2.82	1651	Cc1cnc(NS(=O)(=O)c2ccc(N)cc2)nc1	264.34	8.811	19.81	30.673	20.625	33.993	0.66	1.022	0.688	1.133	30	18	31	19	14	27	3	0.097	2	0	12	12	11	4	2	0	1	0	0	0	0	1	7	0	40	36.7	13.3	6.7	0	1	10
1	1	1660	1_1_1660Wang	S(=O)(=O)(NHC[6]=NCH=C(CH=N@6)OCH3)C[19]=CHCH=C(CH=CH@19)NH2	COc1cnc(NS(=O)(=O)c2ccc(N)cc2)nc1	-2.58	1652	COc1cnc(NS(=O)(=O)c2ccc(N)cc2)nc1	280.34	9.043	20.524	32	21.08	35.202	0.662	1.032	0.68	1.136	31	19	32	20	14	28	4	0.125	2	0	12	12	11	4	3	0	1	0	0	0	0	1	8	0	38.7	35.5	12.9	9.7	0	1	10
1	1	1661	1_1_1661Wang	S(=O)(=O)(NHC[6]N=CHCH=CHCH=@6)C[16]=CHCH=C(CH=CH@16)NH2	Nc1ccc(S(=O)(=O)Nc2ccccn2)cc1	-2.7	1653	Nc1ccc(S(=O)(=O)Nc2ccccn2)cc1	249.32	8.904	18.788	28.571	19.619	31.495	0.671	1.02	0.701	1.125	28	17	29	18	14	26	3	0.103	2	0	12	11	11	3	2	0	1	0	0	0	0	1	6	0	39.3	39.3	10.7	7.1	0	0	11
1	1	1662	1_1_1662Wang	S(=O)(=O)(NHC[6]=NCH=CHCH=N@6)C[15]=CHCH=C(CH=CH@15)NH2	Nc1ccc(S(=O)(=O)Nc2ncccn2)cc1	-3.51	1654	Nc1ccc(S(=O)(=O)Nc2ncccn2)cc1	250.31	9.271	18.283	27.789	18.864	30.578	0.677	1.029	0.699	1.133	27	17	28	18	14	26	3	0.107	2	0	12	10	10	4	2	0	1	0	0	0	0	1	7	0	37	37	14.8	7.4	0	0	10
1	1	1663	1_1_1663Wang	S(=O)(=O)(NHC[6]N=CHCH=NCH=@6)C[15]=CHCH=C(CH=CH@15)NH2	Nc1ccc(S(=O)(=O)Nc2cnccn2)cc1	-3.7	1655	Nc1ccc(S(=O)(=O)Nc2cnccn2)cc1	250.31	9.271	18.283	27.789	18.864	30.578	0.677	1.029	0.699	1.133	27	17	28	18	14	26	3	0.107	2	0	12	10	10	4	2	0	1	0	0	0	0	1	7	0	37	37	14.8	7.4	0	0	10
1	1	1664	1_1_1664Wang	S(=O)(=O)(NHC[6]N=C(N=C(CH=@6)CH3)CH3)C[21]=CHCH=C(CH=CH@21)NH2	Cc1cc(NS(=O)(=O)c2ccc(N)cc2)nc(C)n1	-2.24	1656	Cc1cc(NS(=O)(=O)c2ccc(N)cc2)nc(C)n1	278.37	8.435	21.336	33.556	22.387	37.408	0.647	1.017	0.678	1.134	33	19	34	20	14	28	3	0.088	2	0	12	14	12	4	2	0	1	0	0	0	0	1	7	0	42.4	36.4	12.1	6.1	0	2	10
1	1	1665	1_1_1665Wang	S(=O)(=O)(NHC[6]N=C(N=C(CH=@6)OCH3)CH3)C[22]=CHCH=C(CH=CH@22)NH2	COc1cc(NS(=O)(=O)c2ccc(N)cc2)nc(C)n1	-2.54	1657	COc1cc(NS(=O)(=O)c2ccc(N)cc2)nc(C)n1	294.37	8.658	22.051	34.884	22.841	38.617	0.649	1.026	0.672	1.136	34	20	35	21	14	29	4	0.114	2	0	12	14	12	4	3	0	1	0	0	0	0	1	8	0	41.2	35.3	11.8	8.8	0	2	10
1	1	1666	1_1_1666Wang	S(=O)(=O)(NHC[6]N=C(N=C(CH=@6)OCH3)OCH3)C[23]=CHCH=C(CH=CH@23)NH2	COc1cc(NS(=O)(=O)c2ccc(N)cc2)nc(OC)n1	-2.96	1658	COc1cc(NS(=O)(=O)c2ccc(N)cc2)nc(OC)n1	310.37	8.868	22.766	36.211	23.296	39.827	0.65	1.035	0.666	1.138	35	21	36	22	14	30	5	0.139	2	0	12	14	12	4	4	0	1	0	0	0	0	1	9	0	40	34.3	11.4	11.4	0	2	10
1	1	1667	1_1_1667Wang	S(=O)(=O)(NHC[6]N=NC(=CHCH=@6)OCH3)C[19]=CHCH=C(CH=CH@19)NH2	COc1ccc(NS(=O)(=O)c2ccc(N)cc2)nn1	-3.28	1659	COc1ccc(NS(=O)(=O)c2ccc(N)cc2)nn1	280.34	9.043	20.524	32	21.08	35.202	0.662	1.032	0.68	1.136	31	19	32	20	14	28	4	0.125	2	0	12	12	11	4	3	0	1	0	0	0	0	1	8	0	38.7	35.5	12.9	9.7	0	1	10
1	1	1668	1_1_1668Wang	S(=O)(=O)(NHC[6]N(N=CHCH=@6)C[13]=CHCH=CHCH=CH@13)C[24]=CHCH=C(CH=CH@24)NH2	Nc1ccc(S(=O)(=O)Nc2ccnn2-c2ccccc2)cc1	-2.32	1660	Nc1ccc(S(=O)(=O)Nc2ccnn2-c2ccccc2)cc1	314.4	8.733	24.336	36.556	25.387	40.408	0.676	1.015	0.705	1.122	36	22	38	24	19	34.5	4	0.105	2	0	17	14	15	4	2	0	1	0	0	0	0	1	7	0	38.9	41.7	11.1	5.6	0	0	15
1	1	1669	1_1_1669Wang	S(=O)(=O)(NHC[6]=NOC(=CH@6)CH3)C[16]=CHCH=C(CH=CH@16)NH2	Cc1cc(NS(=O)(=O)c2ccc(N)cc2)no1	-2.62	1661	Cc1cc(NS(=O)(=O)c2ccc(N)cc2)no1	253.31	9.047	18.503	28.898	19.074	31.704	0.661	1.032	0.681	1.132	28	17	29	18	13	25.5	3	0.103	2	0	11	11	10	3	3	0	1	0	0	0	0	1	7	0	39.3	35.7	10.7	10.7	0	1	9
1	1	1670	1_1_1670Wang	S(=O)(=O)(NHC[6]ON=C(C=@6CH3)CH3)C[19]=CHCH=C(CH=CH@19)NH2	Cc1noc(NS(=O)(=O)c2ccc(N)cc2)c1C	-2.91	1662	Cc1noc(NS(=O)(=O)c2ccc(N)cc2)c1C	267.34	8.624	20.03	31.782	20.835	35.119	0.646	1.025	0.672	1.133	31	18	32	19	13	26.5	3	0.094	2	0	11	13	11	3	3	0	1	0	0	0	0	1	7	0	41.9	35.5	9.7	9.7	0	2	9
1	1	1671	1_1_1671Wang	S(=O)(=O)(NHC[6]SCH=CHN=@6)C[13]=CHCH=C(CH=CH@13)NH2	Nc1ccc(S(=O)(=O)Nc2nccs2)cc1	-2.43	1663	Nc1ccc(S(=O)(=O)Nc2nccs2)cc1	255.35	10.214	17.448	25.764	18.506	27.999	0.698	1.031	0.74	1.12	25	16	26	17	13	24.5	3	0.115	2	0	11	9	9	3	2	0	2	0	0	0	0	2	7	0	36	36	12	8	0	0	9
1	1	1672	1_1_1672Wang	S(=O)(=O)(NHC[6]SC(=NN=@6)C(CH3)(CH3)CH3)C[24]=CHCH=C(CH=CH@24)NH2	CC(C)(C)c1nnc(NS(=O)(=O)c2ccc(N)cc2)s1	-3.74	1664	CC(C)(C)c1nnc(NS(=O)(=O)c2ccc(N)cc2)s1	312.46	8.679	23.05	36.516	24.796	40.743	0.64	1.014	0.689	1.132	36	20	37	21	13	28.5	4	0.108	2	0	11	16	12	4	2	0	2	0	0	0	0	2	8	0	44.4	33.3	11.1	5.6	0	4	8
1	1	1673	1_1_1673Wang	S(=O)(=O)(NHC[6]SC(=NN=@6)CH2CH3)C[18]=CHCH=C(CH=CH@18)NH2	CCc1nnc(NS(=O)(=O)c2ccc(N)cc2)s1	-1.94	1665	CCc1nnc(NS(=O)(=O)c2ccc(N)cc2)s1	284.4	9.48	19.997	30.749	21.273	33.913	0.667	1.025	0.709	1.13	30	18	31	19	13	26.5	4	0.129	2	0	11	12	10	4	2	0	2	0	0	0	0	2	8	0	40	33.3	13.3	6.7	0	2	8
1	1	1674	1_1_1674Wang	S(=O)(=O)(NHC[6]SC(=NN=@6)CH3)C[15]=CHCH=C(CH=CH@15)NH2	Cc1nnc(NS(=O)(=O)c2ccc(N)cc2)s1	-2.41	1666	Cc1nnc(NS(=O)(=O)c2ccc(N)cc2)s1	270.37	10.014	18.47	27.865	19.511	30.498	0.684	1.032	0.723	1.13	27	17	28	18	13	25.5	3	0.107	2	0	11	10	9	4	2	0	2	0	0	0	0	2	8	0	37	33.3	14.8	7.4	0	1	8
1	1	1675	1_1_1675Wang	S(=O)(=O)(NHCH2CH2SP(=S)(OCH(CH3)CH3)OCH(CH3)CH3)C[37]=CHCH=CHCH=CH@37	CC(C)OP(=S)(OC(C)C)SCCNS(=O)(=O)c1ccccc1	-4.2	1667	CC(C)OP(=S)(OC(C)C)SCCNS(=O)(=O)c1ccccc1	397.57	8.459	28.687	47.218	32.585	52.802	0.61	1.005	0.693	1.123	47	23	47	23	9	29	10	0.213	3	0	6	24	14	1	4	1	3	0	0	0	0	4	9	0	51.1	29.8	2.1	8.5	0	8	6
1	1	1676	1_1_1676Wang	S(=O)(=O)(NHC(=NH)NH2)C[12]=CHCH=C(CH=CH@12)NH2	N=C(N)NS(=O)(=O)c1ccc(N)cc1	-1.99	1668	N=C(N)NS(=O)(=O)c1ccc(N)cc1	214.28	8.928	15.283	24.789	15.864	27.578	0.637	1.033	0.661	1.149	24	14	24	14	9	20	3	0.125	3	0	6	10	7	4	2	0	1	0	0	0	0	1	7	0	41.7	29.2	16.7	8.3	0	0	7
1	1	1677	1_1_1677Wang	S(=O)(=O)(NHC(=O)CH3)C[12]=CHCH=C(CH=CH@12)NH2	CC(=O)NS(=O)(=O)c1ccc(N)cc1	-1.23	1669	CC(=O)NS(=O)(=O)c1ccc(N)cc1	214.27	8.928	15.482	24.796	16.068	27.206	0.645	1.033	0.67	1.134	24	14	24	14	9	20	2	0.083	3	0	6	10	8	2	3	0	1	0	0	0	0	1	6	0	41.7	33.3	8.3	12.5	0	1	7
1	1	1678	1_1_1678Wang	S(=O)(=O)(NHC(=O)NHC[10]HCH2CH2CH2CH2CH2@10)C[27]=CHCH=C(CH=CH@27)CH3	Cc1ccc(S(=O)(=O)NC(=O)NC2CCCCC2)cc1	-4.21	1670	Cc1ccc(S(=O)(=O)NC(=O)NC2CCCCC2)cc1	296.43	7.411	24.116	40.214	25.875	45.282	0.603	1.005	0.647	1.132	40	20	41	21	9	27	3	0.073	3	0	6	20	14	2	3	0	1	0	0	0	0	1	6	0	50	35	5	7.5	0	7	7
1	1	1679	1_1_1679Wang	S(=O)(=O)(NHC(=O)NHC[10]HCH2CH2CH2CH2CH2@10)C[27]=CHCH=C(CH=CH@27)C(=O)CH3	CC(=O)c1ccc(S(=O)(=O)NC(=O)NC2CCCCC2)cc1	-2.06	1671	CC(=O)c1ccc(S(=O)(=O)NC(=O)NC2CCCCC2)cc1	324.44	7.725	25.83	42.542	27.33	47.491	0.615	1.013	0.651	1.131	42	22	43	23	10	30	4	0.093	4	0	6	20	15	2	4	0	1	0	0	0	0	1	7	0	47.6	35.7	4.8	9.5	0	7	8
1	1	1680	1_1_1680Wang	S(=O)(=O)(NHC(=O)NHCH2CH2CH2CH3)C[23]=CHCH=C(CH=CH@23)CH3	CCCCNC(=O)NS(=O)(=O)c1ccc(C)cc1	-3.39	1672	CCCCNC(=O)NS(=O)(=O)c1ccc(C)cc1	270.39	7.511	21.589	36.331	23.114	40.866	0.6	1.009	0.642	1.135	36	18	36	18	9	24	5	0.139	3	0	6	18	12	2	3	0	1	0	0	0	0	1	6	0	50	33.3	5.6	8.3	0	5	7
1	1	1681	1_1_1681Wang	S(=O)(=O)(NHC(=O)NHCH2CH2CH2CH3)C[23]=CHCH=C(CH=CH@23)NH2	CCCCNC(=O)NS(=O)(=O)c1ccc(N)cc1	-2.18	1673	CCCCNC(=O)NS(=O)(=O)c1ccc(N)cc1	271.38	7.754	21.083	35.549	22.358	39.95	0.602	1.016	0.639	1.141	35	18	35	18	9	24	5	0.143	3	0	6	17	11	3	3	0	1	0	0	0	0	1	7	0	48.6	31.4	8.6	8.6	0	4	7
1	1	1682	1_1_1682Wang	S(=O)(=O)(NHC(=O)NHCH2CH2CH2CH3)C[23]=CHCH=CHCH=CH@23	CCCCNC(=O)NS(=O)(=O)c1ccccc1	-3.05	1674	CCCCNC(=O)NS(=O)(=O)c1ccccc1	256.36	7.768	20.062	33.447	21.352	37.451	0.608	1.014	0.647	1.135	33	17	33	17	9	23	5	0.152	3	0	6	16	11	2	3	0	1	0	0	0	0	1	6	0	48.5	33.3	6.1	9.1	0	4	7
1	1	1683	1_1_1683Wang	S(=O)(=O)(NHC(=O)NHN[10]CH2CH2CH2CH2CH2CH2@10)C[29]=CHCH=C(CH=CH@29)CH3	Cc1ccc(S(=O)(=O)NC(=O)NN2CCCCCC2)cc1	-3.68	1675	Cc1ccc(S(=O)(=O)NC(=O)NN2CCCCCC2)cc1	311.45	7.415	25.137	42.316	26.881	47.78	0.598	1.008	0.64	1.138	42	21	43	22	9	28	3	0.07	3	0	6	21	14	3	3	0	1	0	0	0	0	1	7	0	50	33.3	7.1	7.1	0	7	7
1	1	1684	1_1_1684Wang	S(=O)(=O)(NHC(=O)OCH3)C[13]=CHCH=C(CH=CH@13)NH2	COC(=O)NS(=O)(=O)c1ccc(N)cc1	-1.66	1676	COC(=O)NS(=O)(=O)c1ccc(N)cc1	230.27	9.211	16.196	26.124	16.523	28.415	0.648	1.045	0.661	1.137	25	15	25	15	9	21	3	0.12	3	0	6	10	8	2	4	0	1	0	0	0	0	1	7	0	40	32	8	16	0	1	7
1	1	1685	1_1_1685Wang	S(=O)(=O)(OC[5]=CHC[8]=C(CH=CH@5)OCH(C@8(CH3)CH3)OCH2CH3)CH3	CCOC1Oc2ccc(OS(C)(=O)=O)cc2C1(C)C	-3.42	1677	CCOC1Oc2ccc(OS(C)(=O)=O)cc2C1(C)C	286.38	7.74	22.502	37.665	23.773	41.704	0.608	1.018	0.643	1.127	37	19	38	20	8	25	4	0.105	2	0	6	18	13	0	5	0	1	0	0	0	0	1	6	0	48.6	35.1	0	13.5	0	7	6
1	1	1686	1_1_1686Wang	S(=O)(SCH2CH=CH2)CH2CH=CH2	C=CCSS(=O)CC=C	-0.83	1678	C=CCSS(=O)CC=C	162.3	8.542	11.723	18.898	13.557	21.125	0.617	0.995	0.714	1.112	19	9	18	8	3	11	5	0.278	3	0	0	10	6	0	1	0	2	0	0	0	0	2	3	0	52.6	31.6	0	5.3	0	2	4
1	1	1687	1_1_1687Wang	S=P(N[3]C(C[5]=C(CH=CHCH=CH@5)C@3=O)=O)(OCH2CH3)OCH2CH3	CCOP(=S)(OCC)N1C(=O)c2ccccc2C1=O	-3.35	1679	CCOP(=S)(OCC)N1C(=O)c2ccccc2C1=O	299.31	9.07	21.679	33.647	23.483	36.886	0.657	1.02	0.712	1.118	33	19	34	20	9	26	5	0.147	3	0	6	14	12	1	4	1	1	0	0	0	0	2	7	0	42.4	36.4	3	12.1	0	4	8
1	1	1690	1_1_1690Wang	S=P(OCH2CH3)(OCH2CH3)OC[20]N=C(N=C(CH=@20)CH3)CH(CH3)CH3	CCOP(=S)(OCC)Oc1cc(C)nc(C(C)C)n1	-3.64	1682	CCOP(=S)(OCC)Oc1cc(C)nc(C(C)C)n1	304.39	7.61	23.566	40.073	26.318	45.421	0.589	1.002	0.658	1.136	40	19	40	19	7	23	7	0.175	1	0	6	21	12	2	3	1	1	0	0	0	0	2	7	0	52.5	30	5	7.5	0	8	4
1	1	1694	1_1_1694Wang	S(P(=O)(SCH2CH2CH2CH3)SCH2CH2CH2CH3)CH2CH2CH2CH3	CCCCSP(=O)(SCCCC)SCCCC	-5.14	1686	CCCCSP(=O)(SCCCC)SCCCC	314.57	7.149	24.575	42.902	29.739	49.506	0.559	0.975	0.676	1.125	44	17	43	16	1	17	12	0.279	1	0	0	27	12	0	1	1	3	0	0	0	0	4	5	0	61.4	27.3	0	2.3	0	12	0
1	1	1696	1_1_1696Wang	S(P(=S)(OCH2CH3)OCH2CH3)CH2CH2SCH2CH3	CCOP(=S)(OCC)SCCSCC	-4.23	1688	CCOP(=S)(OCC)SCCSCC	274.45	8.317	19.183	32.694	23.148	37.055	0.581	0.991	0.701	1.123	33	14	32	13	1	14	9	0.281	1	0	0	19	8	0	2	1	3	0	0	0	0	4	6	0	57.6	24.2	0	6.1	0	8	0
1	1	1699	1_1_1699Wang	S(P(=S)(OCH2CH3)OCH2CH3)CH2SCH2CH3	CCOP(=S)(OCC)SCSCC	-4.11	1691	CCOP(=S)(OCC)SCSCC	260.42	8.681	17.656	29.811	21.387	33.639	0.589	0.994	0.713	1.121	30	13	29	12	1	13	8	0.276	1	0	0	17	7	0	2	1	3	0	0	0	0	4	6	0	56.7	23.3	0	6.7	0	7	0
1	1	169	1_1_169Wang	CH2(CH3)CH=[S=N]CHCH3	CC=CCC	-2.54	168	CC=CCC	70.15	4.677	7.634	14.418	8.807	17.076	0.509	0.961	0.587	1.138	15	5	14	4	1	5	1	0.071	1	0	0	10	5	0	0	0	0	0	0	0	0	0	0	0	66.7	33.3	0	0	0	3	2
1	1	16	1_1_16Wang	BrC[2]=CHC(=CHCH=CH@2)Cl	Clc1cccc(Br)c1	-3.21	16	Clc1cccc(Br)c1	191.45	15.954	9.433	12.204	10.494	13.031	0.786	1.017	0.875	1.086	12	8	12	8	6	11	0	0	0	0	6	4	6	0	0	0	0	0	1	1	0	2	2	2	33.3	50	0	0	16.7	0	6
1	1	1700	1_1_1700Wang	S(P(=S)(OCH2CH3)OCH2CH3)CH2SP(=S)(OCH2CH3)OCH2CH3	CCOP(=S)(OCC)SCSP(=S)(OCC)OCC	-5.54	1692	CCOP(=S)(OCC)SCSP(=S)(OCC)OCC	384.53	9.379	24.777	41.167	29.909	45.947	0.604	1.004	0.729	1.121	41	19	40	18	2	20	12	0.3	2	0	0	22	9	0	4	2	4	0	0	0	0	6	10	0	53.7	22	0	9.8	0	9	0
1	1	1703	1_1_1703Wang	S(P(=S)(OCH3)OCH3)CH2N[17]C(C[19]=C(CH=CHCH=CH@19)C@17=O)=O	COP(=S)(OC)SCN1C(=O)c2ccccc2C1=O	-4.1	1695	COP(=S)(OC)SCN1C(=O)c2ccccc2C1=O	317.35	10.237	21.339	31.84	23.369	34.391	0.688	1.027	0.754	1.109	31	19	32	20	9	26	5	0.156	3	0	6	12	11	1	4	1	2	0	0	0	0	3	8	0	38.7	35.5	3.2	12.9	0	3	8
1	1	1704	1_1_1704Wang	S(P(=S)(OCH3)OCH3)CH(CH2C(=O)OCH2CH3)C(=O)OCH2CH3	CCOC(=O)CC(SP(=S)(OC)OC)C(=O)OCC	-3.37	1696	CCOC(=O)CC(SP(=S)(OC)OC)C(=O)OCC	330.4	8.695	22.855	38.927	25.318	42.972	0.601	1.024	0.666	1.131	38	19	37	18	3	21	11	0.297	3	0	0	19	10	0	6	1	2	0	0	0	0	3	9	0	50	26.3	0	15.8	0	8	2
1	1	1707	1_1_1707Wang	S(SC(=S)N(CH2CH3)CH2CH3)C(=S)N(CH2CH3)CH2CH3	CCN(CC)C(=S)SSC(=S)N(CC)CC	-4.86	1699	CCN(CC)C(=S)SSC(=S)N(CC)CC	296.6	8.239	21.532	35.462	25.455	40.413	0.598	0.985	0.707	1.123	36	16	35	15	2	17	7	0.2	2	0	0	20	10	2	0	0	4	0	0	0	0	4	6	0	55.6	27.8	5.6	0	0	8	2
1	1	1708	1_1_1708Wang	S(SC(=S)N(CH3)CH3)C(=S)N(CH3)CH3	CN(C)C(=S)SSC(=S)N(C)C	-3.9	1700	CN(C)C(=S)SSC(=S)N(C)C	240.48	10.02	15.425	23.927	18.409	26.753	0.643	0.997	0.767	1.115	24	12	23	11	2	13	3	0.13	2	0	0	12	6	2	0	0	4	0	0	0	0	4	6	0	50	25	8.3	0	0	4	2
1	1	170	1_1_170Wang	CH2(CH3)CH=[S=I]CHCH3	CC=CCC	-2.54	169	CC=CCC	70.15	4.677	7.634	14.418	8.807	17.076	0.509	0.961	0.587	1.138	15	5	14	4	1	5	1	0.071	1	0	0	10	5	0	0	0	0	0	0	0	0	0	0	0	66.7	33.3	0	0	0	3	2
1	1	171	1_1_171Wang	CH2(CH=CH2)CH=CH2	C=CCC=C	-2.09	170	C=CCC=C	68.13	5.241	7.107	12.534	8.046	14.661	0.547	0.964	0.619	1.128	13	5	12	4	2	6	2	0.167	2	0	0	8	5	0	0	0	0	0	0	0	0	0	0	0	61.5	38.5	0	0	0	1	4
1	1	172	1_1_172Wang	CH3C[5]=C[6]C[7]=C(CH=CHC@6=C(C[15]=C@5CH=CHCH=CH@15)CH3)CH=CHCH=CH@7	Cc1c2ccccc2c(C)c2c1ccc1ccccc12	-7.02	171	Cc1c2ccccc2c(C)c2c1ccc1ccccc12	256.36	7.121	24.214	35.069	26.091	39.322	0.673	0.974	0.725	1.092	36	20	39	23	21	33.5	0	0	0	0	21	16	20	0	0	0	0	0	0	0	0	0	0	0	44.4	55.6	0	0	0	2	18
1	1	177	1_1_177Wang	CH3C[5]=C[6]C(=C(C[9]=C@5CH=CHCH=CH@9)CH3)CH=CHCH=CH@6	Cc1c2ccccc2c(C)c2ccccc12	-6.57	176	Cc1c2ccccc2c(C)c2ccccc12	206.3	6.877	19.688	29.185	21.33	32.906	0.656	0.973	0.711	1.097	30	16	32	18	16	26	0	0	0	0	16	14	16	0	0	0	0	0	0	0	0	0	0	0	46.7	53.3	0	0	0	2	14
1	1	178	1_1_178Wang	CH3C[5]C[6]=C(C(=CHCH=@5)CH3)CH=CHCH=C@6CH3	Cc1ccc(C)c2c(C)cccc12	-4.92	177	Cc1ccc(C)c2c(C)cccc12	170.27	6.306	16.688	26.185	18.33	29.906	0.618	0.97	0.679	1.108	27	13	28	14	11	19.5	0	0	0	0	11	14	13	0	0	0	0	0	0	0	0	0	0	0	51.9	48.1	0	0	0	3	10
1	1	179	1_1_179Wang	CH3C[5]C[6]=C(C(=CHCH=@5)CH3)CH=CHCH=CH@6	Cc1ccc(C)c2ccccc12	-4.14	178	Cc1ccc(C)c2ccccc12	156.24	6.51	15.161	23.302	16.568	26.491	0.632	0.971	0.69	1.104	24	12	25	13	11	18.5	0	0	0	0	11	12	12	0	0	0	0	0	0	0	0	0	0	0	50	50	0	0	0	2	10
1	1	180	1_1_180Wang	CH3C[5]C[6]=C(C(=CHCH=CH@6)CH3)CH=CHCH=@5	Cc1cccc2c(C)cccc12	-4.74	179	Cc1cccc2c(C)cccc12	156.24	6.51	15.161	23.302	16.568	26.491	0.632	0.971	0.69	1.104	24	12	25	13	11	18.5	0	0	0	0	11	12	12	0	0	0	0	0	0	0	0	0	0	0	50	50	0	0	0	2	10
1	1	181	1_1_181Wang	CH3C[5]=C[6]C(=CHC[10]=C@5CH=CHCH=CH@10)CH=CHCH=CH@6	Cc1c2ccccc2cc2ccccc12	-5.89	180	Cc1c2ccccc2cc2ccccc12	192.27	7.121	18.161	26.302	19.568	29.491	0.673	0.974	0.725	1.092	27	15	29	17	16	25	0	0	0	0	16	12	15	0	0	0	0	0	0	0	0	0	0	0	44.4	55.6	0	0	0	1	14
1	1	182	1_1_182Wang	CH3C[5]C[6]=C(CH=C(CH=@5)CH3)CH=CHCH=CH@6	Cc1cc(C)c2ccccc2c1	-4.29	181	Cc1cc(C)c2ccccc2c1	156.24	6.51	15.161	23.302	16.568	26.491	0.632	0.971	0.69	1.104	24	12	25	13	11	18.5	0	0	0	0	11	12	12	0	0	0	0	0	0	0	0	0	0	0	50	50	0	0	0	2	10
1	1	183	1_1_183Wang	CH3C[5]C[6]=C(CH=CHCH=@5)CH=CHCH=CH@6	Cc1cccc2ccccc12	-3.7	182	Cc1cccc2ccccc12	142.21	6.772	13.634	20.418	14.807	23.076	0.649	0.972	0.705	1.099	21	11	22	12	11	17.5	0	0	0	0	11	10	11	0	0	0	0	0	0	0	0	0	0	0	47.6	52.4	0	0	0	1	10
1	1	185	1_1_185Wang	CH3C[5]=C(C(=CHC(=C@5CH3)CH3)CH3)CH3	Cc1cc(C)c(C)c(C)c1C	-4	184	Cc1cc(C)c(C)c(C)c1C	148.27	5.491	15.214	26.069	17.091	30.322	0.563	0.966	0.633	1.123	27	11	27	11	6	14	0	0	0	0	6	16	11	0	0	0	0	0	0	0	0	0	0	0	59.3	40.7	0	0	0	5	6
1	1	186	1_1_186Wang	CH3C[5]=C(CH=C[9]C(=CH@5)CH=CHCH=CH@9)CH3	Cc1cc2ccccc2cc1C	-4.72	185	Cc1cc2ccccc2cc1C	156.24	6.51	15.161	23.302	16.568	26.491	0.632	0.971	0.69	1.104	24	12	25	13	11	18.5	0	0	0	0	11	12	12	0	0	0	0	0	0	0	0	0	0	0	50	50	0	0	0	2	10
1	1	188	1_1_188Wang	CH3C[5]=C(CH=CHC(=CH@5)CH3)CH3	Cc1ccc(C)c(C)c1	-3.31	187	Cc1ccc(C)c(C)c1	120.21	5.724	12.161	20.302	13.568	23.491	0.579	0.967	0.646	1.119	21	9	21	9	6	12	0	0	0	0	6	12	9	0	0	0	0	0	0	0	0	0	0	0	57.1	42.9	0	0	0	3	6
1	1	189	1_1_189Wang	CH3C[5]=C(CH=CHCH=C@5CH3)CH3	Cc1cccc(C)c1C	-3.2	188	Cc1cccc(C)c1C	120.21	5.724	12.161	20.302	13.568	23.491	0.579	0.967	0.646	1.119	21	9	21	9	6	12	0	0	0	0	6	12	9	0	0	0	0	0	0	0	0	0	0	0	57.1	42.9	0	0	0	3	6
1	1	18	1_1_18Wang	BrC[2]=CHCH=C(CH=CH@2)Br	Brc1ccc(Br)cc1	-4.07	18	Brc1ccc(Br)cc1	235.9	19.658	9.631	12.109	10.989	12.929	0.803	1.009	0.916	1.077	12	8	12	8	6	11	0	0	0	0	6	4	6	0	0	0	0	0	0	2	0	2	2	2	33.3	50	0	0	16.7	0	6
1	1	190	1_1_190Wang	CH3C[5]=C(CH=CHCH=CH@5)CH3	Cc1ccccc1C	-2.8	189	Cc1ccccc1C	106.18	5.899	10.634	17.418	11.807	20.076	0.591	0.968	0.656	1.115	18	8	18	8	6	11	0	0	0	0	6	10	8	0	0	0	0	0	0	0	0	0	0	0	55.6	44.4	0	0	0	2	6
1	1	192	1_1_192Wang	CH3C[5]=CHC[8]=C(CH=C[12]C(=CH@8)CH=CHCH=CH@12)CH=CH@5	Cc1ccc2cc3ccccc3cc2c1	-6.96	191	Cc1ccc2cc3ccccc3cc2c1	192.27	7.121	18.161	26.302	19.568	29.491	0.673	0.974	0.725	1.092	27	15	29	17	16	25	0	0	0	0	16	12	15	0	0	0	0	0	0	0	0	0	0	0	44.4	55.6	0	0	0	1	14
1	1	193	1_1_193Wang	CH3C[5]=CHC[8]=C(CH=C(CH=CH@8)CH3)CH=CH@5	Cc1ccc2cc(C)ccc2c1	-4.89	192	Cc1ccc2cc(C)ccc2c1	156.24	6.51	15.161	23.302	16.568	26.491	0.632	0.971	0.69	1.104	24	12	25	13	11	18.5	0	0	0	0	11	12	12	0	0	0	0	0	0	0	0	0	0	0	50	50	0	0	0	2	10
1	1	194	1_1_194Wang	CH3C[5]=CHC[8]=C(CH=CH@5)CH=CHCH=CH@8	Cc1ccc2ccccc2c1	-3.77	193	Cc1ccc2ccccc2c1	142.21	6.772	13.634	20.418	14.807	23.076	0.649	0.972	0.705	1.099	21	11	22	12	11	17.5	0	0	0	0	11	10	11	0	0	0	0	0	0	0	0	0	0	0	47.6	52.4	0	0	0	1	10
1	1	195	1_1_195Wang	CH3C[5]=CHC(=CHC(=CH@5)CH3)CH3	Cc1cc(C)cc(C)c1	-3.4	194	Cc1cc(C)cc(C)c1	120.21	5.724	12.161	20.302	13.568	23.491	0.579	0.967	0.646	1.119	21	9	21	9	6	12	0	0	0	0	6	12	9	0	0	0	0	0	0	0	0	0	0	0	57.1	42.9	0	0	0	3	6
1	1	196	1_1_196Wang	CH3C[5]=CHC(=CHCH=CH@5)CH3	Cc1cccc(C)c1	-2.82	195	Cc1cccc(C)c1	106.18	5.899	10.634	17.418	11.807	20.076	0.591	0.968	0.656	1.115	18	8	18	8	6	11	0	0	0	0	6	10	8	0	0	0	0	0	0	0	0	0	0	0	55.6	44.4	0	0	0	2	6
1	1	198	1_1_198Wang	CH3C[5]=CHCH=C(CH=CH@5)CH3	Cc1ccc(C)cc1	-2.77	197	Cc1ccc(C)cc1	106.18	5.899	10.634	17.418	11.807	20.076	0.591	0.968	0.656	1.115	18	8	18	8	6	11	0	0	0	0	6	10	8	0	0	0	0	0	0	0	0	0	0	0	55.6	44.4	0	0	0	2	6
1	1	199	1_1_199Wang	CH3C[5]=CHCH=CHCH=CH@5	Cc1ccccc1	-2.21	198	Cc1ccccc1	92.15	6.143	9.107	14.534	10.046	16.661	0.607	0.969	0.67	1.111	15	7	15	7	6	10	0	0	0	0	6	8	7	0	0	0	0	0	0	0	0	0	0	0	53.3	46.7	0	0	0	1	6
1	1	1	1_1_1Wang	BrC[2]C[3]=C(CH=CHCH=@2)CH=CHCH=CH@3	Brc1cccc2ccccc12	-4.35	1	Brc1cccc2ccccc12	207.07	11.504	13.132	17.764	14.398	19.502	0.73	0.987	0.8	1.083	18	11	19	12	11	17.5	0	0	0	0	11	7	10	0	0	0	0	0	0	1	0	1	1	1	38.9	55.6	0	0	5.6	0	10
1	1	203	1_1_203Wang	CH3C(=CH2)CH=CH2	C=CC(=C)C	-2.03	202	C=CC(=C)C	68.13	5.241	7.107	12.534	8.046	14.661	0.547	0.964	0.619	1.128	13	5	12	4	2	6	1	0.083	2	0	0	8	5	0	0	0	0	0	0	0	0	0	0	0	61.5	38.5	0	0	0	1	4
1	1	209	1_1_209Wang	CH(CH2C[6]=CHCH=CHCH=CH@6)(CH3)CH3	CC(C)Cc1ccccc1	-4.12	208	CC(C)Cc1ccccc1	134.24	5.593	13.688	23.185	15.33	26.906	0.57	0.966	0.639	1.121	24	10	24	10	6	13	2	0.083	0	0	6	14	10	0	0	0	0	0	0	0	0	0	0	0	58.3	41.7	0	0	0	4	6
1	1	20	1_1_20Wang	BrC[2]=CHCH=C(CH=CH@2)CH3	Cc1ccc(Br)cc1	-3.19	20	Cc1ccc(Br)cc1	171.04	11.403	10.132	14.764	11.398	16.502	0.675	0.984	0.76	1.1	15	8	15	8	6	11	0	0	0	0	6	7	7	0	0	0	0	0	0	1	0	1	1	1	46.7	46.7	0	0	6.7	1	6
1	1	212	1_1_212Wang	CH(CH2CH2CH3)(CH3)CH3	CCCC(C)C	-3.74	211	CCCC(C)C	86.2	4.31	9.688	19.185	11.33	22.906	0.484	0.959	0.566	1.145	20	6	19	5	0	5	2	0.105	0	0	0	14	6	0	0	0	0	0	0	0	0	0	0	0	70	30	0	0	0	6	0
1	1	213	1_1_213Wang	CH(CH2CH3)(CH2CH3)CH3	CCC(C)CC	-3.68	212	CCC(C)CC	86.2	4.31	9.688	19.185	11.33	22.906	0.484	0.959	0.566	1.145	20	6	19	5	0	5	2	0.105	0	0	0	14	6	0	0	0	0	0	0	0	0	0	0	0	70	30	0	0	0	6	0
1	1	214	1_1_214Wang	CH(CH2CH3)(CH3)C[14]=CHCH=CHCH=CH@14	CCC(C)c1ccccc1	-3.89	213	CCC(C)c1ccccc1	134.24	5.593	13.688	23.185	15.33	26.906	0.57	0.966	0.639	1.121	24	10	24	10	6	13	2	0.083	0	0	6	14	10	0	0	0	0	0	0	0	0	0	0	0	58.3	41.7	0	0	0	4	6
1	1	216	1_1_216Wang	CH(=CH2)CH=CH2	C=CC=C	-1.87	215	C=CC=C	54.1	5.41	5.58	9.651	6.284	11.246	0.558	0.965	0.628	1.125	10	4	9	3	2	5	1	0.111	2	0	0	6	4	0	0	0	0	0	0	0	0	0	0	0	60	40	0	0	0	0	4
1	1	217	1_1_217Wang	CH(CH2CH=CH2)(CH3)CH3	C=CCC(C)C	-3.24	216	C=CCC(C)C	84.18	4.677	9.161	17.302	10.568	20.491	0.509	0.961	0.587	1.138	18	6	17	5	1	6	2	0.118	1	0	0	12	6	0	0	0	0	0	0	0	0	0	0	0	66.7	33.3	0	0	0	4	2
1	1	218	1_1_218Wang	CH(CH2CH(CH3)CH3)(CH3)CH3	CC(C)CC(C)C	-4.26	217	CC(C)CC(C)C	100.23	4.358	11.214	22.069	13.091	26.322	0.488	0.96	0.569	1.144	23	7	22	6	0	6	2	0.091	0	0	0	16	7	0	0	0	0	0	0	0	0	0	0	0	69.6	30.4	0	0	0	7	0
1	1	21	1_1_21Wang	BrC[2]=CHCH=C(CH=CH@2)Cl	Clc1ccc(Br)cc1	-3.63	21	Clc1ccc(Br)cc1	191.45	15.954	9.433	12.204	10.494	13.031	0.786	1.017	0.875	1.086	12	8	12	8	6	11	0	0	0	0	6	4	6	0	0	0	0	0	1	1	0	2	2	2	33.3	50	0	0	16.7	0	6
1	1	220	1_1_220Wang	CH(CH3)(CH3)C[11]=CHCH=C(CH=CH@11)CH3	Cc1ccc(C(C)C)cc1	-3.77	219	Cc1ccc(C(C)C)cc1	134.24	5.593	13.688	23.185	15.33	26.906	0.57	0.966	0.639	1.121	24	10	24	10	6	13	1	0.042	0	0	6	14	10	0	0	0	0	0	0	0	0	0	0	0	58.3	41.7	0	0	0	4	6
1	1	221	1_1_221Wang	CH(CH3)(CH3)C[11]=CHCH=CHCH=CH@11	CC(C)c1ccccc1	-3.27	220	CC(C)c1ccccc1	120.21	5.724	12.161	20.302	13.568	23.491	0.579	0.967	0.646	1.119	21	9	21	9	6	12	1	0.048	0	0	6	12	9	0	0	0	0	0	0	0	0	0	0	0	57.1	42.9	0	0	0	3	6
1	1	229	1_1_229Wang	ClC[2]=C[3]C(=C(CH=C@2OCH3)OCH3)C(C[20](O@3)CH(CH2C(CH=C@20OCH3)=O)CH3)=O	COC1=CC(=O)CC(C)C12Oc1c(Cl)c(OC)cc(OC)c1C2=O	-4.61	228	COC1=CC(=O)CC(C)C12Oc1c(Cl)c(OC)cc(OC)c1C2=O	352.79	8.605	26.858	42.24	27.438	45.937	0.655	1.03	0.669	1.12	41	24	43	26	9	32	3	0.07	3	0	6	17	17	0	6	0	0	0	1	0	0	1	7	1	41.5	41.5	0	14.6	2.4	7	10
1	1	22	1_1_22Wang	BrC[2]=CHCH=C(CH=CH@2)C(OH)(C[15]=CHCH=C(CH=CH@15)Br)C(=O)OCH(CH3)CH3	CC(C)OC(=O)C(O)(c1ccc(Br)cc1)c1ccc(Br)cc1	-4.93	22	CC(C)OC(=O)C(O)(c1ccc(Br)cc1)c1ccc(Br)cc1	428.13	11.267	25.936	38.393	27.921	42.048	0.683	1.01	0.735	1.107	38	22	39	23	13	30	5	0.128	1	0	12	16	17	0	3	0	0	0	0	2	0	2	5	2	42.1	44.7	0	7.9	5.3	4	13
1	1	230	1_1_230Wang	ClC[2]C[3]=C(C(=CHCH=@2)OH)C(C[13]=C(C[15](CH(CH2CH@13C@3(OH)CH3)CH(C(=C(C@15=O)C(=O)NH2)OH)N(CH3)CH3)OH)OH)=O	CN(C)C1C(O)=C(C(N)=O)C(=O)C2(O)C(O)=C3C(=O)c4c(O)ccc(Cl)c4C(C)(O)C3CC12	-2.88	229	CN(C)C1C(O)=C(C(N)=O)C(=O)C2(O)C(O)=C3C(=O)c4c(O)ccc(Cl)c4C(C)(O)C3CC12	478.92	8.552	36.383	57.865	36.881	63.183	0.65	1.033	0.659	1.128	56	33	59	36	11	44	2	0.034	5	0	6	23	22	2	8	0	0	0	1	0	0	1	11	1	41.1	39.3	3.6	14.3	1.8	9	13
1	1	231	1_1_231Wang	ClC[2]C[3]=C(C(=CHCH=@2)OH)C(C[13]=C(C[15](CH(CH2CH@13CH@3OH)CH(C(=C(C@15=O)C(=O)NH2)OH)N(CH3)CH3)OH)OH)=O	CN(C)C1C(O)=C(C(N)=O)C(=O)C2(O)C(O)=C3C(=O)c4c(O)ccc(Cl)c4C(O)C3CC12	-2.52	230	CN(C)C1C(O)=C(C(N)=O)C(=O)C2(O)C(O)=C3C(=O)c4c(O)ccc(Cl)c4C(O)C3CC12	464.89	8.772	34.857	54.982	35.119	59.768	0.658	1.037	0.663	1.128	53	32	56	35	11	43	2	0.036	5	0	6	21	21	2	8	0	0	0	1	0	0	1	11	1	39.6	39.6	3.8	15.1	1.9	8	13
1	1	232	1_1_232Wang	ClC[2]C[3]=C(CH=CHCH=@2)CH=CHCH=CH@3	Clc1cccc2ccccc12	-3.93	231	Clc1cccc2ccccc12	162.62	9.034	12.935	17.858	13.904	19.605	0.719	0.992	0.772	1.089	18	11	19	12	11	17.5	0	0	0	0	11	7	10	0	0	0	0	0	1	0	0	1	1	1	38.9	55.6	0	0	5.6	0	10
1	1	233	1_1_233Wang	ClC[2]=C[3]C(=CHCH=CH@2)SC(N@3CH2C(=O)OH)=O	O=C(O)Cn1c(=O)sc2cccc(Cl)c21	-2.61	232	O=C(O)Cn1c(=O)sc2cccc(Cl)c21	243.68	11.604	15.761	22.135	16.159	23.236	0.751	1.054	0.769	1.106	21	15	22	16	8	21	2	0.091	2	0	6	6	9	1	3	0	1	0	1	0	0	2	6	1	28.6	42.9	4.8	14.3	4.8	1	8
1	1	234	1_1_234Wang	ClC[2]C[3]HC[5]HC[7]HOCH@7CH(CH@3C(C@2(Cl)Cl)(C(=C@2Cl)Cl)Cl)CH2@5	ClC1=C(Cl)C2(Cl)C3C4CC(C5OC45)C3C1(Cl)C2(Cl)Cl	-6.29	233	ClC1=C(Cl)C2(Cl)C3C4CC(C5OC45)C3C1(Cl)C2(Cl)Cl	380.9	14.107	21.367	28.455	22.932	29.78	0.791	1.054	0.849	1.103	27	19	31	23	1	24	0	0	1	0	0	8	12	0	1	0	0	0	6	0	0	6	7	6	29.6	44.4	0	3.7	22.2	10	2
1	1	235	1_1_235Wang	ClC[2]C[3]HC[5]HOCH@5CH(CH@3C(C@2(Cl)Cl)(C(=C@2Cl)Cl)Cl)Cl	ClC1=C(Cl)C2(Cl)C3C4OC4C(Cl)C3C1(Cl)C2(Cl)Cl	-6.29	234	ClC1=C(Cl)C2(Cl)C3C4OC4C(Cl)C3C1(Cl)C2(Cl)Cl	389.3	16.926	19.668	24.895	21.028	25.309	0.855	1.082	0.914	1.1	23	18	26	21	1	22	0	0	1	0	0	5	10	0	1	0	0	0	7	0	0	7	8	7	21.7	43.5	0	4.3	30.4	8	2
1	1	236	1_1_236Wang	ClC[2]C[3]HCH(C(C@2(Cl)Cl)(C(=C@2Cl)Cl)Cl)C[16]HCH2CH@3CH=CH@16	ClC1=C(Cl)C2(Cl)C3C4C=CC(C4)C3C1(Cl)C2(Cl)Cl	-7.33	235	ClC1=C(Cl)C2(Cl)C3C4C=CC(C4)C3C1(Cl)C2(Cl)Cl	364.9	14.035	20.653	27.127	22.477	28.57	0.794	1.043	0.865	1.099	26	18	29	21	2	23	0	0	2	0	0	8	12	0	0	0	0	0	6	0	0	6	6	6	30.8	46.2	0	0	23.1	8	4
1	1	237	1_1_237Wang	ClC[2]C[3]HCH(C(C@2(Cl)Cl)(C(=C@2Cl)Cl)Cl)CH2CH(CH@3Cl)Cl	ClC1=C(Cl)C2(Cl)C3C(Cl)C(Cl)CC3C1(Cl)C2(Cl)Cl	-6.86	236	ClC1=C(Cl)C2(Cl)C3C(Cl)C(Cl)CC3C1(Cl)C2(Cl)Cl	409.76	17.073	20.308	25.775	22.193	26.458	0.846	1.074	0.925	1.102	24	18	26	20	1	21	0	0	1	0	0	6	10	0	0	0	0	0	8	0	0	8	8	8	25	41.7	0	0	33.3	8	2
1	1	238	1_1_238Wang	ClC[2]C[3]HCH(C(C@2(Cl)Cl)(C(=C@2Cl)Cl)Cl)CH=CHCH2@3	ClC1=C(Cl)C2(Cl)C3CC=CC3C1(Cl)C2(Cl)Cl	-5.64	237	ClC1=C(Cl)C2(Cl)C3CC=CC3C1(Cl)C2(Cl)Cl	338.86	15.403	18.126	23.244	19.716	24.155	0.824	1.057	0.896	1.098	22	16	24	18	2	20	0	0	2	0	0	6	10	0	0	0	0	0	6	0	0	6	6	6	27.3	45.5	0	0	27.3	6	4
1	1	239	1_1_239Wang	ClC[2]C[3]HCH(C(C@2(Cl)Cl)(C(=C@2Cl)Cl)Cl)CH=CHCH@3Cl	ClC1=C(Cl)C2(Cl)C3C(Cl)C=CC3C1(Cl)C2(Cl)Cl	-6.32	238	ClC1=C(Cl)C2(Cl)C3C(Cl)C=CC3C1(Cl)C2(Cl)Cl	373.3	16.968	18.953	23.568	20.574	24.099	0.862	1.071	0.935	1.095	22	17	24	19	2	21	0	0	2	0	0	5	10	0	0	0	0	0	7	0	0	7	7	7	22.7	45.5	0	0	31.8	6	4
1	1	23	1_1_23Wang	BrC[2]=CHCH=C(CH=CH@2)NHC(=O)CH3	CC(=O)Nc1ccc(Br)cc1	-3.08	23	CC(=O)Nc1ccc(Br)cc1	214.07	11.267	12.869	19.193	13.858	21.21	0.677	1.01	0.729	1.116	19	11	19	11	7	15	1	0.053	1	0	6	8	8	1	1	0	0	0	0	1	0	1	3	1	42.1	42.1	5.3	5.3	5.3	1	7
1	1	240	1_1_240Wang	ClC[2]C[3]HCH(C(C@2(Cl)Cl)(C(=C@2Cl)Cl)Cl)CH=CHCH@3OH	OC1C=CC2C1C1(Cl)C(Cl)=C(Cl)C2(Cl)C1(Cl)Cl	-5.46	239	OC1C=CC2C1C1(Cl)C(Cl)=C(Cl)C2(Cl)C1(Cl)Cl	354.86	15.429	18.841	24.571	20.17	25.365	0.819	1.068	0.877	1.103	23	17	25	19	2	21	0	0	2	0	0	6	10	0	1	0	0	0	6	0	0	6	7	6	26.1	43.5	0	4.3	26.1	6	4
1	1	241	1_1_241Wang	ClC[2]C[3]N=CHCH=NC=@3C(=C(C=@2Cl)Cl)Cl	Clc1c(Cl)c(Cl)c2nccnc2c1Cl	-5.43	240	Clc1c(Cl)c(Cl)c2nccnc2c1Cl	267.92	16.745	14.406	17.266	14.966	17.603	0.9	1.079	0.935	1.1	16	14	17	15	11	20.5	0	0	0	0	11	2	8	2	0	0	0	0	4	0	0	4	6	4	12.5	50	12.5	0	25	0	8
1	1	242	1_1_242Wang	ClC[2]C[3]=NSN=C@3C(=CHC=@2Cl)Cl	Clc1cc(Cl)c2nsnc2c1Cl	-4.98	241	Clc1cc(Cl)c2nsnc2c1Cl	239.51	18.424	12.239	14.135	12.994	14.164	0.941	1.087	1	1.09	13	12	14	13	10	18	0	0	0	0	10	1	6	2	0	0	1	0	3	0	0	4	6	3	7.7	46.2	15.4	0	23.1	0	6
1	1	243	1_1_243Wang	ClC[2]=C(C(=C(C(=C@2Cl)Cl)C[10]=C(C(=C(C(=C@10Cl)Cl)Cl)Cl)Cl)Cl)Cl	Clc1c(Cl)c(Cl)c(-c2c(Cl)c(Cl)c(Cl)c(Cl)c2Cl)c(Cl)c1Cl	-11.62	242	Clc1c(Cl)c(Cl)c(-c2c(Cl)c(Cl)c(Cl)c(Cl)c2Cl)c(Cl)c1Cl	498.62	22.665	22.909	24.655	24.386	23.516	1.041	1.121	1.108	1.069	22	22	23	23	12	29	1	0.043	0	0	12	0	12	0	0	0	0	0	10	0	0	10	10	10	0	54.5	0	0	45.5	0	12
1	1	244	1_1_244Wang	ClC[2]=C(C(=C(C(=C@2Cl)Cl)C[10]=C(C(=C(C(=CH@10)Cl)Cl)Cl)Cl)Cl)Cl	Clc1cc(-c2c(Cl)c(Cl)c(Cl)c(Cl)c2Cl)c(Cl)c(Cl)c1Cl	-10.26	243	Clc1cc(-c2c(Cl)c(Cl)c(Cl)c(Cl)c2Cl)c(Cl)c(Cl)c1Cl	464.18	21.099	22.082	24.331	23.528	23.572	1.004	1.106	1.069	1.071	22	21	23	22	12	28	1	0.043	0	0	12	1	12	0	0	0	0	0	9	0	0	9	9	9	4.5	54.5	0	0	40.9	0	12
1	1	245	1_1_245Wang	ClC[2]=C(C(=C(C(=C@2Cl)Cl)C[10]=C(C(=CHC(=C@10Cl)Cl)Cl)Cl)Cl)Cl	Clc1cc(Cl)c(Cl)c(-c2c(Cl)c(Cl)c(Cl)c(Cl)c2Cl)c1Cl	-10.41	244	Clc1cc(Cl)c(Cl)c(-c2c(Cl)c(Cl)c(Cl)c(Cl)c2Cl)c1Cl	464.18	21.099	22.082	24.331	23.528	23.572	1.004	1.106	1.069	1.071	22	21	23	22	12	28	1	0.043	0	0	12	1	12	0	0	0	0	0	9	0	0	9	9	9	4.5	54.5	0	0	40.9	0	12
1	1	247	1_1_247Wang	ClC[2]=C(C(=C(C(=C@2Cl)Cl)C[10]=C(CH=CHC(=CH@10)Cl)Cl)Cl)Cl	Clc1ccc(Cl)c(-c2c(Cl)c(Cl)c(Cl)c(Cl)c2Cl)c1	-8.94	246	Clc1ccc(Cl)c(-c2c(Cl)c(Cl)c(Cl)c(Cl)c2Cl)c1	395.3	17.968	20.427	23.684	21.812	23.684	0.928	1.077	0.991	1.077	22	19	23	20	12	26	1	0.043	0	0	12	3	12	0	0	0	0	0	7	0	0	7	7	7	13.6	54.5	0	0	31.8	0	12
1	1	248	1_1_248Wang	ClC[2]=C(C(=C(C(=C@2Cl)Cl)C[10]=CHCH=CHCH=CH@10)Cl)Cl	Clc1c(Cl)c(Cl)c(-c2ccccc2)c(Cl)c1Cl	-7.92	247	Clc1c(Cl)c(Cl)c(-c2ccccc2)c(Cl)c1Cl	326.42	14.837	18.772	23.037	20.097	23.796	0.853	1.047	0.913	1.082	22	17	23	18	12	24	1	0.043	0	0	12	5	12	0	0	0	0	0	5	0	0	5	5	5	22.7	54.5	0	0	22.7	0	12
1	1	249	1_1_249Wang	ClC[2]=C(C(=C(C(=C@2Cl)Cl)OH)Cl)Cl	Oc1c(Cl)c(Cl)c(Cl)c(Cl)c1Cl	-4.28	248	Oc1c(Cl)c(Cl)c(Cl)c(Cl)c1Cl	266.32	20.486	12.433	14.597	13.028	14.175	0.956	1.123	1.002	1.09	13	12	13	12	6	15	0	0	0	0	6	1	6	0	1	0	0	0	5	0	0	5	6	5	7.7	46.2	0	7.7	38.5	0	6
1	1	24	1_1_24Wang	BrC[2]=CHCH=C(CH=CH@2)OH	Oc1ccc(Br)cc1	-1.09	24	Oc1ccc(Br)cc1	173.01	13.308	9.32	13.207	10.091	14.297	0.717	1.016	0.776	1.1	13	8	13	8	6	11	0	0	0	0	6	5	6	0	1	0	0	0	0	1	0	1	2	1	38.5	46.2	0	7.7	7.7	0	6
1	1	250	1_1_250Wang	ClC[2]=C(C(=C(C(=C@2Cl)C#N)Cl)C#N)Cl	N#Cc1c(Cl)c(Cl)c(Cl)c(C#N)c1Cl	-5.64	249	N#Cc1c(Cl)c(Cl)c(Cl)c(C#N)c1Cl	265.9	18.993	13.88	15.382	14.204	15.188	0.991	1.099	1.015	1.085	14	14	14	14	8	21	0	0	0	2	6	0	8	2	0	0	0	0	4	0	0	4	6	4	0	57.1	14.3	0	28.6	0	6
1	1	251	1_1_251Wang	ClC[2]=C(C(=C(C(=C@2Cl)OCH3)OH)Cl)Cl	COc1c(O)c(Cl)c(Cl)c(Cl)c1Cl	-4.02	250	COc1c(O)c(Cl)c(Cl)c(Cl)c1Cl	261.91	15.406	13.847	18.484	14.386	18.856	0.815	1.087	0.846	1.109	17	13	17	13	6	16	1	0.059	0	0	6	4	7	0	2	0	0	0	4	0	0	4	6	4	23.5	41.2	0	11.8	23.5	1	6
1	1	252	1_1_252Wang	ClC[2]=C(C(=C(CH=C@2Cl)Cl)C[11]=C(C(=C(CH=CH@11)Cl)Cl)Cl)Cl	Clc1ccc(-c2c(Cl)cc(Cl)c(Cl)c2Cl)c(Cl)c1Cl	-8.3	251	Clc1ccc(-c2c(Cl)cc(Cl)c(Cl)c2Cl)c(Cl)c1Cl	395.3	17.968	20.427	23.684	21.812	23.684	0.928	1.077	0.991	1.077	22	19	23	20	12	26	1	0.043	0	0	12	3	12	0	0	0	0	0	7	0	0	7	7	7	13.6	54.5	0	0	31.8	0	12
1	1	253	1_1_253Wang	ClC[2]=C(C(=C(CH=C@2Cl)Cl)C[11]=C(CH=C(C(=CH@11)Cl)Cl)Cl)Cl	Clc1cc(Cl)c(-c2c(Cl)cc(Cl)c(Cl)c2Cl)cc1Cl	-7.92	252	Clc1cc(Cl)c(-c2c(Cl)cc(Cl)c(Cl)c2Cl)cc1Cl	395.3	17.968	20.427	23.684	21.812	23.684	0.928	1.077	0.991	1.077	22	19	23	20	12	26	1	0.043	0	0	12	3	12	0	0	0	0	0	7	0	0	7	7	7	13.6	54.5	0	0	31.8	0	12
1	1	254	1_1_254Wang	ClC[2]=C(C(=C(CH=C@2Cl)Cl)C[11]=C(CH=CHCH=CH@11)Cl)Cl	Clc1ccccc1-c1c(Cl)cc(Cl)c(Cl)c1Cl	-7.43	253	Clc1ccccc1-c1c(Cl)cc(Cl)c(Cl)c1Cl	326.42	14.837	18.772	23.037	20.097	23.796	0.853	1.047	0.913	1.082	22	17	23	18	12	24	1	0.043	0	0	12	5	12	0	0	0	0	0	5	0	0	5	5	5	22.7	54.5	0	0	22.7	0	12
1	1	255	1_1_255Wang	ClC[2]=C(C(=C(CH=C@2Cl)Cl)C[11]=CHC(=C(CH=CH@11)Cl)Cl)Cl	Clc1ccc(-c2c(Cl)cc(Cl)c(Cl)c2Cl)cc1Cl	-7.66	254	Clc1ccc(-c2c(Cl)cc(Cl)c(Cl)c2Cl)cc1Cl	360.86	16.403	19.599	23.36	20.954	23.74	0.891	1.062	0.952	1.079	22	18	23	19	12	25	1	0.043	0	0	12	4	12	0	0	0	0	0	6	0	0	6	6	6	18.2	54.5	0	0	27.3	0	12
1	1	257	1_1_257Wang	ClC[2]=C(C(=C(CH=CH@2)Cl)C(=O)OH)OCH3	COc1c(Cl)ccc(Cl)c1C(=O)O	-1.7	256	COc1c(Cl)ccc(Cl)c1C(=O)O	221.04	11.634	13.907	20.164	14.125	21.177	0.732	1.061	0.743	1.115	19	13	19	13	7	17	2	0.105	1	0	6	6	8	0	3	0	0	0	2	0	0	2	5	2	31.6	42.1	0	15.8	10.5	1	7
1	1	258	1_1_258Wang	ClC[2]=C(C(=CHC(=C@2Cl)C[10]=C(C(=C(C(=CH@10)Cl)Cl)Cl)Cl)Cl)Cl	Clc1cc(-c2cc(Cl)c(Cl)c(Cl)c2Cl)c(Cl)c(Cl)c1Cl	-9.16	257	Clc1cc(-c2cc(Cl)c(Cl)c(Cl)c2Cl)c(Cl)c(Cl)c1Cl	429.74	19.534	21.254	24.008	22.67	23.628	0.966	1.091	1.03	1.074	22	20	23	21	12	27	1	0.043	0	0	12	2	12	0	0	0	0	0	8	0	0	8	8	8	9.1	54.5	0	0	36.4	0	12
1	1	259	1_1_259Wang	ClC[2]=C(C(=CHC(=C@2Cl)C[10]=C(C(=CHCH=CH@10)Cl)Cl)Cl)Cl	Clc1cccc(-c2cc(Cl)c(Cl)c(Cl)c2Cl)c1Cl	-8.42	258	Clc1cccc(-c2cc(Cl)c(Cl)c(Cl)c2Cl)c1Cl	360.86	16.403	19.599	23.36	20.954	23.74	0.891	1.062	0.952	1.079	22	18	23	19	12	25	1	0.043	0	0	12	4	12	0	0	0	0	0	6	0	0	6	6	6	18.2	54.5	0	0	27.3	0	12
1	1	25	1_1_25Wang	BrC[2]=CHCH=CHCH=CH@2	Brc1ccccc1	-2.55	25	Brc1ccccc1	157.01	13.084	8.606	11.88	9.637	13.087	0.717	0.99	0.803	1.091	12	7	12	7	6	10	0	0	0	0	6	5	6	0	0	0	0	0	0	1	0	1	1	1	41.7	50	0	0	8.3	0	6
1	1	261	1_1_261Wang	ClC[2]=C(C(=CHC(=C@2Cl)C[10]=C(CH=CHC(=CH@10)Cl)Cl)Cl)Cl	Clc1ccc(Cl)c(-c2cc(Cl)c(Cl)c(Cl)c2Cl)c1	-7.68	260	Clc1ccc(Cl)c(-c2cc(Cl)c(Cl)c(Cl)c2Cl)c1	360.86	16.403	19.599	23.36	20.954	23.74	0.891	1.062	0.952	1.079	22	18	23	19	12	25	1	0.043	0	0	12	4	12	0	0	0	0	0	6	0	0	6	6	6	18.2	54.5	0	0	27.3	0	12
1	1	262	1_1_262Wang	ClC[2]=C(C(=CHC(=C@2Cl)C[10]=C(CH=CHCH=CH@10)Cl)Cl)Cl	Clc1ccccc1-c1cc(Cl)c(Cl)c(Cl)c1Cl	-7.21	261	Clc1ccccc1-c1cc(Cl)c(Cl)c(Cl)c1Cl	326.42	14.837	18.772	23.037	20.097	23.796	0.853	1.047	0.913	1.082	22	17	23	18	12	24	1	0.043	0	0	12	5	12	0	0	0	0	0	5	0	0	5	5	5	22.7	54.5	0	0	22.7	0	12
1	1	263	1_1_263Wang	ClC[2]=C(C(=CHC(=C@2Cl)C[10]=CHC(=C(CH=CH@10)Cl)Cl)Cl)Cl	Clc1ccc(-c2cc(Cl)c(Cl)c(Cl)c2Cl)cc1Cl	-7.82	262	Clc1ccc(-c2cc(Cl)c(Cl)c(Cl)c2Cl)cc1Cl	360.86	16.403	19.599	23.36	20.954	23.74	0.891	1.062	0.952	1.079	22	18	23	19	12	25	1	0.043	0	0	12	4	12	0	0	0	0	0	6	0	0	6	6	6	18.2	54.5	0	0	27.3	0	12
1	1	264	1_1_264Wang	ClC[2]=C(C(=CHC(=C@2Cl)C[10]=CHCH=CHCH=CH@10)Cl)Cl	Clc1cc(-c2ccccc2)c(Cl)c(Cl)c1Cl	-7.16	263	Clc1cc(-c2ccccc2)c(Cl)c(Cl)c1Cl	291.98	13.272	17.944	22.713	19.239	23.852	0.816	1.032	0.874	1.084	22	16	23	17	12	23	1	0.043	0	0	12	6	12	0	0	0	0	0	4	0	0	4	4	4	27.3	54.5	0	0	18.2	0	12
1	1	265	1_1_265Wang	ClC[2]=C(C(=CHC(=C@2Cl)Cl)Cl)Cl	Clc1cc(Cl)c(Cl)c(Cl)c1Cl	-5.65	264	Clc1cc(Cl)c(Cl)c(Cl)c1Cl	250.32	20.86	11.718	13.269	12.574	12.966	0.976	1.106	1.048	1.08	12	11	12	11	6	14	0	0	0	0	6	1	6	0	0	0	0	0	5	0	0	5	5	5	8.3	50	0	0	41.7	0	6
1	1	268	1_1_268Wang	ClC[2]=C(C(=CHC(=CH@2)Cl)Cl)C[12]=C(CH=CHCH=C@12Cl)Cl	Clc1cc(Cl)c(-c2c(Cl)cccc2Cl)c(Cl)c1	-7.32	267	Clc1cc(Cl)c(-c2c(Cl)cccc2Cl)c(Cl)c1	326.42	14.837	18.772	23.037	20.097	23.796	0.853	1.047	0.913	1.082	22	17	23	18	12	24	1	0.043	0	0	12	5	12	0	0	0	0	0	5	0	0	5	5	5	22.7	54.5	0	0	22.7	0	12
1	1	269	1_1_269Wang	ClC[2]=C(C(=CHC(=CH@2)Cl)Cl)C[12]=CHCH=CHCH=CH@12	Clc1cc(Cl)c(-c2ccccc2)c(Cl)c1	-6.14	268	Clc1cc(Cl)c(-c2ccccc2)c(Cl)c1	257.54	11.706	17.117	22.389	18.381	23.908	0.778	1.018	0.835	1.087	22	15	23	16	12	22	1	0.043	0	0	12	7	12	0	0	0	0	0	3	0	0	3	3	3	31.8	54.5	0	0	13.6	0	12
1	1	26	1_1_26Wang	BrC[2]HCH2CH2CH2CH2CH2@2	BrC1CCCCC1	-2.3	26	BrC1CCCCC1	163.07	9.059	10.186	17.531	11.921	20.333	0.566	0.974	0.662	1.13	18	7	18	7	0	7	0	0	0	0	0	11	6	0	0	0	0	0	0	1	0	1	1	1	61.1	33.3	0	0	5.6	6	0
1	1	270	1_1_270Wang	ClC[2]=C(C(=CHC(=CH@2)Cl)Cl)OH	Oc1c(Cl)cc(Cl)cc1Cl	-2.34	269	Oc1c(Cl)cc(Cl)cc1Cl	197.44	15.188	10.778	13.949	11.312	14.287	0.829	1.073	0.87	1.099	13	10	13	10	6	13	0	0	0	0	6	3	6	0	1	0	0	0	3	0	0	3	4	3	23.1	46.2	0	7.7	23.1	0	6
1	1	271	1_1_271Wang	ClC[2]=C(C(=CHCH=C@2Cl)C[11]=C(C(=C(CH=CH@11)Cl)Cl)Cl)Cl	Clc1ccc(-c2ccc(Cl)c(Cl)c2Cl)c(Cl)c1Cl	-8.01	270	Clc1ccc(-c2ccc(Cl)c(Cl)c2Cl)c(Cl)c1Cl	360.86	16.403	19.599	23.36	20.954	23.74	0.891	1.062	0.952	1.079	22	18	23	19	12	25	1	0.043	0	0	12	4	12	0	0	0	0	0	6	0	0	6	6	6	18.2	54.5	0	0	27.3	0	12
1	1	273	1_1_273Wang	ClC[2]=C(C(=CHCH=C@2Cl)C[11]=C(CH=C(C(=CH@11)Cl)Cl)Cl)Cl	Clc1cc(Cl)c(-c2ccc(Cl)c(Cl)c2Cl)cc1Cl	-8.32	272	Clc1cc(Cl)c(-c2ccc(Cl)c(Cl)c2Cl)cc1Cl	360.86	16.403	19.599	23.36	20.954	23.74	0.891	1.062	0.952	1.079	22	18	23	19	12	25	1	0.043	0	0	12	4	12	0	0	0	0	0	6	0	0	6	6	6	18.2	54.5	0	0	27.3	0	12
1	1	275	1_1_275Wang	ClC[2]=C(C(=CHCH=C@2Cl)C[11]=C(CH=CHC(=CH@11)Cl)Cl)Cl	Clc1ccc(Cl)c(-c2ccc(Cl)c(Cl)c2Cl)c1	-7.91	274	Clc1ccc(Cl)c(-c2ccc(Cl)c(Cl)c2Cl)c1	326.42	14.837	18.772	23.037	20.097	23.796	0.853	1.047	0.913	1.082	22	17	23	18	12	24	1	0.043	0	0	12	5	12	0	0	0	0	0	5	0	0	5	5	5	22.7	54.5	0	0	22.7	0	12
1	1	276	1_1_276Wang	ClC[2]=C(C(=CHCH=C@2Cl)C[11]=CHC(=C(CH=CH@11)Cl)Cl)Cl	Clc1ccc(-c2ccc(Cl)c(Cl)c2Cl)cc1Cl	-7.05	275	Clc1ccc(-c2ccc(Cl)c(Cl)c2Cl)cc1Cl	326.42	14.837	18.772	23.037	20.097	23.796	0.853	1.047	0.913	1.082	22	17	23	18	12	24	1	0.043	0	0	12	5	12	0	0	0	0	0	5	0	0	5	5	5	22.7	54.5	0	0	22.7	0	12
1	1	277	1_1_277Wang	ClC[2]=C(C(=CHCH=C@2Cl)Cl)Cl	Clc1ccc(Cl)c(Cl)c1Cl	-4.57	276	Clc1ccc(Cl)c(Cl)c1Cl	215.88	17.99	10.89	12.946	11.716	13.022	0.908	1.079	0.976	1.085	12	10	12	10	6	13	0	0	0	0	6	2	6	0	0	0	0	0	4	0	0	4	4	4	16.7	50	0	0	33.3	0	6
1	1	279	1_1_279Wang	ClC[2]=C(C(=CHCH=CH@2)Cl)C[12]=C(CH=CHC(=CH@12)Cl)Cl	Clc1ccc(Cl)c(-c2c(Cl)cccc2Cl)c1	-6.8	278	Clc1ccc(Cl)c(-c2c(Cl)cccc2Cl)c1	291.98	13.272	17.944	22.713	19.239	23.852	0.816	1.032	0.874	1.084	22	16	23	17	12	23	1	0.043	0	0	12	6	12	0	0	0	0	0	4	0	0	4	4	4	27.3	54.5	0	0	18.2	0	12
1	1	27	1_1_27Wang	BrC[2]=C(CH=NN(C@2=O)C[10]=CHCH=CHCH=CH@10)NH2	Nc1cnn(-c2ccccc2)c(=O)c1Br	-3.12	27	Nc1cnn(-c2ccccc2)c(=O)c1Br	266.11	11.57	16.385	23.513	17.108	25.792	0.712	1.022	0.744	1.121	23	15	24	16	9	22	1	0.042	3	0	6	8	10	3	1	0	0	0	0	1	0	1	5	1	34.8	43.5	13	4.3	4.3	0	10
1	1	280	1_1_280Wang	ClC[2]=C(C(=CHCH=CH@2)Cl)C[12]=C(CH=CHCH=C@12Cl)Cl	Clc1cccc(Cl)c1-c1c(Cl)cccc1Cl	-7.39	279	Clc1cccc(Cl)c1-c1c(Cl)cccc1Cl	291.98	13.272	17.944	22.713	19.239	23.852	0.816	1.032	0.874	1.084	22	16	23	17	12	23	1	0.043	0	0	12	6	12	0	0	0	0	0	4	0	0	4	4	4	27.3	54.5	0	0	18.2	0	12
1	1	282	1_1_282Wang	ClC[2]=C(C(=CHCH=CH@2)Cl)C[12]=CHCH=CHCH=CH@12	Clc1cccc(Cl)c1-c1ccccc1	-5.21	281	Clc1cccc(Cl)c1-c1ccccc1	223.1	10.141	16.289	22.065	17.523	23.964	0.74	1.003	0.796	1.089	22	14	23	15	12	21	1	0.043	0	0	12	8	12	0	0	0	0	0	2	0	0	2	2	2	36.4	54.5	0	0	9.1	0	12
1	1	283	1_1_283Wang	ClC[2]=C(C(=CHCH=CH@2)Cl)CH2OH	OCc1c(Cl)cccc1Cl	-2.1	282	OCc1c(Cl)cccc1Cl	177.03	11.064	11.477	16.509	12.216	17.758	0.717	1.032	0.763	1.11	16	10	16	10	6	13	1	0.063	0	0	6	6	7	0	1	0	0	0	2	0	0	2	3	2	37.5	43.8	0	6.3	12.5	1	6
1	1	284	1_1_284Wang	ClC[2]=C(C(=CHCH=CH@2)Cl)C#N	N#Cc1c(Cl)cccc1Cl	-4.24	283	N#Cc1c(Cl)cccc1Cl	172.01	13.232	10.73	13.516	11.244	14.217	0.825	1.04	0.865	1.094	13	10	13	10	7	15	0	0	0	1	6	3	7	1	0	0	0	0	2	0	0	2	3	2	23.1	53.8	7.7	0	15.4	0	6
1	1	286	1_1_286Wang	ClC[2]C(=CHC[6]=C(CH=@2)NHCH2NHS@6(=O)=O)S(=O)(=O)NH2	NS(=O)(=O)c1cc2c(cc1Cl)NCNS2(=O)=O	-2.62	285	NS(=O)(=O)c1cc2c(cc1Cl)NCNS2(=O)=O	297.77	11.911	17.706	26.742	18.273	28.362	0.708	1.07	0.731	1.134	25	17	26	18	10	25	1	0.038	4	0	6	8	7	3	4	0	2	0	1	0	0	3	10	1	32	28	12	16	4	1	6
1	1	287	1_1_287Wang	ClC[2]C(=CHC[6]=C(CH=@2)NHCH(N(C@6=O)C[17]=C(CH=CHCH=CH@17)CH3)CH3)S(=O)(=O)NH2	Cc1ccccc1N1C(=O)c2cc(S(N)(=O)=O)c(Cl)cc2NC1C	-3.78	286	Cc1ccccc1N1C(=O)c2cc(S(N)(=O)=O)c(Cl)cc2NC1C	365.87	9.147	26.911	40.873	28.216	44.894	0.673	1.022	0.705	1.122	40	24	42	26	15	35	2	0.048	3	0	12	16	16	3	3	0	1	0	1	0	0	2	8	1	40	40	7.5	7.5	2.5	3	13
1	1	288	1_1_288Wang	ClC[2]C(=CHC[6]=C(CH=@2)NHCH(NHC@6=O)CH2CH3)S(=O)(=O)NH2	CCC1NC(=O)c2cc(S(N)(=O)=O)c(Cl)cc2N1	-3.29	287	CCC1NC(=O)c2cc(S(N)(=O)=O)c(Cl)cc2N1	289.77	9.659	19.857	31.105	20.693	34.063	0.662	1.037	0.69	1.135	30	18	31	19	9	25	2	0.065	3	0	6	12	10	3	3	0	1	0	1	0	0	2	8	1	40	33.3	10	10	3.3	3	7
1	1	289	1_1_289Wang	ClC[2]C(=CHC[6]=C(CH=@2)N=CHNHS@6(=O)=O)S(=O)(=O)NH2	NS(=O)(=O)c1cc2c(cc1Cl)N=CNS2(=O)=O	-3.05	288	NS(=O)(=O)c1cc2c(cc1Cl)N=CNS2(=O)=O	295.75	12.859	17.179	24.858	17.511	25.947	0.747	1.081	0.761	1.128	23	17	24	18	11	26	1	0.042	5	0	6	6	7	3	4	0	2	0	1	0	0	3	10	1	26.1	30.4	13	17.4	4.3	0	7
1	1	290	1_1_290Wang	ClC[2]=C(CH=C(C(=C@2C[9]=C(C(=CHC(=C@9Cl)Cl)Cl)Cl)Cl)Cl)Cl	Clc1cc(Cl)c(Cl)c(-c2c(Cl)c(Cl)cc(Cl)c2Cl)c1Cl	-9.15	289	Clc1cc(Cl)c(Cl)c(-c2c(Cl)c(Cl)cc(Cl)c2Cl)c1Cl	429.74	19.534	21.254	24.008	22.67	23.628	0.966	1.091	1.03	1.074	22	20	23	21	12	27	1	0.043	0	0	12	2	12	0	0	0	0	0	8	0	0	8	8	8	9.1	54.5	0	0	36.4	0	12
1	1	292	1_1_292Wang	ClC[2]=C(CH=C(C(=C@2C[9]=C(CH=CHC(=CH@9)Cl)Cl)Cl)Cl)Cl	Clc1ccc(Cl)c(-c2c(Cl)c(Cl)cc(Cl)c2Cl)c1	-7.42	291	Clc1ccc(Cl)c(-c2c(Cl)c(Cl)cc(Cl)c2Cl)c1	360.86	16.403	19.599	23.36	20.954	23.74	0.891	1.062	0.952	1.079	22	18	23	19	12	25	1	0.043	0	0	12	4	12	0	0	0	0	0	6	0	0	6	6	6	18.2	54.5	0	0	27.3	0	12
1	1	294	1_1_294Wang	ClC[2]=C(CH=C(C(=CH@2)Cl)C[11]=C(CH=C(C(=CH@11)Cl)Cl)Cl)Cl	Clc1cc(Cl)c(-c2cc(Cl)c(Cl)cc2Cl)cc1Cl	-8.56	293	Clc1cc(Cl)c(-c2cc(Cl)c(Cl)cc2Cl)cc1Cl	360.86	16.403	19.599	23.36	20.954	23.74	0.891	1.062	0.952	1.079	22	18	23	19	12	25	1	0.043	0	0	12	4	12	0	0	0	0	0	6	0	0	6	6	6	18.2	54.5	0	0	27.3	0	12
1	1	295	1_1_295Wang	ClC[2]=C(CH=C(C(=CH@2)Cl)C[11]=C(CH=CHC(=CH@11)Cl)Cl)Cl	Clc1ccc(Cl)c(-c2cc(Cl)c(Cl)cc2Cl)c1	-7.89	294	Clc1ccc(Cl)c(-c2cc(Cl)c(Cl)cc2Cl)c1	326.42	14.837	18.772	23.037	20.097	23.796	0.853	1.047	0.913	1.082	22	17	23	18	12	24	1	0.043	0	0	12	5	12	0	0	0	0	0	5	0	0	5	5	5	22.7	54.5	0	0	22.7	0	12
1	1	296	1_1_296Wang	ClC[2]=C(CH=C(C(=CH@2)Cl)C[11]=CHC(=C(CH=CH@11)Cl)Cl)Cl	Clc1ccc(-c2cc(Cl)c(Cl)cc2Cl)cc1Cl	-7.39	295	Clc1ccc(-c2cc(Cl)c(Cl)cc2Cl)cc1Cl	326.42	14.837	18.772	23.037	20.097	23.796	0.853	1.047	0.913	1.082	22	17	23	18	12	24	1	0.043	0	0	12	5	12	0	0	0	0	0	5	0	0	5	5	5	22.7	54.5	0	0	22.7	0	12
1	1	297	1_1_297Wang	ClC[2]=C(CH=C(C(=CH@2)Cl)C[11]=CHCH=CHCH=CH@11)Cl	Clc1cc(Cl)c(-c2ccccc2)cc1Cl	-6.27	296	Clc1cc(Cl)c(-c2ccccc2)cc1Cl	257.54	11.706	17.117	22.389	18.381	23.908	0.778	1.018	0.835	1.087	22	15	23	16	12	22	1	0.043	0	0	12	7	12	0	0	0	0	0	3	0	0	3	3	3	31.8	54.5	0	0	13.6	0	12
1	1	29	1_1_29Wang	BrC(Br)(Br)Br	BrC(Br)(Br)Br	-3.14	29	BrC(Br)(Br)Br	331.61	66.322	6.154	5.684	7.932	5.197	1.231	1.137	1.586	1.039	5	5	4	4	0	4	0	0	0	0	0	0	1	0	0	0	0	0	0	4	0	4	4	4	0	20	0	0	80	1	0
1	1	2	1_1_2Wang	BrC[2]=C(C(=CHC(=CH@2)C#N)Br)OH	N#Cc1cc(Br)c(O)c(Br)c1	-3.33	2	N#Cc1cc(Br)c(O)c(Br)c1	276.91	19.779	11.84	14.655	12.688	15.221	0.846	1.047	0.906	1.087	14	11	14	11	7	16	0	0	0	1	6	3	7	1	1	0	0	0	0	2	0	2	4	2	21.4	50	7.1	7.1	14.3	0	6
1	1	300	1_1_300Wang	ClC[2]=C(CH=C(C(=CH@2)Cl)OCH2C(=O)OH)Cl	O=C(O)COc1cc(Cl)c(Cl)cc1Cl	-2.96	299	O=C(O)COc1cc(Cl)c(Cl)cc1Cl	255.48	13.446	14.734	20.487	14.983	21.121	0.775	1.078	0.789	1.112	19	14	19	14	7	18	3	0.158	1	0	6	5	8	0	3	0	0	0	3	0	0	3	6	3	26.3	42.1	0	15.8	15.8	1	7
1	1	301	1_1_301Wang	ClC[2]=C(CH=C(C(=CH@2)Cl)OCH(CH3)CH3)N[22]N=C(OC@22=O)C(CH3)(CH3)CH3	CC(C)Oc1cc(-n2nc(C(C)(C)C)oc2=O)c(Cl)cc1Cl	-5.69	300	CC(C)Oc1cc(-n2nc(C(C)(C)C)oc2=O)c(Cl)cc1Cl	345.25	8.631	25.583	40.785	26.943	45.25	0.64	1.02	0.674	1.131	40	22	41	23	8	28	4	0.098	2	0	6	18	15	2	3	0	0	0	2	0	0	2	7	2	45	37.5	5	7.5	5	7	8
1	1	302	1_1_302Wang	ClC[2]=C(CH=C(C(=CH@2)Cl)OH)Cl	Oc1cc(Cl)c(Cl)cc1Cl	-2.21	301	Oc1cc(Cl)c(Cl)cc1Cl	197.44	15.188	10.778	13.949	11.312	14.287	0.829	1.073	0.87	1.099	13	10	13	10	6	13	0	0	0	0	6	3	6	0	1	0	0	0	3	0	0	3	4	3	23.1	46.2	0	7.7	23.1	0	6
1	1	304	1_1_304Wang	ClC[2]=C(CH=C(C(=CH@2)Cl)OP(=S)(OCH3)OCH3)Cl	COP(=S)(OC)Oc1cc(Cl)c(Cl)cc1Cl	-5.72	303	COP(=S)(OC)Oc1cc(Cl)c(Cl)cc1Cl	321.55	13.398	17.899	25.306	19.835	26.595	0.746	1.054	0.826	1.108	24	16	24	16	7	20	4	0.167	1	0	6	8	8	0	3	1	1	0	3	0	0	5	8	3	33.3	33.3	0	12.5	12.5	2	6
1	1	305	1_1_305Wang	ClC[2]=C(CH=C(C(=CH@2)C(=O)NHCH2CH2N(CH2CH3)CH2CH3)OCH3)NH2	CCN(CC)CCNC(=O)c1cc(Cl)c(N)cc1OC	-3.18	304	CCN(CC)CCNC(=O)c1cc(Cl)c(N)cc1OC	299.84	7.139	24.589	42.12	26.398	48.01	0.585	1.003	0.629	1.143	42	20	42	20	7	24	7	0.167	1	0	6	22	14	3	2	0	0	0	1	0	0	1	6	1	52.4	33.3	7.1	4.8	2.4	7	7
1	1	306	1_1_306Wang	ClC[2]=C(CH=C(C(=CH@2)NHCH2C[15]OCH=CHCH=@15)C(=O)OH)S(=O)(=O)NH2	NS(=O)(=O)c1cc(C(=O)O)c(NCc2ccco2)cc1Cl	-3.66	305	NS(=O)(=O)c1cc(C(=O)O)c(NCc2ccco2)cc1Cl	330.77	10.337	22.265	33.658	22.597	35.984	0.696	1.052	0.706	1.124	32	21	33	22	14	30.5	5	0.152	3	0	11	11	12	2	5	0	1	0	1	0	0	2	9	1	34.4	37.5	6.3	15.6	3.1	1	11
1	1	307	1_1_307Wang	ClC[2]=C(CH=C(C(=CH@2)OCH3)OH)Cl	COc1cc(Cl)c(Cl)cc1O	-2.53	306	COc1cc(Cl)c(Cl)cc1O	193.03	11.355	12.192	17.836	12.67	18.968	0.717	1.049	0.745	1.116	17	11	17	11	6	14	1	0.059	0	0	6	6	7	0	2	0	0	0	2	0	0	2	4	2	35.3	41.2	0	11.8	11.8	1	6
1	1	308	1_1_308Wang	ClC[2]=C(CH=C(C(=CH@2)OH)C(=O)NHC[16]=C(CH=CHCH=C@16CH3)CH3)S(=O)(=O)NH2	Cc1cccc(C)c1NC(=O)c1cc(S(N)(=O)=O)c(Cl)cc1O	-3.79	307	Cc1cccc(C)c1NC(=O)c1cc(S(N)(=O)=O)c(Cl)cc1O	354.84	9.338	25.604	39.098	26.665	42.605	0.674	1.029	0.702	1.121	38	23	39	24	15	33	3	0.077	3	0	12	15	15	2	4	0	1	0	1	0	0	2	8	1	39.5	39.5	5.3	10.5	2.6	2	13
1	1	309	1_1_309Wang	ClC[2]=C(CH=C(CH=C@2C[10]=C(CH=C(C(=CH@10)Cl)Cl)Cl)Cl)Cl	Clc1cc(Cl)c(Cl)c(-c2cc(Cl)c(Cl)cc2Cl)c1	-8.6	308	Clc1cc(Cl)c(Cl)c(-c2cc(Cl)c(Cl)cc2Cl)c1	360.86	16.403	19.599	23.36	20.954	23.74	0.891	1.062	0.952	1.079	22	18	23	19	12	25	1	0.043	0	0	12	4	12	0	0	0	0	0	6	0	0	6	6	6	18.2	54.5	0	0	27.3	0	12
1	1	310	1_1_310Wang	ClC[2]=C(CH=C(CH=C@2C[10]=C(CH=C(CH=C@10Cl)Cl)Cl)Cl)Cl	Clc1cc(Cl)c(-c2cc(Cl)cc(Cl)c2Cl)c(Cl)c1	-8.71	309	Clc1cc(Cl)c(-c2cc(Cl)cc(Cl)c2Cl)c(Cl)c1	360.86	16.403	19.599	23.36	20.954	23.74	0.891	1.062	0.952	1.079	22	18	23	19	12	25	1	0.043	0	0	12	4	12	0	0	0	0	0	6	0	0	6	6	6	18.2	54.5	0	0	27.3	0	12
1	1	311	1_1_311Wang	ClC[2]=C(CH=C(CH=C@2CH3)OH)CH3	Cc1cc(O)cc(C)c1Cl	-2.8	310	Cc1cc(O)cc(C)c1Cl	156.62	8.243	12.176	19.069	13.119	21.229	0.641	1.004	0.69	1.117	19	10	19	10	6	13	0	0	0	0	6	9	8	0	1	0	0	0	1	0	0	1	2	1	47.4	42.1	0	5.3	5.3	2	6
1	1	312	1_1_312Wang	ClC[2]=C(CH=C(CH=C@2Cl)Cl)Cl	Clc1cc(Cl)c(Cl)c(Cl)c1	-4.63	311	Clc1cc(Cl)c(Cl)c(Cl)c1	215.88	17.99	10.89	12.946	11.716	13.022	0.908	1.079	0.976	1.085	12	10	12	10	6	13	0	0	0	0	6	2	6	0	0	0	0	0	4	0	0	4	4	4	16.7	50	0	0	33.3	0	6
1	1	313	1_1_313Wang	ClC[2]=C(CH=C(CH=C@2C(=O)OCH3)Cl)NH2	COC(=O)c1cc(Cl)cc(N)c1Cl	-3.26	312	COC(=O)c1cc(Cl)cc(N)c1Cl	220.06	11.003	14.213	20.938	14.676	22.466	0.711	1.047	0.734	1.123	20	13	20	13	7	17	2	0.1	1	0	6	7	8	1	2	0	0	0	2	0	0	2	5	2	35	40	5	10	10	1	7
1	1	314	1_1_314Wang	ClC[2]=C(CH=C(CH=C@2C(=O)OH)Cl)NH2	Nc1cc(Cl)cc(C(=O)O)c1Cl	-2.47	313	Nc1cc(Cl)cc(C(=O)O)c1Cl	206.03	12.119	12.686	18.055	12.915	19.051	0.746	1.062	0.76	1.121	17	12	17	12	7	16	1	0.059	1	0	6	5	7	1	2	0	0	0	2	0	0	2	5	2	29.4	41.2	5.9	11.8	11.8	0	7
1	1	317	1_1_317Wang	ClC[2]=C(CH=C(CH=CH@2)Cl)C[12]=C(CH=CHC(=CH@12)Cl)Cl	Clc1ccc(Cl)c(-c2cc(Cl)ccc2Cl)c1	-7	316	Clc1ccc(Cl)c(-c2cc(Cl)ccc2Cl)c1	291.98	13.272	17.944	22.713	19.239	23.852	0.816	1.032	0.874	1.084	22	16	23	17	12	23	1	0.043	0	0	12	6	12	0	0	0	0	0	4	0	0	4	4	4	27.3	54.5	0	0	18.2	0	12
1	1	318	1_1_318Wang	ClC[2]=C(CH=C(CH=CH@2)Cl)C[12]=C(CH=CHCH=CH@12)Cl	Clc1ccc(Cl)c(-c2ccccc2Cl)c1	-6.02	317	Clc1ccc(Cl)c(-c2ccccc2Cl)c1	257.54	11.706	17.117	22.389	18.381	23.908	0.778	1.018	0.835	1.087	22	15	23	16	12	22	1	0.043	0	0	12	7	12	0	0	0	0	0	3	0	0	3	3	3	31.8	54.5	0	0	13.6	0	12
1	1	319	1_1_319Wang	ClC[2]=C(CH=C(CH=CH@2)Cl)C[12]=CHC(=CHCH=CH@12)Cl	Clc1cccc(-c2cc(Cl)ccc2Cl)c1	-6.01	318	Clc1cccc(-c2cc(Cl)ccc2Cl)c1	257.54	11.706	17.117	22.389	18.381	23.908	0.778	1.018	0.835	1.087	22	15	23	16	12	22	1	0.043	0	0	12	7	12	0	0	0	0	0	3	0	0	3	3	3	31.8	54.5	0	0	13.6	0	12
1	1	31	1_1_31Wang	BrC(CH2CH3)(CH2CH3)C(=O)NHC(=O)NH2	CCC(Br)(CC)C(=O)NC(N)=O	-2.68	31	CCC(Br)(CC)C(=O)NC(N)=O	237.12	9.485	14.658	25.389	15.841	28.748	0.586	1.016	0.634	1.15	25	12	24	11	2	13	3	0.125	2	0	0	13	7	2	2	0	0	0	0	1	0	1	5	1	52	28	8	8	4	5	2
1	1	320	1_1_320Wang	ClC[2]=C(CH=C(CH=CH@2)Cl)C[12]=CHCH=C(CH=CH@12)Cl	Clc1ccc(-c2cc(Cl)ccc2Cl)cc1	-6.25	319	Clc1ccc(-c2cc(Cl)ccc2Cl)cc1	257.54	11.706	17.117	22.389	18.381	23.908	0.778	1.018	0.835	1.087	22	15	23	16	12	22	1	0.043	0	0	12	7	12	0	0	0	0	0	3	0	0	3	3	3	31.8	54.5	0	0	13.6	0	12
1	1	322	1_1_322Wang	ClC[2]=C(CH=C(CH=CH@2)OH)CH3	Cc1cc(O)ccc1Cl	-1.57	321	Cc1cc(O)ccc1Cl	142.59	8.912	10.65	16.185	11.358	17.814	0.666	1.012	0.71	1.113	16	9	16	9	6	12	0	0	0	0	6	7	7	0	1	0	0	0	1	0	0	1	2	1	43.8	43.8	0	6.3	6.3	1	6
1	1	324	1_1_324Wang	ClC[2]=C(CH=CHC(=C@2C[10]=C(CH=C(C(=CH@10)Cl)Cl)Cl)Cl)Cl	Clc1cc(Cl)c(-c2c(Cl)ccc(Cl)c2Cl)cc1Cl	-8.65	323	Clc1cc(Cl)c(-c2c(Cl)ccc(Cl)c2Cl)cc1Cl	360.86	16.403	19.599	23.36	20.954	23.74	0.891	1.062	0.952	1.079	22	18	23	19	12	25	1	0.043	0	0	12	4	12	0	0	0	0	0	6	0	0	6	6	6	18.2	54.5	0	0	27.3	0	12
1	1	326	1_1_326Wang	ClC[2]=C(CH=CHC(=C@2C[10]=CHCH=CHCH=CH@10)Cl)Cl	Clc1ccc(Cl)c(-c2ccccc2)c1Cl	-6.29	325	Clc1ccc(Cl)c(-c2ccccc2)c1Cl	257.54	11.706	17.117	22.389	18.381	23.908	0.778	1.018	0.835	1.087	22	15	23	16	12	22	1	0.043	0	0	12	7	12	0	0	0	0	0	3	0	0	3	3	3	31.8	54.5	0	0	13.6	0	12
1	1	327	1_1_327Wang	ClC[2]=C(CH=CHC(=C@2CH2C(=O)OH)Cl)Cl	O=C(O)Cc1c(Cl)ccc(Cl)c1Cl	-3.08	326	O=C(O)Cc1c(Cl)ccc(Cl)c1Cl	239.48	13.304	14.019	19.16	14.528	19.912	0.779	1.064	0.807	1.106	18	13	18	13	7	17	2	0.111	1	0	6	5	8	0	2	0	0	0	3	0	0	3	5	3	27.8	44.4	0	11.1	16.7	1	7
1	1	329	1_1_329Wang	ClC[2]=C(CH=CHC(=CH@2)C[11]=C(CH=C(CH=CH@11)Cl)Cl)Cl	Clc1ccc(-c2ccc(Cl)c(Cl)c2)c(Cl)c1	-7.8	328	Clc1ccc(-c2ccc(Cl)c(Cl)c2)c(Cl)c1	291.98	13.272	17.944	22.713	19.239	23.852	0.816	1.032	0.874	1.084	22	16	23	17	12	23	1	0.043	0	0	12	6	12	0	0	0	0	0	4	0	0	4	4	4	27.3	54.5	0	0	18.2	0	12
1	1	330	1_1_330Wang	ClC[2]=C(CH=CHC(=CH@2)C[11]=C(CH=CHC(=CH@11)Cl)Cl)Cl	Clc1ccc(Cl)c(-c2ccc(Cl)c(Cl)c2)c1	-7.25	329	Clc1ccc(Cl)c(-c2ccc(Cl)c(Cl)c2)c1	291.98	13.272	17.944	22.713	19.239	23.852	0.816	1.032	0.874	1.084	22	16	23	17	12	23	1	0.043	0	0	12	6	12	0	0	0	0	0	4	0	0	4	4	4	27.3	54.5	0	0	18.2	0	12
1	1	331	1_1_331Wang	ClC[2]=C(CH=CHC(=CH@2)C[11]=C(CH=CHCH=CH@11)Cl)Cl	Clc1ccc(-c2ccccc2Cl)cc1Cl	-6.29	330	Clc1ccc(-c2ccccc2Cl)cc1Cl	257.54	11.706	17.117	22.389	18.381	23.908	0.778	1.018	0.835	1.087	22	15	23	16	12	22	1	0.043	0	0	12	7	12	0	0	0	0	0	3	0	0	3	3	3	31.8	54.5	0	0	13.6	0	12
1	1	332	1_1_332Wang	ClC[2]=C(CH=CHC(=CH@2)C[11]=CHC(=C(CH=CH@11)NH2)Cl)NH2	Nc1ccc(-c2ccc(N)c(Cl)c2)cc1Cl	-4.92	331	Nc1ccc(-c2ccc(N)c(Cl)c2)cc1Cl	253.14	9.736	18.332	26.269	19.534	28.961	0.705	1.01	0.751	1.114	26	16	27	17	12	23	1	0.037	0	0	12	10	12	2	0	0	0	0	2	0	0	2	4	2	38.5	46.2	7.7	0	7.7	0	12
1	1	333	1_1_333Wang	ClC[2]=C(CH=CHC(=CH@2)C[11]=CHCH=CHCH=CH@11)Cl	Clc1ccc(-c2ccccc2)cc1Cl	-6.39	332	Clc1ccc(-c2ccccc2)cc1Cl	223.1	10.141	16.289	22.065	17.523	23.964	0.74	1.003	0.796	1.089	22	14	23	15	12	21	1	0.043	0	0	12	8	12	0	0	0	0	0	2	0	0	2	2	2	36.4	54.5	0	0	9.1	0	12
1	1	334	1_1_334Wang	ClC[2]=C(CH=CHC(=CH@2)Cl)C[12]=C(CH=C(CH=CH@12)Cl)Cl	Clc1ccc(-c2ccc(Cl)cc2Cl)c(Cl)c1	-6.51	333	Clc1ccc(-c2ccc(Cl)cc2Cl)c(Cl)c1	291.98	13.272	17.944	22.713	19.239	23.852	0.816	1.032	0.874	1.084	22	16	23	17	12	23	1	0.043	0	0	12	6	12	0	0	0	0	0	4	0	0	4	4	4	27.3	54.5	0	0	18.2	0	12
1	1	335	1_1_335Wang	ClC[2]=C(CH=CHC(=CH@2)Cl)C[12]=C(CH=CHC(=CH@12)Cl)Cl	Clc1ccc(-c2cc(Cl)ccc2Cl)c(Cl)c1	-6.57	334	Clc1ccc(-c2cc(Cl)ccc2Cl)c(Cl)c1	291.98	13.272	17.944	22.713	19.239	23.852	0.816	1.032	0.874	1.084	22	16	23	17	12	23	1	0.043	0	0	12	6	12	0	0	0	0	0	4	0	0	4	4	4	27.3	54.5	0	0	18.2	0	12
1	1	336	1_1_336Wang	ClC[2]=C(CH=CHC(=CH@2)Cl)C[12]=CHCH=C(CH=CH@12)Cl	Clc1ccc(-c2ccc(Cl)cc2Cl)cc1	-6.21	335	Clc1ccc(-c2ccc(Cl)cc2Cl)cc1	257.54	11.706	17.117	22.389	18.381	23.908	0.778	1.018	0.835	1.087	22	15	23	16	12	22	1	0.043	0	0	12	7	12	0	0	0	0	0	3	0	0	3	3	3	31.8	54.5	0	0	13.6	0	12
1	1	337	1_1_337Wang	ClC[2]=C(CH=CHC(=CH@2)Cl)C[12]=CHCH=CHCH=CH@12	Clc1ccc(-c2ccccc2)c(Cl)c1	-5.25	336	Clc1ccc(-c2ccccc2)c(Cl)c1	223.1	10.141	16.289	22.065	17.523	23.964	0.74	1.003	0.796	1.089	22	14	23	15	12	21	1	0.043	0	0	12	8	12	0	0	0	0	0	2	0	0	2	2	2	36.4	54.5	0	0	9.1	0	12
1	1	339	1_1_339Wang	ClC[2]=C(CH=CHC(=CH@2)Cl)Cl	Clc1ccc(Cl)c(Cl)c1	-3.59	338	Clc1ccc(Cl)c(Cl)c1	181.44	15.12	10.063	12.622	10.858	13.078	0.839	1.052	0.905	1.09	12	9	12	9	6	12	0	0	0	0	6	3	6	0	0	0	0	0	3	0	0	3	3	3	25	50	0	0	25	0	6
1	1	340	1_1_340Wang	ClC[2]=C(CH=CHC(=CH@2)Cl)OC[13]=C(CH=C(CH=CH@13)Cl)OH	Oc1cc(Cl)ccc1Oc1ccc(Cl)cc1Cl	-4.46	339	Oc1cc(Cl)ccc1Oc1ccc(Cl)cc1Cl	289.54	12.064	18.546	25.044	19.29	26.327	0.773	1.043	0.804	1.097	24	17	25	18	12	24	2	0.08	0	0	12	7	12	0	2	0	0	0	3	0	0	3	5	3	29.2	50	0	8.3	12.5	0	12
1	1	341	1_1_341Wang	ClC[2]=C(CH=CHC(=CH@2)Cl)OCH2CH2CH2C(=O)OH	O=C(O)CCCOc1ccc(Cl)cc1Cl	-3.67	340	O=C(O)CCCOc1ccc(Cl)cc1Cl	249.1	9.964	16.96	25.931	17.648	28.007	0.678	1.037	0.706	1.12	25	15	25	15	7	19	5	0.2	1	0	6	10	10	0	3	0	0	0	2	0	0	2	5	2	40	40	0	12	8	3	7
1	1	342	1_1_342Wang	ClC[2]=C(CH=CHC(=CH@2)Cl)OCH2C(=O)OH	O=C(O)COc1ccc(Cl)cc1Cl	-2.51	341	O=C(O)COc1ccc(Cl)cc1Cl	221.04	11.634	13.907	20.164	14.125	21.177	0.732	1.061	0.743	1.115	19	13	19	13	7	17	3	0.158	1	0	6	6	8	0	3	0	0	0	2	0	0	2	5	2	31.6	42.1	0	15.8	10.5	1	7
1	1	343	1_1_343Wang	ClC[2]=C(CH=CHC(=CH@2)Cl)OCH(CH3)C(=O)OH	CC(Oc1ccc(Cl)cc1Cl)C(=O)O	-2.45	342	CC(Oc1ccc(Cl)cc1Cl)C(=O)O	235.07	10.685	15.433	23.047	15.886	24.592	0.702	1.048	0.722	1.118	22	14	22	14	7	18	3	0.136	1	0	6	8	9	0	3	0	0	0	2	0	0	2	5	2	36.4	40.9	0	13.6	9.1	2	7
1	1	344	1_1_344Wang	ClC[2]=C(CH=CHC(=CH@2)Cl)OH	Oc1ccc(Cl)cc1Cl	-1.55	343	Oc1ccc(Cl)cc1Cl	163	12.538	9.95	13.626	10.455	14.343	0.765	1.048	0.804	1.103	13	9	13	9	6	12	0	0	0	0	6	4	6	0	1	0	0	0	2	0	0	2	3	2	30.8	46.2	0	7.7	15.4	0	6
1	1	345	1_1_345Wang	ClC[2]=C(CH=CHC(=CH@2)N[11]OC(N(C@11=O)CH3)=O)Cl	Cn1c(=O)on(-c2ccc(Cl)c(Cl)c2)c1=O	-2.82	344	Cn1c(=O)on(-c2ccc(Cl)c(Cl)c2)c1=O	261.07	11.867	16.423	23.484	16.375	24.758	0.746	1.067	0.744	1.125	22	16	23	17	8	22	1	0.043	2	0	6	6	9	2	3	0	0	0	2	0	0	2	7	2	27.3	40.9	9.1	13.6	9.1	1	8
1	1	346	1_1_346Wang	ClC[2]=C(CH=CHC(=CH@2)NH2)Cl	Nc1ccc(Cl)c(Cl)c1	-3.24	345	Nc1ccc(Cl)c(Cl)c1	162.02	11.573	10.257	14.4	11.006	15.632	0.733	1.029	0.786	1.117	14	9	14	9	6	12	0	0	0	0	6	5	6	1	0	0	0	0	2	0	0	2	3	2	35.7	42.9	7.1	0	14.3	0	6
1	1	347	1_1_347Wang	ClC[2]=C(CH=CHC(=CH@2)NHC(=O)CH2CH3)Cl	CCC(=O)Nc1ccc(Cl)c(Cl)c1	-3	346	CCC(=O)Nc1ccc(Cl)c(Cl)c1	218.09	9.913	15.025	22.495	15.983	24.672	0.683	1.022	0.726	1.121	22	13	22	13	7	17	2	0.091	1	0	6	9	9	1	1	0	0	0	2	0	0	2	4	2	40.9	40.9	4.5	4.5	9.1	2	7
1	1	348	1_1_348Wang	ClC[2]=C(CH=CHC(=CH@2)NHC(=O)N(CH2CH2CH2CH3)CH3)Cl	CCCCN(C)C(=O)Nc1ccc(Cl)c(Cl)c1	-4.77	347	CCCCN(C)C(=O)Nc1ccc(Cl)c(Cl)c1	275.2	8.339	20.627	33.247	22.273	37.416	0.625	1.007	0.675	1.134	33	17	33	17	7	21	4	0.121	1	0	6	16	12	2	1	0	0	0	2	0	0	2	5	2	48.5	36.4	6.1	3	6.1	5	7
1	1	34	1_1_34Wang	BrCH2Br	BrCBr	-1.17	34	BrCBr	173.83	34.766	4.104	5.225	5.227	5.514	0.821	1.045	1.045	1.103	5	3	4	2	0	2	0	0	0	0	0	2	1	0	0	0	0	0	0	2	0	2	2	2	40	20	0	0	40	1	0
1	1	350	1_1_350Wang	ClC[2]=C(CH=CHC(=CH@2)NHC(=O)N(CH3)CH3)Cl	CN(C)C(=O)Nc1ccc(Cl)c(Cl)c1	-3.8	349	CN(C)C(=O)Nc1ccc(Cl)c(Cl)c1	233.11	9.713	16.047	24.596	16.989	27.17	0.669	1.025	0.708	1.132	24	14	24	14	7	18	1	0.042	1	0	6	10	9	2	1	0	0	0	2	0	0	2	5	2	41.7	37.5	8.3	4.2	8.3	2	7
1	1	353	1_1_353Wang	ClC[2]=C(CH=CHC(=CH@2)NHC(=O)N(OCH3)CH3)Cl	CON(C)C(=O)Nc1ccc(Cl)c(Cl)c1	-3.52	352	CON(C)C(=O)Nc1ccc(Cl)c(Cl)c1	249.11	9.964	16.761	25.924	17.443	28.379	0.67	1.037	0.698	1.135	25	15	25	15	7	19	2	0.08	1	0	6	10	9	2	2	0	0	0	2	0	0	2	6	2	40	36	8	8	8	2	7
1	1	355	1_1_355Wang	ClC[2]=C(CH=CHCH=C@2C[11]=C(C(=CHCH=CH@11)Cl)Cl)Cl	Clc1cccc(-c2cccc(Cl)c2Cl)c1Cl	-7.28	354	Clc1cccc(-c2cccc(Cl)c2Cl)c1Cl	291.98	13.272	17.944	22.713	19.239	23.852	0.816	1.032	0.874	1.084	22	16	23	17	12	23	1	0.043	0	0	12	6	12	0	0	0	0	0	4	0	0	4	4	4	27.3	54.5	0	0	18.2	0	12
1	1	357	1_1_357Wang	ClC[2]=C(CH=CHCH=C@2C[11]=C(CH=CHC(=CH@11)Cl)Cl)Cl	Clc1ccc(Cl)c(-c2cccc(Cl)c2Cl)c1	-6.47	356	Clc1ccc(Cl)c(-c2cccc(Cl)c2Cl)c1	291.98	13.272	17.944	22.713	19.239	23.852	0.816	1.032	0.874	1.084	22	16	23	17	12	23	1	0.043	0	0	12	6	12	0	0	0	0	0	4	0	0	4	4	4	27.3	54.5	0	0	18.2	0	12
1	1	358	1_1_358Wang	ClC[2]=C(CH=CHCH=C@2C[11]=CHCH=C(CH=CH@11)Cl)Cl	Clc1ccc(-c2cccc(Cl)c2Cl)cc1	-6.26	357	Clc1ccc(-c2cccc(Cl)c2Cl)cc1	257.54	11.706	17.117	22.389	18.381	23.908	0.778	1.018	0.835	1.087	22	15	23	16	12	22	1	0.043	0	0	12	7	12	0	0	0	0	0	3	0	0	3	3	3	31.8	54.5	0	0	13.6	0	12
1	1	359	1_1_359Wang	ClC[2]=C(CH=CHCH=C@2Cl)Cl	Clc1cccc(Cl)c1Cl	-4	358	Clc1cccc(Cl)c1Cl	181.44	15.12	10.063	12.622	10.858	13.078	0.839	1.052	0.905	1.09	12	9	12	9	6	12	0	0	0	0	6	3	6	0	0	0	0	0	3	0	0	3	3	3	25	50	0	0	25	0	6
1	1	35	1_1_35Wang	BrCH2CH2Br	BrCCBr	-1.68	35	BrCCBr	187.86	23.483	5.631	8.109	6.989	8.929	0.704	1.014	0.874	1.116	8	4	7	3	0	3	0	0	0	0	0	4	2	0	0	0	0	0	0	2	0	2	2	2	50	25	0	0	25	2	0
1	1	361	1_1_361Wang	ClC[2]=C(CH=CHCH=CH@2)C[12]=C(CH=CHCH=CH@12)Cl	Clc1ccccc1-c1ccccc1Cl	-5.27	360	Clc1ccccc1-c1ccccc1Cl	223.1	10.141	16.289	22.065	17.523	23.964	0.74	1.003	0.796	1.089	22	14	23	15	12	21	1	0.043	0	0	12	8	12	0	0	0	0	0	2	0	0	2	2	2	36.4	54.5	0	0	9.1	0	12
1	1	362	1_1_362Wang	ClC[2]=C(CH=CHCH=CH@2)C[12]=CHCH=C(CH=CH@12)Cl	Clc1ccc(-c2ccccc2Cl)cc1	-5.28	361	Clc1ccc(-c2ccccc2Cl)cc1	223.1	10.141	16.289	22.065	17.523	23.964	0.74	1.003	0.796	1.089	22	14	23	15	12	21	1	0.043	0	0	12	8	12	0	0	0	0	0	2	0	0	2	2	2	36.4	54.5	0	0	9.1	0	12
1	1	363	1_1_363Wang	ClC[2]=C(CH=CHCH=CH@2)C[12]=CHCH=CHCH=CH@12	Clc1ccccc1-c1ccccc1	-4.54	362	Clc1ccccc1-c1ccccc1	188.66	8.575	15.462	21.742	16.665	24.02	0.703	0.988	0.757	1.092	22	13	23	14	12	20	1	0.043	0	0	12	9	12	0	0	0	0	0	1	0	0	1	1	1	40.9	54.5	0	0	4.5	0	12
1	1	364	1_1_364Wang	ClC[2]=C(CH=CHCH=CH@2)C[12]=NCH2C[17]N(C(=NN=@17)CH3)C[26]=C@12CH=C(CH=CH@26)Cl	Cc1nnc2n1-c1ccc(Cl)cc1C(c1ccccc1Cl)=NC2	-4.08	363	Cc1nnc2n1-c1ccc(Cl)cc1C(c1ccccc1Cl)=NC2	343.23	9.807	25.375	35.473	26.546	38.957	0.725	1.014	0.758	1.113	35	23	38	26	18	35.5	1	0.026	1	0	17	12	17	4	0	0	0	0	2	0	0	2	6	2	34.3	48.6	11.4	0	5.7	2	15
1	1	365	1_1_365Wang	ClC[2]=C(CH=CHCH=CH@2)C[12]=NCH(C(NHC[19]=C@12CH=C(CH=CH@19)Cl)=O)OH	O=C1Nc2ccc(Cl)cc2C(c2ccccc2Cl)=NC1O	-3.6	364	O=C1Nc2ccc(Cl)cc2C(c2ccccc2Cl)=NC1O	321.17	10.36	22.761	31.924	23.443	34.379	0.734	1.03	0.756	1.109	31	21	33	23	14	31	1	0.03	2	0	12	10	15	2	2	0	0	0	2	0	0	2	6	2	32.3	48.4	6.5	6.5	6.5	1	14
1	1	366	1_1_366Wang	ClC[2]=C(CH=CHCH=CH@2)C(=C(Cl)Cl)C[16]=CHCH=C(CH=CH@16)Cl	ClC(Cl)=C(c1ccc(Cl)cc1)c1ccccc1Cl	-6.36	365	ClC(Cl)=C(c1ccc(Cl)cc1)c1ccccc1Cl	318.02	12.232	20.471	26.596	22	28.267	0.787	1.023	0.846	1.087	26	18	27	19	13	26	2	0.074	1	0	12	8	14	0	0	0	0	0	4	0	0	4	4	4	30.8	53.8	0	0	15.4	0	14
1	1	368	1_1_368Wang	ClC[2]=C(CH=CHCH=CH@2)CH3	Cc1ccccc1Cl	-3.52	367	Cc1ccccc1Cl	126.59	8.439	9.935	14.858	10.903	16.605	0.662	0.991	0.727	1.107	15	8	15	8	6	11	0	0	0	0	6	7	7	0	0	0	0	0	1	0	0	1	1	1	46.7	46.7	0	0	6.7	1	6
1	1	369	1_1_369Wang	ClC[2]=C(CH=CHCH=CH@2)Cl	Clc1ccccc1Cl	-3.05	368	Clc1ccccc1Cl	147	12.25	9.235	12.298	10	13.134	0.77	1.025	0.833	1.094	12	8	12	8	6	11	0	0	0	0	6	4	6	0	0	0	0	0	2	0	0	2	2	2	33.3	50	0	0	16.7	0	6
1	1	36	1_1_36Wang	BrCH2CH2CH2Br	BrCCCBr	-2.08	36	BrCCCBr	201.89	18.354	7.158	10.993	8.75	12.344	0.651	0.999	0.795	1.122	11	5	10	4	0	4	0	0	0	0	0	6	3	0	0	0	0	0	0	2	0	2	2	2	54.5	27.3	0	0	18.2	3	0
1	1	370	1_1_370Wang	ClC[2]=C(CH=CHCH=CH@2)C(OH)(C[15]=CHN=CHN=CH@15)C[24]=CHCH=C(CH=CH@24)Cl	OC(c1ccc(Cl)cc1)(c1cncnc1)c1ccccc1Cl	-4.38	369	OC(c1ccc(Cl)cc1)(c1cncnc1)c1ccccc1Cl	331.21	9.741	24.573	34.48	25.75	37.585	0.723	1.014	0.757	1.105	34	22	36	24	18	33	3	0.083	0	0	18	12	17	2	1	0	0	0	2	0	0	2	5	2	35.3	50	5.9	2.9	5.9	1	16
1	1	371	1_1_371Wang	ClC[2]=C(CH=CHCH=CH@2)C(=O)OH	O=C(O)c1ccccc1Cl	-1.89	370	O=C(O)c1ccccc1Cl	156.57	10.438	10.838	15.629	11.051	16.608	0.723	1.042	0.737	1.107	15	10	15	10	7	14	1	0.067	1	0	6	5	7	0	2	0	0	0	1	0	0	1	3	1	33.3	46.7	0	13.3	6.7	0	7
1	1	372	1_1_372Wang	ClC[2]=C(CH=CHCH=CH@2)NH2	Nc1ccccc1Cl	-1.52	371	Nc1ccccc1Cl	127.58	9.113	9.429	14.076	10.148	15.688	0.674	1.005	0.725	1.121	14	8	14	8	6	11	0	0	0	0	6	6	6	1	0	0	0	0	1	0	0	1	2	1	42.9	42.9	7.1	0	7.1	0	6
1	1	373	1_1_373Wang	ClC[2]=C(CH=CHCH=CH@2)NHC(=O)CH3	CC(=O)Nc1ccccc1Cl	-1.4	372	CC(=O)Nc1ccccc1Cl	169.62	8.927	12.671	19.287	13.364	21.313	0.667	1.015	0.703	1.122	19	11	19	11	7	15	1	0.053	1	0	6	8	8	1	1	0	0	0	1	0	0	1	3	1	42.1	42.1	5.3	5.3	5.3	1	7
1	1	374	1_1_374Wang	ClC[2]=C(CH=CHCH=CH@2)OCH2C(=O)OH	O=C(O)COc1ccccc1Cl	-2.16	373	O=C(O)COc1ccccc1Cl	186.6	9.821	13.079	19.84	13.267	21.233	0.688	1.044	0.698	1.118	19	12	19	12	7	16	3	0.158	1	0	6	7	8	0	3	0	0	0	1	0	0	1	4	1	36.8	42.1	0	15.8	5.3	1	7
1	1	377	1_1_377Wang	ClC[2]=C(CH=CHCH=CH@2)OH	Oc1ccccc1Cl	-1.06	376	Oc1ccccc1Cl	128.56	9.889	9.123	13.302	9.597	14.399	0.702	1.023	0.738	1.108	13	8	13	8	6	11	0	0	0	0	6	5	6	0	1	0	0	0	1	0	0	1	2	1	38.5	46.2	0	7.7	7.7	0	6
1	1	379	1_1_379Wang	ClC[2]=CHC[5]=C(CH=CH@2)C[11]=C(CH=CHCH=CH@11)C@5(OH)C(=O)OH	O=C(O)C1(O)c2ccccc2-c2ccc(Cl)cc21	-4.18	378	O=C(O)C1(O)c2ccccc2-c2ccc(Cl)cc21	260.68	9.655	19.606	27.724	20.028	29.648	0.726	1.027	0.742	1.098	27	18	29	20	13	27	1	0.034	1	0	12	9	14	0	3	0	0	0	1	0	0	1	4	1	33.3	51.9	0	11.1	3.7	1	13
1	1	37	1_1_37Wang	BrCH2CH2CH2CH2CH2CH2CH2CH3	CCCCCCCCBr	-5.06	37	CCCCCCCCBr	193.15	7.429	13.766	25.182	16.205	29.578	0.529	0.969	0.623	1.138	26	9	25	8	0	8	5	0.2	0	0	0	17	8	0	0	0	0	0	0	1	0	1	1	1	65.4	30.8	0	0	3.8	8	0
1	1	380	1_1_380Wang	ClC[2]=CHC[5]=C(CH=CH@2)CH=CHCH=CH@5	Clc1ccc2ccccc2c1	-4.14	379	Clc1ccc2ccccc2c1	162.62	9.034	12.935	17.858	13.904	19.605	0.719	0.992	0.772	1.089	18	11	19	12	11	17.5	0	0	0	0	11	7	10	0	0	0	0	0	1	0	0	1	1	1	38.9	55.6	0	0	5.6	0	10
1	1	381	1_1_381Wang	ClC[2]=CHC[5]=C(CH=CH@2)N(C(CH2N=C@5C[18]=CHCH=CHCH=CH@18)=O)CH3	CN1C(=O)CN=C(c2ccccc2)c2cc(Cl)ccc21	-3.75	380	CN1C(=O)CN=C(c2ccccc2)c2cc(Cl)ccc21	284.76	8.629	22.746	33.156	23.892	36.641	0.689	1.005	0.724	1.11	33	20	35	22	14	30	1	0.029	2	0	12	13	16	2	1	0	0	0	1	0	0	1	4	1	39.4	48.5	6.1	3	3	2	14
1	1	386	1_1_386Wang	ClC[2]=CHC[5]=C(CH=CH@2)SC[12]=C(CH=CHCH=CH@12)N@5CH2CH2CH2N[32]CH2CH2N(CH2CH2@32)CH2CH2OC(=O)CH3	CC(=O)OCCN1CCN(CCCN2c3ccccc3Sc3ccc(Cl)cc32)CC1	-4.7	385	CC(=O)OCCN1CCN(CCCN2c3ccccc3Sc3ccc(Cl)cc32)CC1	446.06	7.691	36.357	57.847	39.33	65.175	0.627	0.997	0.678	1.124	58	30	61	33	13	40	8	0.131	1	0	12	28	23	3	2	0	1	0	1	0	0	2	7	1	48.3	39.7	5.2	3.4	1.7	10	13
1	1	387	1_1_387Wang	ClC[2]=CHC[5]=C(CH=CH@2)SC[12]=C(CH=CHCH=CH@12)N@5CH2CH2CH2N[32]CH2CH2N(CH2CH2@32)CH2CH2OH	OCCN1CCN(CCCN2c3ccccc3Sc3ccc(Cl)cc32)CC1	-4.16	386	OCCN1CCN(CCCN2c3ccccc3Sc3ccc(Cl)cc32)CC1	404.02	7.623	33.115	52.636	36.114	59.551	0.625	0.993	0.681	1.124	53	27	56	30	12	36	6	0.107	0	0	12	26	21	3	1	0	1	0	1	0	0	2	6	1	49.1	39.6	5.7	1.9	1.9	9	12
1	1	388	1_1_388Wang	ClC[2]=CHC[5]=C(CH=CH@2)SC[12]=C(CH=CHCH=CH@12)N@5CH2CH2CH2N[32]CH2CH2N(CH2CH2@32)CH3	CN1CCN(CCCN2c3ccccc3Sc3ccc(Cl)cc32)CC1	-4.4	387	CN1CCN(CCCN2c3ccccc3Sc3ccc(Cl)cc32)CC1	373.99	7.632	30.874	48.425	33.898	54.926	0.63	0.988	0.692	1.121	49	25	52	28	12	34	4	0.077	0	0	12	24	20	3	0	0	1	0	1	0	0	2	5	1	49	40.8	6.1	0	2	8	12
1	1	389	1_1_389Wang	ClC[2]=CHC[5]=C(CH=CH@2)SC[12]=C(CH=CHCH=CH@12)N@5CH2CH2CH2N(CH3)CH3	CN(C)CCCN1c2ccccc2Sc2ccc(Cl)cc21	-5.01	388	CN(C)CCCN1c2ccccc2Sc2ccc(Cl)cc21	318.9	7.972	25.799	39.556	28.37	44.597	0.645	0.989	0.709	1.115	40	21	42	23	12	29	4	0.095	0	0	12	19	17	2	0	0	1	0	1	0	0	2	4	1	47.5	42.5	5	0	2.5	5	12
1	1	38	1_1_38Wang	BrCH2CH2CH2CH2CH2CH2CH3	CCCCCCCBr	-4.43	38	CCCCCCCBr	179.12	7.788	12.24	22.298	14.443	26.163	0.532	0.969	0.628	1.138	23	8	22	7	0	7	4	0.182	0	0	0	15	7	0	0	0	0	0	0	1	0	1	1	1	65.2	30.4	0	0	4.3	7	0
1	1	391	1_1_391Wang	ClC[2]=CHC(=C(CH=CH@2)N=[S=I]CHN(CH3)CH3)CH3	Cc1cc(Cl)ccc1N=CN(C)C	-2.86	390	Cc1cc(Cl)ccc1N=CN(C)C	196.7	7.565	16.031	25.829	17.438	29.432	0.617	0.993	0.671	1.132	26	13	26	13	7	17	2	0.077	1	0	6	13	10	2	0	0	0	0	1	0	0	1	3	1	50	38.5	7.7	0	3.8	3	7
1	1	392	1_1_392Wang	ClC[2]=CHC(=C(CH=CH@2)N=[S=N]CHN(CH3)CH3)CH3	Cc1cc(Cl)ccc1N=CN(C)C	-2.86	391	Cc1cc(Cl)ccc1N=CN(C)C	196.7	7.565	16.031	25.829	17.438	29.432	0.617	0.993	0.671	1.132	26	13	26	13	7	17	2	0.077	1	0	6	13	10	2	0	0	0	0	1	0	0	1	3	1	50	38.5	7.7	0	3.8	3	7
1	1	393	1_1_393Wang	ClC[2]=CHC(=C(CH=CH@2)OCH2C(=O)OH)CH3	Cc1cc(Cl)ccc1OCC(=O)O	-2.23	392	Cc1cc(Cl)ccc1OCC(=O)O	200.63	9.12	14.606	22.724	15.028	24.648	0.664	1.033	0.683	1.12	22	13	22	13	7	17	3	0.136	1	0	6	9	9	0	3	0	0	0	1	0	0	1	4	1	40.9	40.9	0	13.6	4.5	2	7
1	1	394	1_1_394Wang	ClC[2]=CHC(=C(CH=CH@2)OCH3)C(=O)NHCH2CH2C[26]=CHCH=C(CH=CH@26)S(=O)(=O)NHC(=O)NHC[45]HCH2CH2CH2CH2CH2@45	COc1ccc(Cl)cc1C(=O)NCCc1ccc(S(=O)(=O)NC(=O)NC2CCCCC2)cc1	-5.09	393	COc1ccc(Cl)cc1C(=O)NCCc1ccc(S(=O)(=O)NC(=O)NC2CCCCC2)cc1	494.06	8.099	38.501	61.829	40.693	68.804	0.631	1.014	0.667	1.128	61	33	63	35	16	45	8	0.127	4	0	12	28	23	3	5	0	1	0	1	0	0	2	10	1	45.9	37.7	4.9	8.2	1.6	9	14
1	1	395	1_1_395Wang	ClC[2]=CHC(=C(CH=CH@2)OCH(CH3)C(=O)OH)CH3	Cc1cc(Cl)ccc1OC(C)C(=O)O	-2.55	394	Cc1cc(Cl)ccc1OC(C)C(=O)O	214.66	8.586	16.133	25.607	16.79	28.063	0.645	1.024	0.672	1.123	25	14	25	14	7	18	3	0.12	1	0	6	11	10	0	3	0	0	0	1	0	0	1	4	1	44	40	0	12	4	3	7
1	1	396	1_1_396Wang	ClC[2]=CHC(=C(CH=CH@2)OH)CH2C[16]=C(CH=CHC(=CH@16)Cl)OH	Oc1ccc(Cl)cc1Cc1cc(Cl)ccc1O	-3.95	395	Oc1ccc(Cl)cc1Cc1cc(Cl)ccc1O	269.13	9.968	19.245	27.604	20.193	29.798	0.713	1.022	0.748	1.104	27	17	28	18	12	24	2	0.071	0	0	12	10	13	0	2	0	0	0	2	0	0	2	4	2	37	48.1	0	7.4	7.4	1	12
1	1	397	1_1_397Wang	ClC[2]=CHC(=CHC(=CH@2)Cl)Cl	Clc1cc(Cl)cc(Cl)c1	-4.48	396	Clc1cc(Cl)cc(Cl)c1	181.44	15.12	10.063	12.622	10.858	13.078	0.839	1.052	0.905	1.09	12	9	12	9	6	12	0	0	0	0	6	3	6	0	0	0	0	0	3	0	0	3	3	3	25	50	0	0	25	0	6
1	1	39	1_1_39Wang	BrCH2CH2CH2CH2CH2CH3	CCCCCCBr	-3.81	39	CCCCCCBr	165.09	8.254	10.713	19.414	12.682	22.748	0.536	0.971	0.634	1.137	20	7	19	6	0	6	3	0.158	0	0	0	13	6	0	0	0	0	0	0	1	0	1	1	1	65	30	0	0	5	6	0
1	1	402	1_1_402Wang	ClC[2]=CHC(=CHCH=CH@2)C[12]=CHC(=CHCH=CH@12)Cl	Clc1cccc(-c2cccc(Cl)c2)c1	-5.8	401	Clc1cccc(-c2cccc(Cl)c2)c1	223.1	10.141	16.289	22.065	17.523	23.964	0.74	1.003	0.796	1.089	22	14	23	15	12	21	1	0.043	0	0	12	8	12	0	0	0	0	0	2	0	0	2	2	2	36.4	54.5	0	0	9.1	0	12
1	1	403	1_1_403Wang	ClC[2]=CHC(=CHCH=CH@2)C[12]=CHCH=CHCH=CH@12	Clc1cccc(-c2ccccc2)c1	-4.88	402	Clc1cccc(-c2ccccc2)c1	188.66	8.575	15.462	21.742	16.665	24.02	0.703	0.988	0.757	1.092	22	13	23	14	12	20	1	0.043	0	0	12	9	12	0	0	0	0	0	1	0	0	1	1	1	40.9	54.5	0	0	4.5	0	12
1	1	404	1_1_404Wang	ClC[2]=CHC(=CHCH=CH@2)Cl	Clc1cccc(Cl)c1	-3.04	403	Clc1cccc(Cl)c1	147	12.25	9.235	12.298	10	13.134	0.77	1.025	0.833	1.094	12	8	12	8	6	11	0	0	0	0	6	4	6	0	0	0	0	0	2	0	0	2	2	2	33.3	50	0	0	16.7	0	6
1	1	406	1_1_406Wang	ClC[2]=CHC(=CHCH=CH@2)C(=O)OH	O=C(O)c1cccc(Cl)c1	-2.59	405	O=C(O)c1cccc(Cl)c1	156.57	10.438	10.838	15.629	11.051	16.608	0.723	1.042	0.737	1.107	15	10	15	10	7	14	1	0.067	1	0	6	5	7	0	2	0	0	0	1	0	0	1	3	1	33.3	46.7	0	13.3	6.7	0	7
1	1	407	1_1_407Wang	ClC[2]=CHC(=CHCH=CH@2)NH2	Nc1cccc(Cl)c1	-1.37	406	Nc1cccc(Cl)c1	127.58	9.113	9.429	14.076	10.148	15.688	0.674	1.005	0.725	1.121	14	8	14	8	6	11	0	0	0	0	6	6	6	1	0	0	0	0	1	0	0	1	2	1	42.9	42.9	7.1	0	7.1	0	6
1	1	409	1_1_409Wang	ClC[2]=CHC(=CHCH=CH@2)NHC(=O)OCH(CH3)CH3	CC(C)OC(=O)Nc1cccc(Cl)c1	-3.38	408	CC(C)OC(=O)Nc1cccc(Cl)c1	213.68	8.218	16.439	26.382	17.341	29.352	0.632	1.015	0.667	1.129	26	14	26	14	7	18	3	0.115	1	0	6	12	10	1	2	0	0	0	1	0	0	1	4	1	46.2	38.5	3.8	7.7	3.8	3	7
1	1	40	1_1_40Wang	BrCH2CH2CH2CH2CH3	CCCCCBr	-3.07	40	CCCCCBr	151.06	8.886	9.186	16.531	10.921	19.333	0.54	0.972	0.642	1.137	17	6	16	5	0	5	2	0.125	0	0	0	11	5	0	0	0	0	0	0	1	0	1	1	1	64.7	29.4	0	0	5.9	5	0
1	1	411	1_1_411Wang	ClC[2]=CHC(=CHCH=CH@2)OCH(CH3)C(=O)OH	CC(Oc1cccc(Cl)c1)C(=O)O	-2.22	410	CC(Oc1cccc(Cl)c1)C(=O)O	200.63	9.12	14.606	22.724	15.028	24.648	0.664	1.033	0.683	1.12	22	13	22	13	7	17	3	0.136	1	0	6	9	9	0	3	0	0	0	1	0	0	1	4	1	40.9	40.9	0	13.6	4.5	2	7
1	1	412	1_1_412Wang	ClC[2]=CHC(=CHCH=CH@2)OH	Oc1cccc(Cl)c1	-0.7	411	Oc1cccc(Cl)c1	128.56	9.889	9.123	13.302	9.597	14.399	0.702	1.023	0.738	1.108	13	8	13	8	6	11	0	0	0	0	6	5	6	0	1	0	0	0	1	0	0	1	2	1	38.5	46.2	0	7.7	7.7	0	6
1	1	413	1_1_413Wang	ClC[2]=CHCH=C(CH=CH@2)C[12]=CHCH=C(CH=CH@12)Cl	Clc1ccc(-c2ccc(Cl)cc2)cc1	-6.56	412	Clc1ccc(-c2ccc(Cl)cc2)cc1	223.1	10.141	16.289	22.065	17.523	23.964	0.74	1.003	0.796	1.089	22	14	23	15	12	21	1	0.043	0	0	12	8	12	0	0	0	0	0	2	0	0	2	2	2	36.4	54.5	0	0	9.1	0	12
1	1	414	1_1_414Wang	ClC[2]=CHCH=C(CH=CH@2)C[12]=CHCH=CHCH=CH@12	Clc1ccc(-c2ccccc2)cc1	-5.2	413	Clc1ccc(-c2ccccc2)cc1	188.66	8.575	15.462	21.742	16.665	24.02	0.703	0.988	0.757	1.092	22	13	23	14	12	20	1	0.043	0	0	12	9	12	0	0	0	0	0	1	0	0	1	1	1	40.9	54.5	0	0	4.5	0	12
1	1	416	1_1_416Wang	ClC[2]=CHCH=C(CH=CH@2)C(=C(Cl)Cl)C[16]=CHCH=C(CH=CH@16)Cl	ClC(Cl)=C(c1ccc(Cl)cc1)c1ccc(Cl)cc1	-6.9	415	ClC(Cl)=C(c1ccc(Cl)cc1)c1ccc(Cl)cc1	318.02	12.232	20.471	26.596	22	28.267	0.787	1.023	0.846	1.087	26	18	27	19	13	26	2	0.074	1	0	12	8	14	0	0	0	0	0	4	0	0	4	4	4	30.8	53.8	0	0	15.4	0	14
1	1	418	1_1_418Wang	ClC[2]=CHCH=C(CH=CH@2)CH3	Cc1ccc(Cl)cc1	-3.08	417	Cc1ccc(Cl)cc1	126.59	8.439	9.935	14.858	10.903	16.605	0.662	0.991	0.727	1.107	15	8	15	8	6	11	0	0	0	0	6	7	7	0	0	0	0	0	1	0	0	1	1	1	46.7	46.7	0	0	6.7	1	6
1	1	41	1_1_41Wang	BrCH2CH2CH2CH3	CCCCBr	-2.37	41	CCCCBr	137.03	9.788	7.659	13.647	9.159	15.918	0.547	0.975	0.654	1.137	14	5	13	4	0	4	1	0.077	0	0	0	9	4	0	0	0	0	0	0	1	0	1	1	1	64.3	28.6	0	0	7.1	4	0
1	1	420	1_1_420Wang	ClC[2]=CHCH=C(CH=CH@2)Cl	Clc1ccc(Cl)cc1	-3.27	419	Clc1ccc(Cl)cc1	147	12.25	9.235	12.298	10	13.134	0.77	1.025	0.833	1.094	12	8	12	8	6	11	0	0	0	0	6	4	6	0	0	0	0	0	2	0	0	2	2	2	33.3	50	0	0	16.7	0	6
1	1	421	1_1_421Wang	ClC[2]=CHCH=C(CH=CH@2)C(OH)(C[15]=CHCH=C(CH=CH@15)Cl)C(=O)OCH(CH3)CH3	CC(C)OC(=O)C(O)(c1ccc(Cl)cc1)c1ccc(Cl)cc1	-4.53	420	CC(C)OC(=O)C(O)(c1ccc(Cl)cc1)c1ccc(Cl)cc1	339.23	8.927	25.541	38.582	26.932	42.253	0.672	1.015	0.709	1.112	38	22	39	23	13	30	5	0.128	1	0	12	16	17	0	3	0	0	0	2	0	0	2	5	2	42.1	44.7	0	7.9	5.3	4	13
1	1	422	1_1_422Wang	ClC[2]=CHCH=C(CH=CH@2)C(=O)N[14]C[15]=C(C(=C@14CH3)CH2C(=O)OH)CH=C(CH=CH@15)OCH3	COc1ccc2c(c1)c(CC(=O)O)c(C)n2C(=O)c1ccc(Cl)cc1	-4.62	421	COc1ccc2c(c1)c(CC(=O)O)c(C)n2C(=O)c1ccc(Cl)cc1	357.81	8.727	27.923	41.804	28.773	45.602	0.681	1.02	0.702	1.112	41	25	43	27	18	37	4	0.093	2	0	16	16	19	1	4	0	0	0	1	0	0	1	6	1	39	46.3	2.4	9.8	2.4	3	16
1	1	423	1_1_423Wang	ClC[2]=CHCH=C(CH=CH@2)C(=O)OH	O=C(O)c1ccc(Cl)cc1	-3.31	422	O=C(O)c1ccc(Cl)cc1	156.57	10.438	10.838	15.629	11.051	16.608	0.723	1.042	0.737	1.107	15	10	15	10	7	14	1	0.067	1	0	6	5	7	0	2	0	0	0	1	0	0	1	3	1	33.3	46.7	0	13.3	6.7	0	7
1	1	425	1_1_425Wang	ClC[2]=CHCH=C(CH=CH@2)NH2	Nc1ccc(Cl)cc1	-1.66	424	Nc1ccc(Cl)cc1	127.58	9.113	9.429	14.076	10.148	15.688	0.674	1.005	0.725	1.121	14	8	14	8	6	11	0	0	0	0	6	6	6	1	0	0	0	0	1	0	0	1	2	1	42.9	42.9	7.1	0	7.1	0	6
1	1	426	1_1_426Wang	ClC[2]=CHCH=C(CH=CH@2)NHC(=O)CH3	CC(=O)Nc1ccc(Cl)cc1	-2.84	425	CC(=O)Nc1ccc(Cl)cc1	169.62	8.927	12.671	19.287	13.364	21.313	0.667	1.015	0.703	1.122	19	11	19	11	7	15	1	0.053	1	0	6	8	8	1	1	0	0	0	1	0	0	1	3	1	42.1	42.1	5.3	5.3	5.3	1	7
1	1	427	1_1_427Wang	ClC[2]=CHCH=C(CH=CH@2)NHC(=O)N(CH3)CH3	CN(C)C(=O)Nc1ccc(Cl)cc1	-2.89	426	CN(C)C(=O)Nc1ccc(Cl)cc1	198.67	8.278	15.219	24.273	16.131	27.226	0.634	1.011	0.672	1.134	24	13	24	13	7	17	1	0.042	1	0	6	11	9	2	1	0	0	0	1	0	0	1	4	1	45.8	37.5	8.3	4.2	4.2	2	7
1	1	428	1_1_428Wang	ClC[2]=CHCH=C(CH=CH@2)NHC(=O)N(CH(CH3)C#CH)CH3	C#CC(C)N(C)C(=O)Nc1ccc(Cl)cc1	-3.9	427	C#CC(C)N(C)C(=O)Nc1ccc(Cl)cc1	236.72	8.163	18.746	29.156	19.892	32.641	0.646	1.005	0.686	1.126	29	16	29	16	8	22	2	0.069	1	1	6	13	12	2	1	0	0	0	1	0	0	1	4	1	44.8	41.4	6.9	3.4	3.4	3	7
1	1	429	1_1_429Wang	ClC[2]=CHCH=C(CH=CH@2)NHC(=O)N(OCH3)CH3	CON(C)C(=O)Nc1ccc(Cl)cc1	-2.57	428	CON(C)C(=O)Nc1ccc(Cl)cc1	214.67	8.587	15.934	25.6	16.585	28.435	0.637	1.024	0.663	1.137	25	14	25	14	7	18	2	0.08	1	0	6	11	9	2	2	0	0	0	1	0	0	1	5	1	44	36	8	8	4	2	7
1	1	42	1_1_42Wang	BrCH2CH2CH2Cl	ClCCCBr	-1.85	42	ClCCCBr	157.44	14.313	6.96	11.087	8.256	12.446	0.633	1.008	0.751	1.131	11	5	10	4	0	4	0	0	0	0	0	6	3	0	0	0	0	0	1	1	0	2	2	2	54.5	27.3	0	0	18.2	3	0
1	1	430	1_1_430Wang	ClC[2]=CHCH=C(CH=CH@2)OC[13]=CHCH=C(CH=CH@13)NHC(=O)N(CH3)CH3	CN(C)C(=O)Nc1ccc(Oc2ccc(Cl)cc2)cc1	-4.89	429	CN(C)C(=O)Nc1ccc(Oc2ccc(Cl)cc2)cc1	290.77	8.308	22.988	35.367	24.108	39.266	0.657	1.01	0.689	1.122	35	20	36	21	13	28	3	0.083	1	0	12	15	15	2	2	0	0	0	1	0	0	1	5	1	42.9	42.9	5.7	5.7	2.9	2	13
1	1	431	1_1_431Wang	ClC[2]=CHCH=C(CH=CH@2)OCH2C(=O)OH	O=C(O)COc1ccc(Cl)cc1	-2.29	430	O=C(O)COc1ccc(Cl)cc1	186.6	9.821	13.079	19.84	13.267	21.233	0.688	1.044	0.698	1.118	19	12	19	12	7	16	3	0.158	1	0	6	7	8	0	3	0	0	0	1	0	0	1	4	1	36.8	42.1	0	15.8	5.3	1	7
1	1	433	1_1_433Wang	ClC[2]=CHCH=C(CH=CH@2)OCH(N[15]N=CHN=CH@15)C(=O)C(CH3)(CH3)CH3	CC(C)(C)C(=O)C(Oc1ccc(Cl)cc1)n1cncn1	-3.61	432	CC(C)(C)C(=O)C(Oc1ccc(Cl)cc1)n1cncn1	293.78	8.161	23.009	36.469	24.114	40.764	0.639	1.013	0.67	1.132	36	20	37	21	12	27.5	5	0.135	1	0	11	16	14	3	2	0	0	0	1	0	0	1	6	1	44.4	38.9	8.3	5.6	2.8	5	9
1	1	434	1_1_434Wang	ClC[2]=CHCH=C(CH=CH@2)OH	Oc1ccc(Cl)cc1	-0.7	433	Oc1ccc(Cl)cc1	128.56	9.889	9.123	13.302	9.597	14.399	0.702	1.023	0.738	1.108	13	8	13	8	6	11	0	0	0	0	6	5	6	0	1	0	0	0	1	0	0	1	2	1	38.5	46.2	0	7.7	7.7	0	6
1	1	435	1_1_435Wang	ClC[2]=CHCH=C(CH=CH@2)SCH2SP(=S)(OCH2CH3)OCH2CH3	CCOP(=S)(OCC)SCSc1ccc(Cl)cc1	-5.74	434	CCOP(=S)(OCC)SCSc1ccc(Cl)cc1	342.9	10.085	22.483	34.135	26.244	37.583	0.661	1.004	0.772	1.105	34	18	34	18	7	22	8	0.235	1	0	6	16	11	0	2	1	3	0	1	0	0	5	7	1	47.1	32.4	0	5.9	2.9	5	6
1	1	436	1_1_436Wang	ClC[2]=CHCH=C(CH=CH@2)S(=O)(=O)NHC(=O)NHCH2CH2CH3	CCCNC(=O)NS(=O)(=O)c1ccc(Cl)cc1	-3.03	435	CCCNC(=O)NS(=O)(=O)c1ccc(Cl)cc1	276.77	9.226	19.363	30.887	20.449	33.98	0.645	1.03	0.682	1.133	30	17	30	17	9	23	4	0.133	3	0	6	13	10	2	3	0	1	0	1	0	0	2	7	1	43.3	33.3	6.7	10	3.3	3	7
1	1	437	1_1_437Wang	ClC[2]=CHCH=CHCH=CH@2	Clc1ccccc1	-2.38	436	Clc1ccccc1	112.56	9.38	8.408	11.975	9.142	13.19	0.701	0.998	0.762	1.099	12	7	12	7	6	10	0	0	0	0	6	5	6	0	0	0	0	0	1	0	0	1	1	1	41.7	50	0	0	8.3	0	6
1	1	439	1_1_439Wang	ClC[2](C(=C(C(=C@2Cl)Cl)Cl)Cl)Cl	ClC1=C(Cl)C(Cl)(Cl)C(Cl)=C1Cl	-5.18	438	ClC1=C(Cl)C(Cl)(Cl)C(Cl)=C1Cl	272.75	24.795	11.545	12.593	12.432	11.91	1.05	1.145	1.13	1.083	11	11	11	11	2	13	0	0	2	0	0	0	5	0	0	0	0	0	6	0	0	6	6	6	0	45.5	0	0	54.5	1	4
1	1	43	1_1_43Wang	BrCH2CH2CH3	CCCBr	-1.73	43	CCCBr	123	11.182	6.132	10.764	7.398	12.502	0.557	0.979	0.673	1.137	11	4	10	3	0	3	0	0	0	0	0	7	3	0	0	0	0	0	0	1	0	1	1	1	63.6	27.3	0	0	9.1	3	0
1	1	440	1_1_440Wang	ClC[2]HC[4]HCH2CH(CH(CH2@4)C#N)C@2=[S=I]NOC(=O)NHCH3	CNC(=O)ON=C1C(Cl)C2CC(C#N)C1C2	-2.08	439	CNC(=O)ON=C1C(Cl)C2CC(C#N)C1C2	241.7	8.632	17.955	28.702	18.591	31.934	0.641	1.025	0.664	1.14	28	16	29	17	3	21	2	0.069	2	1	0	12	10	3	2	0	0	0	1	0	0	1	6	1	42.9	35.7	10.7	7.1	3.6	7	2
1	1	441	1_1_441Wang	ClC[2]HCH(CH(CH(CH(CH@2Cl)Cl)Cl)Cl)Cl	ClC1C(Cl)C(Cl)C(Cl)C(Cl)C1Cl	-4.51	440	ClC1C(Cl)C(Cl)C(Cl)C(Cl)C1Cl	290.82	16.157	14.126	19.244	15.716	20.155	0.785	1.069	0.873	1.12	18	12	18	12	0	12	0	0	0	0	0	6	6	0	0	0	0	0	6	0	0	6	6	6	33.3	33.3	0	0	33.3	6	0
1	1	445	1_1_445Wang	ClC[2]N=C(C(=C(C=@2Cl)NH2)Cl)C(=O)OH	Nc1c(Cl)c(Cl)nc(C(=O)O)c1Cl	-2.75	444	Nc1c(Cl)c(Cl)nc(C(=O)O)c1Cl	241.46	15.091	13.009	17.597	13.017	18.078	0.813	1.1	0.814	1.13	16	13	16	13	7	17	1	0.063	1	0	6	3	6	2	2	0	0	0	3	0	0	3	7	3	18.8	37.5	12.5	12.5	18.8	0	6
1	1	446	1_1_446Wang	ClC[2]N=C(C(=CHC=@2Cl)Cl)OP(=S)(OCH2CH3)OCH2CH3	CCOP(=S)(OCC)Oc1nc(Cl)c(Cl)cc1Cl	-5.67	445	CCOP(=S)(OCC)Oc1nc(Cl)c(Cl)cc1Cl	350.6	12.09	20.447	30.291	22.602	32.509	0.705	1.045	0.779	1.121	29	18	29	18	7	22	6	0.207	1	0	6	11	9	1	3	1	1	0	3	0	0	5	9	3	37.9	31	3.4	10.3	10.3	4	5
1	1	447	1_1_447Wang	ClC[2]N=C(C(=CHC=@2Cl)Cl)OP(=S)(OCH3)OCH3	COP(=S)(OC)Oc1nc(Cl)c(Cl)cc1Cl	-4.82	446	COP(=S)(OC)Oc1nc(Cl)c(Cl)cc1Cl	322.54	14.023	17.393	24.524	19.079	25.678	0.756	1.066	0.83	1.116	23	16	23	16	7	20	4	0.174	1	0	6	7	7	1	3	1	1	0	3	0	0	5	9	3	30.4	30.4	4.3	13	13	2	5
1	1	44	1_1_44Wang	BrCH2CH2CH(CH3)CH3	CC(C)CCBr	-2.89	44	CC(C)CCBr	151.06	8.886	9.186	16.531	10.921	19.333	0.54	0.972	0.642	1.137	17	6	16	5	0	5	1	0.063	0	0	0	11	5	0	0	0	0	0	0	1	0	1	1	1	64.7	29.4	0	0	5.9	5	0
1	1	450	1_1_450Wang	ClC[2]=NC(=NC(=N@2)NHCH2CH3)N(CH2CH3)CH2CH3	CCNc1nc(Cl)nc(N(CC)CC)n1	-4.06	449	CCNc1nc(Cl)nc(N(CC)CC)n1	229.75	7.411	18.095	31.134	19.455	35.927	0.584	1.004	0.628	1.159	31	15	31	15	6	18	5	0.161	0	0	6	16	9	5	0	0	0	0	1	0	0	1	6	1	51.6	29	16.1	0	3.2	6	3
1	1	451	1_1_451Wang	ClC[2]=NC(=NC(=N@2)NHCH2CH3)NHC(CH3)(CH3)C#N	CCNc1nc(Cl)nc(NC(C)(C)C#N)n1	-3.15	450	CCNc1nc(Cl)nc(NC(C)(C)C#N)n1	240.73	8.301	18.063	29.469	18.938	33.595	0.623	1.016	0.653	1.158	29	16	29	16	7	21	4	0.138	0	1	6	13	9	6	0	0	0	0	1	0	0	1	7	1	44.8	31	20.7	0	3.4	5	3
1	1	452	1_1_452Wang	ClC[2]=NC(=NC(=N@2)NHCH2CH3)NHCH2CH3	CCNc1nc(Cl)nc(NCC)n1	-4.55	451	CCNc1nc(Cl)nc(NCC)n1	201.69	8.068	15.042	25.367	15.932	29.096	0.602	1.015	0.637	1.164	25	13	25	13	6	16	4	0.16	0	0	6	12	7	5	0	0	0	0	1	0	0	1	6	1	48	28	20	0	4	4	3
1	1	453	1_1_453Wang	ClC[2]=NC(=NC(=N@2)NHCH2CH3)NHCH(CH3)CH3	CCNc1nc(Cl)nc(NC(C)C)n1	-3.85	452	CCNc1nc(Cl)nc(NC(C)C)n1	215.72	7.704	16.569	28.251	17.693	32.512	0.592	1.009	0.632	1.161	28	14	28	14	6	17	4	0.143	0	0	6	14	8	5	0	0	0	0	1	0	0	1	6	1	50	28.6	17.9	0	3.6	5	3
1	1	455	1_1_455Wang	ClC[2]=NC(=NC(=N@2)NHCH(CH3)CH3)NHCH(CH3)CH3	CC(C)Nc1nc(Cl)nc(NC(C)C)n1	-4.43	454	CC(C)Nc1nc(Cl)nc(NC(C)C)n1	229.75	7.411	18.095	31.134	19.455	35.927	0.584	1.004	0.628	1.159	31	15	31	15	6	18	4	0.129	0	0	6	16	9	5	0	0	0	0	1	0	0	1	6	1	51.6	29	16.1	0	3.2	6	3
1	1	458	1_1_458Wang	ClC[2]=CHC[5]HC[7]HC(C(CH2CH2@7)(OC(=O)CH3)C(=O)CH3)(CH2CH2CH@5C[38](C@2=CHC(CH=CH@38)=O)CH3)CH3	CC(=O)OC1(C(C)=O)CCC2C3C=C(Cl)C4=CC(=O)C=CC4(C)C3CCC21C	-4.95	457	CC(=O)OC1(C(C)=O)CCC2C3C=C(Cl)C4=CC(=O)C=CC4(C)C3CCC21C	402.95	7.326	34.062	55.003	36.336	61.594	0.619	1	0.661	1.12	55	28	58	31	6	37	3	0.052	6	0	0	27	23	0	4	0	0	0	1	0	0	1	5	1	49.1	41.8	0	7.3	1.8	14	9
1	1	459	1_1_459Wang	ClC[2]=C(C[4]=C(CH=C(CH=CH@4)OP(=S)(OCH2CH3)OCH2CH3)OC@2=O)CH3	CCOP(=S)(OCC)Oc1ccc2c(C)c(Cl)c(=O)oc2c1	-5.38	458	CCOP(=S)(OCC)Oc1ccc2c(C)c(Cl)c(=O)oc2c1	362.79	9.547	25.254	38.964	27.313	42.372	0.665	1.025	0.719	1.115	38	22	39	23	9	29	6	0.154	3	0	6	16	14	0	5	1	1	0	1	0	0	3	8	1	42.1	36.8	0	13.2	2.6	5	9
1	1	45	1_1_45Wang	BrCH2CH2Cl	ClCCBr	-1.32	45	ClCCBr	143.41	17.926	5.433	8.204	6.494	9.031	0.679	1.025	0.812	1.129	8	4	7	3	0	3	0	0	0	0	0	4	2	0	0	0	0	0	1	1	0	2	2	2	50	25	0	0	25	2	0
1	1	461	1_1_461Wang	ClC[2]=C(CH=NN(C@2=O)C[10]=CHCH=CHCH=CH@10)NH2	Nc1cnn(-c2ccccc2)c(=O)c1Cl	-2.87	460	Nc1cnn(-c2ccccc2)c(=O)c1Cl	221.66	9.637	16.187	23.607	16.614	25.894	0.704	1.026	0.722	1.126	23	15	24	16	9	22	1	0.042	3	0	6	8	10	3	1	0	0	0	1	0	0	1	5	1	34.8	43.5	13	4.3	4.3	0	10
1	1	462	1_1_462Wang	ClC[2]=C(NHC(N(C@2=O)C(CH3)(CH3)CH3)=O)CH3	Cc1[nH]c(=O)n(C(C)(C)C)c(=O)c1Cl	-2.48	461	Cc1[nH]c(=O)n(C(C)(C)C)c(=O)c1Cl	216.69	8.026	16.461	27.484	17.347	30.851	0.61	1.018	0.642	1.143	27	14	27	14	3	17	1	0.037	3	0	0	13	9	2	2	0	0	0	1	0	0	1	5	1	48.1	33.3	7.4	7.4	3.7	5	4
1	1	463	1_1_463Wang	ClC(=C(Cl)C(=C(Cl)Cl)Cl)Cl	ClC(Cl)=C(Cl)C(Cl)=C(Cl)Cl	-4.91	462	ClC(Cl)=C(Cl)C(Cl)=C(Cl)Cl	260.74	26.074	10.545	11.593	11.432	10.91	1.055	1.159	1.143	1.091	10	10	9	9	2	11	1	0.111	2	0	0	0	4	0	0	0	0	0	6	0	0	6	6	6	0	40	0	0	60	0	4
1	1	464	1_1_464Wang	ClC(=C(Cl)CH2SC(=O)N(CH(CH3)CH3)CH(CH3)CH3)Cl	CC(C)N(C(=O)SCC(Cl)=C(Cl)Cl)C(C)C	-4.88	463	CC(C)N(C(=O)SCC(Cl)=C(Cl)Cl)C(C)C	304.69	9.522	20.147	32.429	22.534	36.197	0.63	1.013	0.704	1.131	32	16	31	15	2	17	5	0.161	2	0	0	16	10	1	1	0	1	0	3	0	0	4	6	3	50	31.3	3.1	3.1	9.4	7	3
1	1	465	1_1_465Wang	ClC(=C(Cl)CH=C(Cl)Cl)Cl	ClC(Cl)=CC(Cl)=C(Cl)Cl	-4.23	464	ClC(Cl)=CC(Cl)=C(Cl)Cl	226.3	22.63	9.718	11.269	10.574	10.966	0.972	1.127	1.057	1.097	10	9	9	8	2	10	1	0.111	2	0	0	1	4	0	0	0	0	0	5	0	0	5	5	5	10	40	0	0	50	0	4
1	1	466	1_1_466Wang	ClC(=C(Cl)Cl)Cl	ClC(Cl)=C(Cl)Cl	-2.54	465	ClC(Cl)=C(Cl)Cl	165.82	27.637	6.364	7.062	6.954	6.606	1.061	1.177	1.159	1.101	6	6	5	5	1	6	0	0	1	0	0	0	2	0	0	0	0	0	4	0	0	4	4	4	0	33.3	0	0	66.7	0	2
1	1	467	1_1_467Wang	ClC(=CH2)CH2SC(=S)N(CH2CH3)CH2CH3	C=C(Cl)CSC(=S)N(CC)CC	-3.39	466	C=C(Cl)CSC(=S)N(CC)CC	223.82	8.608	15.911	25.764	18.489	29.189	0.612	0.991	0.711	1.123	26	12	25	11	2	13	5	0.2	2	0	0	14	8	1	0	0	2	0	1	0	0	3	4	1	53.8	30.8	3.8	0	3.8	5	3
1	1	468	1_1_468Wang	ClC(CH2CH3)(CH3)CH3	CCC(C)(C)Cl	-2.51	467	CCC(C)(C)Cl	106.61	6.271	8.988	16.625	10.426	19.435	0.529	0.978	0.613	1.143	17	6	16	5	0	5	1	0.063	0	0	0	11	5	0	0	0	0	0	1	0	0	1	1	1	64.7	29.4	0	0	5.9	5	0
1	1	469	1_1_469Wang	ClC(=CH2)Cl	C=C(Cl)Cl	-1.64	468	C=C(Cl)Cl	96.94	16.157	4.709	6.415	5.239	6.718	0.785	1.069	0.873	1.12	6	4	5	3	1	4	0	0	1	0	0	2	2	0	0	0	0	0	2	0	0	2	2	2	33.3	33.3	0	0	33.3	0	2
1	1	46	1_1_46Wang	BrCH2CH3	CCBr	-1.09	46	CCBr	108.97	13.621	4.606	7.88	5.637	9.087	0.576	0.985	0.705	1.136	8	3	7	2	0	2	0	0	0	0	0	5	2	0	0	0	0	0	0	1	0	1	1	1	62.5	25	0	0	12.5	2	0
1	1	470	1_1_470Wang	ClC(=CHC[5]HC(CH@5C(=O)OCH2C[16]=CHC(=CHCH=CH@16)OC[27]=CHCH=CHCH=CH@27)(CH3)CH3)Cl	CC1(C)C(C=C(Cl)Cl)C1C(=O)OCc1cccc(Oc2ccccc2)c1	-6.29	469	CC1(C)C(C=C(Cl)Cl)C1C(=O)OCc1cccc(Oc2ccccc2)c1	391.31	8.507	30.594	46.349	32.455	51.083	0.665	1.008	0.706	1.111	46	26	48	28	14	36	7	0.146	2	0	12	20	21	0	3	0	0	0	2	0	0	2	5	2	43.5	45.7	0	6.5	4.3	6	15
1	1	472	1_1_472Wang	ClC(CH(Cl)CH3)(CH3)CH3	CC(Cl)C(C)(C)Cl	-2.69	471	CC(Cl)C(C)(C)Cl	141.05	8.297	9.816	16.949	11.284	19.379	0.577	0.997	0.664	1.14	17	7	16	6	0	6	1	0.063	0	0	0	10	5	0	0	0	0	0	2	0	0	2	2	2	58.8	29.4	0	0	11.8	5	0
1	1	473	1_1_473Wang	ClC(=CHCl)Cl	ClC=C(Cl)Cl	-1.96	472	ClC=C(Cl)Cl	131.38	21.897	5.536	6.738	6.097	6.662	0.923	1.123	1.016	1.11	6	5	5	4	1	5	0	0	1	0	0	1	2	0	0	0	0	0	3	0	0	3	3	3	16.7	33.3	0	0	50	0	2
1	1	474	1_1_474Wang	ClC(Cl)(Cl)C[5]HOC[8]HOCH(CH(CH@8O@5)OH)CH(OH)CH2OH	OCC(O)C1OC2OC(C(Cl)(Cl)Cl)OC2C1O	-1.84	473	OCC(O)C1OC2OC(C(Cl)(Cl)Cl)OC2C1O	309.54	11.055	18.459	30.12	18.631	31.995	0.659	1.076	0.665	1.143	28	17	29	18	0	18	2	0.069	0	0	0	11	8	0	6	0	0	0	3	0	0	3	9	3	39.3	28.6	0	21.4	10.7	8	0
1	1	475	1_1_475Wang	ClC(Cl)(Cl)C[5]N=C(CH=CHCH=@5)Cl	Clc1cccc(C(Cl)(Cl)Cl)n1	-3.76	474	Clc1cccc(C(Cl)(Cl)Cl)n1	230.9	16.493	11.912	15.047	12.722	15.52	0.851	1.075	0.909	1.109	14	11	14	11	6	14	0	0	0	0	6	3	6	1	0	0	0	0	4	0	0	4	5	4	21.4	42.9	7.1	0	28.6	1	5
1	1	476	1_1_476Wang	ClC(Cl)(Cl)C(Cl)(Cl)Cl	ClC(Cl)(Cl)C(Cl)(Cl)Cl	-3.67	475	ClC(Cl)(Cl)C(Cl)(Cl)Cl	236.72	29.59	8.545	9.593	9.432	8.91	1.068	1.199	1.179	1.114	8	8	7	7	0	7	0	0	0	0	0	0	2	0	0	0	0	0	6	0	0	6	6	6	0	25	0	0	75	2	0
1	1	477	1_1_477Wang	ClC(Cl)(Cl)CH2Cl	ClCC(Cl)(Cl)Cl	-2.18	476	ClCC(Cl)(Cl)Cl	167.84	20.98	6.89	8.946	7.716	9.022	0.861	1.118	0.964	1.128	8	6	7	5	0	5	0	0	0	0	0	2	2	0	0	0	0	0	4	0	0	4	4	4	25	25	0	0	50	2	0
1	1	478	1_1_478Wang	ClC(Cl)(Cl)CH3	CC(Cl)(Cl)Cl	-2	477	CC(Cl)(Cl)Cl	133.4	16.675	6.063	8.622	6.858	9.078	0.758	1.078	0.857	1.135	8	5	7	4	0	4	0	0	0	0	0	3	2	0	0	0	0	0	3	0	0	3	3	3	37.5	25	0	0	37.5	2	0
1	1	479	1_1_479Wang	ClC(Cl)(Cl)CH(C[7]=C(CH=CHCH=CH@7)Cl)C[18]=CHCH=C(CH=CH@18)Cl	Clc1ccc(C(c2ccccc2Cl)C(Cl)(Cl)Cl)cc1	-6.62	478	Clc1ccc(C(c2ccccc2Cl)C(Cl)(Cl)Cl)cc1	354.48	12.66	21.825	28.804	23.619	30.626	0.779	1.029	0.844	1.094	28	19	29	20	12	26	2	0.069	0	0	12	9	14	0	0	0	0	0	5	0	0	5	5	5	32.1	50	0	0	17.9	2	12
1	1	47	1_1_47Wang	BrCH2CH=CH2	C=CCBr	-1.5	47	C=CCBr	120.98	13.442	5.606	8.88	6.637	10.087	0.623	0.987	0.737	1.121	9	4	8	3	1	4	0	0	1	0	0	5	3	0	0	0	0	0	0	1	0	1	1	1	55.6	33.3	0	0	11.1	1	2
1	1	480	1_1_480Wang	ClC(Cl)(Cl)CH(C[7]=CHCH=C(CH=CH@7)Cl)C[18]=CHCH=C(CH=CH@18)Cl	Clc1ccc(C(c2ccc(Cl)cc2)C(Cl)(Cl)Cl)cc1	-7.15	479	Clc1ccc(C(c2ccc(Cl)cc2)C(Cl)(Cl)Cl)cc1	354.48	12.66	21.825	28.804	23.619	30.626	0.779	1.029	0.844	1.094	28	19	29	20	12	26	2	0.069	0	0	12	9	14	0	0	0	0	0	5	0	0	5	5	5	32.1	50	0	0	17.9	2	12
1	1	481	1_1_481Wang	ClC(Cl)(Cl)CH(C[7]=CHCH=C(CH=CH@7)OCH3)C[22]=CHCH=C(CH=CH@22)OCH3	COc1ccc(C(c2ccc(OC)cc2)C(Cl)(Cl)Cl)cc1	-6.89	480	COc1ccc(C(c2ccc(OC)cc2)C(Cl)(Cl)Cl)cc1	345.66	9.602	24.653	36.578	26.335	39.988	0.685	1.016	0.732	1.111	36	21	37	22	12	28	4	0.108	0	0	12	15	16	0	2	0	0	0	3	0	0	3	5	3	41.7	44.4	0	5.6	8.3	4	12
1	1	482	1_1_482Wang	ClC(Cl)(Cl)CH(Cl)Cl	ClC(Cl)C(Cl)(Cl)Cl	-2.6	481	ClC(Cl)C(Cl)(Cl)Cl	202.28	25.285	7.718	9.269	8.574	8.966	0.965	1.159	1.072	1.121	8	7	7	6	0	6	0	0	0	0	0	1	2	0	0	0	0	0	5	0	0	5	5	5	12.5	25	0	0	62.5	2	0
1	1	483	1_1_483Wang	ClC(Cl)(Cl)CH(N[7]CH2CH2N(CH2CH2@7)CH(NHCH=O)C(Cl)(Cl)Cl)NHCH=O	O=CNC(N1CCN(C(NC=O)C(Cl)(Cl)Cl)CC1)C(Cl)(Cl)Cl	-4.19	482	O=CNC(N1CCN(C(NC=O)C(Cl)(Cl)Cl)CC1)C(Cl)(Cl)Cl	434.98	12.083	24.695	38.073	26.17	41.398	0.686	1.058	0.727	1.15	36	22	36	22	2	24	4	0.111	2	0	0	14	10	4	2	0	0	0	6	0	0	6	12	6	38.9	27.8	11.1	5.6	16.7	8	2
1	1	485	1_1_485Wang	ClC(Cl)(Cl)CH(P(=O)(OCH3)OCH3)OH	COP(=O)(OC)C(O)C(Cl)(Cl)Cl	-0.22	484	COP(=O)(OC)C(O)C(Cl)(Cl)Cl	257.44	12.872	13.426	21.557	14.642	22.885	0.671	1.078	0.732	1.144	20	12	19	11	1	12	3	0.158	1	0	0	8	4	0	4	1	0	0	3	0	0	4	8	3	40	20	0	20	15	4	0
1	1	486	1_1_486Wang	ClC(Cl)(Cl)Cl	ClC(Cl)(Cl)Cl	-2.31	485	ClC(Cl)(Cl)Cl	153.81	30.762	5.364	6.062	5.954	5.606	1.073	1.212	1.191	1.121	5	5	4	4	0	4	0	0	0	0	0	0	1	0	0	0	0	0	4	0	0	4	4	4	0	20	0	0	80	1	0
1	1	489	1_1_489Wang	ClC(Cl)(SN[5]C(C[7]HCH(CH2CH=CHCH2@7)C@5=O)=O)CH(Cl)Cl	O=C1C2CC=CCC2C(=O)N1SC(Cl)(Cl)C(Cl)Cl	-5.4	488	O=C1C2CC=CCC2C(=O)N1SC(Cl)(Cl)C(Cl)Cl	349.07	12.929	20.109	28.429	21.562	30.104	0.745	1.053	0.799	1.115	27	18	28	19	3	22	2	0.071	3	0	0	9	10	1	2	0	1	0	4	0	0	5	8	4	33.3	37	3.7	7.4	14.8	6	4
1	1	48	1_1_48Wang	BrCH2CH(CH3)CH3	CC(C)CBr	-2.43	48	CC(C)CBr	137.03	9.788	7.659	13.647	9.159	15.918	0.547	0.975	0.654	1.137	14	5	13	4	0	4	0	0	0	0	0	9	4	0	0	0	0	0	0	1	0	1	1	1	64.3	28.6	0	0	7.1	4	0
1	1	490	1_1_490Wang	ClCH2C[5]=CHCH=CHCH=CH@5	ClCc1ccccc1	-2.39	489	ClCc1ccccc1	126.59	8.439	9.935	14.858	10.903	16.605	0.662	0.991	0.727	1.107	15	8	15	8	6	11	0	0	0	0	6	7	7	0	0	0	0	0	1	0	0	1	1	1	46.7	46.7	0	0	6.7	1	6
1	1	491	1_1_491Wang	ClCH2C#CCH2OC(=O)NHC[15]=CHC(=CHCH=CH@15)Cl	O=C(Nc1cccc(Cl)c1)OCC#CCCl	-4.37	490	O=C(Nc1cccc(Cl)c1)OCC#CCCl	258.11	10.324	17.74	25.822	18.438	27.881	0.71	1.033	0.738	1.115	25	16	25	16	8	22	3	0.12	1	1	6	9	11	1	2	0	0	0	2	0	0	2	5	2	36	44	4	8	8	2	7
1	1	492	1_1_492Wang	ClCH2CH2CH2CH2CH2CH2CH3	CCCCCCCCl	-3.99	491	CCCCCCCCl	134.67	5.855	12.042	22.393	13.949	26.266	0.524	0.974	0.606	1.142	23	8	22	7	0	7	4	0.182	0	0	0	15	7	0	0	0	0	0	1	0	0	1	1	1	65.2	30.4	0	0	4.3	7	0
1	1	493	1_1_493Wang	ClCH2CH2CH2CH2CH2CH3	CCCCCCCl	-3.12	492	CCCCCCCl	120.64	6.032	10.515	19.509	12.188	22.85	0.526	0.975	0.609	1.143	20	7	19	6	0	6	3	0.158	0	0	0	13	6	0	0	0	0	0	1	0	0	1	1	1	65	30	0	0	5	6	0
1	1	494	1_1_494Wang	ClCH2CH2CH2CH2CH3	CCCCCCl	-2.73	493	CCCCCCl	106.61	6.271	8.988	16.625	10.426	19.435	0.529	0.978	0.613	1.143	17	6	16	5	0	5	2	0.125	0	0	0	11	5	0	0	0	0	0	1	0	0	1	1	1	64.7	29.4	0	0	5.9	5	0
1	1	495	1_1_495Wang	ClCH2CH2CH2CH3	CCCCCl	-2.03	494	CCCCCl	92.58	6.613	7.462	13.742	8.665	16.02	0.533	0.982	0.619	1.144	14	5	13	4	0	4	1	0.077	0	0	0	9	4	0	0	0	0	0	1	0	0	1	1	1	64.3	28.6	0	0	7.1	4	0
1	1	496	1_1_496Wang	ClCH2CH2CH2Cl	ClCCCCl	-1.62	495	ClCCCCl	112.99	10.272	6.762	11.182	7.761	12.549	0.615	1.017	0.706	1.141	11	5	10	4	0	4	0	0	0	0	0	6	3	0	0	0	0	0	2	0	0	2	2	2	54.5	27.3	0	0	18.2	3	0
1	1	497	1_1_497Wang	ClCH2CH2CH3	CCCCl	-1.47	496	CCCCl	78.55	7.141	5.935	10.858	6.904	12.605	0.54	0.987	0.628	1.146	11	4	10	3	0	3	0	0	0	0	0	7	3	0	0	0	0	0	1	0	0	1	1	1	63.6	27.3	0	0	9.1	3	0
1	1	498	1_1_498Wang	ClCH2CH2Cl	ClCCCl	-1.06	497	ClCCCl	98.96	12.37	5.235	8.298	6	9.134	0.654	1.037	0.75	1.142	8	4	7	3	0	3	0	0	0	0	0	4	2	0	0	0	0	0	2	0	0	2	2	2	50	25	0	0	25	2	0
1	1	499	1_1_499Wang	ClCH2CH2C#N	N#CCCCl	-0.29	498	N#CCCCl	89.53	9.948	5.903	9.193	6.386	10.273	0.656	1.021	0.71	1.141	9	5	8	4	1	6	0	0	0	1	0	4	3	1	0	0	0	0	1	0	0	1	2	1	44.4	33.3	11.1	0	11.1	2	0
1	1	49	1_1_49Wang	BrCH2Cl	ClCBr	-0.89	49	ClCBr	129.38	25.876	3.906	5.32	4.733	5.616	0.781	1.064	0.947	1.123	5	3	4	2	0	2	0	0	0	0	0	2	1	0	0	0	0	0	1	1	0	2	2	2	40	20	0	0	40	1	0
1	1	4	1_1_4Wang	BrC[2]=C(CH=C(C(=CH@2)Cl)OP(=S)(OCH3)OCH3)Cl	COP(=S)(OC)Oc1cc(Cl)c(Br)cc1Cl	-6.09	4	COP(=S)(OC)Oc1cc(Cl)c(Br)cc1Cl	366	15.25	18.096	25.211	20.33	26.493	0.754	1.05	0.847	1.104	24	16	24	16	7	20	4	0.167	1	0	6	8	8	0	3	1	1	0	2	1	0	5	8	3	33.3	33.3	0	12.5	12.5	2	6
1	1	500	1_1_500Wang	ClCH2CH2OCH2CH2Cl	ClCCOCCCl	-1.12	499	ClCCOCCCl	143.02	9.535	9.004	15.393	9.977	17.173	0.6	1.026	0.665	1.145	15	7	14	6	0	6	2	0.143	0	0	0	8	4	0	1	0	0	0	2	0	0	2	3	2	53.3	26.7	0	6.7	13.3	4	0
1	1	501	1_1_501Wang	ClCH2CH2S(=O)CH2CH2Cl	O=S(CCCl)CCCl	-1.16	500	O=S(CCCl)CCCl	175.09	10.943	10.191	16.469	11.625	18.093	0.637	1.029	0.727	1.131	16	8	15	7	1	8	2	0.133	1	0	0	8	4	0	1	0	1	0	2	0	0	3	4	2	50	25	0	6.3	12.5	4	0
1	1	504	1_1_504Wang	ClCH2CH=CH2	C=CCCl	-1.36	503	C=CCCl	76.53	8.503	5.408	8.975	6.142	10.19	0.601	0.997	0.682	1.132	9	4	8	3	1	4	0	0	1	0	0	5	3	0	0	0	0	0	1	0	0	1	1	1	55.6	33.3	0	0	11.1	1	2
1	1	505	1_1_505Wang	ClCH2CH(CH3)CH3	CC(C)CCl	-2	504	CC(C)CCl	92.58	6.613	7.462	13.742	8.665	16.02	0.533	0.982	0.619	1.144	14	5	13	4	0	4	0	0	0	0	0	9	4	0	0	0	0	0	1	0	0	1	1	1	64.3	28.6	0	0	7.1	4	0
1	1	506	1_1_506Wang	ClCH2CH(OH)CH2Cl	OC(CCl)CCl	-0.11	505	OC(CCl)CCl	128.99	10.749	7.477	12.509	8.216	13.758	0.623	1.042	0.685	1.147	12	6	11	5	0	5	0	0	0	0	0	6	3	0	1	0	0	0	2	0	0	2	3	2	50	25	0	8.3	16.7	3	0
1	1	507	1_1_507Wang	ClCH2CH(SP(=S)(OCH2CH3)OCH2CH3)N[26]C(C[28]=C(CH=CHCH=CH@28)C@26=O)=O	CCOP(=S)(OCC)SC(CCl)N1C(=O)c2ccccc2C1=O	-6.34	506	CCOP(=S)(OCC)SC(CCl)N1C(=O)c2ccccc2C1=O	393.88	9.847	26.747	40.815	29.511	44.58	0.669	1.02	0.738	1.115	40	23	41	24	9	30	7	0.171	3	0	6	17	14	1	4	1	2	0	1	0	0	4	9	1	42.5	35	2.5	10	2.5	6	8
1	1	508	1_1_508Wang	ClCH2Cl	ClCCl	-0.63	507	ClCCl	84.93	16.986	3.709	5.415	4.239	5.718	0.742	1.083	0.848	1.144	5	3	4	2	0	2	0	0	0	0	0	2	1	0	0	0	0	0	2	0	0	2	2	2	40	20	0	0	40	1	0
1	1	510	1_1_510Wang	ClCH2C(=O)N(CH2OCH2CH2CH2CH3)C[25]=C(CH=CHCH=C@25CH2CH3)CH2CH3	CCCCOCN(C(=O)CCl)c1c(CC)cccc1CC	-4.19	509	CCCCOCN(C(=O)CCl)c1c(CC)cccc1CC	311.89	6.636	27.127	46.567	29.671	53.259	0.577	0.991	0.631	1.133	47	21	47	21	7	25	8	0.17	1	0	6	26	17	1	2	0	0	0	1	0	0	1	4	1	55.3	36.2	2.1	4.3	2.1	10	7
1	1	511	1_1_511Wang	ClCH2C(=O)N(CH2OCH3)C[16]=C(CH=CHCH=C@16CH2CH3)CH2CH3	CCc1cccc(CC)c1N(COC)C(=O)CCl	-3.26	510	CCc1cccc(CC)c1N(COC)C(=O)CCl	269.8	7.1	22.547	37.916	24.387	43.013	0.593	0.998	0.642	1.132	38	18	38	18	7	22	5	0.132	1	0	6	20	14	1	2	0	0	0	1	0	0	1	4	1	52.6	36.8	2.6	5.3	2.6	7	7
1	1	512	1_1_512Wang	ClCH2C(=O)N(CH(CH2OCH3)CH3)C[22]=C(CH=CHCH=C@22CH3)CH2CH3	CCc1cccc(C)c1N(C(=O)CCl)C(C)COC	-2.73	511	CCc1cccc(C)c1N(C(=O)CCl)C(C)COC	283.83	6.923	24.073	40.8	26.148	46.428	0.587	0.995	0.638	1.132	41	19	41	19	7	23	5	0.122	1	0	6	22	15	1	2	0	0	0	1	0	0	1	4	1	53.7	36.6	2.4	4.9	2.4	8	7
1	1	513	1_1_513Wang	ClCH2C(=O)N(CH(CH3)CH3)C[18]=CHCH=CHCH=CH@18	CC(C)N(C(=O)CCl)c1ccccc1	-2.48	512	CC(C)N(C(=O)CCl)c1ccccc1	211.71	7.561	17.251	27.938	18.648	31.558	0.616	0.998	0.666	1.127	28	14	28	14	7	18	2	0.071	1	0	6	14	11	1	1	0	0	0	1	0	0	1	3	1	50	39.3	3.6	3.6	3.6	4	7
1	1	514	1_1_514Wang	ClCH2C(=O)NH2	NC(=O)CCl	-0.02	513	NC(=O)CCl	93.52	10.391	5.617	9.52	5.841	10.482	0.624	1.058	0.649	1.165	9	5	8	4	1	5	0	0	1	0	0	4	2	1	1	0	0	0	1	0	0	1	3	1	44.4	22.2	11.1	11.1	11.1	1	1
1	1	515	1_1_515Wang	ClCH2C(=O)OH	O=C(O)CCl	0.93	514	O=C(O)CCl	94.5	11.813	5.311	8.746	5.29	9.193	0.664	1.093	0.661	1.149	8	5	7	4	1	5	0	0	1	0	0	3	2	0	2	0	0	0	1	0	0	1	3	1	37.5	25	0	25	12.5	1	1
1	1	516	1_1_516Wang	ClCH2S(=O)(=O)CH2CH2Cl	O=S(=O)(CCl)CCCl	-1.5	515	O=S(=O)(CCl)CCCl	177.06	12.647	9.379	14.913	10.318	15.888	0.67	1.065	0.737	1.135	14	8	13	7	2	9	1	0.077	2	0	0	6	3	0	2	0	1	0	2	0	0	3	5	2	42.9	21.4	0	14.3	14.3	3	0
1	1	518	1_1_518Wang	ClCH(CH2C[7]=CHCH=C(CH=CH@7)Cl)C(=O)OCH3	COC(=O)C(Cl)Cc1ccc(Cl)cc1	-3.77	517	COC(=O)C(Cl)Cc1ccc(Cl)cc1	233.1	9.713	16.245	24.604	17.193	26.798	0.677	1.025	0.716	1.117	24	14	24	14	7	18	4	0.167	1	0	6	10	10	0	2	0	0	0	2	0	0	2	4	2	41.7	41.7	0	8.3	8.3	3	7
1	1	519	1_1_519Wang	ClCH(CH2CH2CH3)CH3	CCCC(C)Cl	-2.63	518	CCCC(C)Cl	106.61	6.271	8.988	16.625	10.426	19.435	0.529	0.978	0.613	1.143	17	6	16	5	0	5	2	0.125	0	0	0	11	5	0	0	0	0	0	1	0	0	1	1	1	64.7	29.4	0	0	5.9	5	0
1	1	51	1_1_51Wang	BrCH(Br)Br	BrC(Br)Br	-1.91	51	BrC(Br)Br	252.72	50.544	5.129	5.455	6.58	5.355	1.026	1.091	1.316	1.071	5	4	4	3	0	3	0	0	0	0	0	1	1	0	0	0	0	0	0	3	0	3	3	3	20	20	0	0	60	1	0
1	1	520	1_1_520Wang	ClCH(CH2CH3)CH2CH3	CCC(Cl)CC	-2.63	519	CCC(Cl)CC	106.61	6.271	8.988	16.625	10.426	19.435	0.529	0.978	0.613	1.143	17	6	16	5	0	5	2	0.125	0	0	0	11	5	0	0	0	0	0	1	0	0	1	1	1	64.7	29.4	0	0	5.9	5	0
1	1	521	1_1_521Wang	ClCH(CH2CH3)CH3	CCC(C)Cl	-1.96	520	CCC(C)Cl	92.58	6.613	7.462	13.742	8.665	16.02	0.533	0.982	0.619	1.144	14	5	13	4	0	4	1	0.077	0	0	0	9	4	0	0	0	0	0	1	0	0	1	1	1	64.3	28.6	0	0	7.1	4	0
1	1	522	1_1_522Wang	ClCH(CH2Cl)CH2Cl	ClCC(Cl)CCl	-1.92	521	ClCC(Cl)CCl	147.43	13.403	7.59	11.506	8.619	12.493	0.69	1.046	0.784	1.136	11	6	10	5	0	5	0	0	0	0	0	5	3	0	0	0	0	0	3	0	0	3	3	3	45.5	27.3	0	0	27.3	3	0
1	1	523	1_1_523Wang	ClCH(CH2Cl)CH3	CC(Cl)CCl	-1.6	522	CC(Cl)CCl	112.99	10.272	6.762	11.182	7.761	12.549	0.615	1.017	0.706	1.141	11	5	10	4	0	4	0	0	0	0	0	6	3	0	0	0	0	0	2	0	0	2	2	2	54.5	27.3	0	0	18.2	3	0
1	1	524	1_1_524Wang	ClCH(CH3)CH3	CC(C)Cl	-1.41	523	CC(C)Cl	78.55	7.141	5.935	10.858	6.904	12.605	0.54	0.987	0.628	1.146	11	4	10	3	0	3	0	0	0	0	0	7	3	0	0	0	0	0	1	0	0	1	1	1	63.6	27.3	0	0	9.1	3	0
1	1	525	1_1_525Wang	ClCH(CH(Cl)CH3)CH3	CC(Cl)C(C)Cl	-2.7	524	CC(Cl)C(C)Cl	127.02	9.073	8.289	14.065	9.523	15.964	0.592	1.005	0.68	1.14	14	6	13	5	0	5	1	0.077	0	0	0	8	4	0	0	0	0	0	2	0	0	2	2	2	57.1	28.6	0	0	14.3	4	0
1	1	526	1_1_526Wang	ClCH(Cl)C[5]HNHS(C[10]=C(CH=C(C(=CH@10)S(=O)(=O)NH2)Cl)NH@5)(=O)=O	NS(=O)(=O)c1cc2c(cc1Cl)NC(C(Cl)Cl)NS2(=O)=O	-2.68	525	NS(=O)(=O)c1cc2c(cc1Cl)NC(C(Cl)Cl)NS2(=O)=O	380.68	13.596	20.887	30.273	21.75	31.665	0.746	1.081	0.777	1.131	28	20	29	21	10	28	1	0.034	4	0	6	8	8	3	4	0	2	0	3	0	0	5	12	3	28.6	28.6	10.7	14.3	10.7	2	6
1	1	527	1_1_527Wang	ClCH(Cl)CH2CH2CH3	CCCC(Cl)Cl	-2.4	526	CCCC(Cl)Cl	127.02	9.073	8.289	14.065	9.523	15.964	0.592	1.005	0.68	1.14	14	6	13	5	0	5	1	0.077	0	0	0	8	4	0	0	0	0	0	2	0	0	2	2	2	57.1	28.6	0	0	14.3	4	0
1	1	528	1_1_528Wang	ClCH(Cl)CH2Cl	ClCC(Cl)Cl	-1.48	527	ClCC(Cl)Cl	133.4	16.675	6.063	8.622	6.858	9.078	0.758	1.078	0.857	1.135	8	5	7	4	0	4	0	0	0	0	0	3	2	0	0	0	0	0	3	0	0	3	3	3	37.5	25	0	0	37.5	2	0
1	1	52	1_1_52Wang	BrCH(Br)Cl	ClC(Br)Br	-1.9	52	ClC(Br)Br	208.27	41.654	4.932	5.549	6.085	5.458	0.986	1.11	1.217	1.092	5	4	4	3	0	3	0	0	0	0	0	1	1	0	0	0	0	0	1	2	0	3	3	3	20	20	0	0	60	1	0
1	1	530	1_1_530Wang	ClCH(Cl)CH3	CC(Cl)Cl	-1.29	529	CC(Cl)Cl	98.96	12.37	5.235	8.298	6	9.134	0.654	1.037	0.75	1.142	8	4	7	3	0	3	0	0	0	0	0	4	2	0	0	0	0	0	2	0	0	2	2	2	50	25	0	0	25	2	0
1	1	531	1_1_531Wang	ClCH(Cl)CH(C[7]=C(CH=CHCH=CH@7)Cl)C[18]=CHCH=C(CH=CH@18)Cl	Clc1ccc(C(c2ccccc2Cl)C(Cl)Cl)cc1	-6.51	530	Clc1ccc(C(c2ccccc2Cl)C(Cl)Cl)cc1	320.04	11.43	20.998	28.48	22.761	30.682	0.75	1.017	0.813	1.096	28	18	29	19	12	25	2	0.069	0	0	12	10	14	0	0	0	0	0	4	0	0	4	4	4	35.7	50	0	0	14.3	2	12
1	1	532	1_1_532Wang	ClCH(Cl)CH(C[7]=CHCH=C(CH=CH@7)Cl)C[18]=CHCH=C(CH=CH@18)Cl	Clc1ccc(C(c2ccc(Cl)cc2)C(Cl)Cl)cc1	-7.2	531	Clc1ccc(C(c2ccc(Cl)cc2)C(Cl)Cl)cc1	320.04	11.43	20.998	28.48	22.761	30.682	0.75	1.017	0.813	1.096	28	18	29	19	12	25	2	0.069	0	0	12	10	14	0	0	0	0	0	4	0	0	4	4	4	35.7	50	0	0	14.3	2	12
1	1	533	1_1_533Wang	ClCH(Cl)CH(Cl)Cl	ClC(Cl)C(Cl)Cl	-1.74	532	ClC(Cl)C(Cl)Cl	167.84	20.98	6.89	8.946	7.716	9.022	0.861	1.118	0.964	1.128	8	6	7	5	0	5	0	0	0	0	0	2	2	0	0	0	0	0	4	0	0	4	4	4	25	25	0	0	50	2	0
1	1	534	1_1_534Wang	ClCH(Cl)Cl	ClC(Cl)Cl	-1.17	533	ClC(Cl)Cl	119.37	23.874	4.536	5.738	5.097	5.662	0.907	1.148	1.019	1.132	5	4	4	3	0	3	0	0	0	0	0	1	1	0	0	0	0	0	3	0	0	3	3	3	20	20	0	0	60	1	0
1	1	535	1_1_535Wang	ClCH(Cl)C(=O)N(CH2CH=CH2)CH2CH=CH2	C=CCN(CC=C)C(=O)C(Cl)Cl	-1.62	534	C=CCN(CC=C)C(=O)C(Cl)Cl	208.1	9.048	14.552	23.378	15.744	26.087	0.633	1.016	0.685	1.134	23	12	22	11	3	14	4	0.182	3	0	0	11	8	1	1	0	0	0	2	0	0	2	4	2	47.8	34.8	4.3	4.3	8.7	3	5
1	1	536	1_1_536Wang	ClCH(Cl)C(=O)NHC[9]=C(C(C[12]=C(CH=CHCH=CH@12)C@9=O)=O)Cl	O=C1C(Cl)=C(NC(=O)C(Cl)Cl)C(=O)c2ccccc21	-5.03	535	O=C1C(Cl)=C(NC(=O)C(Cl)Cl)C(=O)c2ccccc21	318.54	12.742	19.756	26.589	19.989	27.619	0.79	1.064	0.8	1.105	25	19	26	20	10	27	1	0.038	4	0	6	6	12	1	3	0	0	0	3	0	0	3	7	3	24	48	4	12	12	1	11
1	1	538	1_1_538Wang	ClCH=[S=I]CHCl	ClC=CCl	-1.3	537	ClC=CCl	96.94	16.157	4.709	6.415	5.239	6.718	0.785	1.069	0.873	1.12	6	4	5	3	1	4	0	0	1	0	0	2	2	0	0	0	0	0	2	0	0	2	2	2	33.3	33.3	0	0	33.3	0	2
1	1	539	1_1_539Wang	ClCH=[S=N]CHCl	ClC=CCl	-1.3	538	ClC=CCl	96.94	16.157	4.709	6.415	5.239	6.718	0.785	1.069	0.873	1.12	6	4	5	3	1	4	0	0	1	0	0	2	2	0	0	0	0	0	2	0	0	2	2	2	33.3	33.3	0	0	33.3	0	2
1	1	53	1_1_53Wang	BrCH(CH2Br)CH2Cl	ClCC(Br)CBr	-2.38	53	ClCC(Br)CBr	236.33	21.485	7.985	11.316	9.608	12.288	0.726	1.029	0.873	1.117	11	6	10	5	0	5	0	0	0	0	0	5	3	0	0	0	0	0	1	2	0	3	3	3	45.5	27.3	0	0	27.3	3	0
1	1	541	1_1_541Wang	ClC(=[S=I]CHCl)CH2SC(=O)N(CH(CH3)CH3)CH(CH3)CH3	CC(C)N(C(=O)SCC(Cl)=CCl)C(C)C	-4.08	540	CC(C)N(C(=O)SCC(Cl)=CCl)C(C)C	270.25	8.445	19.32	32.105	21.676	36.253	0.604	1.003	0.677	1.133	32	15	31	14	2	16	5	0.161	2	0	0	17	10	1	1	0	1	0	2	0	0	3	5	2	53.1	31.3	3.1	3.1	6.3	7	3
1	1	542	1_1_542Wang	ClN[2]C(C(N(C@2=O)Cl)=O)(CH3)CH3	CC1(C)C(=O)N(Cl)C(=O)N1Cl	-2.6	541	CC1(C)C(=O)N(Cl)C(=O)N1Cl	197.03	11.59	11.708	18.156	11.92	19.549	0.689	1.068	0.701	1.15	17	11	17	11	2	13	0	0	2	0	0	6	5	2	2	0	0	0	2	0	0	2	6	2	35.3	29.4	11.8	11.8	11.8	3	2
1	1	544	1_1_544Wang	FC[2]=C(C(=CHCH=CH@2)F)C(=O)NHC(=O)NHC[20]=CHCH=C(CH=CH@20)Cl	O=C(NC(=O)c1c(F)cccc1F)Nc1ccc(Cl)cc1	-6.02	543	O=C(NC(=O)c1c(F)cccc1F)Nc1ccc(Cl)cc1	310.7	10.357	21.701	31.625	21.46	34.115	0.723	1.054	0.715	1.137	30	21	31	22	14	30	2	0.065	2	0	12	9	14	2	2	0	0	2	1	0	0	1	7	3	30	46.7	6.7	6.7	10	0	14
1	1	545	1_1_545Wang	FC[2]=C(CH=C(C(=CH@2)F)F)F	Fc1cc(F)c(F)cc1F	-2.38	544	Fc1cc(F)c(F)cc1F	150.08	12.507	9.114	13.702	8.034	14.604	0.759	1.142	0.67	1.217	12	10	12	10	6	13	0	0	0	0	6	2	6	0	0	0	0	4	0	0	0	0	4	4	16.7	50	0	0	33.3	0	6
1	1	546	1_1_546Wang	FC[2]=C(CH=C(CH=C@2F)F)F	Fc1cc(F)c(F)c(F)c1	-2.31	545	Fc1cc(F)c(F)c(F)c1	150.08	12.507	9.114	13.702	8.034	14.604	0.759	1.142	0.67	1.217	12	10	12	10	6	13	0	0	0	0	6	2	6	0	0	0	0	4	0	0	0	0	4	4	16.7	50	0	0	33.3	0	6
1	1	548	1_1_548Wang	FC[2]=C(CH=CHC(=CH@2)CH(CH3)C(=O)OH)C[21]=CHCH=CHCH=CH@21	CC(C(=O)O)c1ccc(-c2ccccc2)c(F)c1	-4.49	547	CC(C(=O)O)c1ccc(-c2ccccc2)c(F)c1	244.28	7.88	20.501	31.353	21.176	34.665	0.661	1.011	0.683	1.118	31	18	32	19	13	26	3	0.094	1	0	12	13	15	0	2	0	0	1	0	0	0	0	3	1	41.9	48.4	0	6.5	3.2	2	13
1	1	54	1_1_54Wang	BrCH(CH2Br)CH3	CC(Br)CBr	-2.15	54	CC(Br)CBr	201.89	18.354	7.158	10.993	8.75	12.344	0.651	0.999	0.795	1.122	11	5	10	4	0	4	0	0	0	0	0	6	3	0	0	0	0	0	0	2	0	2	2	2	54.5	27.3	0	0	18.2	3	0
1	1	550	1_1_550Wang	FC[2]=C(CH=CHCH=CH@2)C(OH)(CH2N[18]N=CHN=CH@18)C[25]=CHCH=C(CH=CH@25)F	OC(Cn1cncn1)(c1ccc(F)cc1)c1ccccc1F	-3.37	549	OC(Cn1cncn1)(c1ccc(F)cc1)c1ccccc1F	301.32	8.609	23.706	35.96	23.915	39.875	0.677	1.027	0.683	1.139	35	22	37	24	17	32.5	4	0.108	0	0	17	13	16	3	1	0	0	2	0	0	0	0	6	2	37.1	45.7	8.6	2.9	5.7	2	14
1	1	551	1_1_551Wang	FC[2]CH(C[5]HC(C[8](OC(OCH@8CH2@5)(CH3)CH3)C(=O)CH2OH)(CH2CH@2OH)CH3)CH2CH2C[49]=CHC(CH=CHC@2@49CH3)=O	CC1(C)OC2CC3C4CCC5=CC(=O)C=CC5(C)C4(F)C(O)CC3(C)C2(C(=O)CO)O1	-4.32	550	CC1(C)OC2CC3C4CCC5=CC(=O)C=CC5(C)C4(F)C(O)CC3(C)C2(C(=O)CO)O1	434.55	7.009	37.101	62.614	38.847	70.239	0.598	1.01	0.627	1.133	62	31	66	35	4	39	2	0.03	4	0	0	31	24	0	6	0	0	1	0	0	0	0	7	1	50	38.7	0	9.7	1.6	18	6
1	1	552	1_1_552Wang	FC[2]CH(C[5]HC(C(CH2CH2@5)(OH)C(=O)CH2OH)(CH2CH@2OH)CH3)CH2CH2C[41]=CHC(CH2CH2C@2@41CH3)=O	CC12CCC(=O)C=C1CCC1C3CCC(O)(C(=O)CO)C3(C)CC(O)C12F	-3.43	551	CC12CCC(=O)C=C1CCC1C3CCC(O)(C(=O)CO)C3(C)CC(O)C12F	380.5	6.795	32.859	56.403	34.631	63.615	0.587	1.007	0.618	1.136	56	27	59	30	3	33	2	0.034	3	0	0	29	21	0	5	0	0	1	0	0	0	0	6	1	51.8	37.5	0	8.9	1.8	17	4
1	1	553	1_1_553Wang	FC[2]CH(C[5]HC(C(CH2CH2@5)(OH)C(=O)CH3)(CH2CH@2OH)CH3)CH2CH(C[39]=CHC(CH=CHC@2@39CH3)=O)CH3	CC(=O)C1(O)CCC2C3CC(C)C4=CC(=O)C=CC4(C)C3(F)C(O)CC21C	-4.1	552	CC(=O)C1(O)CCC2C3CC(C)C4=CC(=O)C=CC4(C)C3(F)C(O)CC21C	376.51	6.723	33.145	56.076	35.177	63.405	0.592	1.001	0.628	1.132	56	27	59	30	4	34	1	0.017	4	0	0	29	22	0	4	0	0	1	0	0	0	0	5	1	51.8	39.3	0	7.1	1.8	16	6
1	1	554	1_1_554Wang	FC[2]CH(C[5]HC(C(CH(CH2@5)CH3)(OC(=O)CH2CH2CH2CH3)C(=O)CH2OH)(CH2CH@2OH)CH3)CH2CH2C[58]=CHC(CH=CHC@2@58CH3)=O	CCCCC(=O)OC1(C(=O)CO)C(C)CC2C3CCC4=CC(=O)C=CC4(C)C3(F)C(O)CC21C	-4.71	553	CCCCC(=O)OC1(C(=O)CO)C(C)CC2C3CCC4=CC(=O)C=CC4(C)C3(F)C(O)CC21C	476.64	6.713	41.681	71.265	44.131	80.485	0.587	1.004	0.622	1.134	71	34	74	37	5	42	7	0.095	5	0	0	37	27	0	6	0	0	1	0	0	0	0	7	1	52.1	38	0	8.5	1.4	20	7
1	1	556	1_1_556Wang	FC[2]CH(C[5]HC(C(CH(CH2@5)CH3)(OH)C(=O)CH2OC(=O)CH3)(CH2CH@2OH)CH3)CH2CH2C[49]=CHC(CH=CHC@2@49CH3)=O	CC(=O)OCC(=O)C1(O)C(C)CC2C3CCC4=CC(=O)C=CC4(C)C3(F)C(O)CC21C	-4.9	555	CC(=O)OCC(=O)C1(O)C(C)CC2C3CCC4=CC(=O)C=CC4(C)C3(F)C(O)CC21C	434.55	7.009	37.101	62.614	38.847	70.239	0.598	1.01	0.627	1.133	62	31	65	34	5	39	4	0.062	5	0	0	31	24	0	6	0	0	1	0	0	0	0	7	1	50	38.7	0	9.7	1.6	17	7
1	1	557	1_1_557Wang	FC[2]CH(C[5]HC(C(CH(CH2@5)CH3)(OH)C(=O)CH2OH)(CH2CH@2OH)CH3)CH2CH2C[44]=CHC(CH=CHC@2@44CH3)=O	CC1CC2C3CCC4=CC(=O)C=CC4(C)C3(F)C(O)CC2(C)C1(O)C(=O)CO	-3.64	556	CC1CC2C3CCC4=CC(=O)C=CC4(C)C3(F)C(O)CC2(C)C1(O)C(=O)CO	392.51	6.886	33.859	57.403	35.631	64.615	0.594	1.007	0.625	1.134	57	28	60	31	4	35	2	0.033	4	0	0	29	22	0	5	0	0	1	0	0	0	0	6	1	50.9	38.6	0	8.8	1.8	16	6
1	1	559	1_1_559Wang	FC[2]CH(C[5]HC(C(CH(CH2@5)OC(=O)CH3)(OH)C(=O)CH2OC(=O)CH3)(CH2CH@2OH)CH3)CH2CH2C[52]=CHC(CH=CHC@2@52CH3)=O	CC(=O)OCC(=O)C1(O)C(OC(C)=O)CC2C3CCC4=CC(=O)C=CC4(C)C3(F)C(O)CC21C	-4.13	558	CC(=O)OCC(=O)C1(O)C(OC(C)=O)CC2C3CCC4=CC(=O)C=CC4(C)C3(F)C(O)CC21C	478.56	7.362	39.53	66.269	40.756	73.658	0.608	1.02	0.627	1.133	65	34	68	37	6	43	6	0.088	6	0	0	31	25	0	8	0	0	1	0	0	0	0	9	1	47.7	38.5	0	12.3	1.5	17	8
1	1	55	1_1_55Wang	BrCH(CH3)CH3	CC(C)Br	-1.59	55	CC(C)Br	123	11.182	6.132	10.764	7.398	12.502	0.557	0.979	0.673	1.137	11	4	10	3	0	3	0	0	0	0	0	7	3	0	0	0	0	0	0	1	0	1	1	1	63.6	27.3	0	0	9.1	3	0
1	1	560	1_1_560Wang	FC[2]CH(C[5]HC(C(CH(CH2@5)OH)(OH)C(=O)CH2OH)(CH2CH@2OH)CH3)CH2CH2C[42]=CHC(CH=CHC@2@42CH3)=O	CC12C=CC(=O)C=C1CCC1C3CC(O)C(O)(C(=O)CO)C3(C)CC(O)C12F	-3.69	559	CC12C=CC(=O)C=C1CCC1C3CC(O)C(O)(C(=O)CO)C3(C)CC(O)C12F	394.48	7.172	33.047	55.847	34.324	62.409	0.601	1.015	0.624	1.135	55	28	58	31	4	35	2	0.034	4	0	0	27	21	0	6	0	0	1	0	0	0	0	7	1	49.1	38.2	0	10.9	1.8	15	6
1	1	561	1_1_561Wang	FC[2]=CHC(=CHCH=CH@2)F	Fc1cccc(F)c1	-2	560	Fc1cccc(F)c1	114.1	9.508	8.347	12.676	8.159	13.925	0.696	1.056	0.68	1.16	12	8	12	8	6	11	0	0	0	0	6	4	6	0	0	0	0	2	0	0	0	0	2	2	33.3	50	0	0	16.7	0	6
1	1	562	1_1_562Wang	FC[2]=CHCH=C(CH=CH@2)CH2Cl	Fc1ccc(CCl)cc1	-2.54	561	Fc1ccc(CCl)cc1	144.58	9.639	10.318	15.371	10.841	16.945	0.688	1.025	0.723	1.13	15	9	15	9	6	12	0	0	0	0	6	6	7	0	0	0	0	1	1	0	0	1	2	2	40	46.7	0	0	13.3	1	6
1	1	563	1_1_563Wang	FC[2]=CHCH=C(CH=CH@2)C(=O)CH2CH2CH2N[23]CH2CH2C(CH2CH2@23)(OH)C[39]=CHCH=C(CH=CH@39)Cl	O=C(CCCN1CCC(O)(c2ccc(Cl)cc2)CC1)c1ccc(F)cc1	-4.43	562	O=C(CCCN1CCC(O)(c2ccc(Cl)cc2)CC1)c1ccc(F)cc1	375.9	7.671	30.983	49.196	32.847	55.183	0.632	1.004	0.67	1.126	49	26	51	28	13	35	6	0.118	1	0	12	23	21	1	2	0	0	1	1	0	0	1	5	2	46.9	42.9	2	4.1	4.1	8	13
1	1	564	1_1_564Wang	FC[2]=CHCH=C(CH=CH@2)F	Fc1ccc(F)cc1	-1.97	563	Fc1ccc(F)cc1	114.1	9.508	8.347	12.676	8.159	13.925	0.696	1.056	0.68	1.16	12	8	12	8	6	11	0	0	0	0	6	4	6	0	0	0	0	2	0	0	0	0	2	2	33.3	50	0	0	16.7	0	6
1	1	565	1_1_565Wang	FC[2]=CHCH=C(CH=CH@2)NHC(=O)CH3	CC(=O)Nc1ccc(F)cc1	-1.78	564	CC(=O)Nc1ccc(F)cc1	153.17	8.062	12.227	19.476	12.443	21.708	0.644	1.025	0.655	1.143	19	11	19	11	7	15	1	0.053	1	0	6	8	8	1	1	0	0	1	0	0	0	0	3	1	42.1	42.1	5.3	5.3	5.3	1	7
1	1	566	1_1_566Wang	FC[2]=CHCH=CHCH=CH@2	Fc1ccccc1	-1.8	565	Fc1ccccc1	96.11	8.009	7.964	12.164	8.222	13.585	0.664	1.014	0.685	1.132	12	7	12	7	6	10	0	0	0	0	6	5	6	0	0	0	0	1	0	0	0	0	1	1	41.7	50	0	0	8.3	0	6
1	1	567	1_1_567Wang	FC[2]=CHNHC(NHC@2=O)=O	O=c1[nH]cc(F)c(=O)[nH]1	-1.07	566	O=c1[nH]cc(F)c(=O)[nH]1	130.09	10.841	8.383	13.255	7.619	14.17	0.699	1.105	0.635	1.181	12	9	12	9	3	12	0	0	3	0	0	3	4	2	2	0	0	1	0	0	0	0	5	1	25	33.3	16.7	16.7	8.3	0	4
1	1	569	1_1_569Wang	FC(F)(Cl)C(F)(Cl)Cl	FC(F)(Cl)C(F)(Cl)Cl	-3.04	568	FC(F)(Cl)C(F)(Cl)Cl	187.37	23.421	7.213	10.16	6.67	10.097	0.902	1.27	0.834	1.262	8	8	7	7	0	7	0	0	0	0	0	0	2	0	0	0	0	3	3	0	0	3	6	6	0	25	0	0	75	2	0
1	1	56	1_1_56Wang	BrCH(Cl)C(F)(F)F	FC(F)(F)C(Cl)Br	-1.71	56	FC(F)(F)C(Cl)Br	197.38	24.673	6.583	9.742	6.307	10.05	0.823	1.218	0.788	1.256	8	7	7	6	0	6	0	0	0	0	0	1	2	0	0	0	0	3	1	1	0	2	5	5	12.5	25	0	0	62.5	2	0
1	1	570	1_1_570Wang	FC(F)(Cl)C(F)(F)Cl	FC(F)(Cl)C(F)(F)Cl	-3.12	569	FC(F)(Cl)C(F)(F)Cl	170.92	21.365	6.769	10.349	5.75	10.492	0.846	1.294	0.719	1.312	8	8	7	7	0	7	0	0	0	0	0	0	2	0	0	0	0	4	2	0	0	2	6	6	0	25	0	0	75	2	0
1	1	572	1_1_572Wang	FC(F)(F)C[5]C(=CHC[9]=C(CH=@5)NHCH(NHS@9(=O)=O)CH2C[25]=CHCH=CHCH=CH@25)S(=O)(=O)NH2	NS(=O)(=O)c1cc2c(cc1C(F)(F)F)NC(Cc1ccccc1)NS2(=O)=O	-3.59	571	NS(=O)(=O)c1cc2c(cc1C(F)(F)F)NC(Cc1ccccc1)NS2(=O)=O	421.46	10.28	28.135	43.491	28.273	47.098	0.686	1.061	0.69	1.149	41	27	43	29	16	39	3	0.07	4	0	12	14	15	3	4	0	2	3	0	0	0	2	12	3	34.1	36.6	7.3	9.8	7.3	3	12
1	1	573	1_1_573Wang	FC(F)(F)C[5]=C(CH=CHCH=CH@5)C(=O)OH	O=C(O)c1ccccc1C(F)(F)F	-1.6	572	O=C(O)c1ccccc1C(F)(F)F	190.13	10.563	12.687	19.727	11.767	21.099	0.705	1.096	0.654	1.172	18	13	18	13	7	17	1	0.056	1	0	6	5	8	0	2	0	0	3	0	0	0	0	5	3	27.8	44.4	0	11.1	16.7	1	7
1	1	574	1_1_574Wang	FC(F)(F)C[5]=CHC[8]=C(CH=CH@5)SC[15]=C(CH=CHCH=CH@15)N@8CH2CH2CH2N[35]CH2CH2N(CH2CH2@35)CH2CH2OH	OCCN1CCN(CCCN2c3ccccc3Sc3ccc(C(F)(F)F)cc32)CC1	-4.15	573	OCCN1CCN(CCCN2c3ccccc3Sc3ccc(C(F)(F)F)cc32)CC1	437.58	7.814	34.964	56.734	36.83	64.041	0.624	1.013	0.658	1.144	56	30	59	33	12	39	6	0.102	0	0	12	26	22	3	1	0	1	3	0	0	0	1	8	3	46.4	39.3	5.4	1.8	5.4	10	12
1	1	575	1_1_575Wang	FC(F)(F)C[5]=CHC[8]=C(CH=CH@5)SC[15]=C(CH=CHCH=CH@15)N@8CH2CH2CH2N[35]CH2CH2N(CH2CH2@35)CH3	CN1CCN(CCCN2c3ccccc3Sc3ccc(C(F)(F)F)cc32)CC1	-4.52	574	CN1CCN(CCCN2c3ccccc3Sc3ccc(C(F)(F)F)cc32)CC1	407.55	7.837	32.723	52.523	34.614	59.416	0.629	1.01	0.666	1.143	52	28	55	31	12	37	4	0.073	0	0	12	24	21	3	0	0	1	3	0	0	0	1	7	3	46.2	40.4	5.8	0	5.8	9	12
1	1	576	1_1_576Wang	FC(F)(F)C[5]=CHC[8]=C(CH=CH@5)SC[15]=C(CH=CHCH=CH@15)N@8CH2CH2CH2N(CH3)CH3	CN(C)CCCN1c2ccccc2Sc2ccc(C(F)(F)F)cc21	-5.3	575	CN(C)CCCN1c2ccccc2Sc2ccc(C(F)(F)F)cc21	352.46	8.197	27.648	43.654	29.086	49.088	0.643	1.015	0.676	1.142	43	24	45	26	12	32	4	0.089	0	0	12	19	18	2	0	0	1	3	0	0	0	1	6	3	44.2	41.9	4.7	0	7	6	12
1	1	578	1_1_578Wang	FC(F)(F)C[5]=CHC(=CHCH=CH@5)C[15]=CHN(CH=C(C@15=O)C[24]=CHCH=CHCH=CH@24)CH3	Cn1cc(-c2ccccc2)c(=O)c(-c2cccc(C(F)(F)F)c2)c1	-4.44	577	Cn1cc(-c2ccccc2)c(=O)c(-c2cccc(C(F)(F)F)c2)c1	329.34	8.667	26.101	39.036	26.364	43.048	0.687	1.027	0.694	1.133	38	24	40	26	15	35	2	0.05	3	0	12	14	19	1	1	0	0	3	0	0	0	0	5	3	36.8	50	2.6	2.6	7.9	2	17
1	1	579	1_1_579Wang	FC(F)(F)C[5]=CHC(=CHCH=CH@5)C(N[16]N=CHN=CH@16)(C[23]=CHCH=CHCH=CH@23)C[34]=CHCH=CHCH=CH@34	FC(F)(F)c1cccc(C(c2ccccc2)(c2ccccc2)n2cncn2)c1	-8.4	578	FC(F)(F)c1cccc(C(c2ccccc2)(c2ccccc2)n2cncn2)c1	379.41	8.623	30.429	44.912	30.921	49.836	0.692	1.021	0.703	1.133	44	28	47	31	23	42.5	4	0.085	0	0	23	16	22	3	0	0	0	3	0	0	0	0	6	3	36.4	50	6.8	0	6.8	2	20
1	1	57	1_1_57Wang	BrCH(Cl)Cl	ClC(Cl)Br	-1.54	57	ClC(Cl)Br	163.82	32.764	4.734	5.644	5.591	5.56	0.947	1.129	1.118	1.112	5	4	4	3	0	3	0	0	0	0	0	1	1	0	0	0	0	0	2	1	0	3	3	3	20	20	0	0	60	1	0
1	1	581	1_1_581Wang	FC(F)(F)C[5]=CHC(=CHCH=CH@5)N[15]N=CHC(=C(C@15=O)Cl)NHCH3	CNc1cnn(-c2cccc(C(F)(F)F)c2)c(=O)c1Cl	-4.04	580	CNc1cnn(-c2cccc(C(F)(F)F)c2)c(=O)c1Cl	303.69	10.472	20.39	30.913	19.949	33.743	0.703	1.066	0.688	1.164	29	20	30	21	9	27	2	0.067	3	0	6	9	12	3	1	0	0	3	1	0	0	1	8	4	31	41.4	10.3	3.4	13.8	2	10
1	1	582	1_1_582Wang	FC(F)(F)C[5]=CHC(=CHCH=CH@5)NH2	Nc1cccc(C(F)(F)F)c1	-1.47	581	Nc1cccc(C(F)(F)F)c1	161.14	9.479	11.279	18.174	10.864	20.178	0.663	1.069	0.639	1.187	17	11	17	11	6	14	0	0	0	0	6	6	7	1	0	0	0	3	0	0	0	0	4	3	35.3	41.2	5.9	0	17.6	1	6
1	1	583	1_1_583Wang	FC(F)(F)C[5]=CHC(=CHCH=CH@5)NHC[17]=C(CH=CHCH=CH@17)C(=O)OH	O=C(O)c1ccccc1Nc1cccc(C(F)(F)F)c1	-4.36	582	O=C(O)c1ccccc1Nc1cccc(C(F)(F)F)c1	281.25	9.375	20.762	31.596	20.296	34.427	0.692	1.053	0.677	1.148	30	20	31	21	13	28	3	0.097	1	0	12	10	14	1	2	0	0	3	0	0	0	0	6	3	33.3	46.7	3.3	6.7	10	1	13
1	1	584	1_1_584Wang	FC(F)(F)C[5]=CHC(=CHCH=CH@5)NHC[17]N=CHCH=CHC=@17C(=O)OH	O=C(O)c1cccnc1Nc1cccc(C(F)(F)F)c1	-4.17	583	O=C(O)c1cccnc1Nc1cccc(C(F)(F)F)c1	282.24	9.732	20.256	30.814	19.54	33.511	0.698	1.063	0.674	1.156	29	20	30	21	13	28	3	0.1	1	0	12	9	13	2	2	0	0	3	0	0	0	0	7	3	31	44.8	6.9	6.9	10.3	1	12
1	1	585	1_1_585Wang	FC(F)(F)C[5]=CHC(=CHCH=CH@5)NHC(=O)N(CH3)CH3	CN(C)C(=O)Nc1cccc(C(F)(F)F)c1	-3.43	584	CN(C)C(=O)Nc1cccc(C(F)(F)F)c1	232.23	8.601	17.068	28.371	16.847	31.716	0.632	1.051	0.624	1.175	27	16	27	16	7	20	1	0.037	1	0	6	11	10	2	1	0	0	3	0	0	0	0	6	3	40.7	37	7.4	3.7	11.1	3	7
1	1	587	1_1_587Wang	FC(F)(F)CH(OH)CH3	CC(O)C(F)(F)F	0.3	586	CC(O)C(F)(F)F	114.08	9.507	6.972	13.4	6.313	14.889	0.581	1.117	0.526	1.241	12	7	11	6	0	6	0	0	0	0	0	5	3	0	1	0	0	3	0	0	0	0	4	3	41.7	25	0	8.3	25	3	0
1	1	58	1_1_58Wang	BrCH=[S=I]CHBr	BrC=CBr	-1.32	58	BrC=CBr	185.84	30.973	5.104	6.225	6.227	6.514	0.851	1.038	1.038	1.086	6	4	5	3	1	4	0	0	1	0	0	2	2	0	0	0	0	0	0	2	0	2	2	2	33.3	33.3	0	0	33.3	0	2
1	1	590	1_1_590Wang	FC(F)(F)S(=O)(=O)NHC[10]=C(CH=C(C(=CH@10)NHC(=O)CH3)CH3)CH3	CC(=O)Nc1cc(NS(=O)(=O)C(F)(F)F)c(C)cc1C	-3.24	589	CC(=O)Nc1cc(NS(=O)(=O)C(F)(F)F)c(C)cc1C	310.33	9.404	21.212	34.985	21.165	38.47	0.643	1.06	0.641	1.166	33	20	33	20	9	26	3	0.091	3	0	6	13	11	2	3	0	1	3	0	0	0	1	9	3	39.4	33.3	6.1	9.1	9.1	4	7
1	1	591	1_1_591Wang	FC(F)(F)S(=O)(=O)NHC[10]=C(CH=C(CH=CH@10)S(=O)(=O)C[22]=CHCH=CHCH=CH@22)CH3	Cc1cc(S(=O)(=O)c2ccccc2)ccc1NS(=O)(=O)C(F)(F)F	-3.8	590	Cc1cc(S(=O)(=O)c2ccccc2)ccc1NS(=O)(=O)C(F)(F)F	379.41	10.539	25.092	38.287	25.261	41.101	0.697	1.064	0.702	1.142	36	24	37	25	16	35	4	0.108	4	0	12	12	14	1	4	0	2	3	0	0	0	2	10	3	33.3	38.9	2.8	11.1	8.3	2	12
1	1	595	1_1_595Wang	IC[2]=C(C(=CHC(=CH@2)CH2CH(NH2)C(=O)OH)I)OC[24]=CHC(=C(CH=CH@24)OH)I	NC(Cc1cc(I)c(Oc2ccc(O)c(I)c2)c(I)c1)C(=O)O	-5.22	594	NC(Cc1cc(I)c(Oc2ccc(O)c(I)c2)c(I)c1)C(=O)O	650.98	18.599	26.519	35.804	31.131	38.404	0.758	1.023	0.889	1.097	35	23	36	24	13	31	5	0.139	1	0	12	12	15	1	4	0	0	0	0	0	3	3	8	3	34.3	42.9	2.9	11.4	8.6	2	13
1	1	596	1_1_596Wang	IC[2]=C(C(=CHC(=CH@2)CH2CH(NH2)C(=O)OH)I)OH	NC(Cc1cc(I)c(O)c(I)c1)C(=O)O	-2.86	595	NC(Cc1cc(I)c(O)c(I)c1)C(=O)O	432.99	18.041	17.433	24.64	20.494	26.644	0.726	1.027	0.854	1.11	24	15	24	15	7	19	3	0.125	1	0	6	9	9	1	3	0	0	0	0	0	2	2	6	2	37.5	37.5	4.2	12.5	8.3	2	7
1	1	597	1_1_597Wang	IC[2]=C(C(=CHC(=CH@2)C#N)I)OH	N#Cc1cc(I)c(O)c(I)c1	-3.61	596	N#Cc1cc(I)c(O)c(I)c1	370.91	26.494	12.423	14.335	15.301	14.979	0.887	1.024	1.093	1.07	14	11	14	11	7	16	0	0	0	1	6	3	7	1	1	0	0	0	0	0	2	2	4	2	21.4	50	7.1	7.1	14.3	0	6
1	1	598	1_1_598Wang	IC[2]=C(C(=CHC(=CH@2)I)C(=O)OH)OH	O=C(O)c1cc(I)cc(I)c1O	-3.31	597	O=C(O)c1cc(I)cc(I)c1O	389.91	24.369	13.358	16.771	15.966	17.315	0.835	1.048	0.998	1.082	16	12	16	12	7	16	1	0.063	1	0	6	4	7	0	3	0	0	0	0	0	2	2	5	2	25	43.8	0	18.8	12.5	0	7
1	1	599	1_1_599Wang	IC[2]=C(CH=C(C(=CH@2)Cl)OP(=S)(OCH3)OCH3)Cl	COP(=S)(OC)Oc1cc(Cl)c(I)cc1Cl	-6.62	598	COP(=S)(OC)Oc1cc(Cl)c(I)cc1Cl	413	17.208	18.388	25.051	21.636	26.372	0.766	1.044	0.902	1.099	24	16	24	16	7	20	4	0.167	1	0	6	8	8	0	3	1	1	0	2	0	1	5	8	3	33.3	33.3	0	12.5	12.5	2	6
1	1	59	1_1_59Wang	BrCH=[S=N]CHBr	BrC=CBr	-1.32	59	BrC=CBr	185.84	30.973	5.104	6.225	6.227	6.514	0.851	1.038	1.038	1.086	6	4	5	3	1	4	0	0	1	0	0	2	2	0	0	0	0	0	0	2	0	2	2	2	33.3	33.3	0	0	33.3	0	2
1	1	601	1_1_601Wang	IC[2]=C(CH=CHCH=CH@2)C(=O)NHC[16]=CHCH=CHCH=CH@16	O=C(Nc1ccccc1)c1ccccc1I	-4.21	600	O=C(Nc1ccccc1)c1ccccc1I	323.14	12.428	18.687	25.916	20.926	28.504	0.719	0.997	0.805	1.096	26	16	27	17	13	24	2	0.074	1	0	12	10	13	1	1	0	0	0	0	0	1	1	3	1	38.5	50	3.8	3.8	3.8	0	13
1	1	602	1_1_602Wang	IC[2]=C(CH=CHCH=CH@2)C(=O)OH	O=C(O)c1ccccc1I	-2.73	601	O=C(O)c1ccccc1I	248.02	16.535	11.327	15.375	12.852	16.385	0.755	1.025	0.857	1.092	15	10	15	10	7	14	1	0.067	1	0	6	5	7	0	2	0	0	0	0	0	1	1	3	1	33.3	46.7	0	13.3	6.7	0	7
1	1	604	1_1_604Wang	IC[2]=CHC(=CHCH=CH@2)C(=O)OH	O=C(O)c1cccc(I)c1	-3.27	603	O=C(O)c1cccc(I)c1	248.02	16.535	11.327	15.375	12.852	16.385	0.755	1.025	0.857	1.092	15	10	15	10	7	14	1	0.067	1	0	6	5	7	0	2	0	0	0	0	0	1	1	3	1	33.3	46.7	0	13.3	6.7	0	7
1	1	607	1_1_607Wang	IC[2]=CHCH=C(CH=CH@2)F	Fc1ccc(I)cc1	-3.13	606	Fc1ccc(I)cc1	222	18.5	9.281	12.233	10.881	13.306	0.773	1.019	0.907	1.109	12	8	12	8	6	11	0	0	0	0	6	4	6	0	0	0	0	1	0	0	1	1	2	2	33.3	50	0	0	16.7	0	6
1	1	608	1_1_608Wang	IC[2]=CHCH=C(CH=CH@2)NHC(=O)CH3	CC(=O)Nc1ccc(I)cc1	-3.25	607	CC(=O)Nc1ccc(I)cc1	261.07	13.741	13.16	19.033	15.165	21.089	0.693	1.002	0.798	1.11	19	11	19	11	7	15	1	0.053	1	0	6	8	8	1	1	0	0	0	0	0	1	1	3	1	42.1	42.1	5.3	5.3	5.3	1	7
1	1	609	1_1_609Wang	IC[2]=CHCH=CHCH=CH@2	Ic1ccccc1	-2.78	608	Ic1ccccc1	204.01	17.001	8.897	11.72	10.943	12.966	0.741	0.977	0.912	1.081	12	7	12	7	6	10	0	0	0	0	6	5	6	0	0	0	0	0	0	0	1	1	1	1	41.7	50	0	0	8.3	0	6
1	1	612	1_1_612Wang	ICH2CH2CH2CH2CH2CH2CH3	CCCCCCCI	-4.81	610	CCCCCCCI	226.12	9.831	12.531	22.138	15.75	26.042	0.545	0.963	0.685	1.132	23	8	22	7	0	7	4	0.182	0	0	0	15	7	0	0	0	0	0	0	0	1	1	1	1	65.2	30.4	0	0	4.3	7	0
1	1	613	1_1_613Wang	ICH2CH2CH2CH3	CCCCI	-2.96	611	CCCCI	184.03	13.145	7.951	13.487	10.466	15.797	0.568	0.963	0.748	1.128	14	5	13	4	0	4	1	0.077	0	0	0	9	4	0	0	0	0	0	0	0	1	1	1	1	64.3	28.6	0	0	7.1	4	0
1	1	614	1_1_614Wang	ICH2CH2CH3	CCCI	-2.29	612	CCCI	170	15.455	6.424	10.604	8.705	12.381	0.584	0.964	0.791	1.126	11	4	10	3	0	3	0	0	0	0	0	7	3	0	0	0	0	0	0	0	1	1	1	1	63.6	27.3	0	0	9.1	3	0
1	1	615	1_1_615Wang	ICH2CH2C(=O)OH	O=C(O)CCI	-0.43	613	O=C(O)CCI	199.98	18.18	7.327	11.375	8.852	12.385	0.666	1.034	0.805	1.126	11	6	10	5	1	6	1	0.1	1	0	0	5	3	0	2	0	0	0	0	0	1	1	3	1	45.5	27.3	0	18.2	9.1	2	1
1	1	616	1_1_616Wang	ICH2CH3	CCI	-1.6	614	CCI	155.97	19.496	4.897	7.72	6.943	8.966	0.612	0.965	0.868	1.121	8	3	7	2	0	2	0	0	0	0	0	5	2	0	0	0	0	0	0	0	1	1	1	1	62.5	25	0	0	12.5	2	0
1	1	618	1_1_618Wang	ICH3	CI	-1	616	CI	141.94	28.388	3.37	4.836	5.182	5.551	0.674	0.967	1.036	1.11	5	2	4	1	0	1	0	0	0	0	0	3	1	0	0	0	0	0	0	0	1	1	1	1	60	20	0	0	20	1	0
1	1	619	1_1_619Wang	ICH(CH3)CH3	CC(C)I	-2.09	617	CC(C)I	170	15.455	6.424	10.604	8.705	12.381	0.584	0.964	0.791	1.126	11	4	10	3	0	3	0	0	0	0	0	7	3	0	0	0	0	0	0	0	1	1	1	1	63.6	27.3	0	0	9.1	3	0
1	1	61	1_1_61Wang	C[1]C[2]C[3]C[4]C[5]=C@1C(CH=CHC=@1CH=CHC=@2CH=CHC=@3CH=CHCH=@4)=CHCH=CH@5	c1cc2ccc3ccc4ccc5cccc6c(c1)c2c3c4c56	-9.03	61	c1cc2ccc3ccc4ccc5cccc6c(c1)c2c3c4c56	276.34	8.128	25.161	33.302	26.568	36.491	0.74	0.979	0.781	1.073	34	22	39	27	27	40.5	0	0	0	0	27	12	22	0	0	0	0	0	0	0	0	0	0	0	35.3	64.7	0	0	0	0	22
1	1	620	1_1_620Wang	ICH=[S=I]CHI	IC=CI	-3.22	618	IC=CI	279.84	46.64	5.687	5.905	8.841	6.272	0.948	0.984	1.474	1.045	6	4	5	3	1	4	0	0	1	0	0	2	2	0	0	0	0	0	0	0	2	2	2	2	33.3	33.3	0	0	33.3	0	2
1	1	621	1_1_621Wang	ICH=[S=N]CHI	IC=CI	-3.22	619	IC=CI	279.84	46.64	5.687	5.905	8.841	6.272	0.948	0.984	1.474	1.045	6	4	5	3	1	4	0	0	1	0	0	2	2	0	0	0	0	0	0	0	2	2	2	2	33.3	33.3	0	0	33.3	0	2
1	1	622	1_1_622Wang	N[1](CH=CHCH=C=CH@1)CH2C[14]=C(N[16]CH(SCH2@14)CH(C@16=O)NHC(=O)CH2C[34]SCH=CHCH=@34)C(OH)=O	O=C(Cc1cccs1)NC1C(=O)N2C(C(=O)O)=C(CN3C=C=CC=C3)CSC12	-1.32	620	O=C(Cc1cccs1)NC1C(=O)N2C(C(=O)O)=C(CN3C=C=CC=C3)CSC12	415.53	9.234	30.985	45.953	32.46	50.079	0.689	1.021	0.721	1.113	45	28	48	31	12	40.5	6	0.125	7	0	5	17	19	3	4	0	2	0	0	0	0	2	9	0	37.8	42.2	6.7	8.9	0	5	13
1	1	623	1_1_623Wang	N[1:+1](=C(N=C(CH=C@1NH2)N[11]CH2CH2CH2CH2CH2@11)NH2)O[-1]	Nc1cc(N2CCCCC2)nc(N)[n+]1[O-]	-1.99	621	Nc1cc(N2CCCCC2)nc(N)[n+]1[O-]	209.29	6.976	17.456	30.254	18.29	34.777	0.582	1.008	0.61	1.159	30	15	31	16	7	20	1	0.032	1	0	6	15	9	5	1	0	0	0	0	0	0	0	6	0	50	30	16.7	3.3	0	5	4
1	1	625	1_1_625Wang	N[1]C[2]C[3]N=CHCH=C(C=@3CH=CHC=@2C(=CHCH=@1)CH3)CH3	Cc1ccnc2c1ccc1c(C)ccnc12	-3.97	623	Cc1ccnc2c1ccc1c(C)ccnc12	208.28	7.439	18.677	27.622	19.818	31.073	0.667	0.986	0.708	1.11	28	16	30	18	16	26	0	0	0	0	16	12	14	2	0	0	0	0	0	0	0	0	2	0	42.9	50	7.1	0	0	2	12
1	1	626	1_1_626Wang	N[1]C[2]=C(C[4]=C(CH=@1)CH=CHCH=CH@4)CH=CHCH=CH@2	c1ccc2c(c1)cnc1ccccc12	-2.78	624	c1ccc2c(c1)cnc1ccccc12	179.23	7.793	16.129	22.636	17.051	25.159	0.701	0.984	0.741	1.094	23	14	25	16	16	24	0	0	0	0	16	9	13	1	0	0	0	0	0	0	0	0	1	0	39.1	56.5	4.3	0	0	0	13
1	1	627	1_1_627Wang	N[1]C[2]=C(C[4]=C(CH=CH@2)CH=CHCH=CH@4)CH=CHCH=@1	c1ccc2c(c1)ccc1ncccc12	-3.36	625	c1ccc2c(c1)ccc1ncccc12	179.23	7.793	16.129	22.636	17.051	25.159	0.701	0.984	0.741	1.094	23	14	25	16	16	24	0	0	0	0	16	9	13	1	0	0	0	0	0	0	0	0	1	0	39.1	56.5	4.3	0	0	0	13
1	1	628	1_1_628Wang	N[1](C[2]=C(C(=C@1CH3)CH2C(=O)OH)CH=C(CH=CH@2)OCH3)C(=O)CH=[S=I]CHC[35]=CHCH=CHCH=CH@35	COc1ccc2c(c1)c(CC(=O)O)c(C)n2C(=O)C=Cc1ccccc1	-5.54	626	COc1ccc2c(c1)c(CC(=O)O)c(C)n2C(=O)C=Cc1ccccc1	349.41	7.765	29.622	45.363	30.676	50.073	0.658	1.008	0.682	1.113	45	26	47	28	19	39	5	0.106	3	0	16	19	21	1	4	0	0	0	0	0	0	0	5	0	42.2	46.7	2.2	8.9	0	3	18
1	1	629	1_1_629Wang	N[1](C[2]=C(C(=C@1CH3)CH2C(=O)OH)CH=C(CH=CH@2)OCH3)C(=O)CH=[S=N]CHC[35]=CHCH=CHCH=CH@35	COc1ccc2c(c1)c(CC(=O)O)c(C)n2C(=O)C=Cc1ccccc1	-5.54	627	COc1ccc2c(c1)c(CC(=O)O)c(C)n2C(=O)C=Cc1ccccc1	349.41	7.765	29.622	45.363	30.676	50.073	0.658	1.008	0.682	1.113	45	26	47	28	19	39	5	0.106	3	0	16	19	21	1	4	0	0	0	0	0	0	0	5	0	42.2	46.7	2.2	8.9	0	3	18
1	1	62	1_1_62Wang	C[1]C[2]C[3]C[4]=C(C@1=CHCH=CHC=@1CH=CHC=@2CH=CHCH=@3)CH=CHCH=CH@4	c1ccc2c(c1)c1cccc3ccc4cccc2c4c31	-7.8	62	c1ccc2c(c1)c1cccc3ccc4cccc2c4c31	252.32	7.885	23.161	31.302	24.568	34.491	0.724	0.978	0.768	1.078	32	20	36	24	24	36	0	0	0	0	24	12	20	0	0	0	0	0	0	0	0	0	0	0	37.5	62.5	0	0	0	0	20
1	1	630	1_1_630Wang	N[1]C[2]=C(C(=CHC=@1CH3)CH3)CH=CHCH=CH@2	Cc1cc(C)c2ccccc2n1	-1.94	628	Cc1cc(C)c2ccccc2n1	157.23	6.836	14.655	22.52	15.813	25.574	0.637	0.979	0.688	1.112	23	12	24	13	11	18.5	0	0	0	0	11	11	11	1	0	0	0	0	0	0	0	0	1	0	47.8	47.8	4.3	0	0	2	9
1	1	631	1_1_631Wang	N[1]C[2]=C(C(=CHC=@1CH3)OH)CH=CHCH=CH@2	Cc1cc(O)c2ccccc2n1	-1.2	629	Cc1cc(O)c2ccccc2n1	159.2	7.581	13.843	20.964	14.506	23.369	0.659	0.998	0.691	1.113	21	12	22	13	11	18.5	0	0	0	0	11	9	10	1	1	0	0	0	0	0	0	0	2	0	42.9	47.6	4.8	4.8	0	1	9
1	1	632	1_1_632Wang	N[1]C[2]=C(C(=CHCH=CH@2)OH)CH=CHCH=@1	Oc1cccc2ncccc12	-2.54	630	Oc1cccc2ncccc12	145.17	8.065	12.317	18.08	12.744	19.953	0.684	1.004	0.708	1.109	18	11	19	12	11	17.5	0	0	0	0	11	7	9	1	1	0	0	0	0	0	0	0	2	0	38.9	50	5.6	5.6	0	0	9
1	1	634	1_1_634Wang	N[1]C[2]C(CH=C[6]C=@1CH=CHCH=CH@6)=CHCH=CHCH=@2	c1ccc2nc3ccccc3cc2c1	-3.67	632	c1ccc2nc3ccccc3cc2c1	179.23	7.793	16.129	22.636	17.051	25.159	0.701	0.984	0.741	1.094	23	14	25	16	16	24	0	0	0	0	16	9	13	1	0	0	0	0	0	0	0	0	1	0	39.1	56.5	4.3	0	0	0	13
1	1	636	1_1_636Wang	N[1]C[2]=C(CH=C(CH=CH@2)OH)CH=CHCH=@1	Oc1ccc2ncccc2c1	-2.16	634	Oc1ccc2ncccc2c1	145.17	8.065	12.317	18.08	12.744	19.953	0.684	1.004	0.708	1.109	18	11	19	12	11	17.5	0	0	0	0	11	7	9	1	1	0	0	0	0	0	0	0	2	0	38.9	50	5.6	5.6	0	0	9
1	1	637	1_1_637Wang	N[1]C[2]=C(CH=CHC=@1C[9]N=C[11]C(=CHCH=@9)CH=CHCH=CH@11)CH=CHCH=CH@2	c1ccc2nc(-c3ccc4ccccc4n3)ccc2c1	-5.4	635	c1ccc2nc(-c3ccc4ccccc4n3)ccc2c1	256.32	8.01	22.677	31.622	23.818	35.073	0.709	0.988	0.744	1.096	32	20	35	23	22	34	1	0.029	0	0	22	12	18	2	0	0	0	0	0	0	0	0	2	0	37.5	56.3	6.3	0	0	0	18
1	1	638	1_1_638Wang	N[1]C[2]=C(CH=CHC=@1CH3)CH=CHC(=CH@2)CH3	Cc1ccc2ccc(C)nc2c1	-1.94	636	Cc1ccc2ccc(C)nc2c1	157.23	6.836	14.655	22.52	15.813	25.574	0.637	0.979	0.688	1.112	23	12	24	13	11	18.5	0	0	0	0	11	11	11	1	0	0	0	0	0	0	0	0	1	0	47.8	47.8	4.3	0	0	2	9
1	1	63	1_1_63Wang	C[1]=C[2]C[3]=CHCH=C@1C[9]=C(CH=C@1CH=CHC@2=CHCH=CH@3)CH=CHCH=CH@9	c1ccc2c(c1)cc1ccc3cccc4ccc2c1c34	-8.19	63	c1ccc2c(c1)cc1ccc3cccc4ccc2c1c34	252.32	7.885	23.161	31.302	24.568	34.491	0.724	0.978	0.768	1.078	32	20	36	24	24	36	0	0	0	0	24	12	20	0	0	0	0	0	0	0	0	0	0	0	37.5	62.5	0	0	0	0	20
1	1	640	1_1_640Wang	N[1]C[2]=C(CH=CHCH=@1)CH=CHCH=C@2OH	Oc1cccc2cccnc12	-2.42	638	Oc1cccc2cccnc12	145.17	8.065	12.317	18.08	12.744	19.953	0.684	1.004	0.708	1.109	18	11	19	12	11	17.5	0	0	0	0	11	7	9	1	1	0	0	0	0	0	0	0	2	0	38.9	50	5.6	5.6	0	0	9
1	1	641	1_1_641Wang	N[1]C[2]=C(CH=CHCH=@1)CH=CHCH=CH@2	c1ccc2ncccc2c1	-1.3	639	c1ccc2ncccc2c1	129.17	7.598	11.602	16.753	12.29	18.744	0.682	0.985	0.723	1.103	17	10	18	11	11	16.5	0	0	0	0	11	7	9	1	0	0	0	0	0	0	0	0	1	0	41.2	52.9	5.9	0	0	0	9
1	1	642	1_1_642Wang	N[1](C[2]=C(CH=CHCH=CH@2)CH2CH2C[18]=C@1CH=CHCH=CH@18)CH2CH2CH2N(CH3)CH3	CN(C)CCCN1c2ccccc2CCc2ccccc21	-4.19	640	CN(C)CCCN1c2ccccc2CCc2ccccc21	280.45	6.232	26.838	43.923	29.387	50.564	0.596	0.976	0.653	1.124	45	21	47	23	12	29	4	0.085	0	0	12	24	19	2	0	0	0	0	0	0	0	0	2	0	53.3	42.2	4.4	0	0	7	12
1	1	643	1_1_643Wang	N[1](C[2]=C(CH=CHCH=CH@2)CH2CH2C[18]=C@1CH=CHCH=CH@18)CH2CH2CH2NHCH3	CNCCCN1c2ccccc2CCc2ccccc21	-3.66	641	CNCCCN1c2ccccc2CCc2ccccc21	266.42	6.343	25.311	41.04	27.625	47.149	0.603	0.977	0.658	1.123	42	20	44	22	12	28	4	0.091	0	0	12	22	18	2	0	0	0	0	0	0	0	0	2	0	52.4	42.9	4.8	0	0	6	12
1	1	647	1_1_647Wang	N[1]C[2]=C(N=CHCH=@1)CH=CHC[13]=C@2CH=CHCH=CH@13	c1ccc2c(c1)ccc1nccnc12	-2.68	645	c1ccc2c(c1)ccc1nccnc12	180.22	8.192	15.623	21.854	16.296	24.242	0.71	0.993	0.741	1.102	22	14	24	16	16	24	0	0	0	0	16	8	12	2	0	0	0	0	0	0	0	0	2	0	36.4	54.5	9.1	0	0	0	12
1	1	648	1_1_648Wang	N[1]C[2]HC[4](C[5]HN(C[8]=C@4CH=C(C(=CH@8)OCH3)OCH3)C(CH2C[30]HOCH2CH=C(CH2@1)CH(CH@5@30)CH2@2)=O)CH2CH2@1	COc1cc2c(cc1OC)C13CCN4CC5=CCOC6CC(=O)N2C1C6C5CC43	-2.09	646	COc1cc2c(cc1OC)C13CCN4CC5=CCOC6CC(=O)N2C1C6C5CC43	394.51	7.173	34.224	55.116	35.966	61.817	0.622	1.002	0.654	1.124	55	29	61	35	8	40	2	0.033	2	0	6	26	23	2	4	0	0	0	0	0	0	0	6	0	47.3	41.8	3.6	7.3	0	14	9
1	1	64	1_1_64Wang	C[1]=C[2]C[3]=CHCH=C@1CH=CHCH=C@1CH=CHC@2=CHCH=CH@3	c1cc2ccc3cccc4ccc(c1)c2c34	-6.19	64	c1cc2ccc3cccc4ccc(c1)c2c34	202.26	7.779	18.634	25.418	19.807	28.076	0.717	0.978	0.762	1.08	26	16	29	19	19	28.5	0	0	0	0	19	10	16	0	0	0	0	0	0	0	0	0	0	0	38.5	61.5	0	0	0	0	16
1	1	650	1_1_650Wang	N[1]C[2]HC[4](C[5]HN(C[8]=C@4CH=CHCH=CH@8)C(CH2C[22]HOCH2CH=C(CH2@1)CH(CH@5@22)CH2@2)=O)CH2CH2@1	O=C1CC2OCC=C3CN4CCC56c7ccccc7N1C5C2C3CC46	-3.32	647	O=C1CC2OCC=C3CN4CCC56c7ccccc7N1C5C2C3CC46	334.45	7.116	29.74	46.694	31.534	52.567	0.633	0.993	0.671	1.118	47	25	53	31	8	36	0	0	2	0	6	22	21	2	2	0	0	0	0	0	0	0	4	0	46.8	44.7	4.3	4.3	0	12	9
1	1	652	1_1_652Wang	N[1](C[2]HC[4]HC[6](CH(OC[10]C@6=C(CH=CHC=@10OCH3)CH2@2)CH(CH=CH@4)OH)CH2CH2@1)CH3	COc1ccc2c3c1OC1C(O)C=CC4C(C2)N(C)CCC341	-1.52	648	COc1ccc2c3c1OC1C(O)C=CC4C(C2)N(C)CCC341	299.4	6.963	26.434	42.92	27.983	48.279	0.615	0.998	0.651	1.123	43	22	47	26	7	30	1	0.021	1	0	6	21	18	1	3	0	0	0	0	0	0	0	4	0	48.8	41.9	2.3	7	0	10	8
1	1	653	1_1_653Wang	N[1](C[2]HC[4]HC[6](CH(OC[10]C@6=C(CH=CHC=@10OH)CH2@2)CH(CH=CH@4)OH)CH2CH2@1)CH3	CN1CCC23c4c5ccc(O)c4OC2C(O)C=CC3C1C5	-3.28	649	CN1CCC23c4c5ccc(O)c4OC2C(O)C=CC3C1C5	285.37	7.134	24.907	40.036	26.222	44.863	0.623	1.001	0.656	1.122	40	21	44	25	7	29	0	0	1	0	6	19	17	1	3	0	0	0	0	0	0	0	4	0	47.5	42.5	2.5	7.5	0	9	8
1	1	654	1_1_654Wang	N[1](C[2]HC[4]HC(CH2CH2@1)(CH2C(CH=CH@4)=O)C[22]=C(CH=CHC(=C@22OH)OCH3)CH2@2)CH3	COc1ccc2c(c1O)C13CCN(C)C(C2)C1C=CC(=O)C3	-1.87	650	COc1ccc2c(c1O)C13CCN(C)C(C2)C1C=CC(=O)C3	299.4	6.963	26.434	42.92	27.983	48.279	0.615	0.998	0.651	1.123	43	22	46	25	8	30	1	0.022	2	0	6	21	18	1	3	0	0	0	0	0	0	0	4	0	48.8	41.9	2.3	7	0	9	9
1	1	655	1_1_655Wang	N[1]C[2]HC[4]HN(C[7]=C(CH=CHCH=CH@7)C[17]@4CH(CH(CH@1CH2@17)CH(CH(CH@1OH)CH2CH3)CH2@2)OH)CH3	CCC1C2CC3C4N(C)c5ccccc5C45CC(C2C5O)N3C1O	-2.82	651	CCC1C2CC3C4N(C)c5ccccc5C45CC(C2C5O)N3C1O	326.48	6.53	29.794	49.461	32.057	56.398	0.596	0.989	0.641	1.128	50	24	55	29	6	32	1	0.018	0	0	6	26	20	2	2	0	0	0	0	0	0	0	4	0	52	40	4	4	0	14	6
1	1	656	1_1_656Wang	N[1](C[2]HC[4]HOCH@4CH@1CH2CH(CH2@2)OC(=O)CH(CH2OH)C[29]=CHCH=CHCH=CH@29)CH3	CN1C2CC(OC(=O)C(CO)c3ccccc3)CC1C1OC12	-0.48	652	CN1C2CC(OC(=O)C(CO)c3ccccc3)CC1C1OC12	303.39	7.056	26.149	43.247	27.438	48.488	0.608	1.006	0.638	1.128	43	22	46	25	7	29	5	0.109	1	0	6	21	17	1	4	0	0	0	0	0	0	0	5	0	48.8	39.5	2.3	9.3	0	10	7
1	1	657	1_1_657Wang	N[1](C[2]HCH2CH(CH2CH@1CH2CH2@2)OC(=O)CH(CH2OH)C[30]=CHCH=CHCH=CH@30)CH3	CN1C2CCC1CC(OC(=O)C(CO)c1ccccc1)C2	-1.91	653	CN1C2CCC1CC(OC(=O)C(CO)c1ccccc1)C2	289.41	6.577	25.961	43.803	27.745	49.694	0.59	0.996	0.631	1.129	44	21	46	23	7	27	5	0.109	1	0	6	23	17	1	3	0	0	0	0	0	0	0	4	0	52.3	38.6	2.3	6.8	0	10	7
1	1	658	1_1_658Wang	N[1](C[2]HCH(CH(CH2CH@1CH2CH2@2)OC(=O)C[22]=CHCH=CHCH=CH@22)C(=O)OCH3)CH3	COC(=O)C1C(OC(=O)c2ccccc2)CC2CCC1N2C	-2.23	654	COC(=O)C1C(OC(=O)c2ccccc2)CC2CCC1N2C	303.39	7.056	26.149	43.247	27.438	48.488	0.608	1.006	0.638	1.128	43	22	45	24	8	29	5	0.111	2	0	6	21	17	1	4	0	0	0	0	0	0	0	5	0	48.8	39.5	2.3	9.3	0	9	8
1	1	659	1_1_659Wang	N[1](C[2]HCH(CH(CH2CH@1CH2CH2@2)OH)C(=O)OH)CH3	CN1C2CCC1C(C(=O)O)C(O)C2	-0.02	655	CN1C2CCC1C(C(=O)O)C(O)C2	185.25	6.616	15.853	28.269	16.699	32.033	0.566	1.01	0.596	1.144	28	13	29	14	1	15	1	0.034	1	0	0	15	9	1	3	0	0	0	0	0	0	0	4	0	53.6	32.1	3.6	10.7	0	8	1
1	1	66	1_1_66Wang	C[1]C[2]=C(CH=C[6]C@1=C(CH=CHCH=@1)C[15]=C@6CH=CHCH=CH@15)CH=CHCH=CH@2	c1ccc2c(c1)-c1cccc3c1c-2cc1ccccc13	-8.23	66	c1ccc2c(c1)-c1cccc3c1c-2cc1ccccc13	252.32	7.885	23.161	31.302	24.568	34.491	0.724	0.978	0.768	1.078	32	20	36	24	24	36	0	0	0	0	24	12	20	0	0	0	0	0	0	0	0	0	0	0	37.5	62.5	0	0	0	0	20
1	1	670	1_1_670Wang	N[1]C[2]N=CHCH=NC=@2CH=NC=@1CH3	Cc1ncc2nccnc2n1	-0.12	666	Cc1ncc2nccnc2n1	146.17	8.598	11.612	17.291	11.784	19.408	0.683	1.017	0.693	1.142	17	11	18	12	11	17.5	0	0	0	0	11	6	7	4	0	0	0	0	0	0	0	0	4	0	35.3	41.2	23.5	0	0	1	6
1	1	671	1_1_671Wang	N[1]C[2]N=CHCH=NC=@2CH=NC=@1OCH3	COc1ncc2nccnc2n1	-1.11	667	COc1ncc2nccnc2n1	162.17	9.009	12.327	18.618	12.239	20.618	0.685	1.034	0.68	1.145	18	12	19	13	11	18.5	1	0.053	0	0	11	6	7	4	1	0	0	0	0	0	0	0	5	0	33.3	38.9	22.2	5.6	0	1	6
1	1	673	1_1_673Wang	N[1]C[2]N=CHCH=NC=@2CH=NCH=@1	c1cnc2ncncc2n1	0.02	669	c1cnc2ncncc2n1	132.14	9.439	10.086	14.407	10.023	15.993	0.72	1.029	0.716	1.142	14	10	15	11	11	16.5	0	0	0	0	11	4	6	4	0	0	0	0	0	0	0	0	4	0	28.6	42.9	28.6	0	0	0	6
1	1	674	1_1_674Wang	N[1]C[2]N=CHCH=NC=@2C(=NCH=@1)CH3	Cc1ncnc2nccnc12	-0.47	670	Cc1ncnc2nccnc12	146.17	8.598	11.612	17.291	11.784	19.408	0.683	1.017	0.693	1.142	17	11	18	12	11	17.5	0	0	0	0	11	6	7	4	0	0	0	0	0	0	0	0	4	0	35.3	41.2	23.5	0	0	1	6
1	1	675	1_1_675Wang	N[1]C[2]N=CHCH=NC=@2C(=NCH=@1)OCH3	COc1ncnc2nccnc12	-1.11	671	COc1ncnc2nccnc12	162.17	9.009	12.327	18.618	12.239	20.618	0.685	1.034	0.68	1.145	18	12	19	13	11	18.5	1	0.053	0	0	11	6	7	4	1	0	0	0	0	0	0	0	5	0	33.3	38.9	22.2	5.6	0	1	6
1	1	676	1_1_676Wang	N[1]C[2]N=CHC(=NC=@2CH=NCH=@1)CH3	Cc1cnc2ncncc2n1	0.06	672	Cc1cnc2ncncc2n1	146.17	8.598	11.612	17.291	11.784	19.408	0.683	1.017	0.693	1.142	17	11	18	12	11	17.5	0	0	0	0	11	6	7	4	0	0	0	0	0	0	0	0	4	0	35.3	41.2	23.5	0	0	1	6
1	1	677	1_1_677Wang	N[1]C[2]N=CHC(=NC=@2CH=NCH=@1)OCH3	COc1cnc2ncncc2n1	-1.14	673	COc1cnc2ncncc2n1	162.17	9.009	12.327	18.618	12.239	20.618	0.685	1.034	0.68	1.145	18	12	19	13	11	18.5	1	0.053	0	0	11	6	7	4	1	0	0	0	0	0	0	0	5	0	33.3	38.9	22.2	5.6	0	1	6
1	1	678	1_1_678Wang	N[1](C[2]N=CHN=C(C=@2CH=CH@1)NH2)C[16]HOCH(CH(CH@16OH)OH)CH2OH	Nc1ncnc2c1ccn2C1OC(CO)C(O)C1O	-1.95	674	Nc1ncnc2c1ccn2C1OC(CO)C(O)C1O	266.29	8.069	20.579	34.134	20.648	37.907	0.624	1.034	0.626	1.149	33	19	35	21	10	26	2	0.057	0	0	10	14	11	4	4	0	0	0	0	0	0	0	8	0	42.4	33.3	12.1	12.1	0	5	6
1	1	67	1_1_67Wang	C[1]C[2]=C(CH=CHC@1=CHC[11]C[12]=C(CH=CHC=@11CH=@1)CH=CHCH=CH@12)CH=CHCH=CH@2	c1ccc2c(c1)ccc1cc3c(ccc4ccccc43)cc12	-8.66	67	c1ccc2c(c1)ccc1cc3c(ccc4ccccc43)cc12	278.36	7.732	25.688	35.185	27.33	38.906	0.714	0.977	0.759	1.081	36	22	40	26	26	39	0	0	0	0	26	14	22	0	0	0	0	0	0	0	0	0	0	0	38.9	61.1	0	0	0	0	22
1	1	681	1_1_681Wang	N[1](C[2]=NC(NHC(C@2=NC[10]=C@1CH=C(C(=CH@10)CH3)CH3)=O)=O)CH2CH(OH)CH(OH)CH(OH)CH2OH	Cc1cc2nc3c(=O)[nH]c(=O)nc-3n(CC(O)C(O)C(O)CO)c2cc1C	-3.68	677	Cc1cc2nc3c(=O)[nH]c(=O)nc-3n(CC(O)C(O)C(O)CO)c2cc1C	376.41	8.009	29.589	48.44	29.841	53.571	0.63	1.031	0.635	1.14	47	27	49	29	10	36	5	0.102	4	0	6	20	17	4	6	0	0	0	0	0	0	0	10	0	42.6	36.2	8.5	12.8	0	7	10
1	1	683	1_1_683Wang	N[1]=C(C(=CHCH=CH@1)CH3)CH3	Cc1cccnc1C	0.38	679	Cc1cccnc1C	107.17	6.304	10.129	16.636	11.051	19.159	0.596	0.979	0.65	1.127	17	8	17	8	6	11	0	0	0	0	6	9	7	1	0	0	0	0	0	0	0	0	1	0	52.9	41.2	5.9	0	0	2	5
1	1	684	1_1_684Wang	N[1]=C(CH=C(CH=CH@1)CH3)CH3	Cc1ccnc(C)c1	0.38	680	Cc1ccnc(C)c1	107.17	6.304	10.129	16.636	11.051	19.159	0.596	0.979	0.65	1.127	17	8	17	8	6	11	0	0	0	0	6	9	7	1	0	0	0	0	0	0	0	0	1	0	52.9	41.2	5.9	0	0	2	5
1	1	685	1_1_685Wang	N[1]=C(CH=CHC(=CH@1)CH3)CH3	Cc1ccc(C)nc1	0.4	681	Cc1ccc(C)nc1	107.17	6.304	10.129	16.636	11.051	19.159	0.596	0.979	0.65	1.127	17	8	17	8	6	11	0	0	0	0	6	9	7	1	0	0	0	0	0	0	0	0	1	0	52.9	41.2	5.9	0	0	2	5
1	1	686	1_1_686Wang	N[1]=C(CH=CHCH=C@1CH3)CH3	Cc1cccc(C)n1	0.45	682	Cc1cccc(C)n1	107.17	6.304	10.129	16.636	11.051	19.159	0.596	0.979	0.65	1.127	17	8	17	8	6	11	0	0	0	0	6	9	7	1	0	0	0	0	0	0	0	0	1	0	52.9	41.2	5.9	0	0	2	5
1	1	687	1_1_687Wang	N[1]=C(CH=CHCH=CH@1)C[11]N=CHCH=CHCH=@11	c1ccc(-c2ccccn2)nc1	-1.42	683	c1ccc(-c2ccccn2)nc1	156.2	7.81	13.623	19.854	14.296	22.242	0.681	0.993	0.715	1.112	20	12	21	13	12	19	1	0.048	0	0	12	8	10	2	0	0	0	0	0	0	0	0	2	0	40	50	10	0	0	0	10
1	1	689	1_1_689Wang	N[1]=C(CH=CHCH=CH@1)OH	Oc1ccccn1	1.02	685	Oc1ccccn1	95.11	7.926	7.79	12.196	7.983	13.538	0.649	1.016	0.665	1.128	12	7	12	7	6	10	0	0	0	0	6	5	5	1	1	0	0	0	0	0	0	0	2	0	41.7	41.7	8.3	8.3	0	0	5
1	1	68	1_1_68Wang	C[1]C[2]=C(CH=CHC@1=CHCH=CHCH=@1)CH=CHCH=CH@2	c1ccc2c(c1)ccc1ccccc12	-5.26	68	c1ccc2c(c1)ccc1ccccc12	178.24	7.427	16.634	23.418	17.807	26.076	0.693	0.976	0.742	1.087	24	14	26	16	16	24	0	0	0	0	16	10	14	0	0	0	0	0	0	0	0	0	0	0	41.7	58.3	0	0	0	0	14
1	1	690	1_1_690Wang	N[1](CH2CH2C[8]=C(C(=C[11]C(=CH@8)OCH2O@11)OCH3)CH@1C[27]HOC(C[31]=C@27CH=CHC(=C@31OCH3)OCH3)=O)CH3	COc1ccc2c(c1OC)C(=O)OC2C1c2c(cc3c(c2OC)OCO3)CCN1C	-3.14	686	COc1ccc2c(c1OC)C(=O)OC2C1c2c(cc3c(c2OC)OCO3)CCN1C	413.46	7.801	33.82	54.113	34.563	59.531	0.638	1.021	0.652	1.123	53	30	57	34	13	41	4	0.07	1	0	12	23	22	1	7	0	0	0	0	0	0	0	8	0	43.4	41.5	1.9	13.2	0	9	13
1	1	691	1_1_691Wang	N[1](CH2CH2C[8]=C(CH=C[12]C(=CH@8)OCH2O@12)CH@1C[23]HOC(C[27]=C@23CH=CHC(=C@27OCH3)OCH3)=O)CH3	COc1ccc2c(c1OC)C(=O)OC2C1c2cc3c(cc2CCN1C)OCO3	-4.11	687	COc1ccc2c(c1OC)C(=O)OC2C1c2cc3c(cc2CCN1C)OCO3	383.43	7.825	31.578	49.902	32.347	54.907	0.644	1.018	0.66	1.121	49	28	53	32	13	39	3	0.057	1	0	12	21	21	1	6	0	0	0	0	0	0	0	7	0	42.9	42.9	2	12.2	0	8	13
1	1	692	1_1_692Wang	N[1](CH2CH2C(CH2CH2@1)(C[15]=CHCH=CHCH=CH@15)C(=O)OCH2CH3)CH3	CCOC(=O)C1(c2ccccc2)CCN(C)CC1	-1.89	688	CCOC(=O)C1(c2ccccc2)CCN(C)CC1	247.37	6.343	22.719	38.592	24.529	44.069	0.583	0.99	0.629	1.13	39	18	40	19	7	23	4	0.1	1	0	6	21	15	1	2	0	0	0	0	0	0	0	3	0	53.8	38.5	2.6	5.1	0	8	7
1	1	693	1_1_693Wang	N[1](CH2CH2CH2C@1=O)CH3	CN1CCCC1=O	1	689	CN1CCCC1=O	99.15	6.197	8.843	15.964	9.506	18.369	0.553	0.998	0.594	1.148	16	7	16	7	1	8	0	0	1	0	0	9	5	1	1	0	0	0	0	0	0	0	2	0	56.3	31.3	6.3	6.3	0	4	1
1	1	695	1_1_695Wang	N[1](CH2CH2CH2CH2CH2@1)CH3	CN1CCCCC1	0.23	691	CN1CCCCC1	99.2	4.96	10.182	19.403	11.574	22.99	0.509	0.97	0.579	1.149	20	7	20	7	0	7	0	0	0	0	0	13	6	1	0	0	0	0	0	0	0	0	1	0	65	30	5	0	0	6	0
1	1	696	1_1_696Wang	N[1](CH2CH2CH2CH2CH2@1)C(=O)CH=[S=N]CHCH=[S=N]CHC[27]=CHC[30]=C(CH=CH@27)OCH2O@30	O=C(C=CC=Cc1ccc2c(c1)OCO2)N1CCCCC1	-3.46	692	O=C(C=CC=Cc1ccc2c(c1)OCO2)N1CCCCC1	285.37	7.134	24.907	40.036	26.222	44.863	0.623	1.001	0.656	1.122	40	21	42	23	9	29	3	0.071	3	0	6	19	17	1	3	0	0	0	0	0	0	0	4	0	47.5	42.5	2.5	7.5	0	6	11
1	1	697	1_1_697Wang	N[1](CH2CH2CH2CH2CH2@1)C(=O)CH=[S=I]CHCH=[S=I]CHC[27]=CHC[30]=C(CH=CH@27)OCH2O@30	O=C(C=CC=Cc1ccc2c(c1)OCO2)N1CCCCC1	-3.46	693	O=C(C=CC=Cc1ccc2c(c1)OCO2)N1CCCCC1	285.37	7.134	24.907	40.036	26.222	44.863	0.623	1.001	0.656	1.122	40	21	42	23	9	29	3	0.071	3	0	6	19	17	1	3	0	0	0	0	0	0	0	4	0	47.5	42.5	2.5	7.5	0	6	11
1	1	698	1_1_698Wang	N[1](CH2CH2CH2CH2CH2@1)N=O	O=NN1CCCCC1	-0.17	694	O=NN1CCCCC1	114.17	6.343	9.865	18.065	10.512	20.867	0.548	1.004	0.584	1.159	18	8	18	8	1	9	1	0.056	1	0	0	10	5	2	1	0	0	0	0	0	0	0	3	0	55.6	27.8	11.1	5.6	0	5	0
1	1	699	1_1_699Wang	N[1]CH2CH2CH(C@1=NC[12]=C(CH=CHCH=CH@12)CH@1OH)OH	OC1CCN2C1=Nc1ccccc1C2O	-2.07	695	OC1CCN2C1=Nc1ccccc1C2O	204.25	7.565	17.106	27.276	17.727	30.491	0.634	1.01	0.657	1.129	27	15	29	17	7	21	0	0	1	0	6	12	11	2	2	0	0	0	0	0	0	0	4	0	44.4	40.7	7.4	7.4	0	4	7
1	1	69	1_1_69Wang	C[1]C[2]=CHCH=CHC=@1C[10]C[11]=C(CH=CHC=@10C@1=CHCH=CH@2)CH=CHCH=CH@11	c1ccc2c3c(ccc2c1)-c1cccc2cccc-3c12	-8	69	c1ccc2c3c(ccc2c1)-c1cccc2cccc-3c12	252.32	7.885	23.161	31.302	24.568	34.491	0.724	0.978	0.768	1.078	32	20	36	24	24	36	0	0	0	0	24	12	20	0	0	0	0	0	0	0	0	0	0	0	37.5	62.5	0	0	0	0	20
1	1	6	1_1_6Wang	BrC[2]=C(CH=CHC(=CH@2)Br)Br	Brc1ccc(Br)c(Br)c1	-4.5	6	Brc1ccc(Br)c(Br)c1	314.79	26.233	10.656	12.338	12.341	12.77	0.888	1.028	1.028	1.064	12	9	12	9	6	12	0	0	0	0	6	3	6	0	0	0	0	0	0	3	0	3	3	3	25	50	0	0	25	0	6
1	1	700	1_1_700Wang	N[1](CH2CH2CH=C(CH2@1)C(=O)OCH3)CH3	COC(=O)C1=CCCN(C)C1	0.81	696	COC(=O)C1=CCCN(C)C1	155.22	6.467	13.612	24.058	14.483	27.408	0.567	1.002	0.603	1.142	24	11	24	11	2	13	2	0.083	2	0	0	13	8	1	2	0	0	0	0	0	0	0	3	0	54.2	33.3	4.2	8.3	0	5	3
1	1	702	1_1_702Wang	N[1](CH2CH2NHC@1=O)C(=O)NHCH2CH(CH3)CH3	CC(C)CNC(=O)N1CCNC1=O	-2.15	698	CC(C)CNC(=O)N1CCNC1=O	185.26	6.616	15.655	28.262	16.494	32.405	0.559	1.009	0.589	1.157	28	13	28	13	2	15	2	0.071	2	0	0	15	8	3	2	0	0	0	0	0	0	0	5	0	53.6	28.6	10.7	7.1	0	6	2
1	1	703	1_1_703Wang	N[1](CH2CH2NHCH2CH2@1)C[16]=NC[18]=C(CH=N@16)C(C(=CHN@18CH2CH3)C(=O)OH)=O	CCn1cc(C(=O)O)c(=O)c2cnc(N3CCNCC3)nc21	-2.98	699	CCn1cc(C(=O)O)c(=O)c2cnc(N3CCNCC3)nc21	303.36	7.778	24.412	39.793	24.96	44.611	0.626	1.02	0.64	1.144	39	22	41	24	9	30	3	0.073	3	0	6	17	14	5	3	0	0	0	0	0	0	0	8	0	43.6	35.9	12.8	7.7	0	6	8
1	1	704	1_1_704Wang	N[1](CH2CH2OCH2CH2@1)CH3	CN1CCOCC1	1	700	CN1CCOCC1	101.17	5.621	9.37	17.847	10.267	20.784	0.521	0.992	0.57	1.155	18	7	18	7	0	7	0	0	0	0	0	11	5	1	1	0	0	0	0	0	0	0	2	0	61.1	27.8	5.6	5.6	0	5	0
1	1	705	1_1_705Wang	N[+1](CH2C(=O)OH)(CH3)(CH3)CH3	C[N+](C)(C)CC(=O)O	0.72	701	C[N+](C)(C)CC(=O)O	118.18	5.909	10.348	20.116	11.102	23.201	0.517	1.006	0.555	1.16	20	8	19	7	1	8	2	0.105	1	0	0	12	5	1	2	0	0	0	0	0	0	0	3	0	60	25	5	10	0	4	1
1	1	706	1_1_706Wang	N[1]=CHC[4]=C(CH=CH@1)CH=CHCH=CH@4	c1ccc2cnccc2c1	-1.45	702	c1ccc2cnccc2c1	129.17	7.598	11.602	16.753	12.29	18.744	0.682	0.985	0.723	1.103	17	10	18	11	11	16.5	0	0	0	0	11	7	9	1	0	0	0	0	0	0	0	0	1	0	41.2	52.9	5.9	0	0	0	9
1	1	707	1_1_707Wang	N[1]CH(C[4]HCH2N[9]CH(CH(CH2@1)CH2@4)CH2CH2CH2CH2@9)CH2CH2CH2CH2@1	C1CCN2CC3CC(CN4CCCCC34)C2C1	-1.89	703	C1CCN2CC3CC(CN4CCCCC34)C2C1	234.43	5.452	23.364	41.807	26.148	48.979	0.543	0.972	0.608	1.139	43	17	46	20	0	20	0	0	0	0	0	26	15	2	0	0	0	0	0	0	0	0	2	0	60.5	34.9	4.7	0	0	15	0
1	1	708	1_1_708Wang	N[1]=CHC(=C(CH=CH@1)CH3)CH3	Cc1ccncc1C	0.36	704	Cc1ccncc1C	107.17	6.304	10.129	16.636	11.051	19.159	0.596	0.979	0.65	1.127	17	8	17	8	6	11	0	0	0	0	6	9	7	1	0	0	0	0	0	0	0	0	1	0	52.9	41.2	5.9	0	0	2	5
1	1	709	1_1_709Wang	N[1]=CHC(=CHC(=CH@1)CH3)CH3	Cc1cncc(C)c1	0.38	705	Cc1cncc(C)c1	107.17	6.304	10.129	16.636	11.051	19.159	0.596	0.979	0.65	1.127	17	8	17	8	6	11	0	0	0	0	6	9	7	1	0	0	0	0	0	0	0	0	1	0	52.9	41.2	5.9	0	0	2	5
1	1	70	1_1_70Wang	C[1]C[2]=CHCH=CHC=@1C[10]=C[11]C(CH=CHCH=C@11C@1=CHCH=CH@2)=CHCH=CH@10	c1cc2cccc3c4cccc5cccc(c(c1)c23)c54	-8.8	70	c1cc2cccc3c4cccc5cccc(c(c1)c23)c54	252.32	7.885	23.161	31.302	24.568	34.491	0.724	0.978	0.768	1.078	32	20	36	24	24	36	0	0	0	0	24	12	20	0	0	0	0	0	0	0	0	0	0	0	37.5	62.5	0	0	0	0	20
1	1	710	1_1_710Wang	N[1]=CHC(=CHCH=CH@1)CH2OH	OCc1cccnc1	0.96	706	OCc1cccnc1	109.14	7.276	9.317	15.08	9.744	16.953	0.621	1.005	0.65	1.13	15	8	15	8	6	11	1	0.067	0	0	6	7	6	1	1	0	0	0	0	0	0	0	2	0	46.7	40	6.7	6.7	0	1	5
1	1	711	1_1_711Wang	N[1]=CHC(=CHCH=CH@1)C(=O)OCH3	COC(=O)c1cccnc1	-0.46	707	COC(=O)c1cccnc1	137.15	8.068	11.031	17.407	11.199	19.163	0.649	1.024	0.659	1.127	17	10	17	10	7	14	2	0.118	1	0	6	7	7	1	2	0	0	0	0	0	0	0	3	0	41.2	41.2	5.9	11.8	0	1	6
1	1	712	1_1_712Wang	N[1]=CHC(=CHCH=CH@1)C(=O)OH	O=C(O)c1cccnc1	-0.84	708	O=C(O)c1cccnc1	123.12	8.794	9.505	14.524	9.438	15.748	0.679	1.037	0.674	1.125	14	9	14	9	7	13	1	0.071	1	0	6	5	6	1	2	0	0	0	0	0	0	0	3	0	35.7	42.9	7.1	14.3	0	0	6
1	1	713	1_1_713Wang	N[1]=CHC(=CHCH=CH@1)OH	Oc1cccnc1	-0.46	709	Oc1cccnc1	95.11	7.926	7.79	12.196	7.983	13.538	0.649	1.016	0.665	1.128	12	7	12	7	6	10	0	0	0	0	6	5	5	1	1	0	0	0	0	0	0	0	2	0	41.7	41.7	8.3	8.3	0	0	5
1	1	714	1_1_714Wang	N[1](CH(CH2CH2CH2@1)C[13]=CHN=CHCH=CH@13)CH3	CN1CCCC1c1cccnc1	0.79	710	CN1CCCC1c1cccnc1	162.26	6.241	15.204	25.505	16.58	29.488	0.585	0.981	0.638	1.134	26	12	27	13	6	16	1	0.037	0	0	6	14	10	2	0	0	0	0	0	0	0	0	2	0	53.8	38.5	7.7	0	0	5	5
1	1	715	1_1_715Wang	N[1](CH(CH2CH2CH2CH2@1)C(=O)NHC[20]=C(CH=CHCH=C@20CH3)CH3)CH3	Cc1cccc(C)c1NC(=O)C1CCCCN1C	-1.55	711	Cc1cccc(C)c1NC(=O)C1CCCCN1C	246.39	6.16	23.026	39.367	25.08	45.358	0.576	0.984	0.627	1.134	40	18	41	19	7	23	2	0.049	1	0	6	22	15	2	1	0	0	0	0	0	0	0	3	0	55	37.5	5	2.5	0	8	7
1	1	716	1_1_716Wang	N[1]CH(CH2CH(CH(CH2@1)CH2CH3)CH2CH2@1)CH(OH)C[31]C[32]=C(N=CHCH=@31)CH=CHCH=CH@32	CCC1CN2CCC1CC2C(O)c1ccnc2ccccc12	-2.63	712	CCC1CN2CCC1CC2C(O)c1ccnc2ccccc12	296.45	6.445	27.552	45.251	29.841	51.773	0.599	0.984	0.649	1.126	46	22	49	25	11	30.5	3	0.061	0	0	11	24	19	2	1	0	0	0	0	0	0	0	3	0	52.2	41.3	4.3	2.2	0	10	9
1	1	717	1_1_717Wang	N[1]CH(CH2CH(CH(CH2@1)CH=CH2)CH2CH2@1)CH(OH)C[29]C[30]=C(N=CHCH=@29)CH=CHC(=CH@30)OCH3	C=CC1CN2CCC1CC2C(O)c1ccnc2ccc(OC)cc12	-2.76	713	C=CC1CN2CCC1CC2C(O)c1ccnc2ccc(OC)cc12	324.46	6.76	29.267	47.578	31.296	53.983	0.61	0.991	0.652	1.125	48	24	51	27	12	33.5	4	0.078	1	0	11	24	20	2	2	0	0	0	0	0	0	0	4	0	50	41.7	4.2	4.2	0	9	11
1	1	718	1_1_718Wang	N[1]CH(CH2CH(CH(CH2@1)CH=CH2)CH2CH2@1)CH(OH)C[29]C[30]=C(N=CHCH=@29)CH=CHCH=CH@30	C=CC1CN2CCC1CC2C(O)c1ccnc2ccccc12	-3.07	714	C=CC1CN2CCC1CC2C(O)c1ccnc2ccccc12	294.43	6.692	27.026	43.367	29.08	49.358	0.614	0.986	0.661	1.122	44	22	47	25	12	31.5	3	0.064	1	0	11	22	19	2	1	0	0	0	0	0	0	0	3	0	50	43.2	4.5	2.3	0	8	11
1	1	719	1_1_719Wang	N[1]=CHCH=C(CH=CH@1)C[11]=CHCH=NCH=CH@11	c1cc(-c2ccncc2)ccn1	-1.54	715	c1cc(-c2ccncc2)ccn1	156.2	7.81	13.623	19.854	14.296	22.242	0.681	0.993	0.715	1.112	20	12	21	13	12	19	1	0.048	0	0	12	8	10	2	0	0	0	0	0	0	0	0	2	0	40	50	10	0	0	0	10
1	1	71	1_1_71Wang	C[1]C[2]=CHCH=CHC=@1C[10]=C(CH=C[14]C(=CH@10)CH=CHCH=CH@14)C@1=CHCH=CH@2	c1ccc2cc3c(cc2c1)-c1cccc2cccc-3c12	-8.49	71	c1ccc2cc3c(cc2c1)-c1cccc2cccc-3c12	252.32	7.885	23.161	31.302	24.568	34.491	0.724	0.978	0.768	1.078	32	20	36	24	24	36	0	0	0	0	24	12	20	0	0	0	0	0	0	0	0	0	0	0	37.5	62.5	0	0	0	0	20
1	1	720	1_1_720Wang	N[1]=CHCH=C(CH=CH@1)OH	Oc1ccncc1	1.02	716	Oc1ccncc1	95.11	7.926	7.79	12.196	7.983	13.538	0.649	1.016	0.665	1.128	12	7	12	7	6	10	0	0	0	0	6	5	5	1	1	0	0	0	0	0	0	0	2	0	41.7	41.7	8.3	8.3	0	0	5
1	1	721	1_1_721Wang	N[1]=CHCH=CHCH=CH@1	c1ccncc1	0.76	717	c1ccncc1	79.11	7.192	7.075	10.869	7.529	12.329	0.643	0.988	0.684	1.121	11	6	11	6	6	9	0	0	0	0	6	5	5	1	0	0	0	0	0	0	0	0	1	0	45.5	45.5	9.1	0	0	0	5
1	1	722	1_1_722Wang	N[1](CH=NC[5]=C@1C(N(C(N@5CH3)=O)CH3)=O)CH2CH(OH)CH2OH	Cn1c(=O)c2c(ncn2CC(O)CO)n(C)c1=O	-0.17	718	Cn1c(=O)c2c(ncn2CC(O)CO)n(C)c1=O	254.28	7.946	19.579	33.134	19.648	36.907	0.612	1.035	0.614	1.153	32	18	33	19	7	23.5	3	0.091	2	0	5	14	10	4	4	0	0	0	0	0	0	0	8	0	43.8	31.3	12.5	12.5	0	5	5
1	1	723	1_1_723Wang	N[1](CH=NC[5]=C@1C(N(C(N@5CH3)=O)CH3)=O)CH3	Cn1c(=O)c2c(ncn2C)n(C)c1=O	-0.97	719	Cn1c(=O)c2c(ncn2C)n(C)c1=O	194.22	8.093	15.096	24.713	15.216	27.658	0.629	1.03	0.634	1.152	24	14	25	15	7	19.5	0	0	2	0	5	10	8	4	2	0	0	0	0	0	0	0	6	0	41.7	33.3	16.7	8.3	0	3	5
1	1	725	1_1_725Wang	N[1](CH=NC[5]=C@1N=CHNHC@5=O)C[14]HOCH(CH(CH@14OH)OH)CH2OH	O=c1[nH]cnc2c1ncn2C1OC(CO)C(O)C1O	-1.23	721	O=c1[nH]cnc2c1ncn2C1OC(CO)C(O)C1O	268.26	8.654	19.767	32.578	19.341	35.701	0.638	1.051	0.624	1.152	31	19	33	21	7	25.5	2	0.061	2	0	5	12	10	4	5	0	0	0	0	0	0	0	9	0	38.7	32.3	12.9	16.1	0	5	5
1	1	727	1_1_727Wang	N[1]=CHN=CHC(=CH@1)C(OH)(C[13]HCH2CH2@13)C[21]=CHCH=C(CH=CH@21)OCH3	COc1ccc(C(O)(c2cncnc2)C2CC2)cc1	-2.6	723	COc1ccc(C(O)(c2cncnc2)C2CC2)cc1	256.33	7.324	22.16	35.043	23.25	39.322	0.633	1.001	0.664	1.123	35	19	37	21	12	27	4	0.108	0	0	12	16	15	2	2	0	0	0	0	0	0	0	4	0	45.7	42.9	5.7	5.7	0	5	10
1	1	728	1_1_728Wang	N[1]=CHN=CHCH=CH@1	c1cncnc1	1.1	724	c1cncnc1	80.1	8.01	6.57	10.087	6.773	11.412	0.657	1.009	0.677	1.141	10	6	10	6	6	9	0	0	0	0	6	4	4	2	0	0	0	0	0	0	0	0	2	0	40	40	20	0	0	0	4
1	1	729	1_1_729Wang	N[1]=CHOC[5]=C@1CH=CHCH=CH@5	c1ccc2ocnc2c1	-1.16	725	c1ccc2ocnc2c1	119.13	8.509	9.79	14.196	9.983	15.538	0.699	1.014	0.713	1.11	14	9	15	10	10	15	0	0	0	0	10	5	7	1	1	0	0	0	0	0	0	0	2	0	35.7	50	7.1	7.1	0	0	7
1	1	72	1_1_72Wang	C[1]C[2]=CHCH=CHC=@1C[10]=C(CH=CHCH=CH@10)C@1=CHCH=CH@2	c1ccc2c(c1)-c1cccc3cccc-2c13	-6	72	c1ccc2c(c1)-c1cccc3cccc-2c13	202.26	7.779	18.634	25.418	19.807	28.076	0.717	0.978	0.762	1.08	26	16	29	19	19	28.5	0	0	0	0	19	10	16	0	0	0	0	0	0	0	0	0	0	0	38.5	61.5	0	0	0	0	16
1	1	730	1_1_730Wang	N[1](CH=C(C(C[6]=C@1N=C(CH=CH@6)CH3)=O)C(=O)OH)CH2CH3	CCn1cc(C(=O)O)c(=O)c2ccc(C)nc21	-3.37	726	CCn1cc(C(=O)O)c(=O)c2ccc(C)nc21	232.26	8.009	18.821	29.604	19.182	32.701	0.649	1.021	0.661	1.128	29	17	30	18	9	24	2	0.067	3	0	6	12	12	2	3	0	0	0	0	0	0	0	5	0	41.4	41.4	6.9	10.3	0	3	9
1	1	731	1_1_731Wang	N[1](CH=CHCH=CHC@1=O)CH3	Cn1ccccc1=O	0.96	727	Cn1ccccc1=O	109.14	7.276	9.317	15.08	9.744	16.953	0.621	1.005	0.65	1.13	15	8	15	8	3	11	0	0	3	0	0	7	6	1	1	0	0	0	0	0	0	0	2	0	46.7	40	6.7	6.7	0	1	5
1	1	732	1_1_732Wang	N[1](CH=CHC(NHC@1=O)=O)CH3	Cn1ccc(=O)[nH]c1=O	-0.8	728	Cn1ccc(=O)[nH]c1=O	126.13	8.409	9.526	15.625	9.443	17.246	0.635	1.042	0.63	1.15	15	9	15	9	3	12	0	0	3	0	0	6	5	2	2	0	0	0	0	0	0	0	4	0	40	33.3	13.3	13.3	0	1	4
1	1	735	1_1_735Wang	N[1](C(NHC[5]=C(NHC(NH@5)=O)C@1=O)=O)CH3	Cn1c(=O)[nH]c2[nH]c(=O)[nH]c2c1=O	-1.56	731	Cn1c(=O)[nH]c2[nH]c(=O)[nH]c2c1=O	182.16	9.587	12.757	20.273	12.148	22.037	0.671	1.067	0.639	1.16	19	13	20	14	4	18	0	0	4	0	0	6	6	4	3	0	0	0	0	0	0	0	7	0	31.6	31.6	21.1	15.8	0	1	5
1	1	736	1_1_736Wang	N[1](C(NHC(C(C@1=O)(CH2CH3)CH2CH3)=O)=O)CH3	CCC1(CC)C(=O)NC(=O)N(C)C1=O	-2.23	732	CCC1(CC)C(=O)NC(=O)N(C)C1=O	198.25	7.08	16.348	28.487	16.943	32.116	0.584	1.017	0.605	1.147	28	14	28	14	3	17	2	0.071	3	0	0	14	9	2	3	0	0	0	0	0	0	0	5	0	50	32.1	7.1	10.7	0	6	3
1	1	737	1_1_737Wang	N[1](C(NHC(C(C@1=O)(CH3)C[13]=CHCH2CH2CH2CH2@13)=O)=O)CH3	CN1C(=O)NC(=O)C(C)(C2=CCCCC2)C1=O	-2.74	733	CN1C(=O)NC(=O)C(C)(C2=CCCCC2)C1=O	236.3	7.161	19.875	33.371	20.705	37.531	0.602	1.011	0.627	1.137	33	17	34	18	4	22	1	0.029	4	0	0	16	12	2	3	0	0	0	0	0	0	0	5	0	48.5	36.4	6.1	9.1	0	7	5
1	1	739	1_1_739Wang	N[1]HC[3]=C(C[5]=C@1C[7]=C(CH=CH@5)CH=CHCH=CH@7)CH=CHC[25]=C@3CH=CHCH=CH@25	c1ccc2c(c1)ccc1c3ccc4ccccc4c3[nH]c21	-7.42	735	c1ccc2c(c1)ccc1c3ccc4ccccc4c3[nH]c21	267.34	7.863	24.182	33.403	25.574	36.99	0.711	0.982	0.752	1.088	34	21	38	25	25	37.5	0	0	0	0	25	13	20	1	0	0	0	0	0	0	0	0	1	0	38.2	58.8	2.9	0	0	0	20
1	1	73	1_1_73Wang	C[1]C(C[3]=C(C[5]=C@1CH=CHCH=CH@5)CH=CHCH=CH@3)=CHCH=CHCH=@1	c1ccc2c(c1)c1ccccc1c1ccccc21	-6.74	73	c1ccc2c(c1)c1ccccc1c1ccccc21	228.3	7.61	21.161	29.302	22.568	32.491	0.705	0.977	0.752	1.083	30	18	33	21	21	31.5	0	0	0	0	21	12	18	0	0	0	0	0	0	0	0	0	0	0	40	60	0	0	0	0	18
1	1	740	1_1_740Wang	N[1]HC[3]=C(C[5]=C@1CH=CHCH=CH@5)CH=CHCH=CH@3	c1ccc2c(c1)[nH]c1ccccc12	-4.97	736	c1ccc2c(c1)[nH]c1ccccc12	167.22	7.601	15.129	21.636	16.051	24.159	0.688	0.983	0.73	1.098	22	13	24	15	15	22.5	0	0	0	0	15	9	12	1	0	0	0	0	0	0	0	0	1	0	40.9	54.5	4.5	0	0	0	12
1	1	741	1_1_741Wang	N[1]HC[3]=C(C(=CH@1)CH2CH(NH2)CH2CH3)CH=CHCH=CH@3	CCC(N)Cc1c[nH]c2ccccc12	-2.57	737	CCC(N)Cc1c[nH]c2ccccc12	188.3	6.277	17.73	29.389	19.341	33.903	0.591	0.98	0.645	1.13	30	14	31	15	10	20	3	0.097	0	0	10	16	12	2	0	0	0	0	0	0	0	0	2	0	53.3	40	6.7	0	0	4	8
1	1	743	1_1_743Wang	N[1]HC[3]=C(C(=CH@1)CH2C(=O)OH)CH=CHCH=CH@3	O=C(O)Cc1c[nH]c2ccccc12	-2.07	739	O=C(O)Cc1c[nH]c2ccccc12	175.2	7.964	14.558	22.291	14.96	24.578	0.662	1.013	0.68	1.117	22	13	23	14	11	20	2	0.087	1	0	10	9	10	1	2	0	0	0	0	0	0	0	3	0	40.9	45.5	4.5	9.1	0	1	9
1	1	744	1_1_744Wang	N[1]HC[3]=C(C(=CH@1)CH3)CH=CHCH=CH@3	Cc1c[nH]c2ccccc12	-2.42	740	Cc1c[nH]c2ccccc12	131.19	6.905	12.129	18.636	13.051	21.159	0.638	0.981	0.687	1.114	19	10	20	11	10	16	0	0	0	0	10	9	9	1	0	0	0	0	0	0	0	0	1	0	47.4	47.4	5.3	0	0	1	8
1	1	745	1_1_745Wang	N[1]HC[3]=C(CH=CH@1)CH=CHCH=CH@3	c1ccc2[nH]ccc2c1	-1.52	741	c1ccc2[nH]ccc2c1	117.16	7.323	10.602	15.753	11.29	17.744	0.663	0.985	0.706	1.109	16	9	17	10	10	15	0	0	0	0	10	7	8	1	0	0	0	0	0	0	0	0	1	0	43.8	50	6.3	0	0	0	8
1	1	746	1_1_746Wang	N[1]HC[3]=C(CH=CHCH=CH@3)CH=CHC@1=O	O=c1ccc2ccccc2[nH]1	-2.14	742	O=c1ccc2ccccc2[nH]1	145.17	8.065	12.317	18.08	12.744	19.953	0.684	1.004	0.708	1.109	18	11	19	12	8	17	0	0	2	0	6	7	9	1	1	0	0	0	0	0	0	0	2	0	38.9	50	5.6	5.6	0	0	9
1	1	749	1_1_749Wang	N[1]HC(C[4]=C(CH=CHCH=CH@4)C@1=O)=O	O=C1NC(=O)c2ccccc21	-2.61	745	O=C1NC(=O)c2ccccc21	147.14	9.196	11.505	16.524	11.438	17.748	0.719	1.033	0.715	1.109	16	11	17	12	8	17	0	0	2	0	6	5	8	1	2	0	0	0	0	0	0	0	3	0	31.3	50	6.3	12.5	0	0	8
1	1	74	1_1_74Wang	C[1]C(=C[3]C(=CHCH=@1)CH=CHCH=CH@3)CH=CHC[21]=C@1CH=CHCH=CH@21	c1ccc2c(c1)ccc1c3ccccc3ccc21	-8.06	74	c1ccc2c(c1)ccc1c3ccccc3ccc21	228.3	7.61	21.161	29.302	22.568	32.491	0.705	0.977	0.752	1.083	30	18	33	21	21	31.5	0	0	0	0	21	12	18	0	0	0	0	0	0	0	0	0	0	0	40	60	0	0	0	0	18
1	1	752	1_1_752Wang	N[1]HC(C(CH2CH2C@1=O)(CH2CH3)C[20]=CHCH=CHCH=CH@20)=O	CCC1(c2ccccc2)CCC(=O)NC1=O	-2.34	748	CCC1(c2ccccc2)CCC(=O)NC1=O	217.29	7.009	19.139	30.942	20.245	34.824	0.617	0.998	0.653	1.123	31	16	32	17	8	22	2	0.063	2	0	6	15	13	1	2	0	0	0	0	0	0	0	3	0	48.4	41.9	3.2	6.5	0	5	8
1	1	753	1_1_753Wang	N[1]HC(CH2CH2C@1=O)=O	O=C1CCC(=O)N1	0.3	749	O=C1CCC(=O)N1	99.1	8.258	7.505	12.524	7.438	13.748	0.625	1.044	0.62	1.146	12	7	12	7	2	9	0	0	2	0	0	5	4	1	2	0	0	0	0	0	0	0	3	0	41.7	33.3	8.3	16.7	0	2	2
1	1	754	1_1_754Wang	N[1]HC(CH2CH(CH2C@1=O)CH2CH(OH)C[21]HCH2CH(CH2CH(C@21=O)CH3)CH3)=O	CC1CC(C)C(=O)C(C(O)CC2CC(=O)NC(=O)C2)C1	-1.13	750	CC1CC(C)C(=O)C(C(O)CC2CC(=O)NC(=O)C2)C1	281.39	6.544	24.675	43.131	26.199	48.903	0.574	1.003	0.609	1.137	43	20	44	21	3	24	3	0.068	3	0	0	23	15	1	4	0	0	0	0	0	0	0	5	0	53.5	34.9	2.3	9.3	0	12	3
1	1	75	1_1_75Wang	C[1]C(=CHC[5]=C(CH=@1)CH=CHCH=CH@5)CH=C[19]C(=CH@1)CH=CHCH=CH@19	c1ccc2cc3cc4ccccc4cc3cc2c1	-8.6	75	c1ccc2cc3cc4ccccc4cc3cc2c1	228.3	7.61	21.161	29.302	22.568	32.491	0.705	0.977	0.752	1.083	30	18	33	21	21	31.5	0	0	0	0	21	12	18	0	0	0	0	0	0	0	0	0	0	0	40	60	0	0	0	0	18
1	1	762	1_1_762Wang	N[1]HC(C(NHC@1=O)=O)(C[10]=CHCH=CHCH=CH@10)C[21]=CHCH=CHCH=CH@21	O=C1NC(=O)C(c2ccccc2)(c2ccccc2)N1	-4.1	758	O=C1NC(=O)C(c2ccccc2)(c2ccccc2)N1	252.29	8.138	21.106	31.276	21.727	34.491	0.681	1.009	0.701	1.113	31	19	33	21	14	29	2	0.061	2	0	12	12	15	2	2	0	0	0	0	0	0	0	4	0	38.7	48.4	6.5	6.5	0	1	14
1	1	763	1_1_763Wang	N[1]HCH2C[6]HCH2N[11]C(=CHCH=CHC@11=O)CH(CH2@1)CH2@6	O=c1cccc2n1CC1CNCC2C1	0.36	759	O=c1cccc2n1CC1CNCC2C1	190.27	6.795	16.918	27.833	18.034	31.697	0.604	0.994	0.644	1.132	28	14	30	16	3	19	0	0	3	0	0	14	11	2	1	0	0	0	0	0	0	0	3	0	50	39.3	7.1	3.6	0	6	5
1	1	764	1_1_764Wang	N[1]HCH2CH2C[9]=C@1CH=CHCH=CH@9	c1ccc2c(c1)CCN2	-1.04	760	c1ccc2c(c1)CCN2	119.18	6.621	11.129	17.636	12.051	20.159	0.618	0.98	0.67	1.12	18	9	19	10	6	13	0	0	0	0	6	9	8	1	0	0	0	0	0	0	0	0	1	0	50	44.4	5.6	0	0	2	6
1	1	765	1_1_765Wang	N[1]HCH2CH2CH2C@1=O	O=C1CCCN1	1.07	761	O=C1CCCN1	85.12	6.548	7.317	13.08	7.744	14.953	0.563	1.006	0.596	1.15	13	6	13	6	1	7	0	0	1	0	0	7	4	1	1	0	0	0	0	0	0	0	2	0	53.8	30.8	7.7	7.7	0	3	1
1	1	766	1_1_766Wang	N[1]HCH2CH2CH2CH2@1	C1CCNC1	1.15	762	C1CCNC1	71.14	5.081	7.129	13.636	8.051	16.159	0.509	0.974	0.575	1.154	14	5	14	5	0	5	0	0	0	0	0	9	4	1	0	0	0	0	0	0	0	0	1	0	64.3	28.6	7.1	0	0	4	0
1	1	767	1_1_767Wang	N[1]HCH2CH2CH2CH2CH2@1	C1CCNCC1	1.07	763	C1CCNCC1	85.17	5.01	8.655	16.52	9.813	19.574	0.509	0.972	0.577	1.151	17	6	17	6	0	6	0	0	0	0	0	11	5	1	0	0	0	0	0	0	0	0	1	0	64.7	29.4	5.9	0	0	5	0
1	1	768	1_1_768Wang	N[1]HCH2CH2NHCH2CH2@1	C1CNCCN1	1.07	764	C1CNCCN1	86.16	5.385	8.15	15.738	9.057	18.657	0.509	0.984	0.566	1.166	16	6	16	6	0	6	0	0	0	0	0	10	4	2	0	0	0	0	0	0	0	0	2	0	62.5	25	12.5	0	0	4	0
1	1	769	1_1_769Wang	N[1]HCH2CH2N=C@1CH2N(CH2C[18]=CHCH=CHCH=CH@18)C[29]=CHCH=CHCH=CH@29	c1ccc(CN(CC2=NCCN2)c2ccccc2)cc1	-2.6	765	c1ccc(CN(CC2=NCCN2)c2ccccc2)cc1	265.39	6.805	24.279	38.374	26.108	43.817	0.623	0.984	0.669	1.124	39	20	41	22	13	29	5	0.122	1	0	12	19	17	3	0	0	0	0	0	0	0	0	3	0	48.7	43.6	7.7	0	0	4	13
1	1	76	1_1_76Wang	C[1]C(=CHC[5]=C(CH=@1)CH=CHCH=CH@5)CH=CHCH=CH@1	c1ccc2cc3ccccc3cc2c1	-6.35	76	c1ccc2cc3ccccc3cc2c1	178.24	7.427	16.634	23.418	17.807	26.076	0.693	0.976	0.742	1.087	24	14	26	16	16	24	0	0	0	0	16	10	14	0	0	0	0	0	0	0	0	0	0	0	41.7	58.3	0	0	0	0	14
1	1	770	1_1_770Wang	N[1]HCH2CH2OCH2CH2@1	C1COCCN1	1.06	766	C1COCCN1	87.14	5.809	7.843	14.964	8.506	17.369	0.523	0.998	0.567	1.158	15	6	15	6	0	6	0	0	0	0	0	9	4	1	1	0	0	0	0	0	0	0	2	0	60	26.7	6.7	6.7	0	4	0
1	1	771	1_1_771Wang	N[1]HCH2C(NHC@1=O)=O	O=C1CNC(=O)N1	-0.4	767	O=C1CNC(=O)N1	100.09	9.099	6.999	11.742	6.682	12.831	0.636	1.067	0.607	1.166	11	7	11	7	2	9	0	0	2	0	0	4	3	2	2	0	0	0	0	0	0	0	4	0	36.4	27.3	18.2	18.2	0	1	2
1	1	772	1_1_772Wang	N[1]HCH2C(NHCH2C@1=O)=O	O=C1CNC(=O)CN1	-0.83	768	O=C1CNC(=O)CN1	114.12	8.151	8.526	14.625	8.443	16.246	0.609	1.045	0.603	1.16	14	8	14	8	2	10	0	0	2	0	0	6	4	2	2	0	0	0	0	0	0	0	4	0	42.9	28.6	14.3	14.3	0	2	2
1	1	773	1_1_773Wang	N[1]HCH2NHC(C(C@1=O)(CH2CH3)C[19]=CHCH=CHCH=CH@19)=O	CCC1(c2ccccc2)C(=O)NCNC1=O	-2.64	769	CCC1(c2ccccc2)C(=O)NCNC1=O	218.28	7.276	18.633	30.16	19.489	33.907	0.621	1.005	0.65	1.13	30	16	31	17	8	22	2	0.065	2	0	6	14	12	2	2	0	0	0	0	0	0	0	4	0	46.7	40	6.7	6.7	0	4	8
1	1	775	1_1_775Wang	N[1]HCH(CH2CH2CH2CH2@1)CH2CH3	CCC1CCCCN1	-1.5	771	CCC1CCCCN1	113.23	4.923	11.709	22.287	13.335	26.405	0.509	0.969	0.58	1.148	23	8	23	8	0	8	1	0.043	0	0	0	15	7	1	0	0	0	0	0	0	0	0	1	0	65.2	30.4	4.3	0	0	7	0
1	1	776	1_1_776Wang	N[1]HCH(CH2CH2CH2CH2@1)CH2C(=O)CH3	CC(=O)CC1CCCCN1	-0.45	772	CC(=O)CC1CCCCN1	141.24	5.65	13.424	24.614	14.79	28.614	0.537	0.985	0.592	1.145	25	10	25	10	1	11	2	0.08	1	0	0	15	8	1	1	0	0	0	0	0	0	0	2	0	60	32	4	4	0	7	1
1	1	777	1_1_777Wang	N[1]HCH(CH2NHCH2CH2@1)CH3	CC1CNCCN1	0.74	773	CC1CNCCN1	100.19	5.273	9.677	18.622	10.818	22.073	0.509	0.98	0.569	1.162	19	7	19	7	0	7	0	0	0	0	0	12	5	2	0	0	0	0	0	0	0	0	2	0	63.2	26.3	10.5	0	0	5	0
1	1	778	1_1_778Wang	N[1]HCH(CH2NHCH(CH2@1)CH3)CH3	CC1CNC(C)CN1	0.49	774	CC1CNC(C)CN1	114.22	5.192	11.204	21.505	12.58	25.488	0.509	0.978	0.572	1.159	22	8	22	8	0	8	0	0	0	0	0	14	6	2	0	0	0	0	0	0	0	0	2	0	63.6	27.3	9.1	0	0	6	0
1	1	779	1_1_779Wang	N[1]HCH=CHCH=CH@1	c1cc[nH]c1	-0.17	775	c1cc[nH]c1	67.1	6.71	6.075	9.869	6.529	11.329	0.608	0.987	0.653	1.133	10	5	10	5	5	7.5	0	0	0	0	5	5	4	1	0	0	0	0	0	0	0	0	1	0	50	40	10	0	0	0	4
1	1	77	1_1_77Wang	C[1]C(=CHCH=CHCH=@1)CH=CHCH=CH@1	c1ccc2ccccc2c1	-3.6	77	c1ccc2ccccc2c1	128.18	7.121	12.107	17.534	13.046	19.661	0.673	0.974	0.725	1.092	18	10	19	11	11	16.5	0	0	0	0	11	8	10	0	0	0	0	0	0	0	0	0	0	0	44.4	55.6	0	0	0	0	10
1	1	780	1_1_780Wang	N[1]HCH(CH(CH(CH2@1)OH)OC(=O)CH3)CH2C[24]=CHCH=C(CH=CH@24)OCH3	COc1ccc(CC2NCC(O)C2OC(C)=O)cc1	-1.61	776	COc1ccc(CC2NCC(O)C2OC(C)=O)cc1	265.34	6.983	22.622	38.363	23.676	43.073	0.595	1.01	0.623	1.133	38	19	39	20	7	24	5	0.128	1	0	6	19	14	1	4	0	0	0	0	0	0	0	5	0	50	36.8	2.6	10.5	0	7	7
1	1	781	1_1_781Wang	N[1]HCH(C(NHC@1=O)=O)CH2CH3	CCC1NC(=O)NC1=O	-0.06	777	CCC1NC(=O)NC1=O	128.15	7.538	10.053	17.509	10.205	19.661	0.591	1.03	0.6	1.157	17	9	17	9	2	11	1	0.059	2	0	0	8	5	2	2	0	0	0	0	0	0	0	4	0	47.1	29.4	11.8	11.8	0	3	2
1	1	782	1_1_782Wang	N[1]HCH(C(NHC@1=O)=O)NHC(=O)NH2	NC(=O)NC1NC(=O)NC1=O	-1.6	778	NC(=O)NC1NC(=O)NC1=O	158.14	9.302	10.757	18.273	10.148	20.037	0.633	1.075	0.597	1.179	17	11	17	11	3	14	1	0.059	3	0	0	6	4	4	3	0	0	0	0	0	0	0	7	0	35.3	23.5	23.5	17.6	0	1	3
1	1	788	1_1_788Wang	N[1]HCH=NC(=CH@1)CH2CH(NH2)C(=O)OH	NC(Cc1c[nH]cn1)C(=O)O	-0.53	784	NC(Cc1c[nH]cn1)C(=O)O	155.18	7.759	12.074	20.611	12.21	23.159	0.604	1.031	0.611	1.158	20	11	20	11	6	14.5	3	0.15	1	0	5	9	6	3	2	0	0	0	0	0	0	0	5	0	45	30	15	10	0	2	4
1	1	789	1_1_789Wang	N[1]HCH=NC(=CH@1)CH=[S=I]CHC(=O)OH	O=C(O)C=Cc1c[nH]cn1	-1.96	785	O=C(O)C=Cc1c[nH]cn1	138.14	8.634	10.526	16.625	10.443	18.246	0.658	1.039	0.653	1.14	16	10	16	10	7	14.5	2	0.125	2	0	5	6	6	2	2	0	0	0	0	0	0	0	4	0	37.5	37.5	12.5	12.5	0	0	6
1	1	78	1_1_78Wang	C[1](CH2CH(CH2CH2@1)CH3)(CH3)CH3	CC1CCC(C)(C)C1	-4.48	78	CC1CCC(C)(C)C1	112.24	4.677	12.214	23.069	14.091	27.322	0.509	0.961	0.587	1.138	24	8	24	8	0	8	0	0	0	0	0	16	8	0	0	0	0	0	0	0	0	0	0	0	66.7	33.3	0	0	0	8	0
1	1	790	1_1_790Wang	N[1]HCH=NC(=CH@1)CH=[S=N]CHC(=O)OH	O=C(O)C=Cc1c[nH]cn1	-1.96	786	O=C(O)C=Cc1c[nH]cn1	138.14	8.634	10.526	16.625	10.443	18.246	0.658	1.039	0.653	1.14	16	10	16	10	7	14.5	2	0.125	2	0	5	6	6	2	2	0	0	0	0	0	0	0	4	0	37.5	37.5	12.5	12.5	0	0	6
1	1	791	1_1_791Wang	N[1]HCH=C(C(NHC@1=O)=O)CH3	Cc1c[nH]c(=O)[nH]c1=O	-1.52	787	Cc1c[nH]c(=O)[nH]c1=O	126.13	8.409	9.526	15.625	9.443	17.246	0.635	1.042	0.63	1.15	15	9	15	9	3	12	0	0	3	0	0	6	5	2	2	0	0	0	0	0	0	0	4	0	40	33.3	13.3	13.3	0	1	4
1	1	795	1_1_795Wang	N[1]HCH=CHC(NHC@1=O)=O	O=c1cc[nH]c(=O)[nH]1	-1.48	791	O=c1cc[nH]c(=O)[nH]1	112.1	9.342	7.999	12.742	7.682	13.831	0.667	1.062	0.64	1.153	12	8	12	8	3	11	0	0	3	0	0	4	4	2	2	0	0	0	0	0	0	0	4	0	33.3	33.3	16.7	16.7	0	0	4
1	1	796	1_1_796Wang	N[1]HCH=CHC(=NC@1=O)NH2	Nc1cc[nH]c(=O)n1	-1.14	792	Nc1cc[nH]c(=O)n1	111.12	8.548	8.306	13.516	8.233	15.12	0.639	1.04	0.633	1.163	13	8	13	8	3	11	0	0	3	0	0	5	4	3	1	0	0	0	0	0	0	0	4	0	38.5	30.8	23.1	7.7	0	0	4
1	1	798	1_1_798Wang	N[1]HC(=NC[5]=C@1CH=CHC(=CH@5)C(=O)C[16]=CHCH=CHCH=CH@16)NHC(=O)OCH3	COC(=O)Nc1nc2cc(C(=O)c3ccccc3)ccc2[nH]1	-3.36	794	COC(=O)Nc1nc2cc(C(=O)c3ccccc3)ccc2[nH]1	295.32	8.438	23.843	35.705	24.188	39.199	0.681	1.02	0.691	1.12	35	22	37	24	18	34	4	0.108	2	0	16	13	16	3	3	0	0	0	0	0	0	0	6	0	37.1	45.7	8.6	8.6	0	1	15
1	1	799	1_1_799Wang	N[1]HC(=NC[5]=C@1CH=CHCH=CH@5)CH3	Cc1nc2ccccc2[nH]1	-1.96	795	Cc1nc2ccccc2[nH]1	132.18	7.343	11.623	17.854	12.296	20.242	0.646	0.992	0.683	1.125	18	10	19	11	10	16	0	0	0	0	10	8	8	2	0	0	0	0	0	0	0	0	2	0	44.4	44.4	11.1	0	0	1	7
1	1	79	1_1_79Wang	C[1](=CHCH=C(CH=CH@1)C[11]=CHCH=CHCH=CH@11)C[22]=CHCH=CHCH=CH@22	c1ccc(-c2ccc(-c3ccccc3)cc2)cc1	-7.11	79	c1ccc(-c2ccc(-c3ccccc3)cc2)cc1	230.32	7.197	21.688	31.185	23.33	34.906	0.678	0.975	0.729	1.091	32	18	34	20	18	29	2	0.059	0	0	18	14	18	0	0	0	0	0	0	0	0	0	0	0	43.8	56.3	0	0	0	0	18
1	1	7	1_1_7Wang	BrC[2]=C(CH=CHCH=C@2Br)Br	Brc1cccc(Br)c1Br	-5.04	7	Brc1cccc(Br)c1Br	314.79	26.233	10.656	12.338	12.341	12.77	0.888	1.028	1.028	1.064	12	9	12	9	6	12	0	0	0	0	6	3	6	0	0	0	0	0	0	3	0	3	3	3	25	50	0	0	25	0	6
1	1	800	1_1_800Wang	N[1]HC(NHC(C@1=O)=O)=O	O=C1NC(=O)C(=O)N1	-0.4	796	O=C1NC(=O)C(=O)N1	114.07	11.407	7.187	11.186	6.375	11.625	0.719	1.119	0.637	1.162	10	8	10	8	3	11	0	0	3	0	0	2	3	2	3	0	0	0	0	0	0	0	5	0	20	30	20	30	0	0	3
1	1	807	1_1_807Wang	N[1]HC(NHC(C(C@1=O)(CH2CH2CH2CH3)CH2CH3)=O)=O	CCCCC1(CC)C(=O)NC(=O)NC1=O	-1.64	803	CCCCC1(CC)C(=O)NC(=O)NC1=O	212.28	6.848	17.875	31.371	18.705	35.531	0.577	1.012	0.603	1.146	31	15	31	15	3	18	4	0.129	3	0	0	16	10	2	3	0	0	0	0	0	0	0	5	0	51.6	32.3	6.5	9.7	0	7	3
1	1	808	1_1_808Wang	N[1]HC(NHC(C(C@1=O)(CH2CH2CH(CH3)CH3)CH2CH3)=O)=O	CCC1(CCC(C)C)C(=O)NC(=O)NC1=O	-2.57	804	CCC1(CCC(C)C)C(=O)NC(=O)NC1=O	226.31	6.656	19.402	34.254	20.466	38.946	0.571	1.007	0.602	1.145	34	16	34	16	3	19	4	0.118	3	0	0	18	11	2	3	0	0	0	0	0	0	0	5	0	52.9	32.4	5.9	8.8	0	8	3
1	1	809	1_1_809Wang	N[1]HC(NHC(C(C@1=O)(CH2CH3)C[17]=CHCH=CHCH=CH@17)=O)=O	CCC1(c2ccccc2)C(=O)NC(=O)NC1=O	-2.32	805	CCC1(c2ccccc2)C(=O)NC(=O)NC1=O	232.26	8.009	18.821	29.604	19.182	32.701	0.649	1.021	0.661	1.128	29	17	30	18	9	24	2	0.067	3	0	6	12	12	2	3	0	0	0	0	0	0	0	5	0	41.4	41.4	6.9	10.3	0	3	9
1	1	80	1_1_80Wang	C[1](=CHCH=CHCH=CH@1)C[12]=CHCH=CHCH=CH@12	c1ccc(-c2ccccc2)cc1	-4.31	80	c1ccc(-c2ccccc2)cc1	154.22	7.01	14.634	21.418	15.807	24.076	0.665	0.974	0.718	1.094	22	12	23	13	12	19	1	0.043	0	0	12	10	12	0	0	0	0	0	0	0	0	0	0	0	45.5	54.5	0	0	0	0	12
1	1	810	1_1_810Wang	N[1]HC(NHC(C(C@1=O)(CH2CH3)C[17]=CHC[20]HCH2CH(CH2CH2@20)CH2@17)=O)=O	CCC1(C2=CC3CCC(C2)C3)C(=O)NC(=O)NC1=O	-2.64	806	CCC1(C2=CC3CCC(C2)C3)C(=O)NC(=O)NC1=O	262.34	7.09	22.402	37.254	23.466	41.946	0.605	1.007	0.634	1.134	37	19	39	21	4	25	2	0.051	4	0	0	18	14	2	3	0	0	0	0	0	0	0	5	0	48.6	37.8	5.4	8.1	0	9	5
1	1	812	1_1_812Wang	N[1]HC(NHC(C(C@1=O)(CH2CH3)C[17]=CHCH2CH2CH2CH2@17)=O)=O	CCC1(C2=CCCCC2)C(=O)NC(=O)NC1=O	-2.17	808	CCC1(C2=CCCCC2)C(=O)NC(=O)NC1=O	236.3	7.161	19.875	33.371	20.705	37.531	0.602	1.011	0.627	1.137	33	17	34	18	4	22	2	0.059	4	0	0	16	12	2	3	0	0	0	0	0	0	0	5	0	48.5	36.4	6.1	9.1	0	7	5
1	1	813	1_1_813Wang	N[1]HC(NHC(C(C@1=O)(CH2CH3)C[17]=CHCH2CH2CH2CH2CH2@17)=O)=O	CCC1(C2=CCCCCC2)C(=O)NC(=O)NC1=O	-3	809	CCC1(C2=CCCCCC2)C(=O)NC(=O)NC1=O	250.33	6.954	21.402	36.254	22.466	40.946	0.594	1.007	0.624	1.137	36	18	37	19	4	23	2	0.054	4	0	0	18	13	2	3	0	0	0	0	0	0	0	5	0	50	36.1	5.6	8.3	0	8	5
1	1	814	1_1_814Wang	N[1]HC(NHC(C(C@1=O)(CH2CH3)CH2CH3)=O)=O	CCC1(CC)C(=O)NC(=O)NC1=O	-1.39	810	CCC1(CC)C(=O)NC(=O)NC1=O	184.22	7.369	14.821	25.604	15.182	28.701	0.593	1.024	0.607	1.148	25	13	25	13	3	16	2	0.08	3	0	0	12	8	2	3	0	0	0	0	0	0	0	5	0	48	32	8	12	0	5	3
1	1	818	1_1_818Wang	N[1]HC(NHC(C(C@1=O)(CH2CH=CH2)C[18]=CHCH=CHCH=CH@18)=O)=O	C=CCC1(c2ccccc2)C(=O)NC(=O)NC1=O	-2.18	814	C=CCC1(c2ccccc2)C(=O)NC(=O)NC1=O	244.27	8.142	19.821	30.604	20.182	33.701	0.661	1.02	0.673	1.123	30	18	31	19	10	26	3	0.097	4	0	6	12	13	2	3	0	0	0	0	0	0	0	5	0	40	43.3	6.7	10	0	2	11
1	1	819	1_1_819Wang	N[1]HC(NHC(C(C@1=O)(CH2CH=CH2)CH2CH=CH2)=O)=O	C=CCC1(CC=C)C(=O)NC(=O)NC1=O	-2.06	815	C=CCC1(CC=C)C(=O)NC(=O)NC1=O	208.24	7.713	16.821	27.604	17.182	30.701	0.623	1.022	0.636	1.137	27	15	27	15	5	20	4	0.148	5	0	0	12	10	2	3	0	0	0	0	0	0	0	5	0	44.4	37	7.4	11.1	0	3	7
1	1	81	1_1_81Wang	C[1](=CHCH=CHCH=CH@1)CH=CH2	C=Cc1ccccc1	-2.82	81	C=Cc1ccccc1	104.16	6.51	10.107	15.534	11.046	17.661	0.632	0.971	0.69	1.104	16	8	16	8	7	12	1	0.063	1	0	6	8	8	0	0	0	0	0	0	0	0	0	0	0	50	50	0	0	0	0	8
1	1	822	1_1_822Wang	N[1]HC(NHC(C(C@1=O)(CH(CH2CH2CH3)CH3)CH2CH3)=O)=O	CCCC(C)C1(CC)C(=O)NC(=O)NC1=O	-2.52	818	CCCC(C)C1(CC)C(=O)NC(=O)NC1=O	226.31	6.656	19.402	34.254	20.466	38.946	0.571	1.007	0.602	1.145	34	16	34	16	3	19	4	0.118	3	0	0	18	11	2	3	0	0	0	0	0	0	0	5	0	52.9	32.4	5.9	8.8	0	8	3
1	1	826	1_1_826Wang	N[1]HC(NHC(C(C@1=O)(CH(CH3)CH3)CH2CH3)=O)=O	CCC1(C(C)C)C(=O)NC(=O)NC1=O	-2.21	822	CCC1(C(C)C)C(=O)NC(=O)NC1=O	198.25	7.08	16.348	28.487	16.943	32.116	0.584	1.017	0.605	1.147	28	14	28	14	3	17	2	0.071	3	0	0	14	9	2	3	0	0	0	0	0	0	0	5	0	50	32.1	7.1	10.7	0	6	3
1	1	828	1_1_828Wang	N[1]HC(NHC(C(C@1=O)(CH(CH3)CH3)CH2CH=CH2)=O)=O	C=CCC1(C(C)C)C(=O)NC(=O)NC1=O	-1.71	824	C=CCC1(C(C)C)C(=O)NC(=O)NC1=O	210.26	7.25	17.348	29.487	17.943	33.116	0.598	1.017	0.619	1.142	29	15	29	15	4	19	3	0.103	4	0	0	14	10	2	3	0	0	0	0	0	0	0	5	0	48.3	34.5	6.9	10.3	0	5	5
1	1	82	1_1_82Wang	C[1]H2C[4]C[5]=C(CH=CHC=@4C[12]=C@1CH=CHCH=CH@12)CH=CHCH=CH@5	c1ccc2c(c1)Cc1c-2ccc2ccccc12	-6.68	82	c1ccc2c(c1)Cc1c-2ccc2ccccc12	216.29	7.458	20.161	28.302	21.568	31.491	0.695	0.976	0.744	1.086	29	17	32	20	17	28.5	0	0	0	0	17	12	17	0	0	0	0	0	0	0	0	0	0	0	41.4	58.6	0	0	0	1	16
1	1	830	1_1_830Wang	N[1]HC(NHC(C(C@1=O)(OH)C[12](C(NHC(NHC@12=O)=O)=O)OH)=O)=O	O=C1NC(=O)C(O)(C2(O)C(=O)NC(=O)NC2=O)C(=O)N1	-1.99	826	O=C1NC(=O)C(O)(C2(O)C(=O)NC(=O)NC2=O)C(=O)N1	286.18	11.007	18.331	28.909	16.42	30.084	0.705	1.112	0.632	1.157	26	20	27	21	6	27	1	0.037	6	0	0	6	8	4	8	0	0	0	0	0	0	0	12	0	23.1	30.8	15.4	30.8	0	2	6
1	1	831	1_1_831Wang	N[1]HC(NHC(C(C@1=O)=O)=O)=O	O=C1NC(=O)C(=O)C(=O)N1	-1.25	827	O=C1NC(=O)C(=O)C(=O)N1	142.08	11.84	8.902	13.513	7.829	13.834	0.742	1.126	0.652	1.153	12	10	12	10	4	14	0	0	4	0	0	2	4	2	4	0	0	0	0	0	0	0	6	0	16.7	33.3	16.7	33.3	0	0	4
1	1	833	1_1_833Wang	N[1]HC(=CHC(NHC@1=O)=O)CH3	Cc1cc(=O)[nH]c(=O)[nH]1	-1.26	829	Cc1cc(=O)[nH]c(=O)[nH]1	126.13	8.409	9.526	15.625	9.443	17.246	0.635	1.042	0.63	1.15	15	9	15	9	3	12	0	0	3	0	0	6	5	2	2	0	0	0	0	0	0	0	4	0	40	33.3	13.3	13.3	0	1	4
1	1	834	1_1_834Wang	N[1]HC(=CHC(NHC@1=O)=O)C(=O)OH	O=C(O)c1cc(=O)[nH]c(=O)[nH]1	-1.93	830	O=C(O)c1cc(=O)[nH]c(=O)[nH]1	156.11	10.407	10.429	16.396	9.591	17.249	0.695	1.093	0.639	1.15	15	11	15	11	4	15	1	0.067	4	0	0	4	5	2	4	0	0	0	0	0	0	0	6	0	26.7	33.3	13.3	26.7	0	0	5
1	1	839	1_1_839Wang	N[1]HN=NC[5]=C@1CH=CHCH=CH@5	c1ccc2[nH]nnc2c1	-0.78	835	c1ccc2[nH]nnc2c1	119.14	8.51	9.591	14.189	9.779	15.91	0.685	1.014	0.698	1.136	14	9	15	10	10	15	0	0	0	0	10	5	6	3	0	0	0	0	0	0	0	0	3	0	35.7	42.9	21.4	0	0	0	6
1	1	83	1_1_83Wang	C[1]H2C[4]=C(CH=C[8]C(=CH@4)CH=CHCH=CH@8)C[20]=C@1CH=CHCH=CH@20	c1ccc2c(c1)Cc1cc3ccccc3cc1-2	-8.04	83	c1ccc2c(c1)Cc1cc3ccccc3cc1-2	216.29	7.458	20.161	28.302	21.568	31.491	0.695	0.976	0.744	1.086	29	17	32	20	17	28.5	0	0	0	0	17	12	17	0	0	0	0	0	0	0	0	0	0	0	41.4	58.6	0	0	0	1	16
1	1	841	1_1_841Wang	N[1](N(C(CH(C@1=O)CH2CH2CH2CH3)=O)C[22]=CHCH=CHCH=CH@22)C[33]=CHCH=C(CH=CH@33)OH	CCCCC1C(=O)N(c2ccccc2)N(c2ccc(O)cc2)C1=O	-3.73	837	CCCCC1C(=O)N(c2ccccc2)N(c2ccc(O)cc2)C1=O	324.41	7.373	27.928	44.138	29.228	49.362	0.635	1.003	0.664	1.122	44	24	46	26	14	34	5	0.109	2	0	12	20	19	2	3	0	0	0	0	0	0	0	5	0	45.5	43.2	4.5	6.8	0	5	14
1	1	842	1_1_842Wang	N[1](N(C(CH(C@1=O)CH2CH2CH2CH3)=O)C[22]=CHCH=CHCH=CH@22)C[33]=CHCH=CHCH=CH@33	CCCCC1C(=O)N(c2ccccc2)N(c2ccccc2)C1=O	-3.81	838	CCCCC1C(=O)N(c2ccccc2)N(c2ccccc2)C1=O	308.41	7.172	27.214	42.811	28.773	48.152	0.633	0.996	0.669	1.12	43	23	45	25	14	33	5	0.111	2	0	12	20	19	2	2	0	0	0	0	0	0	0	4	0	46.5	44.2	4.7	4.7	0	5	14
1	1	843	1_1_843Wang	N[1](N(C(CH(C@1=O)CH2CH2C(=O)CH3)=O)C[21]=CHCH=CHCH=CH@21)C[32]=CHCH=CHCH=CH@32	CC(=O)CCC1C(=O)N(c2ccccc2)N(c2ccccc2)C1=O	-3.27	839	CC(=O)CCC1C(=O)N(c2ccccc2)N(c2ccccc2)C1=O	322.39	7.676	27.402	42.254	28.466	46.946	0.652	1.006	0.678	1.118	42	24	44	26	15	35	5	0.114	3	0	12	18	19	2	3	0	0	0	0	0	0	0	5	0	42.9	45.2	4.8	7.1	0	4	15
1	1	844	1_1_844Wang	N[1](N=C(CH=C@1OC(=O)N(CH3)CH3)CH3)C[23]=CHCH=CHCH=CH@23	Cc1cc(OC(=O)N(C)C)n(-c2ccccc2)n1	-2.09	840	Cc1cc(OC(=O)N(C)C)n(-c2ccccc2)n1	245.31	7.434	20.655	33.262	21.495	37.405	0.626	1.008	0.651	1.133	33	18	34	19	12	25.5	3	0.088	1	0	11	15	13	3	2	0	0	0	0	0	0	0	5	0	45.5	39.4	9.1	6.1	0	3	10
1	1	845	1_1_845Wang	N[1](N(C(CH=C@1CH3)=O)C[12]=CHCH=CHCH=CH@12)CH3	Cc1cc(=O)n(-c2ccccc2)n1C	0.71	841	Cc1cc(=O)n(-c2ccccc2)n1C	188.25	7.24	16.392	25.949	17.273	29.282	0.63	0.998	0.664	1.126	26	14	27	15	8	20	1	0.037	2	0	6	12	11	2	1	0	0	0	0	0	0	0	3	0	46.2	42.3	7.7	3.8	0	2	9
1	1	846	1_1_846Wang	N[1](N(C(C(=C@1CH3)N(CH3)CH3)=O)C[20]=CHCH=CHCH=CH@20)CH3	Cc1c(N(C)C)c(=O)n(-c2ccccc2)n1C	-0.63	842	Cc1c(N(C)C)c(=O)n(-c2ccccc2)n1C	231.33	6.804	20.467	33.818	21.801	38.611	0.602	0.995	0.641	1.136	34	17	35	18	8	23	2	0.057	2	0	6	17	13	3	1	0	0	0	0	0	0	0	4	0	50	38.2	8.8	2.9	0	4	9
1	1	847	1_1_847Wang	N[1](N(C(C(=C@1CH3)NH2)=O)C[14]=CHCH=CHCH=CH@14)CH3	Cc1c(N)c(=O)n(-c2ccccc2)n1C	-0.62	843	Cc1c(N)c(=O)n(-c2ccccc2)n1C	203.27	7.26	17.413	28.051	18.279	31.78	0.622	1.002	0.653	1.135	28	15	29	16	8	21	1	0.034	2	0	6	13	11	3	1	0	0	0	0	0	0	0	4	0	46.4	39.3	10.7	3.6	0	2	9
1	1	848	1_1_848Wang	N[1]N=CHCH=CHCH=@1	c1ccnnc1	1.1	844	c1ccnnc1	80.1	8.01	6.57	10.087	6.773	11.412	0.657	1.009	0.677	1.141	10	6	10	6	6	9	0	0	0	0	6	4	4	2	0	0	0	0	0	0	0	0	2	0	40	40	20	0	0	0	4
1	1	84	1_1_84Wang	C[1]H2C[4]=C(CH=CHCH=C@4CH3)C[17]=C@1CH=CHCH=CH@17	Cc1cccc2c1Cc1ccccc1-2	-5.22	84	Cc1cccc2c1Cc1ccccc1-2	180.26	6.933	17.161	25.302	18.568	28.491	0.66	0.973	0.714	1.096	26	14	28	16	12	22	0	0	0	0	12	12	14	0	0	0	0	0	0	0	0	0	0	0	46.2	53.8	0	0	0	2	12
1	1	850	1_1_850Wang	N[1]OC(=CHC=@1OH)CH3	Cc1cc(O)no1	-0.07	846	Cc1cc(O)no1	99.1	8.258	7.505	12.524	7.438	13.748	0.625	1.044	0.62	1.146	12	7	12	7	5	9.5	0	0	0	0	5	5	4	1	2	0	0	0	0	0	0	0	3	0	41.7	33.3	8.3	16.7	0	1	3
1	1	851	1_1_851Wang	N(=O)(=O)C[4]C[5]=C(CH=CHCH=@4)CH=CHCH=CH@5	O=[N+]([O-])c1cccc2ccccc12	-3.54	847	O=[N+]([O-])c1cccc2ccccc12	173.18	8.659	14.031	20.407	14.199	22.163	0.702	1.02	0.71	1.108	20	13	21	14	13	21.5	1	0.048	2	0	11	7	10	1	2	0	0	0	0	0	0	0	3	0	35	50	5	10	0	0	10
1	1	852	1_1_852Wang	N(=O)(=O)C[4]=C(C(=C(C(=C@4Cl)Cl)Cl)Cl)Cl	O=[N+]([O-])c1c(Cl)c(Cl)c(Cl)c(Cl)c1Cl	-5.82	848	O=[N+]([O-])c1c(Cl)c(Cl)c(Cl)c(Cl)c1Cl	295.32	21.094	13.642	16.142	13.727	15.468	0.974	1.153	0.981	1.105	14	14	14	14	8	19	1	0.071	2	0	6	0	6	1	2	0	0	0	5	0	0	5	8	5	0	42.9	7.1	14.3	35.7	0	6
1	1	853	1_1_853Wang	N(=O)(=O)C[4]=C(C(=CHC(=C@4CH3)N(=O)=O)C(CH3)(CH3)CH3)OC(=O)CH3	CC(=O)Oc1c(C(C)(C)C)cc([N+](=O)[O-])c(C)c1[N+](=O)[O-]	-4.47	849	CC(=O)Oc1c(C(C)(C)C)cc([N+](=O)[O-])c(C)c1[N+](=O)[O-]	296.31	8.008	23.019	38.353	23.068	42.159	0.622	1.037	0.623	1.139	37	21	37	21	11	29	5	0.135	5	0	6	16	13	2	6	0	0	0	0	0	0	0	8	0	43.2	35.1	5.4	16.2	0	6	7
1	1	854	1_1_854Wang	N(=O)(=O)C[4]=C(C(=CHC(=C@4NH2)C(F)(F)F)N(=O)=O)N(CH2CH3)CH2CH3	CCN(CC)c1c([N+](=O)[O-])cc(C(F)(F)F)c(N)c1[N+](=O)[O-]	-5.47	850	CCN(CC)c1c([N+](=O)[O-])cc(C(F)(F)F)c(N)c1[N+](=O)[O-]	322.28	9.208	22.256	37.556	21.222	41.341	0.636	1.073	0.606	1.181	35	22	35	22	10	29	5	0.143	4	0	6	13	11	4	4	0	0	3	0	0	0	0	11	3	37.1	31.4	11.4	11.4	8.6	5	6
1	1	855	1_1_855Wang	N(=O)(=O)C[4]=C(C(=CHC(=CH@4)C(F)(F)F)N(=O)=O)N(CH2CH2CH2CH3)CH2CH3	CCCCN(CC)c1c([N+](=O)[O-])cc(C(F)(F)F)cc1[N+](=O)[O-]	-5.53	851	CCCCN(CC)c1c([N+](=O)[O-])cc(C(F)(F)F)cc1[N+](=O)[O-]	335.32	8.598	24.288	41.222	23.739	45.673	0.623	1.057	0.609	1.171	39	23	39	23	10	30	7	0.179	4	0	6	16	13	3	4	0	0	3	0	0	0	0	10	3	41	33.3	7.7	10.3	7.7	7	6
1	1	856	1_1_856Wang	N(=O)(=O)C[4]=C(C(=CHC(=CH@4)C(F)(F)F)N(=O)=O)N(CH2CH2CH3)CH2CH2CH3	CCCN(CCC)c1c([N+](=O)[O-])cc(C(F)(F)F)cc1[N+](=O)[O-]	-5.68	852	CCCN(CCC)c1c([N+](=O)[O-])cc(C(F)(F)F)cc1[N+](=O)[O-]	335.32	8.598	24.288	41.222	23.739	45.673	0.623	1.057	0.609	1.171	39	23	39	23	10	30	7	0.179	4	0	6	16	13	3	4	0	0	3	0	0	0	0	10	3	41	33.3	7.7	10.3	7.7	7	6
1	1	85	1_1_85Wang	C[1]H2C[4]=C(CH=CHCH=CH@4)C[14]=C@1CH=CHCH=CH@14	c1ccc2c(c1)Cc1ccccc1-2	-4.91	85	c1ccc2c(c1)Cc1ccccc1-2	166.23	7.227	15.634	22.418	16.807	25.076	0.68	0.975	0.731	1.09	23	13	25	15	12	21	0	0	0	0	12	10	13	0	0	0	0	0	0	0	0	0	0	0	43.5	56.5	0	0	0	1	12
1	1	861	1_1_861Wang	N(=O)(=O)C[4]=C(C(=CHC(=CH@4)N(=O)=O)CH(CH2CH3)CH3)OH	CCC(C)c1cc([N+](=O)[O-])cc([N+](=O)[O-])c1O	-3.38	857	CCC(C)c1cc([N+](=O)[O-])cc([N+](=O)[O-])c1O	240.24	8.284	18.251	30.258	18.091	33.12	0.629	1.043	0.624	1.142	29	17	29	17	10	24	4	0.138	4	0	6	12	10	2	5	0	0	0	0	0	0	0	7	0	41.4	34.5	6.9	17.2	0	4	6
1	1	863	1_1_863Wang	N(=O)(=O)C[4]=C(C(=CHC(=CH@4)S(=O)(=O)NH2)N(=O)=O)N(CH2CH2CH3)CH2CH2CH3	CCCN(CCC)c1c([N+](=O)[O-])cc(S(N)(=O)=O)cc1[N+](=O)[O-]	-5.16	859	CCCN(CCC)c1c([N+](=O)[O-])cc(S(N)(=O)=O)cc1[N+](=O)[O-]	346.41	8.449	25.249	42.633	25.727	47.076	0.616	1.04	0.627	1.148	41	23	41	23	12	32	8	0.195	6	0	6	18	12	4	6	0	1	0	0	0	0	1	11	0	43.9	29.3	9.8	14.6	0	6	6
1	1	866	1_1_866Wang	N(=O)(=O)C[4]=C(CH=C(CH=CH@4)OP(=S)(OCH3)OCH3)CH3	COP(=S)(OC)Oc1ccc([N+](=O)[O-])c(C)c1	-4.04	862	COP(=S)(OC)Oc1ccc([N+](=O)[O-])c(C)c1	277.26	9.561	18.867	30.091	20.176	32.68	0.651	1.038	0.696	1.127	29	17	29	17	9	23	5	0.172	3	0	6	12	9	1	5	1	1	0	0	0	0	2	8	0	41.4	31	3.4	17.2	0	3	6
1	1	869	1_1_869Wang	N(=O)(=O)C[4]=C(CH=CHCH=CH@4)CH3	Cc1ccccc1[N+](=O)[O-]	-2.33	865	Cc1ccccc1[N+](=O)[O-]	137.15	8.068	11.031	17.407	11.199	19.163	0.649	1.024	0.659	1.127	17	10	17	10	8	15	1	0.059	2	0	6	7	7	1	2	0	0	0	0	0	0	0	3	0	41.2	41.2	5.9	11.8	0	1	6
1	1	86	1_1_86Wang	C[1]H2CH2C[7]=C[8]C[9]C(=CHCH=C@8CH2@1)CH2CH2CH2C=@9CH=CH@7	c1cc2c3c(ccc4c3c1CCC4)CCC2	-5.96	86	c1cc2c3c(ccc4c3c1CCC4)CCC2	208.32	6.51	20.214	31.069	22.091	35.322	0.632	0.971	0.69	1.104	32	16	35	19	11	24.5	0	0	0	0	11	16	16	0	0	0	0	0	0	0	0	0	0	0	50	50	0	0	0	6	10
1	1	872	1_1_872Wang	N(=O)(=O)C[4]=C(CH=CHCH=CH@4)NH2	Nc1ccccc1[N+](=O)[O-]	-1.96	868	Nc1ccccc1[N+](=O)[O-]	138.14	8.634	10.526	16.625	10.443	18.246	0.658	1.039	0.653	1.14	16	10	16	10	8	15	1	0.063	2	0	6	6	6	2	2	0	0	0	0	0	0	0	4	0	37.5	37.5	12.5	12.5	0	0	6
1	1	873	1_1_873Wang	N(=O)(=O)C[4]=C(CH=CHCH=CH@4)NHC(=O)CH3	CC(=O)Nc1ccccc1[N+](=O)[O-]	-1.91	869	CC(=O)Nc1ccccc1[N+](=O)[O-]	180.18	8.58	13.768	21.836	13.659	23.87	0.656	1.04	0.65	1.137	21	13	21	13	9	19	2	0.095	3	0	6	8	8	2	3	0	0	0	0	0	0	0	5	0	38.1	38.1	9.5	14.3	0	1	7
1	1	874	1_1_874Wang	N(=O)(=O)C[4]=C(CH=CHCH=CH@4)OCH3	COc1ccccc1[N+](=O)[O-]	-1.96	870	COc1ccccc1[N+](=O)[O-]	153.15	8.508	11.746	18.735	11.653	20.372	0.653	1.041	0.647	1.132	18	11	18	11	8	16	2	0.111	2	0	6	7	7	1	3	0	0	0	0	0	0	0	4	0	38.9	38.9	5.6	16.7	0	1	6
1	1	875	1_1_875Wang	N(=O)(=O)C[4]=C(CH=CHCH=CH@4)OH	O=[N+]([O-])c1ccccc1O	-1.74	871	O=[N+]([O-])c1ccccc1O	139.12	9.275	10.219	15.851	9.892	16.957	0.681	1.057	0.659	1.13	15	10	15	10	8	15	1	0.067	2	0	6	5	6	1	3	0	0	0	0	0	0	0	4	0	33.3	40	6.7	20	0	0	6
1	1	876	1_1_876Wang	N(=O)(=O)C[4]=CHC[7]=C(CH=CH@4)N(C(CH2N=C@7C[20]=CHCH=CHCH=CH@20)=O)CH3	CN1C(=O)CN=C(c2ccccc2)c2cc([N+](=O)[O-])ccc21	-3.8	872	CN1C(=O)CN=C(c2ccccc2)c2cc([N+](=O)[O-])ccc21	295.32	8.438	23.843	35.705	24.188	39.199	0.681	1.02	0.691	1.12	35	22	37	24	16	34	2	0.054	4	0	12	13	16	3	3	0	0	0	0	0	0	0	6	0	37.1	45.7	8.6	8.6	0	2	14
1	1	878	1_1_878Wang	N(=O)(=O)C[4]=CHC[7]=C(CH=CH@4)NHC(CH2N=C@7C[21]=CHCH=CHCH=CH@21)=O	O=C1CN=C(c2ccccc2)c2cc([N+](=O)[O-])ccc2N1	-3.8	874	O=C1CN=C(c2ccccc2)c2cc([N+](=O)[O-])ccc2N1	281.29	8.79	22.316	32.822	22.426	35.784	0.697	1.026	0.701	1.118	32	21	34	23	16	33	2	0.059	4	0	12	11	15	3	3	0	0	0	0	0	0	0	6	0	34.4	46.9	9.4	9.4	0	1	14
1	1	880	1_1_880Wang	N(=O)(=O)C[4]=CHC(=C(CH=CH@4)NHC(=O)C[17]=C(CH=CHC(=CH@17)Cl)OH)Cl	O=C(Nc1ccc([N+](=O)[O-])cc1Cl)c1cc(Cl)ccc1O	-4.7	876	O=C(Nc1ccc([N+](=O)[O-])cc1Cl)c1cc(Cl)ccc1O	327.13	11.28	21.664	30.695	21.591	32.383	0.747	1.058	0.745	1.117	29	21	30	22	15	31	3	0.1	3	0	12	8	13	2	4	0	0	0	2	0	0	2	8	2	27.6	44.8	6.9	13.8	6.9	0	13
1	1	881	1_1_881Wang	N(=O)(=O)C[4]=CHC(=C(CH=CH@4)OP(=S)(OCH3)OCH3)Cl	COP(=S)(OC)Oc1ccc([N+](=O)[O-])cc1Cl	-4.31	877	COP(=S)(OC)Oc1ccc([N+](=O)[O-])cc1Cl	297.67	11.449	18.168	27.531	19.273	29.209	0.699	1.059	0.741	1.123	26	17	26	17	9	23	5	0.192	3	0	6	9	8	1	5	1	1	0	1	0	0	3	9	1	34.6	30.8	3.8	19.2	3.8	2	6
1	1	883	1_1_883Wang	N(=O)(=O)C[4]=CHC(=CHCH=CH@4)CH3	Cc1cccc([N+](=O)[O-])c1	-2.44	879	Cc1cccc([N+](=O)[O-])c1	137.15	8.068	11.031	17.407	11.199	19.163	0.649	1.024	0.659	1.127	17	10	17	10	8	15	1	0.059	2	0	6	7	7	1	2	0	0	0	0	0	0	0	3	0	41.2	41.2	5.9	11.8	0	1	6
1	1	885	1_1_885Wang	N(=O)(=O)C[4]=CHC(=CHCH=CH@4)C(=O)OH	O=C(O)c1cccc([N+](=O)[O-])c1	-1.68	881	O=C(O)c1cccc([N+](=O)[O-])c1	167.13	9.831	11.934	18.178	11.347	19.166	0.702	1.069	0.667	1.127	17	12	17	12	9	18	2	0.118	3	0	6	5	7	1	4	0	0	0	0	0	0	0	5	0	29.4	41.2	5.9	23.5	0	0	7
1	1	887	1_1_887Wang	N(=O)(=O)C[4]=CHC(=CHCH=CH@4)NH2	Nc1cccc([N+](=O)[O-])c1	-2.19	883	Nc1cccc([N+](=O)[O-])c1	138.14	8.634	10.526	16.625	10.443	18.246	0.658	1.039	0.653	1.14	16	10	16	10	8	15	1	0.063	2	0	6	6	6	2	2	0	0	0	0	0	0	0	4	0	37.5	37.5	12.5	12.5	0	0	6
1	1	888	1_1_888Wang	N(=O)(=O)C[4]=CHC(=CHCH=CH@4)OH	O=[N+]([O-])c1cccc(O)c1	-1.01	884	O=[N+]([O-])c1cccc(O)c1	139.12	9.275	10.219	15.851	9.892	16.957	0.681	1.057	0.659	1.13	15	10	15	10	8	15	1	0.067	2	0	6	5	6	1	3	0	0	0	0	0	0	0	4	0	33.3	40	6.7	20	0	0	6
1	1	889	1_1_889Wang	N(=O)(=O)C[4]=CHCH=C(CH=CH@4)CH3	Cc1ccc([N+](=O)[O-])cc1	-2.49	885	Cc1ccc([N+](=O)[O-])cc1	137.15	8.068	11.031	17.407	11.199	19.163	0.649	1.024	0.659	1.127	17	10	17	10	8	15	1	0.059	2	0	6	7	7	1	2	0	0	0	0	0	0	0	3	0	41.2	41.2	5.9	11.8	0	1	6
1	1	88	1_1_88Wang	C[1]H2CH2C[7]C[8]=C(CH=C[12]C[13]=C(CH=CHC@12=C@1@8)CH=CHCH=CH@13)CH=CHC=@7CH3	Cc1ccc2cc3c(ccc4ccccc43)c3c2c1CC3	-7.92	88	Cc1ccc2cc3c(ccc4ccccc43)c3c2c1CC3	268.37	7.253	25.214	36.069	27.091	40.322	0.681	0.975	0.732	1.09	37	21	41	25	21	35.5	0	0	0	0	21	16	21	0	0	0	0	0	0	0	0	0	0	0	43.2	56.8	0	0	0	3	18
1	1	890	1_1_890Wang	N(=O)(=O)C[4]=CHCH=C(CH=CH@4)CH(OH)CH(NHC(=O)CH(Cl)Cl)CH2OH	O=C(NC(CO)C(O)c1ccc([N+](=O)[O-])cc1)C(Cl)Cl	-2.11	886	O=C(NC(CO)C(O)c1ccc([N+](=O)[O-])cc1)C(Cl)Cl	323.15	10.098	21.433	33.789	21.568	36.423	0.67	1.056	0.674	1.138	32	20	32	20	9	26	5	0.156	3	0	6	12	11	2	5	0	0	0	2	0	0	2	9	2	37.5	34.4	6.3	15.6	6.3	4	7
1	1	892	1_1_892Wang	N(=O)(=O)C[4]=CHCH=C(CH=CH@4)C(=O)OH	O=C(O)c1ccc([N+](=O)[O-])cc1	-2.8	888	O=C(O)c1ccc([N+](=O)[O-])cc1	167.13	9.831	11.934	18.178	11.347	19.166	0.702	1.069	0.667	1.127	17	12	17	12	9	18	2	0.118	3	0	6	5	7	1	4	0	0	0	0	0	0	0	5	0	29.4	41.2	5.9	23.5	0	0	7
1	1	894	1_1_894Wang	N(=O)(=O)C[4]=CHCH=C(CH=CH@4)NH2	Nc1ccc([N+](=O)[O-])cc1	-2.37	890	Nc1ccc([N+](=O)[O-])cc1	138.14	8.634	10.526	16.625	10.443	18.246	0.658	1.039	0.653	1.14	16	10	16	10	8	15	1	0.063	2	0	6	6	6	2	2	0	0	0	0	0	0	0	4	0	37.5	37.5	12.5	12.5	0	0	6
1	1	895	1_1_895Wang	N(=O)(=O)C[4]=CHCH=C(CH=CH@4)NHC(=O)CH3	CC(=O)Nc1ccc([N+](=O)[O-])cc1	-2.69	891	CC(=O)Nc1ccc([N+](=O)[O-])cc1	180.18	8.58	13.768	21.836	13.659	23.87	0.656	1.04	0.65	1.137	21	13	21	13	9	19	2	0.095	3	0	6	8	8	2	3	0	0	0	0	0	0	0	5	0	38.1	38.1	9.5	14.3	0	1	7
1	1	896	1_1_896Wang	N(=O)(=O)C[4]=CHCH=C(CH=CH@4)OC[15]=C(CH=C(CH=CH@15)Cl)Cl	O=[N+]([O-])c1ccc(Oc2ccc(Cl)cc2Cl)cc1	-5.46	892	O=[N+]([O-])c1ccc(Oc2ccc(Cl)cc2Cl)cc1	284.1	11.364	18.928	26.266	19.131	27.675	0.757	1.051	0.765	1.107	25	18	26	19	14	27	3	0.115	2	0	12	7	12	1	3	0	0	0	2	0	0	2	6	2	28	48	4	12	8	0	12
1	1	897	1_1_897Wang	N(=O)(=O)C[4]=CHCH=C(CH=CH@4)OCH3	COc1ccc([N+](=O)[O-])cc1	-2.41	893	COc1ccc([N+](=O)[O-])cc1	153.15	8.508	11.746	18.735	11.653	20.372	0.653	1.041	0.647	1.132	18	11	18	11	8	16	2	0.111	2	0	6	7	7	1	3	0	0	0	0	0	0	0	4	0	38.9	38.9	5.6	16.7	0	1	6
1	1	898	1_1_898Wang	N(=O)(=O)C[4]=CHCH=C(CH=CH@4)OH	O=[N+]([O-])c1ccc(O)cc1	-0.74	894	O=[N+]([O-])c1ccc(O)cc1	139.12	9.275	10.219	15.851	9.892	16.957	0.681	1.057	0.659	1.13	15	10	15	10	8	15	1	0.067	2	0	6	5	6	1	3	0	0	0	0	0	0	0	4	0	33.3	40	6.7	20	0	0	6
1	1	899	1_1_899Wang	N(=O)(=O)C[4]=CHCH=C(CH=CH@4)OP(=S)(OCH2CH3)OCH2CH3	CCOP(=S)(OCC)Oc1ccc([N+](=O)[O-])cc1	-4.66	895	CCOP(=S)(OCC)Oc1ccc([N+](=O)[O-])cc1	291.29	9.103	20.394	32.975	21.938	36.095	0.637	1.03	0.686	1.128	32	18	32	18	9	24	7	0.219	3	0	6	14	10	1	5	1	1	0	0	0	0	2	8	0	43.8	31.3	3.1	15.6	0	4	6
1	1	8	1_1_8Wang	BrC[2]=C(CH=CHCH=CH@2)Br	Brc1ccccc1Br	-3.5	8	Brc1ccccc1Br	235.9	19.658	9.631	12.109	10.989	12.929	0.803	1.009	0.916	1.077	12	8	12	8	6	11	0	0	0	0	6	4	6	0	0	0	0	0	0	2	0	2	2	2	33.3	50	0	0	16.7	0	6
1	1	900	1_1_900Wang	N(=O)(=O)C[4]=CHCH=C(CH=CH@4)OP(=S)(OCH3)OCH3	COP(=S)(OC)Oc1ccc([N+](=O)[O-])cc1	-3.68	896	COP(=S)(OC)Oc1ccc([N+](=O)[O-])cc1	263.23	10.124	17.34	27.207	18.415	29.265	0.667	1.046	0.708	1.126	26	16	26	16	9	22	5	0.192	3	0	6	10	8	1	5	1	1	0	0	0	0	2	8	0	38.5	30.8	3.8	19.2	0	2	6
1	1	901	1_1_901Wang	N(=O)(=O)C[4]=CHCH=CHCH=CH@4	O=[N+]([O-])c1ccccc1	-1.8	897	O=[N+]([O-])c1ccccc1	123.12	8.794	9.505	14.524	9.438	15.748	0.679	1.037	0.674	1.125	14	9	14	9	8	14	1	0.071	2	0	6	5	6	1	2	0	0	0	0	0	0	0	3	0	35.7	42.9	7.1	14.3	0	0	6
1	1	902	1_1_902Wang	N(=O)(=O)C[4]HC(NHC(NHC@4=O)=O)=O	O=C1NC(=O)C([N+](=O)[O-])C(=O)N1	-2.28	898	O=C1NC(=O)C([N+](=O)[O-])C(=O)N1	173.1	11.54	10.638	16.942	9.29	17.542	0.709	1.129	0.619	1.169	15	12	15	12	5	17	1	0.067	5	0	0	3	4	3	5	0	0	0	0	0	0	0	8	0	20	26.7	20	33.3	0	1	3
1	1	903	1_1_903Wang	N(=O)(=O)C[4]N(CH=CHN=@4)CH2C(=O)NHCH2C[21]=CHCH=CHCH=CH@21	O=C(Cn1ccnc1[N+](=O)[O-])NCc1ccccc1	-2.81	899	O=C(Cn1ccnc1[N+](=O)[O-])NCc1ccccc1	260.28	8.396	20.337	31.924	20.432	35.282	0.656	1.03	0.659	1.138	31	19	32	20	14	28.5	5	0.156	3	0	11	12	12	4	3	0	0	0	0	0	0	0	7	0	38.7	38.7	12.9	9.7	0	2	10
1	1	904	1_1_904Wang	N(=O)(=O)C[4]N(C(=NCH=@4)CH3)CH2CH2OH	Cc1ncc([N+](=O)[O-])n1CCO	-1.26	900	Cc1ncc([N+](=O)[O-])n1CCO	171.18	8.151	12.789	21.938	12.665	24.369	0.609	1.045	0.603	1.16	21	12	21	12	7	16.5	3	0.143	2	0	5	9	6	3	3	0	0	0	0	0	0	0	6	0	42.9	28.6	14.3	14.3	0	3	3
1	1	905	1_1_905Wang	N(=O)(=O)C[4]OC(=CHCH=@4)CH=[S=I]NOH	O=[N+]([O-])c1ccc(C=NO)o1	-2.19	901	O=[N+]([O-])c1ccc(C=NO)o1	156.11	10.407	10.429	16.396	9.591	17.249	0.695	1.093	0.639	1.15	15	11	15	11	8	16.5	2	0.133	3	0	5	4	5	2	4	0	0	0	0	0	0	0	6	0	26.7	33.3	13.3	26.7	0	0	5
1	1	906	1_1_906Wang	N(=O)(=O)C[4]OC(=CHCH=@4)CH=[S=N]NN[14]CH2C(NHC@14=O)=O	O=C1CN(N=Cc2ccc([N+](=O)[O-])o2)C(=O)N1	-3.38	902	O=C1CN(N=Cc2ccc([N+](=O)[O-])o2)C(=O)N1	238.18	10.356	16.186	24.927	15.057	26.455	0.704	1.084	0.655	1.15	23	17	24	18	10	25.5	3	0.125	5	0	5	6	8	4	5	0	0	0	0	0	0	0	9	0	26.1	34.8	17.4	21.7	0	1	7
1	1	907	1_1_907Wang	N(=O)(=O)C[4]OC(=CHCH=@4)CH=[S=N]NOH	O=[N+]([O-])c1ccc(C=NO)o1	-2.19	903	O=[N+]([O-])c1ccc(C=NO)o1	156.11	10.407	10.429	16.396	9.591	17.249	0.695	1.093	0.639	1.15	15	11	15	11	8	16.5	2	0.133	3	0	5	4	5	2	4	0	0	0	0	0	0	0	6	0	26.7	33.3	13.3	26.7	0	0	5
1	1	908	1_1_908Wang	N(=O)(=O)C[4]SC(=NCH=@4)N[10]CH2CH2NHC@10=O	O=C1NCCN1c1ncc([N+](=O)[O-])s1	-3.22	904	O=C1NCCN1c1ncc([N+](=O)[O-])s1	214.23	10.712	13.944	21.349	13.795	22.957	0.697	1.067	0.69	1.148	20	14	21	15	8	20.5	2	0.095	3	0	5	6	6	4	3	0	1	0	0	0	0	1	8	0	30	30	20	15	0	2	4
1	1	90	1_1_90Wang	C[1]H2CH2C[7]C[8]=C(CH=CHCH=C@1@8)CH=CHCH=@7	c1cc2c3c(cccc3c1)CC2	-4.63	90	c1cc2c3c(cccc3c1)CC2	154.22	7.01	14.634	21.418	15.807	24.076	0.665	0.974	0.718	1.094	22	12	24	14	11	19.5	0	0	0	0	11	10	12	0	0	0	0	0	0	0	0	0	0	0	45.5	54.5	0	0	0	2	10
1	1	910	1_1_910Wang	N(=O)(=O)CH2CH2CH3	CCC[N+](=O)[O-]	-0.8	906	CCC[N+](=O)[O-]	89.11	6.855	7.031	13.407	7.199	15.163	0.541	1.031	0.554	1.166	13	6	12	5	2	7	2	0.167	2	0	0	7	3	1	2	0	0	0	0	0	0	0	3	0	53.8	23.1	7.7	15.4	0	3	0
1	1	913	1_1_913Wang	N(=O)(=O)CH(CH3)CH3	CC(C)[N+](=O)[O-]	-0.62	909	CC(C)[N+](=O)[O-]	89.11	6.855	7.031	13.407	7.199	15.163	0.541	1.031	0.554	1.166	13	6	12	5	2	7	1	0.083	2	0	0	7	3	1	2	0	0	0	0	0	0	0	3	0	53.8	23.1	7.7	15.4	0	3	0
1	1	914	1_1_914Wang	N(=O)(=O)NHC(=NH)NH2	N=C(N)N[N+](=O)[O-]	-1.37	910	N=C(N)N[N+](=O)[O-]	104.09	9.463	6.515	12.062	5.932	13.412	0.592	1.097	0.539	1.219	11	7	10	6	3	9	2	0.2	3	0	0	4	1	4	2	0	0	0	0	0	0	0	6	0	36.4	9.1	36.4	18.2	0	0	1
1	1	915	1_1_915Wang	N(=O)(=O)OC[5]HC[7]HOCH2CH(CH@7OCH2@5)ON(=O)=O	O=[N+]([O-])OC1COC2C(O[N+](=O)[O-])COC12	-2.63	911	O=[N+]([O-])OC1COC2C(O[N+](=O)[O-])COC12	236.16	9.84	15.342	26.473	13.932	27.917	0.639	1.103	0.58	1.163	24	16	25	17	4	21	4	0.16	4	0	0	8	6	2	8	0	0	0	0	0	0	0	10	0	33.3	25	8.3	33.3	0	6	0
1	1	916	1_1_916Wang	N(=O)(=O)OCH(CH2ON(=O)=O)CH2ON(=O)=O	O=[N+]([O-])OCC(CO[N+](=O)[O-])O[N+](=O)[O-]	-2.22	912	O=[N+]([O-])OCC(CO[N+](=O)[O-])O[N+](=O)[O-]	227.11	11.356	13.024	23.135	10.869	23.795	0.651	1.157	0.543	1.19	20	15	19	14	6	20	8	0.421	6	0	0	5	3	3	9	0	0	0	0	0	0	0	12	0	25	15	15	45	0	3	0
1	1	917	1_1_917Wang	N[1]=C(OC[4]=C(CH=CHCH=CH@4)C@1=O)C[16]=CHCH=CHCH=CH@16	O=c1nc(-c2ccccc2)oc2ccccc12	-4.61	913	O=c1nc(-c2ccccc2)oc2ccccc12	223.24	8.586	18.558	26.291	18.96	28.578	0.714	1.011	0.729	1.099	26	17	28	19	14	27	1	0.036	2	0	12	9	14	1	2	0	0	0	0	0	0	0	3	0	34.6	53.8	3.8	7.7	0	0	14
1	1	91	1_1_91Wang	C[1]H2CH2C[7]=C(CH=CHCH=CH@7)CH2@1	c1ccc2c(c1)CCC2	-3.04	91	c1ccc2c(c1)CCC2	118.19	6.221	11.634	18.418	12.807	21.076	0.612	0.969	0.674	1.109	19	9	20	10	6	13	0	0	0	0	6	10	9	0	0	0	0	0	0	0	0	0	0	0	52.6	47.4	0	0	0	3	6
1	1	921	1_1_921Wang	N[1]=CHN=CHCH2C@1=O	O=C1CC=NC=N1	0.59	917	O=C1CC=NC=N1	96.1	8.736	7.284	11.415	7.227	12.621	0.662	1.038	0.657	1.147	11	7	11	7	3	10	0	0	3	0	0	4	4	2	1	0	0	0	0	0	0	0	3	0	36.4	36.4	18.2	9.1	0	1	3
1	1	922	1_1_922Wang	N(C[2]HC[4]HCH2C[9]HC(C[12]=C(C(=CHCH=CH@12)OH)C(C@9=C(C@4(C(C(=C@2OH)C(=O)NH2)=O)OH)OH)=O)(OH)CH3)(CH3)CH3	CN(C)C1C(O)=C(C(N)=O)C(=O)C2(O)C(O)=C3C(=O)c4c(O)cccc4C(C)(O)C3CC12	-3.12	918	CN(C)C1C(O)=C(C(N)=O)C(=O)C2(O)C(O)=C3C(=O)c4c(O)cccc4C(C)(O)C3CC12	444.48	7.937	35.556	57.542	36.023	63.239	0.635	1.028	0.643	1.129	56	32	59	35	11	43	2	0.034	5	0	6	24	22	2	8	0	0	0	0	0	0	0	10	0	42.9	39.3	3.6	14.3	0	9	13
1	1	923	1_1_923Wang	N(C[2]HC[4]HCH2C[9]HC(C[12]=C(CH=CHCH=CH@12)C(C@9=C(C@4(C(CH=C@2OH)=O)OH)OH)=O)(OH)CH3)(CH3)CH3	CN(C)C1C(O)=CC(=O)C2(O)C(O)=C3C(=O)c4ccccc4C(C)(O)C3CC12	-1.42	919	CN(C)C1C(O)=CC(=O)C2(O)C(O)=C3C(=O)c4ccccc4C(C)(O)C3CC12	385.45	7.558	32.105	51.785	33.108	57.322	0.63	1.015	0.649	1.124	51	28	54	31	10	38	1	0.019	4	0	6	23	21	1	6	0	0	0	0	0	0	0	7	0	45.1	41.2	2	11.8	0	9	12
1	1	924	1_1_924Wang	N(C[2]HC[4]HCH(C[8]HC(C[11]=C(C(=CHCH=CH@11)OH)C(C@8=C(C@4(C(C(=C@2OH)C(=O)NH2)=O)OH)OH)=O)(OH)CH3)OH)(CH3)CH3	CN(C)C1C(O)=C(C(N)=O)C(=O)C2(O)C(O)=C3C(=O)c4c(O)cccc4C(C)(O)C3C(O)C12	-3.14	920	CN(C)C1C(O)=C(C(N)=O)C(=O)C2(O)C(O)=C3C(=O)c4c(O)cccc4C(C)(O)C3C(O)C12	460.48	8.079	36.271	58.869	36.477	64.448	0.636	1.033	0.64	1.131	57	33	60	36	11	44	2	0.033	5	0	6	24	22	2	9	0	0	0	0	0	0	0	11	0	42.1	38.6	3.5	15.8	0	9	13
1	1	925	1_1_925Wang	N(C[2]HC[4]HCH(C[8]HCH(C[12]=C(C(=CHCH=CH@12)OH)C(C@8=C(C@4(C(C(=C@2OH)C(=O)NH2)=O)OH)OH)=O)CH3)OH)(CH3)CH3	CC1c2cccc(O)c2C(=O)C2=C(O)C3(O)C(=O)C(C(N)=O)=C(O)C(N(C)C)C3C(O)C21	-2.87	921	CC1c2cccc(O)c2C(=O)C2=C(O)C3(O)C(=O)C(C(N)=O)=C(O)C(N(C)C)C3C(O)C21	444.48	7.937	35.556	57.542	36.023	63.239	0.635	1.028	0.643	1.129	56	32	59	35	11	43	2	0.034	5	0	6	24	22	2	8	0	0	0	0	0	0	0	10	0	42.9	39.3	3.6	14.3	0	9	13
1	1	926	1_1_926Wang	N#CC[3]=C(CH=CHCH=CH@3)C#N	N#Cc1ccccc1C#N	-2.38	922	N#Cc1ccccc1C#N	128.14	9.153	10.57	14.087	10.773	15.412	0.755	1.006	0.769	1.101	14	10	14	10	8	17	0	0	0	2	6	4	8	2	0	0	0	0	0	0	0	0	2	0	28.6	57.1	14.3	0	0	0	6
1	1	927	1_1_927Wang	N#CC[3]=CHCH=CHCH=CH@3	N#Cc1ccccc1	-1	923	N#Cc1ccccc1	103.13	7.933	9.075	12.869	9.529	14.329	0.698	0.99	0.733	1.102	13	8	13	8	7	13	0	0	0	1	6	5	7	1	0	0	0	0	0	0	0	0	1	0	38.5	53.8	7.7	0	0	0	6
1	1	929	1_1_929Wang	N#CCH2CH=[S=I]CHCH3	CC=CCC#N	-0.96	925	CC=CCC#N	81.13	6.241	7.602	12.753	8.29	14.744	0.585	0.981	0.638	1.134	13	6	12	5	2	8	1	0.083	1	1	0	7	5	1	0	0	0	0	0	0	0	0	1	0	53.8	38.5	7.7	0	0	2	2
1	1	930	1_1_930Wang	N#CCH2CH=[S=N]CHCH3	CC=CCC#N	-0.96	926	CC=CCC#N	81.13	6.241	7.602	12.753	8.29	14.744	0.585	0.981	0.638	1.134	13	6	12	5	2	8	1	0.083	1	1	0	7	5	1	0	0	0	0	0	0	0	0	1	0	53.8	38.5	7.7	0	0	2	2
1	1	932	1_1_932Wang	N#CCH=CH2	C=CC#N	0.15	928	C=CC#N	53.07	7.581	4.548	6.985	4.767	7.914	0.65	0.998	0.681	1.131	7	4	6	3	2	6	0	0	1	1	0	3	3	1	0	0	0	0	0	0	0	0	1	0	42.9	42.9	14.3	0	0	0	2
1	1	933	1_1_933Wang	N#CCH(OC[6]HOCH(CH(CH(CH@6OH)OH)OH)CH2OC[27]HOCH(CH(CH(CH@27OH)OH)OH)CH2OH)C[49]=CHCH=CHCH=CH@49	N#CC(OC1OC(COC2OC(CO)C(O)C(O)C2O)C(O)C(O)C1O)c1ccccc1	-0.77	929	N#CC(OC1OC(COC2OC(CO)C(O)C(O)C2O)C(O)C(O)C1O)c1ccccc1	457.48	7.754	35.733	61.189	35.903	67.199	0.606	1.037	0.609	1.139	59	32	61	34	7	39	7	0.115	0	1	6	27	20	1	11	0	0	0	0	0	0	0	12	0	45.8	33.9	1.7	18.6	0	13	6
1	1	935	1_1_935Wang	N(CH2CH2CH2CH3)(CH2CH2CH2CH3)CH2CH2CH2CH3	CCCCN(CCCC)CCCC	-3.12	931	CCCCN(CCCC)CCCC	185.4	4.635	19.87	38.589	22.904	45.896	0.497	0.965	0.573	1.147	40	13	39	12	0	12	9	0.231	0	0	0	27	12	1	0	0	0	0	0	0	0	0	1	0	67.5	30	2.5	0	0	12	0
1	1	936	1_1_936Wang	N(CH2CH2CH3)(CH2CH2CH3)CH2CH2CH3	CCCN(CCC)CCC	-2.28	932	CCCN(CCC)CCC	143.31	4.623	15.289	29.938	17.62	35.65	0.493	0.966	0.568	1.15	31	10	30	9	0	9	6	0.2	0	0	0	21	9	1	0	0	0	0	0	0	0	0	1	0	67.7	29	3.2	0	0	9	0
1	1	937	1_1_937Wang	N(CH2CH2CH=C[10]C[11]=C(CH=CHCH=CH@11)CH2CH2C[27]=C@10CH=CHCH=CH@27)(CH3)CH3	CN(C)CCC=C1c2ccccc2CCc2ccccc21	-4.46	933	CN(C)CCC=C1c2ccccc2CCc2ccccc21	277.44	6.305	26.816	42.821	29.381	49.066	0.609	0.973	0.668	1.115	44	21	46	23	13	30	3	0.065	1	0	12	23	20	1	0	0	0	0	0	0	0	0	1	0	52.3	45.5	2.3	0	0	6	14
1	1	938	1_1_938Wang	N(CH2CH2CH=[S=I]C[10]C[11]=C(CH=CHCH=CH@11)OCH2C[25]=C@10CH=CHCH=CH@25)(CH3)CH3	CN(C)CCC=C1c2ccccc2COc2ccccc21	-3.4	934	CN(C)CCC=C1c2ccccc2COc2ccccc21	279.41	6.653	26.004	41.265	28.074	46.86	0.619	0.983	0.668	1.116	42	21	44	23	13	30	3	0.068	1	0	12	21	19	1	1	0	0	0	0	0	0	0	2	0	50	45.2	2.4	2.4	0	5	14
1	1	939	1_1_939Wang	N(CH2CH2CH=[S=N]C[10]C[11]=C(CH=CHCH=CH@11)OCH2C[25]=C@10CH=CHCH=CH@25)(CH3)CH3	CN(C)CCC=C1c2ccccc2COc2ccccc21	-3.4	935	CN(C)CCC=C1c2ccccc2COc2ccccc21	279.41	6.653	26.004	41.265	28.074	46.86	0.619	0.983	0.668	1.116	42	21	44	23	13	30	3	0.068	1	0	12	21	19	1	1	0	0	0	0	0	0	0	2	0	50	45.2	2.4	2.4	0	5	14
1	1	93	1_1_93Wang	C[1]H2CH2CH2CH2CH2@1	C1CCCC1	-2.64	93	C1CCCC1	70.15	4.677	7.634	14.418	8.807	17.076	0.509	0.961	0.587	1.138	15	5	15	5	0	5	0	0	0	0	0	10	5	0	0	0	0	0	0	0	0	0	0	0	66.7	33.3	0	0	0	5	0
1	1	940	1_1_940Wang	N(CH2CH2N(CH2C[12]=CHCH=CHCH=CH@12)C[23]N=CHCH=CHCH=@23)(CH3)CH3	CN(C)CCN(Cc1ccccc1)c1ccccn1	-2.64	936	CN(C)CCN(Cc1ccccc1)c1ccccn1	255.4	6.385	23.805	39.258	25.87	45.232	0.595	0.981	0.647	1.131	40	19	41	20	12	26	6	0.146	0	0	12	21	16	3	0	0	0	0	0	0	0	0	3	0	52.5	40	7.5	0	0	5	11
1	1	941	1_1_941Wang	N(CH2CH2NHC(=O)C[12]C[13]=C(N=C(CH=@12)OCH2CH2CH2CH3)CH=CHCH=CH@13)(CH2CH3)CH2CH3	CCCCOc1cc(C(=O)NCCN(CC)CC)c2ccccc2n1	-3.7	937	CCCCOc1cc(C(=O)NCCN(CC)CC)c2ccccc2n1	343.52	6.361	31.342	53.447	33.824	61.311	0.58	0.99	0.626	1.135	54	25	55	26	12	32.5	10	0.182	1	0	11	29	20	3	2	0	0	0	0	0	0	0	5	0	53.7	37	5.6	3.7	0	10	10
1	1	942	1_1_942Wang	N(CH2CH2OC(=O)C[11]=CHCH=C(CH=CH@11)NH2)(CH2CH3)CH2CH3	CCN(CC)CCOC(=O)c1ccc(N)cc1	-1.4	938	CCN(CC)CCOC(=O)c1ccc(N)cc1	236.35	6.388	21.214	36.811	22.773	42.152	0.573	0.995	0.615	1.139	37	17	37	17	7	21	7	0.189	1	0	6	20	13	2	2	0	0	0	0	0	0	0	4	0	54.1	35.1	5.4	5.4	0	6	7
1	1	943	1_1_943Wang	N(CH2CH2OC(=O)C[11]=CHCH=C(CH=CH@11)OCH2CH2CH2CH3)(CH2CH3)CH2CH3	CCCCOc1ccc(C(=O)OCCN(CC)CC)cc1	-3.84	939	CCCCOc1ccc(C(=O)OCCN(CC)CC)cc1	293.45	6.114	27.014	47.571	29.267	54.524	0.563	0.991	0.61	1.136	48	21	48	21	7	25	11	0.229	1	0	6	27	17	1	3	0	0	0	0	0	0	0	4	0	56.3	35.4	2.1	6.3	0	10	7
1	1	944	1_1_944Wang	N(CH2CH2OC(=O)C[11]=CHCH=C(CH=CH@11)OCH2CH3)(CH2CH3)CH2CH3	CCOc1ccc(C(=O)OCCN(CC)CC)cc1	-2.71	940	CCOc1ccc(C(=O)OCCN(CC)CC)cc1	265.39	6.319	23.961	41.803	25.745	47.694	0.57	0.995	0.613	1.136	42	19	42	19	7	23	9	0.214	1	0	6	23	15	1	3	0	0	0	0	0	0	0	4	0	54.8	35.7	2.4	7.1	0	8	7
1	1	945	1_1_945Wang	N(CH2CH2OH)(CH2CH2OH)C[18]=CHCH=CHCH=CH@18	OCCN(CCO)c1ccccc1	-0.73	941	OCCN(CCO)c1ccccc1	181.26	6.474	16.139	27.942	17.245	31.824	0.576	0.998	0.616	1.137	28	13	28	13	6	16	5	0.179	0	0	6	15	10	1	2	0	0	0	0	0	0	0	3	0	53.6	35.7	3.6	7.1	0	4	6
1	1	947	1_1_947Wang	N(CH2CH3)(CH2CH3)C[16]=CHCH=CHCH=CH@16	CCN(CC)c1ccccc1	-3.03	943	CCN(CC)c1ccccc1	149.26	5.741	14.709	25.287	16.335	29.405	0.566	0.973	0.628	1.131	26	11	26	11	6	14	3	0.115	0	0	6	15	10	1	0	0	0	0	0	0	0	0	1	0	57.7	38.5	3.8	0	0	4	6
1	1	948	1_1_948Wang	N(CH2CH3)(CH2CH3)CH2CH3	CCN(CC)CC	-0.14	944	CCN(CC)CC	101.22	4.601	10.709	21.287	12.335	25.405	0.487	0.968	0.561	1.155	22	7	21	6	0	6	3	0.143	0	0	0	15	6	1	0	0	0	0	0	0	0	0	1	0	68.2	27.3	4.5	0	0	6	0
1	1	949	1_1_949Wang	N(CH2CH3)(CH2CH3)CH2C(=O)NHC[23]=C(CH=CHCH=C@23CH3)CH3	CCN(CC)CC(=O)Nc1c(C)cccc1C	-1.76	945	CCN(CC)CC(=O)Nc1c(C)cccc1C	234.38	6.01	22.026	38.367	24.08	44.358	0.565	0.984	0.617	1.137	39	17	39	17	7	21	5	0.128	1	0	6	22	14	2	1	0	0	0	0	0	0	0	3	0	56.4	35.9	5.1	2.6	0	7	7
1	1	94	1_1_94Wang	C[1]H2CH2CH2CH2CH2CH2@1	C1CCCCC1	-3.1	94	C1CCCCC1	84.18	4.677	9.161	17.302	10.568	20.491	0.509	0.961	0.587	1.138	18	6	18	6	0	6	0	0	0	0	0	12	6	0	0	0	0	0	0	0	0	0	0	0	66.7	33.3	0	0	0	6	0
1	1	950	1_1_950Wang	N(CH2CH3)(CH2CH3)C(=O)CH(OC[21]C[22]=C(CH=CHCH=@21)CH=CHCH=CH@22)CH3	CCN(CC)C(=O)C(C)Oc1cccc2ccccc12	-3.57	946	CCN(CC)C(=O)C(C)Oc1cccc2ccccc12	271.39	6.619	24.719	40.592	26.529	46.069	0.603	0.99	0.647	1.124	41	20	42	21	12	27.5	5	0.119	1	0	11	21	17	1	2	0	0	0	0	0	0	0	3	0	51.2	41.5	2.4	4.9	0	6	11
1	1	951	1_1_951Wang	N(CH3)(C[6]=CHCH=CHCH=CH@6)C(=O)CH3	CC(=O)N(C)c1ccccc1	-0.95	947	CC(=O)N(C)c1ccccc1	149.21	6.782	13.37	21.847	14.267	24.784	0.608	0.993	0.649	1.127	22	11	22	11	7	15	1	0.045	1	0	6	11	9	1	1	0	0	0	0	0	0	0	2	0	50	40.9	4.5	4.5	0	2	7
1	1	953	1_1_953Wang	N(CH3)(CH3)C[10]=C(CH=C(CH=CH@10)OC(=O)NHCH3)CH3	CNC(=O)Oc1ccc(N(C)C)c(C)c1	-2.36	949	CNC(=O)Oc1ccc(N(C)C)c(C)c1	208.29	6.719	18.16	31.043	19.25	35.322	0.586	1.001	0.621	1.139	31	15	31	15	7	19	3	0.097	1	0	6	16	11	2	2	0	0	0	0	0	0	0	4	0	51.6	35.5	6.5	6.5	0	4	7
1	1	954	1_1_954Wang	N(CH3)(CH3)C[10]=CHCH=CHCH=CH@10	CN(C)c1ccccc1	-1.92	950	CN(C)c1ccccc1	121.2	6.06	11.655	19.52	12.813	22.574	0.583	0.976	0.641	1.129	20	9	20	9	6	12	1	0.05	0	0	6	11	8	1	0	0	0	0	0	0	0	0	1	0	55	40	5	0	0	2	6
1	1	955	1_1_955Wang	N(CH3)(CH3)C[10]=NC(=C(C(=N@10)CH3)CH2CH2CH2CH3)OH	CCCCc1c(C)nc(N(C)C)nc1O	-2.24	951	CCCCc1c(C)nc(N(C)C)nc1O	209.33	6.157	18.993	33.702	20.563	39.026	0.559	0.991	0.605	1.148	34	15	34	15	6	18	4	0.118	0	0	6	19	11	3	1	0	0	0	0	0	0	0	4	0	55.9	32.4	8.8	2.9	0	7	4
1	1	956	1_1_956Wang	N(CH3)(CH3)C[10]=NC(=C(C(=N@10)CH3)CH3)OC(=O)N(CH3)CH3	Cc1nc(N(C)C)nc(OC(=O)N(C)C)c1C	-1.95	952	Cc1nc(N(C)C)nc(OC(=O)N(C)C)c1C	238.33	6.809	20.203	35.247	21.262	40.318	0.577	1.007	0.607	1.152	35	17	35	17	7	21	3	0.086	1	0	6	18	11	4	2	0	0	0	0	0	0	0	6	0	51.4	31.4	11.4	5.7	0	6	5
1	1	958	1_1_958Wang	N(CH3)(CH3)CH3	CN(C)C	0.84	954	CN(C)C	59.13	4.548	6.129	12.636	7.051	15.159	0.471	0.972	0.542	1.166	13	4	12	3	0	3	0	0	0	0	0	9	3	1	0	0	0	0	0	0	0	0	1	0	69.2	23.1	7.7	0	0	3	0
1	1	959	1_1_959Wang	N(CH3)(CH3)CH=[S=I]NC[13]=CHC(=CHCH=CH@13)OC(=O)NHCH3	CNC(=O)Oc1cccc(N=CN(C)C)c1	-2.34	955	CNC(=O)Oc1cccc(N=CN(C)C)c1	221.29	7.138	18.655	31.262	19.495	35.405	0.602	1.008	0.629	1.142	31	16	31	16	8	21	4	0.129	2	0	6	15	11	3	2	0	0	0	0	0	0	0	5	0	48.4	35.5	9.7	6.5	0	3	8
1	1	95	1_1_95Wang	C[1]H2CH2CH2CH2CH2CH2CH2@1	C1CCCCCC1	-3.52	95	C1CCCCCC1	98.21	4.677	10.688	20.185	12.33	23.906	0.509	0.961	0.587	1.138	21	7	21	7	0	7	0	0	0	0	0	14	7	0	0	0	0	0	0	0	0	0	0	0	66.7	33.3	0	0	0	7	0
1	1	960	1_1_960Wang	N(CH3)(CH3)CH=[S=N]NC[13]=CHC(=CHCH=CH@13)OC(=O)NHCH3	CNC(=O)Oc1cccc(N=CN(C)C)c1	-2.34	956	CNC(=O)Oc1cccc(N=CN(C)C)c1	221.29	7.138	18.655	31.262	19.495	35.405	0.602	1.008	0.629	1.142	31	16	31	16	8	21	4	0.129	2	0	6	15	11	3	2	0	0	0	0	0	0	0	5	0	48.4	35.5	9.7	6.5	0	3	8
1	1	961	1_1_961Wang	N(CH3)(CH3)C(=O)CH3	CC(=O)N(C)C	1.11	957	CC(=O)N(C)C	87.14	5.809	7.843	14.964	8.506	17.369	0.523	0.998	0.567	1.158	15	6	14	5	1	6	0	0	1	0	0	9	4	1	1	0	0	0	0	0	0	0	2	0	60	26.7	6.7	6.7	0	3	1
1	1	962	1_1_962Wang	N(CH3)(CH3)C(=O)CH(C[14]=CHCH=CHCH=CH@14)C[25]=CHCH=CHCH=CH@25	CN(C)C(=O)C(c1ccccc1)c1ccccc1	-2.98	958	CN(C)C(=O)C(c1ccccc1)c1ccccc1	239.34	6.838	21.951	34.498	23.551	39.029	0.627	0.986	0.673	1.115	35	18	36	19	13	26	3	0.083	1	0	12	17	16	1	1	0	0	0	0	0	0	0	2	0	48.6	45.7	2.9	2.9	0	3	13
1	1	963	1_1_963Wang	N(CH3)(CH3)C(=O)N(CH3)CH3	CN(C)C(=O)N(C)C	0.94	959	CN(C)C(=O)N(C)C	116.19	5.81	10.392	19.949	11.273	23.282	0.52	0.997	0.564	1.164	20	8	19	7	1	8	0	0	1	0	0	12	5	2	1	0	0	0	0	0	0	0	3	0	60	25	10	5	0	4	1
1	1	964	1_1_964Wang	N(CH3)(CH3)C(=O)NHC[14]=CHC(=CHCH=CH@14)OC(=O)NHC(CH3)(CH3)CH3	CN(C)C(=O)Nc1cccc(OC(=O)NC(C)(C)C)c1	-2.93	960	CN(C)C(=O)Nc1cccc(OC(=O)NC(C)(C)C)c1	279.38	6.814	23.95	41.24	25.233	46.86	0.584	1.006	0.615	1.143	41	20	41	20	8	25	4	0.098	2	0	6	21	14	3	3	0	0	0	0	0	0	0	6	0	51.2	34.1	7.3	7.3	0	6	8
1	1	965	1_1_965Wang	N(CH3)(CH3)C(=O)NHC[14]=CHCH=C(CH=CH@14)CH(CH3)CH3	CC(C)c1ccc(NC(=O)N(C)C)cc1	-3.54	961	CC(C)c1ccc(NC(=O)N(C)C)cc1	206.32	6.252	18.972	32.6	20.557	37.528	0.575	0.988	0.623	1.137	33	15	33	15	7	19	2	0.061	1	0	6	18	12	2	1	0	0	0	0	0	0	0	3	0	54.5	36.4	6.1	3	0	5	7
1	1	966	1_1_966Wang	N(CH3)(CH3)C(=O)NHC[14]=CHCH=C(CH=CH@14)OC[25]=CHCH=C(CH=CH@25)OCH3	COc1ccc(Oc2ccc(NC(=O)N(C)C)cc2)cc1	-4.16	962	COc1ccc(Oc2ccc(NC(=O)N(C)C)cc2)cc1	286.36	7.343	24.402	39.254	25.466	43.946	0.626	1.007	0.653	1.127	39	21	40	22	13	29	4	0.1	1	0	12	18	16	2	3	0	0	0	0	0	0	0	5	0	46.2	41	5.1	7.7	0	3	13
1	1	967	1_1_967Wang	N(CH3)(CH3)C(=O)NHC[14]=CHCH=CHCH=CH@14	CN(C)C(=O)Nc1ccccc1	-1.6	963	CN(C)C(=O)Nc1ccccc1	164.23	6.843	14.392	23.949	15.273	27.282	0.6	0.998	0.636	1.137	24	12	24	12	7	16	1	0.042	1	0	6	12	9	2	1	0	0	0	0	0	0	0	3	0	50	37.5	8.3	4.2	0	2	7
1	1	968	1_1_968Wang	N(CH3)(CH3)C(=O)OC[13]=CHC(CH2C(CH2@13)(CH3)CH3)=O	CN(C)C(=O)OC1=CC(=O)CC(C)(C)C1	-0.85	964	CN(C)C(=O)OC1=CC(=O)CC(C)(C)C1	211.29	6.603	18.38	32.153	19.46	36.448	0.574	1.005	0.608	1.139	32	15	32	15	3	18	2	0.063	3	0	0	17	11	1	3	0	0	0	0	0	0	0	4	0	53.1	34.4	3.1	9.4	0	7	4
1	1	969	1_1_969Wang	N(CH3)(CH=[S=I]NC[9]=C(CH=C(CH=CH@9)CH3)CH3)CH=[S=I]NC[29]=C(CH=C(CH=CH@29)CH3)CH3	Cc1ccc(N=CN(C)C=Nc2ccc(C)cc2C)c(C)c1	-5.47	965	Cc1ccc(N=CN(C)C=Nc2ccc(C)cc2C)c(C)c1	293.45	6.521	27.332	44.141	29.631	50.647	0.607	0.981	0.658	1.125	45	22	46	23	14	31	4	0.087	2	0	12	23	19	3	0	0	0	0	0	0	0	0	3	0	51.1	42.2	6.7	0	0	5	14
1	1	96	1_1_96Wang	C[1]H2CH2CH2CH2CH2CH2CH2CH2@1	C1CCCCCCC1	-4.15	96	C1CCCCCCC1	112.24	4.677	12.214	23.069	14.091	27.322	0.509	0.961	0.587	1.138	24	8	24	8	0	8	0	0	0	0	0	16	8	0	0	0	0	0	0	0	0	0	0	0	66.7	33.3	0	0	0	8	0
1	1	970	1_1_970Wang	N(CH3)(CH=[S=N]NC[9]=C(CH=C(CH=CH@9)CH3)CH3)CH=[S=N]NC[29]=C(CH=C(CH=CH@29)CH3)CH3	Cc1ccc(N=CN(C)C=Nc2ccc(C)cc2C)c(C)c1	-5.47	966	Cc1ccc(N=CN(C)C=Nc2ccc(C)cc2C)c(C)c1	293.45	6.521	27.332	44.141	29.631	50.647	0.607	0.981	0.658	1.125	45	22	46	23	14	31	4	0.087	2	0	12	23	19	3	0	0	0	0	0	0	0	0	3	0	51.1	42.2	6.7	0	0	5	14
1	1	971	1_1_971Wang	N(CH(CH3)C(=O)OCH3)(C[15]=C(CH=CHCH=C@15CH3)CH3)C(=O)CH2OCH3	COCC(=O)N(c1c(C)cccc1C)C(C)C(=O)OC	-1.6	967	COCC(=O)N(c1c(C)cccc1C)C(C)C(=O)OC	279.37	6.814	24.149	41.247	25.438	46.488	0.589	1.006	0.62	1.134	41	20	41	20	8	25	6	0.146	2	0	6	21	15	1	4	0	0	0	0	0	0	0	5	0	51.2	36.6	2.4	9.8	0	7	8
1	1	972	1_1_972Wang	NH2C[4]C[5]=C(C[7]=C(C[9]=C(CH=CH@7)CH=CHCH=CH@9)CH=@4)CH=CHCH=CH@5	Nc1cc2c3ccccc3ccc2c2ccccc12	-6.2	968	Nc1cc2c3ccccc3ccc2c2ccccc12	243.32	7.604	22.182	31.403	23.574	34.99	0.693	0.981	0.737	1.093	32	19	35	22	21	32.5	0	0	0	0	21	13	18	1	0	0	0	0	0	0	0	0	1	0	40.6	56.3	3.1	0	0	0	18
1	1	973	1_1_973Wang	NH2C[4]C[5]=C(CH=CHCH=@4)CH=CHCH=CH@5	Nc1cccc2ccccc12	-1.92	969	Nc1cccc2ccccc12	143.2	7.16	13.129	19.636	14.051	22.159	0.656	0.982	0.703	1.108	20	11	21	12	11	17.5	0	0	0	0	11	9	10	1	0	0	0	0	0	0	0	0	1	0	45	50	5	0	0	0	10
1	1	974	1_1_974Wang	NH2C[4]C[5]=C(N=C[8]C(=CH@5)CH=CHCH=CH@8)CH=CHCH=@4	Nc1cccc2nc3ccccc3cc12	-4.22	970	Nc1cccc2nc3ccccc3cc12	194.25	7.77	17.15	24.738	18.057	27.657	0.686	0.99	0.722	1.106	25	15	27	17	16	25	0	0	0	0	16	10	13	2	0	0	0	0	0	0	0	0	2	0	40	52	8	0	0	0	13
1	1	975	1_1_975Wang	NH2C[4]=C(CH=CHCH=C@4CH2CH3)CH2CH3	CCc1cccc(CC)c1N	-2.35	971	CCc1cccc(CC)c1N	149.26	5.741	14.709	25.287	16.335	29.405	0.566	0.973	0.628	1.131	26	11	26	11	6	14	2	0.077	0	0	6	15	10	1	0	0	0	0	0	0	0	0	1	0	57.7	38.5	3.8	0	0	4	6
1	1	976	1_1_976Wang	NH2C[4]=C(CH=CHCH=CH@4)CH3	Cc1ccccc1N	-0.85	972	Cc1ccccc1N	107.17	6.304	10.129	16.636	11.051	19.159	0.596	0.979	0.65	1.127	17	8	17	8	6	11	0	0	0	0	6	9	7	1	0	0	0	0	0	0	0	0	1	0	52.9	41.2	5.9	0	0	1	6
1	1	977	1_1_977Wang	NH2C[4]=C(CH=CHCH=CH@4)C(=O)OH	Nc1ccccc1C(=O)O	-1.52	973	Nc1ccccc1C(=O)O	137.15	8.068	11.031	17.407	11.199	19.163	0.649	1.024	0.659	1.127	17	10	17	10	7	14	1	0.059	1	0	6	7	7	1	2	0	0	0	0	0	0	0	3	0	41.2	41.2	5.9	11.8	0	0	7
1	1	978	1_1_978Wang	NH2C[4]=C(CH=CHCH=CH@4)NH2	Nc1ccccc1N	-0.42	974	Nc1ccccc1N	108.16	6.76	9.623	15.854	10.296	18.242	0.601	0.991	0.643	1.14	16	8	16	8	6	11	0	0	0	0	6	8	6	2	0	0	0	0	0	0	0	0	2	0	50	37.5	12.5	0	0	0	6
1	1	979	1_1_979Wang	NH2C[4]=C(CH=CHCH=CH@4)OH	Nc1ccccc1O	-0.72	975	Nc1ccccc1O	109.14	7.276	9.317	15.08	9.744	16.953	0.621	1.005	0.65	1.13	15	8	15	8	6	11	0	0	0	0	6	7	6	1	1	0	0	0	0	0	0	0	2	0	46.7	40	6.7	6.7	0	0	6
1	1	97	1_1_97Wang	C[1]H2CH2CH2CH=C(CH2@1)CH3	CC1=CCCCC1	-3.27	97	CC1=CCCCC1	96.19	5.063	10.161	18.302	11.568	21.491	0.535	0.963	0.609	1.131	19	7	19	7	1	8	0	0	1	0	0	12	7	0	0	0	0	0	0	0	0	0	0	0	63.2	36.8	0	0	0	5	2
1	1	980	1_1_980Wang	NH2C[4]=CHC[7]=C(CH=C[11]C(=CH@7)CH=CHCH=CH@11)CH=CH@4	Nc1ccc2cc3ccccc3cc2c1	-5.17	976	Nc1ccc2cc3ccccc3cc2c1	193.26	7.433	17.655	25.52	18.813	28.574	0.679	0.982	0.724	1.099	26	15	28	17	16	25	0	0	0	0	16	11	14	1	0	0	0	0	0	0	0	0	1	0	42.3	53.8	3.8	0	0	0	14
1	1	981	1_1_981Wang	NH2C[4]=CHC(=CHCH=CH@4)CH3	Cc1cccc(N)c1	-0.85	977	Cc1cccc(N)c1	107.17	6.304	10.129	16.636	11.051	19.159	0.596	0.979	0.65	1.127	17	8	17	8	6	11	0	0	0	0	6	9	7	1	0	0	0	0	0	0	0	0	1	0	52.9	41.2	5.9	0	0	1	6
1	1	982	1_1_982Wang	NH2C[4]=CHC(=CHCH=CH@4)C(=O)CH3	CC(=O)c1cccc(N)c1	-1.28	978	CC(=O)c1cccc(N)c1	135.18	7.115	11.843	18.964	12.506	21.369	0.623	0.998	0.658	1.125	19	10	19	10	7	14	1	0.053	1	0	6	9	8	1	1	0	0	0	0	0	0	0	2	0	47.4	42.1	5.3	5.3	0	1	7
1	1	983	1_1_983Wang	NH2C[4]=CHCH=C(CH=CH@4)C[14]=CHCH=C(CH=CH@14)NH2	Nc1ccc(-c2ccc(N)cc2)cc1	-2.7	979	Nc1ccc(-c2ccc(N)cc2)cc1	184.26	7.087	16.677	25.622	17.818	29.073	0.641	0.985	0.685	1.118	26	14	27	15	12	21	1	0.037	0	0	12	12	12	2	0	0	0	0	0	0	0	0	2	0	46.2	46.2	7.7	0	0	0	12
1	1	984	1_1_984Wang	NH2C[4]=CHCH=C(CH=CH@4)CH2C[17]=CHCH=C(CH=CH@17)NH2	Nc1ccc(Cc2ccc(N)cc2)cc1	-2.3	980	Nc1ccc(Cc2ccc(N)cc2)cc1	198.29	6.838	18.204	28.505	19.58	32.488	0.628	0.983	0.675	1.12	29	15	30	16	12	22	2	0.067	0	0	12	14	13	2	0	0	0	0	0	0	0	0	2	0	48.3	44.8	6.9	0	0	1	12
1	1	985	1_1_985Wang	NH2C[4]=CHCH=C(CH=CH@4)CH3	Cc1ccc(N)cc1	-1.21	981	Cc1ccc(N)cc1	107.17	6.304	10.129	16.636	11.051	19.159	0.596	0.979	0.65	1.127	17	8	17	8	6	11	0	0	0	0	6	9	7	1	0	0	0	0	0	0	0	0	1	0	52.9	41.2	5.9	0	0	1	6
1	1	986	1_1_986Wang	NH2C[4]=CHCH=C(CH=CH@4)C(=O)CH2CH3	CCC(=O)c1ccc(N)cc1	-2.63	982	CCC(=O)c1ccc(N)cc1	149.21	6.782	13.37	21.847	14.267	24.784	0.608	0.993	0.649	1.127	22	11	22	11	7	15	2	0.091	1	0	6	11	9	1	1	0	0	0	0	0	0	0	2	0	50	40.9	4.5	4.5	0	2	7
1	1	987	1_1_987Wang	NH2C[4]=CHCH=C(CH=CH@4)C(=O)CH3	CC(=O)c1ccc(N)cc1	-1.61	983	CC(=O)c1ccc(N)cc1	135.18	7.115	11.843	18.964	12.506	21.369	0.623	0.998	0.658	1.125	19	10	19	10	7	14	1	0.053	1	0	6	9	8	1	1	0	0	0	0	0	0	0	2	0	47.4	42.1	5.3	5.3	0	1	7
1	1	988	1_1_988Wang	NH2C[4]=CHCH=C(CH=CH@4)C(=O)OCH2CH2CH2CH2CH2CH2CH2CH3	CCCCCCCCOC(=O)c1ccc(N)cc1	-5.4	984	CCCCCCCCOC(=O)c1ccc(N)cc1	249.39	6.083	23.246	40.476	25.29	46.484	0.567	0.987	0.617	1.134	41	18	41	18	7	22	9	0.22	1	0	6	23	15	1	2	0	0	0	0	0	0	0	3	0	56.1	36.6	2.4	4.9	0	8	7
1	1	989	1_1_989Wang	NH2C[4]=CHCH=C(CH=CH@4)C(=O)OCH2CH2CH2CH2CH2CH2CH3	CCCCCCCOC(=O)c1ccc(N)cc1	-4.6	985	CCCCCCCOC(=O)c1ccc(N)cc1	235.36	6.194	21.719	37.592	23.529	43.069	0.572	0.989	0.619	1.133	38	17	38	17	7	21	8	0.211	1	0	6	21	14	1	2	0	0	0	0	0	0	0	3	0	55.3	36.8	2.6	5.3	0	7	7
1	1	98	1_1_98Wang	C[1]H2CH2CH2CH=CHCH2@1	C1=CCCCC1	-2.59	98	C1=CCCCC1	82.16	5.135	8.634	15.418	9.807	18.076	0.54	0.964	0.613	1.13	16	6	16	6	1	7	0	0	1	0	0	10	6	0	0	0	0	0	0	0	0	0	0	0	62.5	37.5	0	0	0	4	2
1	1	990	1_1_990Wang	NH2C[4]=CHCH=C(CH=CH@4)C(=O)OCH2CH2CH2CH2CH2CH3	CCCCCCOC(=O)c1ccc(N)cc1	-3.95	986	CCCCCCOC(=O)c1ccc(N)cc1	221.33	6.324	20.192	34.709	21.767	39.654	0.577	0.992	0.622	1.133	35	16	35	16	7	20	7	0.2	1	0	6	19	13	1	2	0	0	0	0	0	0	0	3	0	54.3	37.1	2.9	5.7	0	6	7
1	1	991	1_1_991Wang	NH2C[4]=CHCH=C(CH=CH@4)C(=O)OCH2CH2CH2CH2CH3	CCCCCOC(=O)c1ccc(N)cc1	-3.26	987	CCCCCOC(=O)c1ccc(N)cc1	207.3	6.478	18.665	31.825	20.006	36.239	0.583	0.995	0.625	1.132	32	15	32	15	7	19	6	0.188	1	0	6	17	12	1	2	0	0	0	0	0	0	0	3	0	53.1	37.5	3.1	6.3	0	5	7
1	1	993	1_1_993Wang	NH2C[4]=CHCH=C(CH=CH@4)C(=O)OCH2CH2CH3	CCCOC(=O)c1ccc(N)cc1	-2.33	989	CCCOC(=O)c1ccc(N)cc1	179.24	6.894	15.612	26.058	16.483	29.408	0.6	1.002	0.634	1.131	26	13	26	13	7	17	4	0.154	1	0	6	13	10	1	2	0	0	0	0	0	0	0	3	0	50	38.5	3.8	7.7	0	3	7
1	1	994	1_1_994Wang	NH2C[4]=CHCH=C(CH=CH@4)C(=O)OCH2CH3	CCOC(=O)c1ccc(N)cc1	-2.62	990	CCOC(=O)c1ccc(N)cc1	165.21	7.183	14.085	23.174	14.722	25.993	0.612	1.008	0.64	1.13	23	12	23	12	7	16	3	0.13	1	0	6	11	9	1	2	0	0	0	0	0	0	0	3	0	47.8	39.1	4.3	8.7	0	2	7
1	1	995	1_1_995Wang	NH2C[4]=CHCH=C(CH=CH@4)C(=O)OCH3	COC(=O)c1ccc(N)cc1	-1.59	991	COC(=O)c1ccc(N)cc1	151.18	7.559	12.558	20.291	12.96	22.578	0.628	1.015	0.648	1.129	20	11	20	11	7	15	2	0.1	1	0	6	9	8	1	2	0	0	0	0	0	0	0	3	0	45	40	5	10	0	1	7
1	1	996	1_1_996Wang	NH2C[4]=CHCH=C(CH=CH@4)C(=O)OH	Nc1ccc(C(=O)O)cc1	-0.4	992	Nc1ccc(C(=O)O)cc1	137.15	8.068	11.031	17.407	11.199	19.163	0.649	1.024	0.659	1.127	17	10	17	10	7	14	1	0.059	1	0	6	7	7	1	2	0	0	0	0	0	0	0	3	0	41.2	41.2	5.9	11.8	0	0	7
1	1	997	1_1_997Wang	NH2C[4]=CHCH=C(CH=CH@4)NH2	Nc1ccc(N)cc1	-0.38	993	Nc1ccc(N)cc1	108.16	6.76	9.623	15.854	10.296	18.242	0.601	0.991	0.643	1.14	16	8	16	8	6	11	0	0	0	0	6	8	6	2	0	0	0	0	0	0	0	0	2	0	50	37.5	12.5	0	0	0	6
1	1	998	1_1_998Wang	NH2C[4]=CHCH=C(CH=CH@4)OH	Nc1ccc(O)cc1	-0.8	994	Nc1ccc(O)cc1	109.14	7.276	9.317	15.08	9.744	16.953	0.621	1.005	0.65	1.13	15	8	15	8	6	11	0	0	0	0	6	7	6	1	1	0	0	0	0	0	0	0	2	0	46.7	40	6.7	6.7	0	0	6
1	1	999	1_1_999Wang	NH2C[4]=CHCH=CHCH=CH@4	Nc1ccccc1	-0.41	995	Nc1ccccc1	93.14	6.653	8.602	13.753	9.29	15.744	0.614	0.982	0.664	1.125	14	7	14	7	6	10	0	0	0	0	6	7	6	1	0	0	0	0	0	0	0	0	1	0	50	42.9	7.1	0	0	0	6
1	2	1002	1_2_1002Wang	NH2C[4]=NC[6]N=C(C(=NC=@6C(=N@4)NH2)C[17]=CHCH=CHCH=CH@17)NH2	Nc1nc(N)c2nc(-c3ccccc3)c(N)nc2n1	-2.4	997	Nc1nc(N)c2nc(-c3ccccc3)c(N)nc2n1	253.3	8.443	20.203	30.48	20.563	34.319	0.673	1.016	0.685	1.144	30	19	32	21	17	29.5	1	0.031	0	0	17	11	12	7	0	0	0	0	0	0	0	0	7	0	36.7	40	23.3	0	0	0	12
1	2	1043	1_2_1043Wang	NH2C(=O)OCH2CH(OH)CH2OC[18]=C(CH=CHCH=CH@18)OCH3	COc1ccccc1OCC(O)COC(N)=O	-0.99	1038	COc1ccccc1OCC(O)COC(N)=O	241.27	7.54	19.283	32.924	19.608	36.452	0.603	1.029	0.613	1.139	32	17	32	17	7	21	7	0.219	1	0	6	15	11	1	5	0	0	0	0	0	0	0	6	0	46.9	34.4	3.1	15.6	0	4	7
1	2	1048	1_2_1048Wang	NH(C[3]=CHC(=CHCH=CH@3)OC(=O)NHC[18]=CHC(=CHCH=CH@18)CH3)C(=O)OCH3	COC(=O)Nc1cccc(OC(=O)Nc2cccc(C)c2)c1	-4.8	1043	COC(=O)Nc1cccc(OC(=O)Nc2cccc(C)c2)c1	300.34	7.904	24.59	38.698	25.159	42.741	0.647	1.018	0.662	1.125	38	22	39	23	14	31	5	0.128	2	0	12	16	16	2	4	0	0	0	0	0	0	0	6	0	42.1	42.1	5.3	10.5	0	2	14
1	2	1049	1_2_1049Wang	NH(C[3]=CHC(=CHCH=CH@3)OC(=O)NHC[18]=CHCH=CHCH=CH@18)C(=O)OCH2CH3	CCOC(=O)Nc1cccc(OC(=O)Nc2ccccc2)c1	-4.63	1044	CCOC(=O)Nc1cccc(OC(=O)Nc2ccccc2)c1	300.34	7.904	24.59	38.698	25.159	42.741	0.647	1.018	0.662	1.125	38	22	39	23	14	31	6	0.154	2	0	12	16	16	2	4	0	0	0	0	0	0	0	6	0	42.1	42.1	5.3	10.5	0	2	14
1	2	104	1_2_104Wang	C[1]H(CH2CH2CH2CH2@1)CH2CH2CH2CH2CH3	CCCCCC1CCCC1	-6.08	103	CCCCCC1CCCC1	140.3	4.677	15.268	28.836	17.614	34.152	0.509	0.961	0.587	1.138	30	10	30	10	0	10	4	0.133	0	0	0	20	10	0	0	0	0	0	0	0	0	0	0	0	66.7	33.3	0	0	0	10	0
1	2	1069	1_2_1069Wang	NH(C(CH3)(CH3)CH3)C[16]=NC(=NC(=N@16)OCH3)NHCH2CH3	CCNc1nc(NC(C)(C)C)nc(OC)n1	-3.24	1064	CCNc1nc(NC(C)(C)C)nc(OC)n1	225.34	6.438	19.509	35.022	20.813	40.607	0.557	1.001	0.595	1.16	35	16	35	16	6	19	5	0.143	0	0	6	19	10	5	1	0	0	0	0	0	0	0	6	0	54.3	28.6	14.3	2.9	0	7	3
1	2	1074	1_2_1074Wang	NH(CH2CH2OC[10]=CHCH=C(CH=CH@10)OC[21]=CHCH=CHCH=CH@21)C(=O)OCH2CH3	CCOC(=O)NCCOc1ccc(Oc2ccccc2)cc1	-4.7	1069	CCOC(=O)NCCOc1ccc(Oc2ccccc2)cc1	301.37	7.35	25.622	41.363	26.676	46.073	0.625	1.009	0.651	1.124	41	22	42	23	13	30	8	0.19	1	0	12	19	17	1	4	0	0	0	0	0	0	0	5	0	46.3	41.5	2.4	9.8	0	4	13
1	2	1085	1_2_1085Wang	NH(CH3)C(=O)OC[10]=C[11]C(=CHCH=CH@10)CH2C(O@11)(CH3)CH3	CNC(=O)Oc1cccc2c1OC(C)(C)C2	-2.8	1080	CNC(=O)Oc1cccc2c1OC(C)(C)C2	221.28	7.138	18.853	31.269	19.699	35.033	0.608	1.009	0.635	1.13	31	16	32	17	7	21	2	0.063	1	0	6	15	12	1	3	0	0	0	0	0	0	0	4	0	48.4	38.7	3.2	9.7	0	5	7
1	2	1088	1_2_1088Wang	NH(CH3)C(=O)OC[10]=C(CH=CHCH=CH@10)CH(CH3)CH3	CNC(=O)Oc1ccccc1C(C)C	-2.86	1083	CNC(=O)Oc1ccccc1C(C)C	193.27	6.664	17.139	28.942	18.245	32.824	0.591	0.998	0.629	1.132	29	14	29	14	7	18	3	0.103	1	0	6	15	11	1	2	0	0	0	0	0	0	0	3	0	51.7	37.9	3.4	6.9	0	4	7
1	2	1091	1_2_1091Wang	NH(CH3)C(=O)OC[10]=CHC(=CHC(=CH@10)CH3)CH3	CNC(=O)Oc1cc(C)cc(C)c1	-2.58	1086	CNC(=O)Oc1cc(C)cc(C)c1	179.24	6.894	15.612	26.058	16.483	29.408	0.6	1.002	0.634	1.131	26	13	26	13	7	17	2	0.077	1	0	6	13	10	1	2	0	0	0	0	0	0	0	3	0	50	38.5	3.8	7.7	0	3	7
1	2	1093	1_2_1093Wang	NH(CH3)C(=O)OC[10]=CHCH=CHCH=CH@10	CNC(=O)Oc1ccccc1	-1.8	1088	CNC(=O)Oc1ccccc1	151.18	7.559	12.558	20.291	12.96	22.578	0.628	1.015	0.648	1.129	20	11	20	11	7	15	2	0.1	1	0	6	9	8	1	2	0	0	0	0	0	0	0	3	0	45	40	5	10	0	1	7
1	2	1094	1_2_1094Wang	NH(CH(CH3)CH3)C[13]=NC(=NC(=N@13)OCH3)NHCH2CH3	CCNc1nc(NC(C)C)nc(OC)n1	-2.08	1089	CCNc1nc(NC(C)C)nc(OC)n1	211.31	6.603	17.983	32.138	19.051	37.192	0.562	1.004	0.595	1.162	32	15	32	15	6	18	5	0.156	0	0	6	17	9	5	1	0	0	0	0	0	0	0	6	0	53.1	28.1	15.6	3.1	0	6	3
1	2	1095	1_2_1095Wang	NH(CH(CH3)CH3)C[13]=NC(=NC(=N@13)OCH3)NHCH(CH3)CH3	COc1nc(NC(C)C)nc(NC(C)C)n1	-2.48	1090	COc1nc(NC(C)C)nc(NC(C)C)n1	225.34	6.438	19.509	35.022	20.813	40.607	0.557	1.001	0.595	1.16	35	16	35	16	6	19	5	0.143	0	0	6	19	10	5	1	0	0	0	0	0	0	0	6	0	54.3	28.6	14.3	2.9	0	7	3
1	2	1104	1_2_1104Wang	NH(NHC(=O)C[7]=NOC(=CH@7)CH3)CH2C[20]=CHCH=CHCH=CH@20	Cc1cc(C(=O)NNCc2ccccc2)no1	-2.46	1099	Cc1cc(C(=O)NNCc2ccccc2)no1	231.28	7.709	19.128	30.378	19.733	33.99	0.638	1.013	0.658	1.133	30	17	31	18	12	24.5	4	0.129	1	0	11	13	12	3	2	0	0	0	0	0	0	0	5	0	43.3	40	10	6.7	0	2	10
1	2	111	1_2_111Wang	C[1]HCH(CH2CH2CH2CH2@1)CH2CH2CH2CH2@1	C1CCC2CCCCC2C1	-5.19	110	C1CCC2CCCCC2C1	138.28	4.939	14.741	26.952	16.853	31.737	0.526	0.963	0.602	1.133	28	10	29	11	0	11	0	0	0	0	0	18	10	0	0	0	0	0	0	0	0	0	0	0	64.3	35.7	0	0	0	10	0
1	2	1121	1_2_1121Wang	O[1]C[2]=C(CH=CHCH=CH@2)C(=C(C@1=O)C[16]HCH2CH2CH2C[27]=C@16CH=CHCH=CH@27)OH	O=c1oc2ccccc2c(O)c1C1CCCc2ccccc21	-2.84	1116	O=c1oc2ccccc2c(O)c1C1CCCc2ccccc21	292.35	7.693	25.359	38.051	26.455	41.95	0.667	1.001	0.696	1.104	38	22	41	25	14	33	1	0.024	2	0	12	16	19	0	3	0	0	0	0	0	0	0	3	0	42.1	50	0	7.9	0	4	15
1	2	1131	1_2_1131Wang	O[1]C[2]HCH(C(=CHC(=CH@2)OCH3)OH)C(C[20]HCH@1CH=CHC(=CH@20)OH)=O	COC1=CC2OC3C=CC(O)=CC3C(=O)C2C(O)=C1	-2.94	1125	COC1=CC2OC3C=CC(O)=CC3C(=O)C2C(O)=C1	262.28	7.948	21.262	33.822	21.602	36.953	0.644	1.025	0.655	1.12	33	19	35	21	5	26	1	0.029	5	0	0	14	14	0	5	0	0	0	0	0	0	0	5	0	42.4	42.4	0	15.2	0	5	9
1	2	1132	1_2_1132Wang	O[1]C[2]HCH(OCH2CH(CH2@2)CH3)CH2C[22](CH@1CH2C[28]HC@22(CH2CH2C[37]HCH@28CH=C[43]C(CH2@37)(CH2CH2CH(CH2@43)OH)CH3)CH3)CH3	CC1COC2CC3(C)C(CC4C5C=C6CC(O)CCC6(C)CC5CCC43C)OC2C1	-7.32	1126	CC1COC2CC3(C)C(CC4C5C=C6CC(O)CCC6(C)CC5CCC43C)OC2C1	414.69	5.76	40.207	70.538	44.353	81.347	0.558	0.98	0.616	1.13	72	30	77	35	1	36	0	0	1	0	0	42	27	0	3	0	0	0	0	0	0	0	3	0	58.3	37.5	0	4.2	0	25	2
1	2	1136	1_2_1136Wang	O[1]C(CH(CH(CH@1CH2OH)OH)OH)(OC[19]HOCH(CH(CH(CH@19OH)OH)OH)CH2OC[40]HOCH(CH(CH(CH@40OH)OH)OH)CH2OH)CH2OH	OCC1OC(OCC2OC(OC3(CO)OC(CO)C(O)C3O)C(O)C(O)C2O)C(O)C(O)C1O	-0.41	1130	OCC1OC(OCC2OC(OC3(CO)OC(CO)C(O)C3O)C(O)C(O)C2O)C(O)C(O)C1O	504.5	7.644	37.866	69.374	37.454	75.994	0.574	1.051	0.567	1.151	66	34	68	36	0	36	8	0.118	0	0	0	32	18	0	16	0	0	0	0	0	0	0	16	0	48.5	27.3	0	24.2	0	18	0
1	2	1137	1_2_1137Wang	O[1]C(CH(CH(CH@1CH2OH)OH)OH)(OC[19]HOCH(CH(CH(CH@19OH)OH)OH)CH2OH)CH2OH	OCC1OC(OC2(CO)OC(CO)C(O)C2O)C(O)C(O)C1O	0.79	1131	OCC1OC(OC2(CO)OC(CO)C(O)C2O)C(O)C(O)C1O	342.34	7.608	25.658	47.32	25.375	51.871	0.57	1.052	0.564	1.153	45	23	46	24	0	24	5	0.109	0	0	0	22	12	0	11	0	0	0	0	0	0	0	11	0	48.9	26.7	0	24.4	0	12	0
1	2	1138	1_2_1138Wang	O[1]C(CH(CH(CH@1CH2OH)OH)OH)(OH)CH2OH	OCC1OC(O)(CO)C(O)C1O	0.64	1132	OCC1OC(O)(CO)C(O)C1O	180.18	7.507	13.45	25.265	13.295	27.748	0.56	1.053	0.554	1.156	24	12	24	12	0	12	2	0.083	0	0	0	12	6	0	6	0	0	0	0	0	0	0	6	0	50	25	0	25	0	6	0
1	2	1144	1_2_1144Wang	O[1]CH2C[5]HCH(C(=C(CH=CH@5)OCH3)OCH3)C@1=O	COC1=C(OC)C2C(=O)OCC2C=C1	-1.9	1138	COC1=C(OC)C2C(=O)OCC2C=C1	196.22	7.547	16.02	26.611	16.386	29.329	0.616	1.023	0.63	1.128	26	14	27	15	3	18	2	0.074	3	0	0	12	10	0	4	0	0	0	0	0	0	0	4	0	46.2	38.5	0	15.4	0	5	5
1	2	1154	1_2_1154Wang	O[1]CH(CH2CH(CH2C@1=O)OH)CH2CH2C[22]HC[24]HCH(CH2CH(CH=C@24CH=CHCH@22CH3)CH3)OC(=O)CH(CH2CH3)CH3	CCC(C)C(=O)OC1CC(C)C=C2C=CC(C)C(CCC3CC(O)CC(=O)O3)C21	-6.01	1148	CCC(C)C(=O)OC1CC(C)C=C2C=CC(C)C(CCC3CC(O)CC(=O)O3)C21	404.6	6.225	37.056	64.541	39.978	73.521	0.57	0.993	0.615	1.131	65	29	67	31	4	35	7	0.104	4	0	0	36	24	0	5	0	0	0	0	0	0	0	5	0	55.4	36.9	0	7.7	0	18	6
1	2	1155	1_2_1155Wang	O[1]CH(CH2CH(CH(CH@1CH3)OC[18]HOCH(CH(CH(CH2@18)OH)OH)CH3)OH)OC[41]HCH(OCH(CH2CH@41OH)OC[56]HCH2C[61]HC(C[64]HCH(C[68](C(CH(CH2@64)OH)(CH(CH2CH2@68)C[85]=CHC(OCH2@85)=O)CH3)OH)CH2CH2@61)(CH2CH2@56)CH3)CH3	CC1OC(OC2C(O)CC(OC3C(O)CC(OC4CCC5(C)C(CCC6C5CC(O)C5(C)C(C7=CC(=O)OC7)CCC65O)C4)OC3C)OC2C)CC(O)C1O	-4.08	1149	CC1OC(OC2C(O)CC(OC3C(O)CC(OC4CCC5(C)C(CCC6C5CC(O)C5(C)C(C7=CC(=O)OC7)CCC65O)C4)OC3C)OC2C)CC(O)C1O	781.05	6.563	67.865	119.857	71.728	135.218	0.57	1.007	0.603	1.136	119	55	126	62	2	64	7	0.056	2	0	0	64	41	0	14	0	0	0	0	0	0	0	14	0	53.8	34.5	0	11.8	0	38	3
1	2	1156	1_2_1156Wang	O[1]CH(CH2CH(CH(CH@1CH3)OC[18]HOCH(CH(CH(CH2@18)OH)OH)CH3)OH)OC[41]HCH(OCH(CH2CH@41OH)OC[56]HCH2C[61]HC(C[64]HCH(C[68](C(CH(CH2CH2@68)C[78]=CHC(OCH2@78)=O)(CH2CH2@64)CH3)OH)CH2CH2@61)(CH2CH2@56)CH3)CH3	CC1OC(OC2C(O)CC(OC3C(O)CC(OC4CCC5(C)C(CCC6C5CCC5(C)C(C7=CC(=O)OC7)CCC65O)C4)OC3C)OC2C)CC(O)C1O	-5.29	1150	CC1OC(OC2C(O)CC(OC3C(O)CC(OC4CCC5(C)C(CCC6C5CCC5(C)C(C7=CC(=O)OC7)CCC65O)C4)OC3C)OC2C)CC(O)C1O	765.05	6.483	67.15	118.53	71.273	134.009	0.569	1.004	0.604	1.136	118	54	125	61	2	63	7	0.056	2	0	0	64	41	0	13	0	0	0	0	0	0	0	13	0	54.2	34.7	0	11	0	38	3
1	2	1158	1_2_1158Wang	O[1]CH(CH(CH(CH(CH@1CH2OC[16]HOCH2CH(CH(CH@16OH)OH)OH)OH)OH)OH)OC[41]=C(CH=CHCH=CH@41)C(=O)OCH3	COC(=O)c1ccccc1OC1OC(COC2OCC(O)C(O)C2O)C(O)C(O)C1O	-0.74	1152	COC(=O)c1ccccc1OC1OC(COC2OCC(O)C(O)C2O)C(O)C(O)C1O	446.45	7.832	34.426	59.414	34.352	64.91	0.604	1.042	0.603	1.139	57	31	59	33	7	37	7	0.119	1	0	6	26	19	0	12	0	0	0	0	0	0	0	12	0	45.6	33.3	0	21.1	0	12	7
1	2	115	1_2_115Wang	C(CH2C[5]=CHCH=CHCH=CH@5)(CH3)(CH3)CH3	CC(C)(C)Cc1ccccc1	-4.15	114	CC(C)(C)Cc1ccccc1	148.27	5.491	15.214	26.069	17.091	30.322	0.563	0.966	0.633	1.123	27	11	27	11	6	14	2	0.074	0	0	6	16	11	0	0	0	0	0	0	0	0	0	0	0	59.3	40.7	0	0	0	5	6
1	2	1160	1_2_1160Wang	O[1]CH(CH(CH(CH(CH@1CH2OH)OH)OH)OH)OC[24]HCH(OCH(CH(CH@24OH)OH)OH)CH2OH	OCC1OC(OC2C(CO)OC(O)C(O)C2O)C(O)C(O)C1O	-0.24	1154	OCC1OC(OC2C(CO)OC(O)C(O)C2O)C(O)C(O)C1O	342.34	7.608	25.658	47.32	25.375	51.871	0.57	1.052	0.564	1.153	45	23	46	24	0	24	4	0.087	0	0	0	22	12	0	11	0	0	0	0	0	0	0	11	0	48.9	26.7	0	24.4	0	12	0
1	2	1163	1_2_1163Wang	O[1]CH(OCH2C[8]HOCH(CH(CH(CH@1@8)OH)OH)OC[24]HC[26]HCH2OC(CH@26CH(C[37]=C@24CH=C[41]C(=CH@37)OCH2O@41)C[50]=CHC(=C(C(=CH@50)OCH3)OH)OCH3)=O)CH3	COc1cc(C2c3cc4c(cc3C(OC3OC5COC(C)OC5C(O)C3O)C3COC(=O)C23)OCO4)cc(OC)c1O	-3.57	1157	COc1cc(C2c3cc4c(cc3C(OC3OC5COC(C)OC5C(O)C3O)C3COC(=O)C23)OCO4)cc(OC)c1O	588.61	7.954	46.721	76.393	47.091	83.365	0.631	1.032	0.636	1.127	74	42	80	48	13	55	5	0.063	1	0	12	32	29	0	13	0	0	0	0	0	0	0	13	0	43.2	39.2	0	17.6	0	16	13
1	2	116	1_2_116Wang	C(CH2CH2CH3)(CH3)(CH3)CH3	CCCC(C)(C)C	-4.36	115	CCCC(C)(C)C	100.23	4.358	11.214	22.069	13.091	26.322	0.488	0.96	0.569	1.144	23	7	22	6	0	6	2	0.091	0	0	0	16	7	0	0	0	0	0	0	0	0	0	0	0	69.6	30.4	0	0	0	7	0
1	2	1170	1_2_1170Wang	O(C[2](C[3](CH(C[6]HCH(C[10](CH2CH2C(CH=C@10CH2CH2@6)=O)CH3)CH2CH2@3)CH2CH2@2)CH3)CH3)C(=O)CH3	CC(=O)OC1(C)CCC2C3CCC4=CC(=O)CCC4(C)C3CCC21C	-5.28	1164	CC(=O)OC1(C)CCC2C3CCC4=CC(=O)CCC4(C)C3CCC21C	344.54	6.045	32.573	56.12	35.546	64.271	0.571	0.985	0.624	1.128	57	25	60	28	3	31	2	0.033	3	0	0	32	22	0	3	0	0	0	0	0	0	0	3	0	56.1	38.6	0	5.3	0	18	4
1	2	117	1_2_117Wang	C(CH2CH2CH(CH3)CH3)(CH3)(CH3)CH3	CC(C)CCC(C)(C)C	-5.05	116	CC(C)CCC(C)(C)C	128.29	4.424	14.268	27.836	16.614	33.152	0.492	0.96	0.573	1.143	29	9	28	8	0	8	3	0.107	0	0	0	20	9	0	0	0	0	0	0	0	0	0	0	0	69	31	0	0	0	9	0
1	2	118	1_2_118Wang	C(CH2CH3)(CH2CH3)(CH3)CH3	CCC(C)(C)CC	-4.23	117	CCC(C)(C)CC	100.23	4.358	11.214	22.069	13.091	26.322	0.488	0.96	0.569	1.144	23	7	22	6	0	6	2	0.091	0	0	0	16	7	0	0	0	0	0	0	0	0	0	0	0	69.6	30.4	0	0	0	7	0
1	2	1193	1_2_1193Wang	O(C[2]HC[4](CH(C[7]HCH(C[11](CH2CH2C(CH=C@11CH2CH2@7)=O)CH3)CH2CH2@4)CH2CH2@2)CH3)C(=O)CH3	CC(=O)OC1CCC2C3CCC4=CC(=O)CCC4(C)C3CCC12C	-5.18	1186	CC(=O)OC1CCC2C3CCC4=CC(=O)CCC4(C)C3CCC12C	330.51	6.121	31.046	53.236	33.785	60.856	0.575	0.986	0.626	1.127	54	24	57	27	3	30	2	0.035	3	0	0	30	21	0	3	0	0	0	0	0	0	0	3	0	55.6	38.9	0	5.6	0	17	4
1	2	1198	1_2_1198Wang	O=C(C(CH3)(CH3)CH3)CH3	CC(=O)C(C)(C)C	-0.72	1191	CC(=O)C(C)(C)C	100.18	5.273	9.876	18.629	11.023	21.701	0.52	0.98	0.58	1.142	19	7	18	6	1	7	1	0.056	1	0	0	12	6	0	1	0	0	0	0	0	0	0	1	0	63.2	31.6	0	5.3	0	5	1
1	2	11	1_2_11Wang	BrC[2]=C(CH=CHCH=CH@2)F	Fc1ccccc1Br	-2.7	11	Fc1ccccc1Br	175	14.583	8.989	12.393	9.574	13.427	0.749	1.033	0.798	1.119	12	8	12	8	6	11	0	0	0	0	6	4	6	0	0	0	0	1	0	1	0	1	2	2	33.3	50	0	0	16.7	0	6
1	2	1209	1_2_1209Wang	O=C(CH2CH2CH3)CH2CH3	CCCC(=O)CC	-0.83	1202	CCCC(=O)CC	100.18	5.273	9.876	18.629	11.023	21.701	0.52	0.98	0.58	1.142	19	7	18	6	1	7	3	0.167	1	0	0	12	6	0	1	0	0	0	0	0	0	0	1	0	63.2	31.6	0	5.3	0	5	1
1	2	1214	1_2_1214Wang	O=C(CH2CH3)CH2CH3	CCC(=O)CC	-0.28	1207	CCC(=O)CC	86.15	5.384	8.349	15.745	9.262	18.285	0.522	0.984	0.579	1.143	16	6	15	5	1	6	2	0.133	1	0	0	10	5	0	1	0	0	0	0	0	0	0	1	0	62.5	31.3	0	6.3	0	4	1
1	2	121	1_2_121Wang	C(CH2CH(CH3)CH3)(CH3)(CH3)CH3	CC(C)CC(C)(C)C	-4.74	120	CC(C)CC(C)(C)C	114.26	4.395	12.741	24.952	14.853	29.737	0.49	0.96	0.571	1.144	26	8	25	7	0	7	2	0.08	0	0	0	18	8	0	0	0	0	0	0	0	0	0	0	0	69.2	30.8	0	0	0	8	0
1	2	1222	1_2_1222Wang	O=C(CH(CH2CH3)CH3)CH3	CCC(C)C(C)=O	-0.67	1215	CCC(C)C(C)=O	100.18	5.273	9.876	18.629	11.023	21.701	0.52	0.98	0.58	1.142	19	7	18	6	1	7	2	0.111	1	0	0	12	6	0	1	0	0	0	0	0	0	0	1	0	63.2	31.6	0	5.3	0	5	1
1	2	1223	1_2_1223Wang	O=C(CH(CH3)CH3)CH3	CC(=O)C(C)C	-0.12	1216	CC(=O)C(C)C	86.15	5.384	8.349	15.745	9.262	18.285	0.522	0.984	0.579	1.143	16	6	15	5	1	6	1	0.067	1	0	0	10	5	0	1	0	0	0	0	0	0	0	1	0	62.5	31.3	0	6.3	0	4	1
1	2	1224	1_2_1224Wang	O=C(CH(CH3)CH3)CH(CH3)CH3	CC(C)C(=O)C(C)C	-1.3	1217	CC(C)C(=O)C(C)C	114.21	5.191	11.402	21.513	12.784	25.116	0.518	0.978	0.581	1.142	22	8	21	7	1	8	2	0.095	1	0	0	14	7	0	1	0	0	0	0	0	0	0	1	0	63.6	31.8	0	4.5	0	6	1
1	2	1226	1_2_1226Wang	O(CH2C(CH3)(CH3)C[14]=CHCH=C(CH=CH@14)OCH2CH3)CH2C[35]=CHC(=CHCH=CH@35)OC[46]=CHCH=CHCH=CH@46	CCOc1ccc(C(C)(C)COCc2cccc(Oc3ccccc3)c2)cc1	-8.6	1219	CCOc1ccc(C(C)(C)COCc2cccc(Oc3ccccc3)c2)cc1	376.53	6.724	34.52	55.352	37.023	62.441	0.616	0.988	0.661	1.115	56	28	58	30	18	39	9	0.155	0	0	18	28	25	0	3	0	0	0	0	0	0	0	3	0	50	44.6	0	5.4	0	7	18
1	2	1227	1_2_1227Wang	O(CH2CH2CH2CH2CH2CH2CH2CH3)C(=O)C[29]=C(CH=CHCH=CH@29)C(=O)OCH2CH2CH2CH2CH2CH2CH2CH3	CCCCCCCCOC(=O)c1ccccc1C(=O)OCCCCCCCC	-5.11	1220	CCCCCCCCOC(=O)c1ccccc1C(=O)OCCCCCCCC	390.62	5.918	36.868	65.098	40.285	74.726	0.559	0.986	0.61	1.132	66	28	66	28	8	33	18	0.273	2	0	6	38	24	0	4	0	0	0	0	0	0	0	4	0	57.6	36.4	0	6.1	0	16	8
1	2	1228	1_2_1228Wang	O(CH2CH2CH2CH2CH2CH3)C(=O)C[23]=C(CH=CHCH=CH@23)C(=O)OCH2CH2CH2CH2CH2CH3	CCCCCCOC(=O)c1ccccc1C(=O)OCCCCCC	-6.14	1221	CCCCCCOC(=O)c1ccccc1C(=O)OCCCCCC	334.5	6.194	30.761	53.563	33.239	61.066	0.57	0.992	0.616	1.131	54	24	54	24	8	29	14	0.259	2	0	6	30	20	0	4	0	0	0	0	0	0	0	4	0	55.6	37	0	7.4	0	12	8
1	2	1230	1_2_1230Wang	O(CH2CH2CH2CH2CH2CH(CH3)CH3)C(=O)C[29]=C(CH=CHCH=CH@29)C(=O)OCH2CH2CH2CH2CH2CH(CH3)CH3	CC(C)CCCCCOC(=O)c1ccccc1C(=O)OCCCCCC(C)C	-6.64	1223	CC(C)CCCCCOC(=O)c1ccccc1C(=O)OCCCCCC(C)C	390.62	5.918	36.868	65.098	40.285	74.726	0.559	0.986	0.61	1.132	66	28	66	28	8	33	16	0.242	2	0	6	38	24	0	4	0	0	0	0	0	0	0	4	0	57.6	36.4	0	6.1	0	16	8
1	2	1231	1_2_1231Wang	O(CH2CH2CH2CH2CH3)C(=O)CH2CH3	CCCCCOC(=O)CC	-1.28	1224	CCCCCOC(=O)CC	144.24	5.548	13.644	25.723	15	29.74	0.525	0.989	0.577	1.144	26	10	25	9	1	10	6	0.24	1	0	0	16	8	0	2	0	0	0	0	0	0	0	2	0	61.5	30.8	0	7.7	0	7	1
1	2	1235	1_2_1235Wang	O(CH2CH2CH2CH3)CH=O	CCCCOC=O	-1.37	1228	CCCCOC=O	102.15	6.009	9.064	17.073	9.716	19.495	0.533	1.004	0.572	1.147	17	7	16	6	1	7	4	0.25	1	0	0	10	5	0	2	0	0	0	0	0	0	0	2	0	58.8	29.4	0	11.8	0	4	1
1	2	123	1_2_123Wang	C(CH(CH3)CH3)(CH3)(CH3)CH3	CC(C)C(C)(C)C	-4.36	122	CC(C)C(C)(C)C	100.23	4.358	11.214	22.069	13.091	26.322	0.488	0.96	0.569	1.144	23	7	22	6	0	6	1	0.045	0	0	0	16	7	0	0	0	0	0	0	0	0	0	0	0	69.6	30.4	0	0	0	7	0
1	2	1240	1_2_1240Wang	O(CH2CH2CH2CH3)C(=O)CH2CH2CH2CH2CH2CH2CH2CH2C(=O)OCH2CH2CH2CH3	CCCCOC(=O)CCCCCCCCC(=O)OCCCC	-3.9	1233	CCCCOC(=O)CCCCCCCCC(=O)OCCCC	314.52	5.616	29.815	55.33	32.762	63.896	0.532	0.988	0.585	1.141	56	22	55	21	2	23	17	0.309	2	0	0	34	18	0	4	0	0	0	0	0	0	0	4	0	60.7	32.1	0	7.1	0	16	2
1	2	1249	1_2_1249Wang	O(CH2CH2CH3)C(=O)CH2CH3	CCCOC(=O)CC	-0.82	1242	CCCOC(=O)CC	116.18	5.809	10.59	19.956	11.477	22.91	0.53	0.998	0.574	1.146	20	8	19	7	1	8	4	0.211	1	0	0	12	6	0	2	0	0	0	0	0	0	0	2	0	60	30	0	10	0	5	1
1	2	1251	1_2_1251Wang	O(CH2CH2CH(CH3)CH3)CH=O	CC(C)CCOC=O	-1.52	1244	CC(C)CCOC=O	116.18	5.809	10.59	19.956	11.477	22.91	0.53	0.998	0.574	1.146	20	8	19	7	1	8	4	0.211	1	0	0	12	6	0	2	0	0	0	0	0	0	0	2	0	60	30	0	10	0	5	1
1	2	125	1_2_125Wang	CH2=CH2	C=C	-0.4	124	C=C	28.06	4.677	3.054	5.767	3.523	6.83	0.509	0.961	0.587	1.138	6	2	5	1	1	2	0	0	1	0	0	4	2	0	0	0	0	0	0	0	0	0	0	0	66.7	33.3	0	0	0	0	2
1	2	1282	1_2_1282Wang	O(CH2CH(CH3)CH3)C(=O)CH3	CC(=O)OCC(C)C	-1.21	1275	CC(=O)OCC(C)C	116.18	5.809	10.59	19.956	11.477	22.91	0.53	0.998	0.574	1.146	20	8	19	7	1	8	3	0.158	1	0	0	12	6	0	2	0	0	0	0	0	0	0	2	0	60	30	0	10	0	5	1
1	2	128	1_2_128Wang	CH2(CH2C(=CH2)CH3)CH3	C=C(C)CCC	-3.03	127	C=C(C)CCC	84.18	4.677	9.161	17.302	10.568	20.491	0.509	0.961	0.587	1.138	18	6	17	5	1	6	2	0.118	1	0	0	12	6	0	0	0	0	0	0	0	0	0	0	0	66.7	33.3	0	0	0	4	2
1	2	1308	1_2_1308Wang	O(CH3)C(=O)CH2CH2CH2CH2CH2CH2CH2CH3	CCCCCCCCC(=O)OC	-3.38	1301	CCCCCCCCC(=O)OC	172.3	5.384	16.698	31.491	18.523	36.571	0.522	0.984	0.579	1.143	32	12	31	11	1	12	8	0.258	1	0	0	20	10	0	2	0	0	0	0	0	0	0	2	0	62.5	31.3	0	6.3	0	9	1
1	2	1329	1_2_1329Wang	O(CH(CH3)CH3)CH=O	CC(C)OC=O	-0.63	1322	CC(C)OC=O	88.12	6.294	7.537	14.189	7.955	16.08	0.538	1.014	0.568	1.149	14	6	13	5	1	6	2	0.154	1	0	0	8	4	0	2	0	0	0	0	0	0	0	2	0	57.1	28.6	0	14.3	0	3	1
1	2	1332	1_2_1332Wang	O=CHCH(CH2CH2CH2CH3)CH2CH3	CCCCC(C=O)CC	-2.13	1325	CCCCC(C=O)CC	128.24	5.13	12.929	24.396	14.546	28.531	0.517	0.976	0.582	1.141	25	9	24	8	1	9	5	0.208	1	0	0	16	8	0	1	0	0	0	0	0	0	0	1	0	64	32	0	4	0	7	1
1	2	1333	1_2_1333Wang	O=CHCH(CH2CH3)CH2CH3	CCC(C=O)CC	-1.52	1326	CCC(C=O)CC	100.18	5.273	9.876	18.629	11.023	21.701	0.52	0.98	0.58	1.142	19	7	18	6	1	7	3	0.167	1	0	0	12	6	0	1	0	0	0	0	0	0	0	1	0	63.2	31.6	0	5.3	0	5	1
1	2	1337	1_2_1337Wang	O=CHC(=[S=I]CHCH2CH2CH3)CH2CH3	CCCC=C(C=O)CC	-2.46	1330	CCCC=C(C=O)CC	126.22	5.488	12.402	22.513	13.784	26.116	0.539	0.979	0.599	1.135	23	9	22	8	2	10	4	0.182	2	0	0	14	8	0	1	0	0	0	0	0	0	0	1	0	60.9	34.8	0	4.3	0	5	3
1	2	133	1_2_133Wang	CH2(CH2CH2CH2CH2CH2CH2CH2CH2CH2CH2CH2CH2CH3)CH2CH2CH2CH2CH2CH2CH2CH2CH2CH2CH2CH3	CCCCCCCCCCCCCCCCCCCCCCCCCC	-8.33	132	CCCCCCCCCCCCCCCCCCCCCCCCCC	366.8	4.585	40.224	76.857	46.558	91.21	0.503	0.961	0.582	1.14	80	26	79	25	0	25	23	0.291	0	0	0	54	26	0	0	0	0	0	0	0	0	0	0	0	67.5	32.5	0	0	0	26	0
1	2	1349	1_2_1349Wang	OHC[3](C[4](CH(C[7]HCH(C[11](CH2CH2C(CH=C@11CH2CH2@7)=O)CH3)CH(CH2@4)OH)CH2CH2@3)CH3)C(=O)CH2OC(=O)CH3	CC(=O)OCC(=O)C1(O)CCC2C3CCC4=CC(=O)CCC4(C)C3C(O)CC21C	-4.3	1342	CC(=O)OCC(=O)C1(O)CCC2C3CCC4=CC(=O)CCC4(C)C3C(O)CC21C	404.55	6.632	35.718	61.101	37.909	68.9	0.586	1.002	0.621	1.13	61	29	64	32	4	36	4	0.063	4	0	0	32	23	0	6	0	0	0	0	0	0	0	6	0	52.5	37.7	0	9.8	0	18	5
1	2	134	1_2_134Wang	CH2(CH2CH2CH2CH2CH2CH2CH2CH2CH2CH3)CH2CH2CH2CH2CH2CH2CH2CH2CH3	CCCCCCCCCCCCCCCCCCCC	-8.17	133	CCCCCCCCCCCCCCCCCCCC	282.62	4.558	31.063	59.556	35.989	70.719	0.501	0.961	0.58	1.141	62	20	61	19	0	19	17	0.279	0	0	0	42	20	0	0	0	0	0	0	0	0	0	0	0	67.7	32.3	0	0	0	20	0
1	2	1357	1_2_1357Wang	OHC[3]C[4]HCH(C[8]HC(C(CH2CH2@8)(OH)C#CH)(CH2CH2@4)CH3)CH2CH2C@3=CHC(CH2CH2@3)=O	C#CC1(O)CCC2C3CCC4=CC(=O)CCC4(O)C3CCC21C	-4.57	1350	C#CC1(O)CCC2C3CCC4=CC(=O)CCC4(O)C3CCC21C	314.46	6.418	28.993	48.469	31.262	55.026	0.592	0.989	0.638	1.123	49	23	52	26	3	30	0	0	2	1	0	26	20	0	3	0	0	0	0	0	0	0	3	0	53.1	40.8	0	6.1	0	15	3
1	2	1359	1_2_1359Wang	OHC[3]=C(CH=C(CH=C@3CH3)CH3)CH3	Cc1cc(C)c(O)c(C)c1	-2.05	1352	Cc1cc(C)c(O)c(C)c1	136.21	6.191	12.876	21.629	14.023	24.701	0.585	0.983	0.637	1.123	22	10	22	10	6	13	0	0	0	0	6	12	9	0	1	0	0	0	0	0	0	0	1	0	54.5	40.9	0	4.5	0	3	6
1	2	135	1_2_135Wang	CH2(CH2CH2CH2CH2CH2CH2CH2CH3)CH2CH2CH2CH2CH2CH2CH3	CCCCCCCCCCCCCCCC	-8.4	134	CCCCCCCCCCCCCCCC	226.5	4.53	24.956	48.021	28.944	57.058	0.499	0.96	0.579	1.141	50	16	49	15	0	15	13	0.265	0	0	0	34	16	0	0	0	0	0	0	0	0	0	0	0	68	32	0	0	0	16	0
1	2	136	1_2_136Wang	CH2(CH2CH2CH2CH2CH2CH2CH3)CH2CH2CH2CH2CH2CH3	CCCCCCCCCCCCCC	-7.96	135	CCCCCCCCCCCCCC	198.44	4.51	21.902	42.254	25.421	50.228	0.498	0.96	0.578	1.142	44	14	43	13	0	13	11	0.256	0	0	0	30	14	0	0	0	0	0	0	0	0	0	0	0	68.2	31.8	0	0	0	14	0
1	2	137	1_2_137Wang	CH2(CH2CH2CH2CH3)CH2CH2CH2CH3	CCCCCCCCC	-5.88	136	CCCCCCCCC	128.29	4.424	14.268	27.836	16.614	33.152	0.492	0.96	0.573	1.143	29	9	28	8	0	8	6	0.214	0	0	0	20	9	0	0	0	0	0	0	0	0	0	0	0	69	31	0	0	0	9	0
1	2	138	1_2_138Wang	CH2(CH2CH2CH2CH3)CH2CH2CH2CH=CH2	C=CCCCCCCCC	-5.51	137	C=CCCCCCCCC	140.3	4.677	15.268	28.836	17.614	34.152	0.509	0.961	0.587	1.138	30	10	29	9	1	10	7	0.241	1	0	0	20	10	0	0	0	0	0	0	0	0	0	0	0	66.7	33.3	0	0	0	8	2
1	2	1392	1_2_1392Wang	OHC[3]=CHCH=C(CH=CH@3)C(=[S=N]CHCH3)C(=[S=I]CHCH3)C[27]=CHCH=C(CH=CH@27)OH	CC=C(C(=CC)c1ccc(O)cc1)c1ccc(O)cc1	-4.95	1385	CC=C(C(=CC)c1ccc(O)cc1)c1ccc(O)cc1	266.36	7.009	24.171	37.607	25.762	42.156	0.636	0.99	0.678	1.109	38	20	39	21	14	29	3	0.077	2	0	12	18	18	0	2	0	0	0	0	0	0	0	2	0	47.4	47.4	0	5.3	0	2	16
1	2	1398	1_2_1398Wang	OHC[3]HC[5](CH(C[8]HCH(C[12](CH(CH2CH2@8)CH2C(CH2CH2@12)=O)CH3)CH2CH2@5)CH2CH2@3)CH3	CC12CCC3C(CCC4CC(=O)CCC43C)C1CCC2O	-4.74	1391	CC12CCC3C(CCC4CC(=O)CCC43C)C1CCC2O	290.49	5.696	28.332	49.909	31.33	57.647	0.556	0.979	0.614	1.13	51	21	54	24	1	25	0	0	1	0	0	30	19	0	2	0	0	0	0	0	0	0	2	0	58.8	37.3	0	3.9	0	18	1
1	2	13	1_2_13Wang	BrC[2]=CHC(=CHC(=CH@2)Br)Br	Brc1cc(Br)cc(Br)c1	-5.6	13	Brc1cc(Br)cc(Br)c1	314.79	26.233	10.656	12.338	12.341	12.77	0.888	1.028	1.028	1.064	12	9	12	9	6	12	0	0	0	0	6	3	6	0	0	0	0	0	0	3	0	3	3	3	25	50	0	0	25	0	6
1	2	1403	1_2_1403Wang	OHC[3]HC[5](CH(C[8]HCH(CH2CH2@5)C[18]=C(CH=C(CH=CH@18)OH)CH2CH2@8)CH2CH@3OH)CH3	CC12CCC3c4ccc(O)cc4CCC3C1CC(O)C2O	-4.95	1396	CC12CCC3c4ccc(O)cc4CCC3C1CC(O)C2O	288.42	6.409	26.466	44.585	28.5	50.611	0.588	0.991	0.633	1.125	45	21	48	24	6	27	0	0	0	0	6	24	18	0	3	0	0	0	0	0	0	0	3	0	53.3	40	0	6.7	0	12	6
1	2	1408	1_2_1408Wang	OHC[3]HC[5]HCH(C[9]HC(CH(CH2CH2@9)C(=O)CH2OH)(CH2@3)CH3)CH2CH2C[40]=CHC(CH2CH2C@5@40CH3)=O	CC12CCC(=O)C=C1CCC1C2C(O)CC2(C)C(C(=O)CO)CCC12	-3.24	1401	CC12CCC(=O)C=C1CCC1C2C(O)CC2(C)C(C(=O)CO)CCC12	346.51	6.3	31.761	54.563	34.239	62.066	0.577	0.992	0.623	1.128	55	25	58	28	3	31	2	0.034	3	0	0	30	21	0	4	0	0	0	0	0	0	0	4	0	54.5	38.2	0	7.3	0	17	4
1	2	1409	1_2_1409Wang	OHC[3]HC[5]HCH(C[9]HC(CH(CH2CH2@9)C(=O)CH2OH)(CH2@3)CH=O)CH2CH2C[39]=CHC(CH2CH2C@5@39CH3)=O	CC12CCC(=O)C=C1CCC1C2C(O)CC2(C=O)C(C(=O)CO)CCC12	-3.85	1402	CC12CCC(=O)C=C1CCC1C2C(O)CC2(C=O)C(C(=O)CO)CCC12	360.49	6.676	31.949	54.007	33.932	60.86	0.592	1	0.628	1.127	54	26	57	29	4	33	3	0.053	4	0	0	28	21	0	5	0	0	0	0	0	0	0	5	0	51.9	38.9	0	9.3	0	16	5
1	2	1414	1_2_1414Wang	OHC[3]HCH2CH2CH2CH2CH2CH2@3	OC1CCCCCC1	-0.88	1407	OC1CCCCCC1	114.21	5.191	11.402	21.513	12.784	25.116	0.518	0.978	0.581	1.142	22	8	22	8	0	8	0	0	0	0	0	14	7	0	1	0	0	0	0	0	0	0	1	0	63.6	31.8	0	4.5	0	7	0
1	2	1415	1_2_1415Wang	OHC[3]HCH2CH2CH2CH2CH2CH2CH2@3	OC1CCCCCCC1	-1.29	1408	OC1CCCCCCC1	128.24	5.13	12.929	24.396	14.546	28.531	0.517	0.976	0.582	1.141	25	9	25	9	0	9	0	0	0	0	0	16	8	0	1	0	0	0	0	0	0	0	1	0	64	32	0	4	0	8	0
1	2	1448	1_2_1448Wang	OHCH2CH2CH2CH2CH2CH2CH2CH2CH2CH2CH2CH2CH2CH2CH2CH2CH2CH3	CCCCCCCCCCCCCCCCCCO	-8.4	1441	CCCCCCCCCCCCCCCCCCO	270.56	4.747	28.724	55.116	32.921	65.098	0.504	0.967	0.578	1.142	57	19	56	18	0	18	16	0.286	0	0	0	38	18	0	1	0	0	0	0	0	0	0	1	0	66.7	31.6	0	1.8	0	18	0
1	2	1450	1_2_1450Wang	OHCH2CH2CH2CH2CH2CH2CH2CH2CH2CH2CH2CH2CH2CH2CH3	CCCCCCCCCCCCCCCO	-6.35	1443	CCCCCCCCCCCCCCCO	228.47	4.76	24.144	46.465	27.637	54.853	0.503	0.968	0.576	1.143	48	16	47	15	0	15	13	0.277	0	0	0	32	15	0	1	0	0	0	0	0	0	0	1	0	66.7	31.3	0	2.1	0	15	0
1	2	1460	1_2_1460Wang	OHCH2CH2CH2CH=CH2	C=CCCCO	-0.15	1453	C=CCCCO	86.15	5.384	8.349	15.745	9.262	18.285	0.522	0.984	0.579	1.143	16	6	15	5	1	6	3	0.2	1	0	0	10	5	0	1	0	0	0	0	0	0	0	1	0	62.5	31.3	0	6.3	0	3	2
1	2	1462	1_2_1462Wang	OHCH2CH2CH3	CCCO	0.62	1455	CCCO	60.11	5.009	5.822	11.862	6.5	13.87	0.485	0.988	0.542	1.156	12	4	11	3	0	3	1	0.091	0	0	0	8	3	0	1	0	0	0	0	0	0	0	1	0	66.7	25	0	8.3	0	3	0
1	2	1463	1_2_1463Wang	OHCH2CH2CH(CH2CH3)CH3	CCC(C)CCO	-0.72	1456	CCC(C)CCO	102.2	4.867	10.402	20.513	11.784	24.116	0.495	0.977	0.561	1.148	21	7	20	6	0	6	3	0.15	0	0	0	14	6	0	1	0	0	0	0	0	0	0	1	0	66.7	28.6	0	4.8	0	6	0
1	2	1465	1_2_1465Wang	OHCH2CH3	CCO	1.1	1458	CCO	46.08	5.12	4.295	8.978	4.739	10.455	0.477	0.998	0.527	1.162	9	3	8	2	0	2	0	0	0	0	0	6	2	0	1	0	0	0	0	0	0	0	1	0	66.7	22.2	0	11.1	0	2	0
1	2	146	1_2_146Wang	CH2(CH2CH2CH=CH2)CH2CH3	C=CCCCCC	-3.73	145	C=CCCCCC	98.21	4.677	10.688	20.185	12.33	23.906	0.509	0.961	0.587	1.138	21	7	20	6	1	7	4	0.2	1	0	0	14	7	0	0	0	0	0	0	0	0	0	0	0	66.7	33.3	0	0	0	5	2
1	2	1476	1_2_1476Wang	OHCH3	CO	1.57	1469	CO	32.05	5.342	2.768	6.095	2.977	7.04	0.461	1.016	0.496	1.173	6	2	5	1	0	1	0	0	0	0	0	4	1	0	1	0	0	0	0	0	0	0	1	0	66.7	16.7	0	16.7	0	1	0
1	2	1478	1_2_1478Wang	OHCH(C[5]=CHCH=CHCH=CH@5)C(=O)C[18]=CHCH=CHCH=CH@18	O=C(c1ccccc1)C(O)c1ccccc1	-2.85	1471	O=C(c1ccccc1)C(O)c1ccccc1	212.26	7.581	18.59	27.956	19.477	30.91	0.664	0.998	0.696	1.104	28	16	29	17	13	24	3	0.103	1	0	12	12	14	0	2	0	0	0	0	0	0	0	2	0	42.9	50	0	7.1	0	1	13
1	2	1482	1_2_1482Wang	OHCH(CH2CH2CH2CH2CH2CH2CH2CH2CH3)CH3	CCCCCCCCCC(C)O	-2.94	1475	CCCCCCCCCC(C)O	172.35	4.787	18.036	34.931	20.591	41.192	0.501	0.97	0.572	1.144	36	12	35	11	0	11	8	0.229	0	0	0	24	11	0	1	0	0	0	0	0	0	0	1	0	66.7	30.6	0	2.8	0	11	0
1	2	1483	1_2_1483Wang	OHCH(CH2CH2CH2CH2CH2CH2CH3)CH3	CCCCCCCC(C)O	-2.74	1476	CCCCCCCC(C)O	144.29	4.81	14.983	29.163	17.068	34.361	0.499	0.972	0.569	1.145	30	10	29	9	0	9	6	0.207	0	0	0	20	9	0	1	0	0	0	0	0	0	0	1	0	66.7	30	0	3.3	0	9	0
1	2	1485	1_2_1485Wang	OHCH(CH2CH2CH2CH2CH3)CH2CH3	CCCCCC(O)CC	-1.98	1478	CCCCCC(O)CC	130.26	4.824	13.456	26.28	15.307	30.946	0.498	0.973	0.567	1.146	27	9	26	8	0	8	5	0.192	0	0	0	18	8	0	1	0	0	0	0	0	0	0	1	0	66.7	29.6	0	3.7	0	8	0
1	2	1492	1_2_1492Wang	OHCH(CH2CH2CH3)CH=CH2	C=CC(O)CCC	-0.59	1485	C=CC(O)CCC	100.18	5.273	9.876	18.629	11.023	21.701	0.52	0.98	0.58	1.142	19	7	18	6	1	7	3	0.167	1	0	0	12	6	0	1	0	0	0	0	0	0	0	1	0	63.2	31.6	0	5.3	0	4	2
1	2	1499	1_2_1499Wang	OHCH(CH3)CH3	CC(C)O	0.43	1492	CC(C)O	60.11	5.009	5.822	11.862	6.5	13.87	0.485	0.988	0.542	1.156	12	4	11	3	0	3	0	0	0	0	0	8	3	0	1	0	0	0	0	0	0	0	1	0	66.7	25	0	8.3	0	3	0
1	2	1505	1_2_1505Wang	OHCH(CH(CH3)CH3)CH(CH3)CH3	CC(C)C(O)C(C)C	-1.22	1498	CC(C)C(O)C(C)C	116.23	4.843	11.929	23.396	13.546	27.531	0.497	0.975	0.564	1.147	24	8	23	7	0	7	2	0.087	0	0	0	16	7	0	1	0	0	0	0	0	0	0	1	0	66.7	29.2	0	4.2	0	7	0
1	2	153	1_2_153Wang	CH2(CH2CH3)CH3	CCCC	-2.57	152	CCCC	58.14	4.153	6.634	13.418	7.807	16.076	0.474	0.958	0.558	1.148	14	4	13	3	0	3	1	0.077	0	0	0	10	4	0	0	0	0	0	0	0	0	0	0	0	71.4	28.6	0	0	0	4	0
1	2	1554	1_2_1554Wang	P(=O)(OC[4]=C(CH=CHCH=CH@4)CH3)(OC[19]=CHC(=CHCH=CH@19)CH3)OC[34]=CHCH=C(CH=CH@34)CH3	Cc1ccc(OP(=O)(Oc2cccc(C)c2)Oc2ccccc2C)cc1	-6.01	1547	Cc1ccc(OP(=O)(Oc2cccc(C)c2)Oc2ccccc2C)cc1	368.39	7.838	30.578	47.003	32.875	52.129	0.651	1	0.699	1.109	47	26	49	28	19	38	6	0.122	1	0	18	21	21	0	4	1	0	0	0	0	0	1	5	0	44.7	44.7	0	8.5	0	3	18
1	2	1556	1_2_1556Wang	P(=O)(OCH3)(OCH3)OC(=[S=I]CHC(=O)NHCH3)CH3	CNC(=O)C=C(C)OP(=O)(OC)OC	0.65	1549	CNC(=O)C=C(C)OP(=O)(OC)OC	223.19	7.971	16.207	28.898	17.29	32.175	0.579	1.032	0.617	1.149	28	14	27	13	3	16	5	0.185	3	0	0	14	7	1	5	1	0	0	0	0	0	1	7	0	50	25	3.6	17.9	0	4	3
1	2	1578	1_2_1578Wang	S[1]C(=NC[4]=C@1CH=CHCH=CH@4)OCH2C(=O)N(CH3)C[25]=CHCH=CHCH=CH@25	CN(C(=O)COc1nc2ccccc2s1)c1ccccc1	-4.87	1571	CN(C(=O)COc1nc2ccccc2s1)c1ccccc1	298.39	8.525	23.82	35.236	25.137	38.827	0.681	1.007	0.718	1.109	35	21	37	23	17	32	4	0.108	1	0	16	14	16	2	2	0	1	0	0	0	0	1	5	0	40	45.7	5.7	5.7	0	2	14
1	2	157	1_2_157Wang	CH2(CH3)C[8]=C(CH=CHCH=CH@8)CH2CH3	CCc1ccccc1CC	-3.28	156	CCc1ccccc1CC	134.24	5.593	13.688	23.185	15.33	26.906	0.57	0.966	0.639	1.121	24	10	24	10	6	13	2	0.083	0	0	6	14	10	0	0	0	0	0	0	0	0	0	0	0	58.3	41.7	0	0	0	4	6
1	2	1581	1_2_1581Wang	S[1]C(=NN=C@1C(CH3)(CH3)CH3)N[19]CH(CH2N(C@19=O)CH3)OH	CN1CC(O)N(c2nnc(C(C)(C)C)s2)C1=O	-1.88	1574	CN1CC(O)N(c2nnc(C(C)(C)C)s2)C1=O	256.37	7.769	19.863	33.44	21.148	37.823	0.602	1.013	0.641	1.146	33	17	34	18	6	21.5	2	0.059	1	0	5	16	10	4	2	0	1	0	0	0	0	1	7	0	48.5	30.3	12.1	6.1	0	7	3
1	2	1585	1_2_1585Wang	S(C[2]=CHCH=C(CH=CH@2)OP(=S)(OCH3)OCH3)C[25]=CHCH=C(CH=CH@25)OP(=S)(OCH3)OCH3	COP(=S)(OC)Oc1ccc(Sc2ccc(OP(=S)(OC)OC)cc2)cc1	-6.24	1578	COP(=S)(OC)Oc1ccc(Sc2ccc(OP(=S)(OC)OC)cc2)cc1	466.51	9.926	31.492	47.862	35.409	52.031	0.67	1.018	0.753	1.107	47	27	48	28	14	36	10	0.208	2	0	12	20	16	0	6	2	3	0	0	0	0	5	11	0	42.6	34	0	12.8	0	4	12
1	2	1587	1_2_1587Wang	S=C[2]N(C[4]=C(CH=CHCH=CH@4)N(C[15]N=CHCH=CHC@2=@15)CH2CH3)CH3	CCN1c2ccccc2N(C)C(=S)c2cccnc21	-4.71	1580	CCN1c2ccccc2N(C)C(=S)c2cccnc21	269.4	7.924	22.412	33.683	24.233	37.906	0.659	0.991	0.713	1.115	34	19	36	21	13	28	1	0.028	1	0	12	15	15	3	0	0	1	0	0	0	0	1	4	0	44.1	44.1	8.8	0	0	3	12
1	2	1588	1_2_1588Wang	S=C[2]N(C[4]=C(N=CHCH=CH@4)N(C[14]N=CHCH=CHC@2=@14)CH2CH3)CH3	CCN1c2ncccc2C(=S)N(C)c2cccnc21	-4.63	1581	CCN1c2ncccc2C(=S)N(C)c2cccnc21	270.39	8.194	21.907	32.902	23.478	36.989	0.664	0.997	0.711	1.121	33	19	35	21	13	28	1	0.029	1	0	12	14	14	4	0	0	1	0	0	0	0	1	5	0	42.4	42.4	12.1	0	0	3	11
1	2	1597	1_2_1597Wang	S=C[2]NHC(=CHC(NH@2)=O)CH3	Cc1cc(=O)[nH]c(=S)[nH]1	-2.43	1590	Cc1cc(=O)[nH]c(=S)[nH]1	142.2	9.48	9.998	15.375	10.636	16.956	0.667	1.025	0.709	1.13	15	9	15	9	3	12	0	0	3	0	0	6	5	2	1	0	1	0	0	0	0	1	4	0	40	33.3	13.3	6.7	0	1	4
1	2	1598	1_2_1598Wang	S(CH2CH2CH2CH2OC[15]=CHCH=CHCH=CH@15)C(=O)N(CH3)CH3	CN(C)C(=O)SCCCCOc1ccccc1	-3.93	1591	CN(C)C(=O)SCCCCOc1ccccc1	253.4	7.039	21.379	35.785	23.415	40.574	0.594	0.994	0.65	1.127	36	17	36	17	7	21	7	0.194	1	0	6	19	13	1	2	0	1	0	0	0	0	1	4	0	52.8	36.1	2.8	5.6	0	6	7
1	2	1599	1_2_1599Wang	S(CH2CH2CH3)CH2CH2CH3	CCCSCCC	-2.58	1592	CCCSCCC	118.27	5.632	10.875	20.262	12.977	23.826	0.518	0.965	0.618	1.135	21	7	20	6	0	6	4	0.2	0	0	0	14	6	0	0	0	1	0	0	0	0	1	1	0	66.7	28.6	0	0	0	6	0
1	2	1605	1_2_1605Wang	S(CH2CH3)CH2CH3	CCSCC	-1.34	1597	CCSCC	90.21	6.014	7.821	14.494	9.455	16.996	0.521	0.966	0.63	1.133	15	5	14	4	0	4	2	0.143	0	0	0	10	4	0	0	0	1	0	0	0	0	1	1	0	66.7	26.7	0	0	0	4	0
1	2	1615	1_2_1615Wang	S(CH3)C[6]=NC(=NC(=N@6)N(CH3)CH3)N(CH3)CH3	CSc1nc(N(C)C)nc(N(C)C)n1	-2.68	1607	CSc1nc(N(C)C)nc(N(C)C)n1	213.35	7.357	16.928	29.003	18.483	33.488	0.584	1	0.637	1.155	29	14	29	14	6	17	3	0.103	0	0	6	15	8	5	0	0	1	0	0	0	0	1	6	0	51.7	27.6	17.2	0	0	5	3
1	2	1616	1_2_1616Wang	S(CH3)C[6]=NC(=NC(=N@6)NHCH2CH2CH2OCH3)NHCH(CH3)CH3	COCCCNc1nc(NC(C)C)nc(SC)n1	-2.93	1608	COCCCNc1nc(NC(C)C)nc(SC)n1	271.44	6.96	22.223	38.982	24.222	44.943	0.57	1	0.621	1.152	39	18	39	18	6	21	8	0.205	0	0	6	21	11	5	1	0	1	0	0	0	0	1	7	0	53.8	28.2	12.8	2.6	0	8	3
1	2	1619	1_2_1619Wang	S(CH3)C[6]=NC(=NC(=N@6)NHCH(CH3)CH3)NHCH(CH3)CH3	CSc1nc(NC(C)C)nc(NC(C)C)n1	-4.1	1611	CSc1nc(NC(C)C)nc(NC(C)C)n1	241.41	6.897	19.982	34.771	22.006	40.318	0.571	0.993	0.629	1.152	35	16	35	16	6	19	5	0.143	0	0	6	19	10	5	0	0	1	0	0	0	0	1	6	0	54.3	28.6	14.3	0	0	7	3
1	2	1620	1_2_1620Wang	S(CH3)C[6]=NN=C(C(N@6NH2)=O)C(CH3)(CH3)CH3	CSc1nnc(C(C)(C)C)c(=O)n1N	-2.25	1612	CSc1nnc(C(C)(C)C)c(=O)n1N	214.33	7.655	16.622	28.229	17.932	32.199	0.594	1.008	0.64	1.15	28	14	28	14	3	17	2	0.071	3	0	0	14	8	4	1	0	1	0	0	0	0	1	6	0	50	28.6	14.3	3.6	0	5	3
1	2	1621	1_2_1621Wang	S(CH3)CH3	CSC	-0.45	1613	CSC	62.15	6.906	4.768	8.727	5.932	10.166	0.53	0.97	0.659	1.13	9	3	8	2	0	2	0	0	0	0	0	6	2	0	0	0	1	0	0	0	0	1	1	0	66.7	22.2	0	0	0	2	0
1	2	1622	1_2_1622Wang	S(CH3)C(=[S=I]NOC(=O)NHCH3)C(=O)N(CH3)CH3	CNC(=O)ON=C(SC)C(=O)N(C)C	0.11	1614	CNC(=O)ON=C(SC)C(=O)N(C)C	219.3	8.122	16.03	27.782	16.835	31.119	0.594	1.029	0.624	1.153	27	14	26	13	3	16	4	0.154	3	0	0	13	7	3	3	0	1	0	0	0	0	1	7	0	48.1	25.9	11.1	11.1	0	4	3
1	2	1623	1_2_1623Wang	S(CH(CH3)CH3)CH(CH3)CH3	CC(C)SC(C)C	-2.24	1615	CC(C)SC(C)C	118.27	5.632	10.875	20.262	12.977	23.826	0.518	0.965	0.618	1.135	21	7	20	6	0	6	2	0.1	0	0	0	14	6	0	0	0	1	0	0	0	0	1	1	0	66.7	28.6	0	0	0	6	0
1	2	1635	1_2_1635Wang	SHC[3]=NCH=CHC(NH@3)=O	O=c1ccnc(S)[nH]1	-2.27	1627	O=c1ccnc(S)[nH]1	128.17	10.681	8.472	12.491	8.875	13.541	0.706	1.041	0.74	1.128	12	8	12	8	3	11	0	0	3	0	0	4	4	2	1	0	1	0	0	0	0	1	4	0	33.3	33.3	16.7	8.3	0	0	4
1	2	1639	1_2_1639Wang	S(N(CH(CH3)CH3)CH2CH2C(=O)OCH2CH3)N(CH3)C(=O)OC[37]=C[38]C(=CHCH=CH@37)CH2C(O@38)(CH3)CH3	CCOC(=O)CCN(SN(C)C(=O)Oc1cccc2c1OC(C)(C)C2)C(C)C	-4.71	1631	CCOC(=O)CCN(SN(C)C(=O)Oc1cccc2c1OC(C)(C)C2)C(C)C	410.59	7.079	34.179	58.287	36.591	65.776	0.589	1.005	0.631	1.134	58	28	59	29	8	34	10	0.169	2	0	6	30	20	2	5	0	1	0	0	0	0	1	8	0	51.7	34.5	3.4	8.6	0	12	8
1	2	1641	1_2_1641Wang	S(=O)(CH2SCH3)CH2CH(NHC(=O)CH=[S=N]CHC[24]=C(NHC(NHC@24=O)=O)CH3)CH2OH	CSCS(=O)CC(CO)NC(=O)C=Cc1c(C)[nH]c(=O)[nH]c1=O	-1.98	1633	CSCS(=O)CC(CO)NC(=O)C=Cc1c(C)[nH]c(=O)[nH]c1=O	361.49	8.607	26.227	43.164	27.676	47.704	0.624	1.028	0.659	1.136	42	23	42	23	6	29	8	0.19	6	0	0	19	13	3	5	0	2	0	0	0	0	2	10	0	45.2	31	7.1	11.9	0	6	7
1	2	1643	1_2_1643Wang	S(=O)(N(C[4]ON=C(C=@4CH3)CH3)C(=O)CH3)C[23]=CHCH=C(CH=CH@23)NH2	CC(=O)N(c1onc(C)c1C)S(=O)c1ccc(N)cc1	-3.59	1635	CC(=O)N(c1onc(C)c1C)S(=O)c1ccc(N)cc1	293.38	8.382	22.557	35.665	23.597	39.534	0.644	1.019	0.674	1.13	35	20	36	21	13	28.5	3	0.083	2	0	11	15	13	3	3	0	1	0	0	0	0	1	7	0	42.9	37.1	8.6	8.6	0	3	10
1	2	164	1_2_164Wang	CH2(CH3)C#CCH2CH3	CCC#CCC	-1.99	163	CCC#CCC	82.16	5.135	8.634	15.418	9.807	18.076	0.54	0.964	0.613	1.13	16	6	15	5	1	7	0	0	0	1	0	10	6	0	0	0	0	0	0	0	0	0	0	0	62.5	37.5	0	0	0	4	0
1	2	165	1_2_165Wang	CH2(CH3)C#CH	C#CCC	-1.24	164	C#CCC	54.1	5.41	5.58	9.651	6.284	11.246	0.558	0.965	0.628	1.125	10	4	9	3	1	5	0	0	0	1	0	6	4	0	0	0	0	0	0	0	0	0	0	0	60	40	0	0	0	2	0
1	2	166	1_2_166Wang	CH2(CH3)C(=CH2)CH3	C=C(C)CC	-2.73	165	C=C(C)CC	70.15	4.677	7.634	14.418	8.807	17.076	0.509	0.961	0.587	1.138	15	5	14	4	1	5	1	0.071	1	0	0	10	5	0	0	0	0	0	0	0	0	0	0	0	66.7	33.3	0	0	0	3	2
1	2	167	1_2_167Wang	CH2(CH3)CH3	CCC	-1.94	166	CCC	44.11	4.01	5.107	10.534	6.046	12.661	0.464	0.958	0.55	1.151	11	3	10	2	0	2	0	0	0	0	0	8	3	0	0	0	0	0	0	0	0	0	0	0	72.7	27.3	0	0	0	3	0
1	2	1688	1_2_1688Wang	S=P(NHCH2CH3)(OCH3)OC(=[S=N]CHC(=O)OCH(CH3)CH3)CH3	CCNP(=S)(OC)OC(C)=CC(=O)OC(C)C	-3.41	1680	CCNP(=S)(OC)OC(C)=CC(=O)OC(C)C	281.35	7.604	21.259	37.298	23.767	42.132	0.575	1.008	0.642	1.139	37	17	36	16	3	19	8	0.222	3	0	0	20	10	1	4	1	1	0	0	0	0	2	7	0	54.1	27	2.7	10.8	0	7	3
1	2	1689	1_2_1689Wang	S=P(NHCH(CH3)CH3)(OCH2CH3)OC[24]=C(CH=CHCH=CH@24)C(=O)OCH(CH3)CH3	CCOP(=S)(NC(C)C)Oc1ccccc1C(=O)OC(C)C	-4.19	1681	CCOP(=S)(NC(C)C)Oc1ccccc1C(=O)OC(C)C	345.44	7.51	27.313	46.065	30.29	51.962	0.594	1.001	0.658	1.13	46	22	46	22	8	27	9	0.196	2	0	6	24	15	1	4	1	1	0	0	0	0	2	7	0	52.2	32.6	2.2	8.7	0	8	7
1	2	168	1_2_168Wang	CH2(CH3)CH=CH2	C=CCC	-1.94	167	C=CCC	56.12	4.677	6.107	11.534	7.046	13.661	0.509	0.961	0.587	1.138	12	4	11	3	1	4	1	0.091	1	0	0	8	4	0	0	0	0	0	0	0	0	0	0	0	66.7	33.3	0	0	0	2	2
1	2	1691	1_2_1691Wang	S(P(=O)(NHC(=O)CH3)OCH3)CH3	COP(=O)(NC(C)=O)SC	0.54	1683	COP(=O)(NC(C)=O)SC	183.19	9.159	11.911	20.553	13.506	22.846	0.596	1.028	0.675	1.142	20	10	19	9	2	11	3	0.158	2	0	0	10	4	1	3	1	1	0	0	0	0	2	6	0	50	20	5	15	0	3	1
1	2	1692	1_2_1692Wang	S=P(ON=[S=I]C(C[6]=CHCH=CHCH=CH@6)C#N)(OCH2CH3)OCH2CH3	CCOP(=S)(OCC)ON=C(C#N)c1ccccc1	-4.86	1684	CCOP(=S)(OCC)ON=C(C#N)c1ccccc1	298.33	8.774	21.986	34.422	24.034	38.175	0.647	1.012	0.707	1.123	34	19	34	19	9	26	7	0.206	2	1	6	15	12	2	3	1	1	0	0	0	0	2	7	0	44.1	35.3	5.9	8.8	0	4	7
1	2	1693	1_2_1693Wang	S(P(=O)(OCH3)OCH3)CH2CH2SCH(CH3)C(=O)NHCH3	CNC(=O)C(C)SCCSP(=O)(OC)OC	1.14	1685	CNC(=O)C(C)SCCSP(=O)(OC)OC	287.38	8.452	19.92	34.491	22.654	38.636	0.586	1.014	0.666	1.136	34	16	33	15	2	17	8	0.242	2	0	0	18	8	1	4	1	2	0	0	0	0	3	8	0	52.9	23.5	2.9	11.8	0	7	1
1	2	1695	1_2_1695Wang	S(P(=S)(OCH2CH2CH3)OCH2CH2CH3)CH2C(=O)N[31]CH(CH2CH2CH2CH2@31)CH3	CCCOP(=S)(OCCC)SCC(=O)N1CCCCC1C	-4.15	1687	CCCOP(=S)(OCCC)SCC(=O)N1CCCCC1C	353.54	7.215	27.839	48.582	32.006	55.503	0.568	0.991	0.653	1.133	49	21	49	21	2	23	9	0.184	2	0	0	28	14	1	3	1	2	0	0	0	0	3	7	0	57.1	28.6	2	6.1	0	13	1
1	2	1697	1_2_1697Wang	S(P(=S)(OCH2CH3)OCH2CH3)CH2C(=O)N(CH3)C(=O)OCH2CH3	CCOC(=O)N(C)C(=O)CSP(=S)(OCC)OCC	-2.52	1689	CCOC(=O)N(C)C(=O)CSP(=S)(OCC)OCC	329.42	8.447	23.161	39.702	25.869	44.261	0.594	1.018	0.663	1.135	39	19	38	18	3	21	9	0.237	3	0	0	20	10	1	5	1	2	0	0	0	0	3	9	0	51.3	25.6	2.6	12.8	0	8	2
1	2	1698	1_2_1698Wang	S(P(=S)(OCH2CH3)OCH2CH3)CH2SC(CH3)(CH3)CH3	CCOP(=S)(OCC)SCSC(C)(C)C	-4.76	1690	CCOP(=S)(OCC)SCSC(C)(C)C	288.48	8.013	20.709	35.578	24.909	40.47	0.575	0.988	0.692	1.124	36	15	35	14	1	15	8	0.229	1	0	0	21	9	0	2	1	3	0	0	0	0	4	6	0	58.3	25	0	5.6	0	9	0
1	2	1701	1_2_1701Wang	S(P(=S)(OCH3)OCH3)CH2CH2SCH2CH3	CCSCCSP(=S)(OC)OC	-3.09	1693	CCSCCSP(=S)(OC)OC	246.39	9.126	16.129	26.927	19.625	30.224	0.597	0.997	0.727	1.119	27	12	26	11	1	12	7	0.269	1	0	0	15	6	0	2	1	3	0	0	0	0	4	6	0	55.6	22.2	0	7.4	0	6	0
1	2	1702	1_2_1702Wang	S(P(=S)(OCH3)OCH3)CH2C(=O)N(CH3)CH=O	COP(=S)(OC)SCC(=O)N(C)C=O	-2	1694	COP(=S)(OC)SCC(=O)N(C)C=O	257.3	9.896	16.339	26.84	18.369	29.391	0.628	1.032	0.707	1.13	26	14	25	13	3	16	5	0.2	3	0	0	12	6	1	4	1	2	0	0	0	0	3	8	0	46.2	23.1	3.8	15.4	0	4	2
1	2	1705	1_2_1705Wang	S(SCH2CH3)CH2CH3	CCSSCC	-2.42	1697	CCSSCC	122.28	7.643	9.008	15.571	11.102	17.916	0.563	0.973	0.694	1.12	16	6	15	5	0	5	3	0.2	0	0	0	10	4	0	0	0	2	0	0	0	0	2	2	0	62.5	25	0	0	0	4	0
1	2	1706	1_2_1706Wang	S(SCH3)CH3	CSSC	-1.44	1698	CSSC	94.22	9.422	5.955	9.804	7.58	11.086	0.595	0.98	0.758	1.109	10	4	9	3	0	3	1	0.111	0	0	0	6	2	0	0	0	2	0	0	0	0	2	2	0	60	20	0	0	0	2	0
1	2	173	1_2_173Wang	CH3C[5]C[6]=C(C[8]=C(C[10]=C(CH=CH@8)CH=CHCH=CH@10)CH=@5)CH=CHCH=CH@6	Cc1cc2c3ccccc3ccc2c2ccccc12	-6.57	172	Cc1cc2c3ccccc3ccc2c2ccccc12	242.33	7.343	22.688	32.185	24.33	35.906	0.688	0.975	0.737	1.088	33	19	36	22	21	32.5	0	0	0	0	21	14	19	0	0	0	0	0	0	0	0	0	0	0	42.4	57.6	0	0	0	1	18
1	2	174	1_2_174Wang	CH3C[5]C[6]=C(C[8]=C(C=@5CH3)CH=CHCH=CH@8)CH=CHC[27]=C@6CH=CHCH=CH@27	Cc1c(C)c2c3ccccc3ccc2c2ccccc12	-7.01	173	Cc1c(C)c2c3ccccc3ccc2c2ccccc12	256.36	7.121	24.214	35.069	26.091	39.322	0.673	0.974	0.725	1.092	36	20	39	23	21	33.5	0	0	0	0	21	16	20	0	0	0	0	0	0	0	0	0	0	0	44.4	55.6	0	0	0	2	18
1	2	175	1_2_175Wang	CH3C[5]C[6]=C(C[8]=C(CH=@5)CH=CHCH=CH@8)CH=CHC[24]=C@6CH=CHCH=CH@24	Cc1cc2ccccc2c2ccc3ccccc3c12	-6.59	174	Cc1cc2ccccc2c2ccc3ccccc3c12	242.33	7.343	22.688	32.185	24.33	35.906	0.688	0.975	0.737	1.088	33	19	36	22	21	32.5	0	0	0	0	21	14	19	0	0	0	0	0	0	0	0	0	0	0	42.4	57.6	0	0	0	1	18
1	2	176	1_2_176Wang	CH3C[5]C[6]=C(C[8]=C(CH=CH@6)CH=CHCH=CH@8)CH=CHCH=@5	Cc1cccc2c1ccc1ccccc12	-5.85	175	Cc1cccc2c1ccc1ccccc12	192.27	7.121	18.161	26.302	19.568	29.491	0.673	0.974	0.725	1.092	27	15	29	17	16	25	0	0	0	0	16	12	15	0	0	0	0	0	0	0	0	0	0	0	44.4	55.6	0	0	0	1	14
1	2	17	1_2_17Wang	BrC[2]=CHC(=CHCH=CH@2)F	Fc1cccc(Br)c1	-2.67	17	Fc1cccc(Br)c1	175	14.583	8.989	12.393	9.574	13.427	0.749	1.033	0.798	1.119	12	8	12	8	6	11	0	0	0	0	6	4	6	0	0	0	0	1	0	1	0	1	2	2	33.3	50	0	0	16.7	0	6
1	2	184	1_2_184Wang	CH3C[5]=C(C(=C(C(=C@5CH3)CH3)CH3)CH3)CH3	Cc1c(C)c(C)c(C)c(C)c1C	-5.23	183	Cc1c(C)c(C)c(C)c(C)c1C	162.3	5.41	16.741	28.952	18.853	33.737	0.558	0.965	0.628	1.125	30	12	30	12	6	15	0	0	0	0	6	18	12	0	0	0	0	0	0	0	0	0	0	0	60	40	0	0	0	6	6
1	2	187	1_2_187Wang	CH3C[5]=C(CH=C(C(=CH@5)CH3)CH3)CH3	Cc1cc(C)c(C)cc1C	-4.59	186	Cc1cc(C)c(C)cc1C	134.24	5.593	13.688	23.185	15.33	26.906	0.57	0.966	0.639	1.121	24	10	24	10	6	13	0	0	0	0	6	14	10	0	0	0	0	0	0	0	0	0	0	0	58.3	41.7	0	0	0	4	6
1	2	191	1_2_191Wang	CH3C[5]=CHC[8]=C(C[10]=C(CH=CH@8)CH=CHCH=CH@10)CH=CH@5	Cc1ccc2c(ccc3ccccc32)c1	-5.84	190	Cc1ccc2c(ccc3ccccc32)c1	192.27	7.121	18.161	26.302	19.568	29.491	0.673	0.974	0.725	1.092	27	15	29	17	16	25	0	0	0	0	16	12	15	0	0	0	0	0	0	0	0	0	0	0	44.4	55.6	0	0	0	1	14
1	2	197	1_2_197Wang	CH3C[5]=CHCH=C(CH=CH@5)C[15]=CHCH=CHCH=CH@15	Cc1ccc(-c2ccccc2)cc1	-4.62	196	Cc1ccc(-c2ccccc2)cc1	168.25	6.73	16.161	24.302	17.568	27.491	0.646	0.972	0.703	1.1	25	13	26	14	12	20	1	0.038	0	0	12	12	13	0	0	0	0	0	0	0	0	0	0	0	48	52	0	0	0	1	12
1	2	19	1_2_19Wang	BrC[2]=CHCH=C(CH=CH@2)C[12]=CHCH=C(CH=CH@12)CH(OH)CH2CH(C[31]=C(C[33]=C(CH=CHCH=CH@33)OC@31=O)OH)C[48]=CHCH=CHCH=CH@48	O=c1oc2ccccc2c(O)c1C(CC(O)c1ccc(-c2ccc(Br)cc2)cc1)c1ccccc1	-4.45	19	O=c1oc2ccccc2c(O)c1C(CC(O)c1ccc(-c2ccc(Br)cc2)cc1)c1ccccc1	527.43	9.094	40.206	58.142	42.307	63.662	0.693	1.002	0.729	1.098	58	35	62	39	26	53	6	0.097	2	0	24	23	30	0	4	0	0	0	0	1	0	1	5	1	39.7	51.7	0	6.9	1.7	3	27
1	2	200	1_2_200Wang	CH3C#CH	C#CC	-0.41	199	C#CC	40.07	5.724	4.054	6.767	4.523	7.83	0.579	0.967	0.646	1.119	7	3	6	2	1	4	0	0	0	1	0	4	3	0	0	0	0	0	0	0	0	0	0	0	57.1	42.9	0	0	0	1	0
1	2	201	1_2_201Wang	CH3C(=CH2)C(=CH2)CH3	C=C(C)C(=C)C	-2.4	200	C=C(C)C(=C)C	82.16	5.135	8.634	15.418	9.807	18.076	0.54	0.964	0.613	1.13	16	6	15	5	2	7	1	0.067	2	0	0	10	6	0	0	0	0	0	0	0	0	0	0	0	62.5	37.5	0	0	0	2	4
1	2	202	1_2_202Wang	CH3C(=CH2)CH3	C=C(C)C	-2.33	201	C=C(C)C	56.12	4.677	6.107	11.534	7.046	13.661	0.509	0.961	0.587	1.138	12	4	11	3	1	4	0	0	1	0	0	8	4	0	0	0	0	0	0	0	0	0	0	0	66.7	33.3	0	0	0	2	2
1	2	204	1_2_204Wang	CH3C(=CHCH3)CH3	CC=C(C)C	-2.56	203	CC=C(C)C	70.15	4.677	7.634	14.418	8.807	17.076	0.509	0.961	0.587	1.138	15	5	14	4	1	5	0	0	1	0	0	10	5	0	0	0	0	0	0	0	0	0	0	0	66.7	33.3	0	0	0	3	2
1	2	205	1_2_205Wang	CH3CH3	CC	-1.36	204	CC	30.08	3.76	3.58	7.651	4.284	9.246	0.448	0.956	0.536	1.156	8	2	7	1	0	1	0	0	0	0	0	6	2	0	0	0	0	0	0	0	0	0	0	0	75	25	0	0	0	2	0
1	2	206	1_2_206Wang	CH3CH=CH2	C=CC	-1.08	205	C=CC	42.09	4.677	4.58	8.651	5.284	10.246	0.509	0.961	0.587	1.138	9	3	8	2	1	3	0	0	1	0	0	6	3	0	0	0	0	0	0	0	0	0	0	0	66.7	33.3	0	0	0	1	2
1	2	207	1_2_207Wang	CH4	C	-0.9	206	C	16.05	3.21	2.054	4.767	2.523	5.83	0.411	0.953	0.505	1.166	5	1	4	0	0	0	0	0	0	0	0	4	1	0	0	0	0	0	0	0	0	0	0	0	80	20	0	0	0	1	0
1	2	208	1_2_208Wang	CH#CH	C#C	0.29	207	C#C	26.04	6.51	2.527	3.884	2.761	4.415	0.632	0.971	0.69	1.104	4	2	3	1	1	3	0	0	0	1	0	2	2	0	0	0	0	0	0	0	0	0	0	0	50	50	0	0	0	0	0
1	2	210	1_2_210Wang	CH(CH2CH2CH2CH2CH3)(CH3)CH3	CCCCCC(C)C	-5.08	209	CCCCCC(C)C	114.26	4.395	12.741	24.952	14.853	29.737	0.49	0.96	0.571	1.144	26	8	25	7	0	7	4	0.16	0	0	0	18	8	0	0	0	0	0	0	0	0	0	0	0	69.2	30.8	0	0	0	8	0
1	2	211	1_2_211Wang	CH(CH2CH2CH2CH3)(CH2CH3)CH3	CCCCC(C)CC	-5.16	210	CCCCC(C)CC	114.26	4.395	12.741	24.952	14.853	29.737	0.49	0.96	0.571	1.144	26	8	25	7	0	7	4	0.16	0	0	0	18	8	0	0	0	0	0	0	0	0	0	0	0	69.2	30.8	0	0	0	8	0
1	2	215	1_2_215Wang	CH(CH2CH3)(CH3)CH3	CCC(C)C	-3.18	214	CCC(C)C	72.17	4.245	8.161	16.302	9.568	19.491	0.48	0.959	0.563	1.147	17	5	16	4	0	4	1	0.063	0	0	0	12	5	0	0	0	0	0	0	0	0	0	0	0	70.6	29.4	0	0	0	5	0
1	2	219	1_2_219Wang	CH(CH3)(CH3)C[11]=C(CH=CHCH=CH@11)CH3	Cc1ccccc1C(C)C	-3.76	218	Cc1ccccc1C(C)C	134.24	5.593	13.688	23.185	15.33	26.906	0.57	0.966	0.639	1.121	24	10	24	10	6	13	1	0.042	0	0	6	14	10	0	0	0	0	0	0	0	0	0	0	0	58.3	41.7	0	0	0	4	6
1	2	222	1_2_222Wang	CH(CH3)(CH3)CH3	CC(C)C	-2.55	221	CC(C)C	58.14	4.153	6.634	13.418	7.807	16.076	0.474	0.958	0.558	1.148	14	4	13	3	0	3	0	0	0	0	0	10	4	0	0	0	0	0	0	0	0	0	0	0	71.4	28.6	0	0	0	4	0
1	2	223	1_2_223Wang	CH(CH3)(CH3)CH=CH2	C=CC(C)C	-2.73	222	C=CC(C)C	70.15	4.677	7.634	14.418	8.807	17.076	0.509	0.961	0.587	1.138	15	5	14	4	1	5	1	0.071	1	0	0	10	5	0	0	0	0	0	0	0	0	0	0	0	66.7	33.3	0	0	0	3	2
1	2	224	1_2_224Wang	CH(CH(CH3)CH3)(CH2CH3)CH3	CCC(C)C(C)C	-4.28	223	CCC(C)C(C)C	100.23	4.358	11.214	22.069	13.091	26.322	0.488	0.96	0.569	1.144	23	7	22	6	0	6	2	0.091	0	0	0	16	7	0	0	0	0	0	0	0	0	0	0	0	69.6	30.4	0	0	0	7	0
1	2	225	1_2_225Wang	CH(CH(CH3)CH3)(CH3)CH3	CC(C)C(C)C	-3.65	224	CC(C)C(C)C	86.2	4.31	9.688	19.185	11.33	22.906	0.484	0.959	0.566	1.145	20	6	19	5	0	5	1	0.053	0	0	0	14	6	0	0	0	0	0	0	0	0	0	0	0	70	30	0	0	0	6	0
1	2	226	1_2_226Wang	CH(CH(CH3)CH3)(CH(CH3)CH3)CH3	CC(C)C(C)C(C)C	-4.8	225	CC(C)C(C)C(C)C	114.26	4.395	12.741	24.952	14.853	29.737	0.49	0.96	0.571	1.144	26	8	25	7	0	7	2	0.08	0	0	0	18	8	0	0	0	0	0	0	0	0	0	0	0	69.2	30.8	0	0	0	8	0
1	2	227	1_2_227Wang	ClC[2]C[3](C[4](C[5](C(C@2(C@4(Cl)Cl)Cl)(C@2(C(C@3@5Cl)=O)Cl)Cl)Cl)Cl)Cl	O=C1C2(Cl)C3(Cl)C4(Cl)C(Cl)(Cl)C5(Cl)C3(Cl)C1(Cl)C5(Cl)C24Cl	-5.26	226	O=C1C2(Cl)C3(Cl)C4(Cl)C(Cl)(Cl)C5(Cl)C3(Cl)C1(Cl)C5(Cl)C24Cl	490.6	23.362	21.624	23.982	22.841	22.725	1.03	1.142	1.088	1.082	21	21	25	25	1	26	0	0	1	0	0	0	10	0	1	0	0	0	10	0	0	10	11	10	0	47.6	0	4.8	47.6	9	1
1	2	228	1_2_228Wang	ClC[2]C[3](C[4](C[5](C(C@2(C(C@3@5Cl)(Cl)Cl)Cl)(C@2(C@4(Cl)Cl)Cl)Cl)Cl)Cl)Cl	ClC1(Cl)C2(Cl)C3(Cl)C4(Cl)C(Cl)(Cl)C5(Cl)C3(Cl)C1(Cl)C5(Cl)C24Cl	-6.8	227	ClC1(Cl)C2(Cl)C3(Cl)C4(Cl)C(Cl)(Cl)C5(Cl)C3(Cl)C1(Cl)C5(Cl)C24Cl	545.5	24.795	23.091	25.186	24.863	23.819	1.05	1.145	1.13	1.083	22	22	26	26	0	26	0	0	0	0	0	0	10	0	0	0	0	0	12	0	0	12	12	12	0	45.5	0	0	54.5	10	0
1	2	246	1_2_246Wang	ClC[2]=C(C(=C(C(=C@2Cl)Cl)C[10]=C(CH=C(CH=CH@10)Cl)Cl)Cl)Cl	Clc1ccc(-c2c(Cl)c(Cl)c(Cl)c(Cl)c2Cl)c(Cl)c1	-7.92	245	Clc1ccc(-c2c(Cl)c(Cl)c(Cl)c(Cl)c2Cl)c(Cl)c1	395.3	17.968	20.427	23.684	21.812	23.684	0.928	1.077	0.991	1.077	22	19	23	20	12	26	1	0.043	0	0	12	3	12	0	0	0	0	0	7	0	0	7	7	7	13.6	54.5	0	0	31.8	0	12
1	2	256	1_2_256Wang	ClC[2]=C(C(=C(CH=C@2Cl)Cl)OH)Cl	Oc1c(Cl)cc(Cl)c(Cl)c1Cl	-3.1	255	Oc1c(Cl)cc(Cl)c(Cl)c1Cl	231.88	17.837	11.605	14.273	12.17	14.231	0.893	1.098	0.936	1.095	13	11	13	11	6	14	0	0	0	0	6	2	6	0	1	0	0	0	4	0	0	4	5	4	15.4	46.2	0	7.7	30.8	0	6
1	2	260	1_2_260Wang	ClC[2]=C(C(=CHC(=C@2Cl)C[10]=C(CH=C(CH=CH@10)Cl)Cl)Cl)Cl	Clc1ccc(-c2cc(Cl)c(Cl)c(Cl)c2Cl)c(Cl)c1	-7.39	259	Clc1ccc(-c2cc(Cl)c(Cl)c(Cl)c2Cl)c(Cl)c1	360.86	16.403	19.599	23.36	20.954	23.74	0.891	1.062	0.952	1.079	22	18	23	19	12	25	1	0.043	0	0	12	4	12	0	0	0	0	0	6	0	0	6	6	6	18.2	54.5	0	0	27.3	0	12
1	2	266	1_2_266Wang	ClC[2]=C(C(=CHC(=C@2Cl)OH)Cl)Cl	Oc1cc(Cl)c(Cl)c(Cl)c1Cl	-3.15	265	Oc1cc(Cl)c(Cl)c(Cl)c1Cl	231.88	17.837	11.605	14.273	12.17	14.231	0.893	1.098	0.936	1.095	13	11	13	11	6	14	0	0	0	0	6	2	6	0	1	0	0	0	4	0	0	4	5	4	15.4	46.2	0	7.7	30.8	0	6
1	2	267	1_2_267Wang	ClC[2]=C(C(=CHC(=CH@2)Cl)Cl)C[12]=C(CH=C(CH=C@12Cl)Cl)Cl	Clc1cc(Cl)c(-c2c(Cl)cc(Cl)cc2Cl)c(Cl)c1	-8.71	266	Clc1cc(Cl)c(-c2c(Cl)cc(Cl)cc2Cl)c(Cl)c1	360.86	16.403	19.599	23.36	20.954	23.74	0.891	1.062	0.952	1.079	22	18	23	19	12	25	1	0.043	0	0	12	4	12	0	0	0	0	0	6	0	0	6	6	6	18.2	54.5	0	0	27.3	0	12
1	2	274	1_2_274Wang	ClC[2]=C(C(=CHCH=C@2Cl)C[11]=C(CH=C(CH=CH@11)Cl)Cl)Cl	Clc1ccc(-c2ccc(Cl)c(Cl)c2Cl)c(Cl)c1	-7.8	273	Clc1ccc(-c2ccc(Cl)c(Cl)c2Cl)c(Cl)c1	326.42	14.837	18.772	23.037	20.097	23.796	0.853	1.047	0.913	1.082	22	17	23	18	12	24	1	0.043	0	0	12	5	12	0	0	0	0	0	5	0	0	5	5	5	22.7	54.5	0	0	22.7	0	12
1	2	278	1_2_278Wang	ClC[2]=C(C(=CHCH=C@2Cl)OH)Cl	Oc1ccc(Cl)c(Cl)c1Cl	-2.67	277	Oc1ccc(Cl)c(Cl)c1Cl	197.44	15.188	10.778	13.949	11.312	14.287	0.829	1.073	0.87	1.099	13	10	13	10	6	13	0	0	0	0	6	3	6	0	1	0	0	0	3	0	0	3	4	3	23.1	46.2	0	7.7	23.1	0	6
1	2	281	1_2_281Wang	ClC[2]=C(C(=CHCH=CH@2)Cl)C[12]=CHCH=C(CH=CH@12)Cl	Clc1ccc(-c2c(Cl)cccc2Cl)cc1	-6.14	280	Clc1ccc(-c2c(Cl)cccc2Cl)cc1	257.54	11.706	17.117	22.389	18.381	23.908	0.778	1.018	0.835	1.087	22	15	23	16	12	22	1	0.043	0	0	12	7	12	0	0	0	0	0	3	0	0	3	3	3	31.8	54.5	0	0	13.6	0	12
1	2	285	1_2_285Wang	ClC[2]=C(C(=CHCH=CH@2)Cl)OH	Oc1c(Cl)cccc1Cl	-1.79	284	Oc1c(Cl)cccc1Cl	163	12.538	9.95	13.626	10.455	14.343	0.765	1.048	0.804	1.103	13	9	13	9	6	12	0	0	0	0	6	4	6	0	1	0	0	0	2	0	0	2	3	2	30.8	46.2	0	7.7	15.4	0	6
1	2	28	1_2_28Wang	BrC[2]=C(NHC(N(C@2=O)CH(CH2CH3)CH3)=O)CH3	CCC(C)n1c(=O)[nH]c(C)c(Br)c1=O	-2.52	28	CCC(C)n1c(=O)[nH]c(C)c(Br)c1=O	261.14	9.672	16.658	27.389	17.841	30.748	0.617	1.014	0.661	1.139	27	14	27	14	3	17	2	0.074	3	0	0	13	9	2	2	0	0	0	0	1	0	1	5	1	48.1	33.3	7.4	7.4	3.7	5	4
1	2	291	1_2_291Wang	ClC[2]=C(CH=C(C(=C@2C[9]=C(C(=CHCH=CH@9)Cl)Cl)Cl)Cl)Cl	Clc1cccc(-c2c(Cl)c(Cl)cc(Cl)c2Cl)c1Cl	-8.6	290	Clc1cccc(-c2c(Cl)c(Cl)cc(Cl)c2Cl)c1Cl	360.86	16.403	19.599	23.36	20.954	23.74	0.891	1.062	0.952	1.079	22	18	23	19	12	25	1	0.043	0	0	12	4	12	0	0	0	0	0	6	0	0	6	6	6	18.2	54.5	0	0	27.3	0	12
1	2	293	1_2_293Wang	ClC[2]=C(CH=C(C(=C@2OH)Cl)Cl)Cl	Oc1c(Cl)c(Cl)cc(Cl)c1Cl	-3.37	292	Oc1c(Cl)c(Cl)cc(Cl)c1Cl	231.88	17.837	11.605	14.273	12.17	14.231	0.893	1.098	0.936	1.095	13	11	13	11	6	14	0	0	0	0	6	2	6	0	1	0	0	0	4	0	0	4	5	4	15.4	46.2	0	7.7	30.8	0	6
1	2	298	1_2_298Wang	ClC[2]=C(CH=C(C(=CH@2)Cl)Cl)Cl	Clc1cc(Cl)c(Cl)cc1Cl	-5.56	297	Clc1cc(Cl)c(Cl)cc1Cl	215.88	17.99	10.89	12.946	11.716	13.022	0.908	1.079	0.976	1.085	12	10	12	10	6	13	0	0	0	0	6	2	6	0	0	0	0	0	4	0	0	4	4	4	16.7	50	0	0	33.3	0	6
1	2	299	1_2_299Wang	ClC[2]=C(CH=C(C(=CH@2)Cl)C(=[S=N]CHCl)OP(=O)(OCH3)OCH3)Cl	COP(=O)(OC)OC(=CCl)c1cc(Cl)c(Cl)cc1Cl	-4.52	298	COP(=O)(OC)OC(=CCl)c1cc(Cl)c(Cl)cc1Cl	365.96	13.07	20.781	29.764	22.261	31.244	0.742	1.063	0.795	1.116	28	19	28	19	8	24	5	0.179	2	0	6	9	10	0	4	1	0	0	4	0	0	5	9	4	32.1	35.7	0	14.3	14.3	2	8
1	2	303	1_2_303Wang	ClC[2]=C(CH=C(C(=CH@2)Cl)OP(=S)(OCH2CH3)CH2CH3)Cl	CCOP(=S)(CC)Oc1cc(Cl)c(Cl)cc1Cl	-5.75	302	CCOP(=S)(CC)Oc1cc(Cl)c(Cl)cc1Cl	333.61	11.504	20.237	29.746	22.903	32.216	0.698	1.026	0.79	1.111	29	17	29	17	7	21	5	0.172	1	0	6	12	10	0	2	1	1	0	3	0	0	5	7	3	41.4	34.5	0	6.9	10.3	4	6
1	2	30	1_2_30Wang	BrC(=CH2)CH2C[9](C(NHC(NHC@9=O)=O)=O)CH(CH2CH3)CH3	C=C(Br)CC1(C(C)CC)C(=O)NC(=O)NC1=O	-2.65	30	C=C(Br)CC1(C(C)CC)C(=O)NC(=O)NC1=O	303.18	9.474	19.9	32.6	21.057	36.373	0.622	1.019	0.658	1.137	32	17	32	17	4	21	4	0.125	4	0	0	15	11	2	3	0	0	0	0	1	0	1	6	1	46.9	34.4	6.3	9.4	3.1	6	5
1	2	315	1_2_315Wang	ClC[2]=C(CH=C(CH=C@2OH)Cl)Cl	Oc1cc(Cl)cc(Cl)c1Cl	-2.67	314	Oc1cc(Cl)cc(Cl)c1Cl	197.44	15.188	10.778	13.949	11.312	14.287	0.829	1.073	0.87	1.099	13	10	13	10	6	13	0	0	0	0	6	3	6	0	1	0	0	0	3	0	0	3	4	3	23.1	46.2	0	7.7	23.1	0	6
1	2	316	1_2_316Wang	ClC[2]=C(CH=C(CH=CH@2)C[11](NHC(C[15]=C@11CH=CHCH=CH@15)=O)OH)S(=O)(=O)NH2	NS(=O)(=O)c1cc(C2(O)NC(=O)c3ccccc32)ccc1Cl	-3.45	315	NS(=O)(=O)c1cc(C2(O)NC(=O)c3ccccc32)ccc1Cl	338.79	10.266	23.551	34.331	24.142	36.774	0.714	1.04	0.732	1.114	33	22	35	24	15	33	2	0.057	3	0	12	11	14	2	4	0	1	0	1	0	0	2	8	1	33.3	42.4	6.1	12.1	3	1	13
1	2	321	1_2_321Wang	ClC[2]=C(CH=C(CH=CH@2)C(=O)NHN[15]CH(CH2C[21]=C@15CH=CHCH=CH@21)CH3)S(=O)(=O)NH2	CC1Cc2ccccc2N1NC(=O)c1ccc(Cl)c(S(N)(=O)=O)c1	-3.59	320	CC1Cc2ccccc2N1NC(=O)c1ccc(Cl)c(S(N)(=O)=O)c1	365.87	9.147	26.911	40.873	28.216	44.894	0.673	1.022	0.705	1.122	40	24	42	26	15	35	3	0.071	3	0	12	16	16	3	3	0	1	0	1	0	0	2	8	1	40	40	7.5	7.5	2.5	3	13
1	2	325	1_2_325Wang	ClC[2]=C(CH=CHC(=C@2C[10]=C(CH=C(CH=CH@10)Cl)Cl)Cl)Cl	Clc1ccc(-c2c(Cl)ccc(Cl)c2Cl)c(Cl)c1	-7.43	324	Clc1ccc(-c2c(Cl)ccc(Cl)c2Cl)c(Cl)c1	326.42	14.837	18.772	23.037	20.097	23.796	0.853	1.047	0.913	1.082	22	17	23	18	12	24	1	0.043	0	0	12	5	12	0	0	0	0	0	5	0	0	5	5	5	22.7	54.5	0	0	22.7	0	12
1	2	328	1_2_328Wang	ClC[2]=C(CH=CHC(=C@2OH)Cl)Cl	Oc1c(Cl)ccc(Cl)c1Cl	-2.64	327	Oc1c(Cl)ccc(Cl)c1Cl	197.44	15.188	10.778	13.949	11.312	14.287	0.829	1.073	0.87	1.099	13	10	13	10	6	13	0	0	0	0	6	3	6	0	1	0	0	0	3	0	0	3	4	3	23.1	46.2	0	7.7	23.1	0	6
1	2	32	1_2_32Wang	BrC(=CHC[5]HC(CH@5C(=O)OCH(C[15]=CHC(=CHCH=CH@15)OC[26]=CHCH=CHCH=CH@26)C#N)(CH3)CH3)Br	CC1(C)C(C=C(Br)Br)C1C(=O)OC(C#N)c1cccc(Oc2ccccc2)c1	-8.4	32	CC1(C)C(C=C(Br)Br)C1C(=O)OC(C#N)c1cccc(Oc2ccccc2)c1	505.22	10.749	32.484	47.378	34.688	51.962	0.691	1.008	0.738	1.106	47	28	49	30	15	40	7	0.143	2	1	12	19	22	1	3	0	0	0	0	2	0	2	6	2	40.4	46.8	2.1	6.4	4.3	6	15
1	2	338	1_2_338Wang	ClC[2]=C(CH=CHC(=CH@2)Cl)C[12](OCH(CH2O@12)CH2CH2CH3)CH2N[33]N=CHN=CH@33	CCCC1COC(Cn2cncn2)(c2ccc(Cl)cc2Cl)O1	-3.49	337	CCCC1COC(Cn2cncn2)(c2ccc(Cl)cc2Cl)O1	342.25	8.776	25.363	39.676	26.733	44.123	0.65	1.017	0.685	1.131	39	22	41	24	11	29.5	5	0.122	0	0	11	17	15	3	2	0	0	0	2	0	0	2	7	2	43.6	38.5	7.7	5.1	5.1	7	8
1	2	33	1_2_33Wang	BrC(Cl)(Cl)CH(Br)OP(=O)(OCH3)OCH3	COP(=O)(OC)OC(Br)C(Cl)(Cl)Br	-2.28	33	COP(=O)(OC)OC(Br)C(Cl)(Cl)Br	380.78	19.039	14.649	21.691	16.489	22.624	0.732	1.085	0.824	1.131	20	13	19	12	1	13	4	0.211	1	0	0	7	4	0	4	1	0	0	2	2	0	5	9	4	35	20	0	20	20	4	0
1	2	349	1_2_349Wang	ClC[2]=C(CH=CHC(=CH@2)NHC(=O)N(CH3)CH3)CH3	Cc1ccc(NC(=O)N(C)C)cc1Cl	-3.46	348	Cc1ccc(NC(=O)N(C)C)cc1Cl	212.7	7.878	16.746	27.156	17.892	30.641	0.62	1.006	0.663	1.135	27	14	27	14	7	18	1	0.037	1	0	6	13	10	2	1	0	0	0	1	0	0	1	4	1	48.1	37	7.4	3.7	3.7	3	7
1	2	351	1_2_351Wang	ClC[2]=C(CH=CHC(=CH@2)NHC(=O)N(CH3)CH3)N[24]N=C(OC@24=O)C(CH3)(CH3)CH3	CN(C)C(=O)Nc1ccc(-n2nc(C(C)(C)C)oc2=O)c(Cl)c1	-4.33	350	CN(C)C(=O)Nc1ccc(-n2nc(C(C)(C)C)oc2=O)c(Cl)c1	338.83	8.067	26.272	42.782	27.335	47.887	0.626	1.019	0.651	1.14	42	23	43	24	9	30	3	0.07	3	0	6	19	15	4	3	0	0	0	1	0	0	1	8	1	45.2	35.7	9.5	7.1	2.4	6	9
1	2	352	1_2_352Wang	ClC[2]=C(CH=CHC(=CH@2)NHC(=O)N(CH3)CH3)OCH3	COc1ccc(NC(=O)N(C)C)cc1Cl	-2.56	351	COc1ccc(NC(=O)N(C)C)cc1Cl	228.7	8.168	17.461	28.484	18.347	31.851	0.624	1.017	0.655	1.138	28	15	28	15	7	19	2	0.071	1	0	6	13	10	2	2	0	0	0	1	0	0	1	5	1	46.4	35.7	7.1	7.1	3.6	3	7
1	2	354	1_2_354Wang	ClC[2]=C(CH=CHC(=CH@2)OH)Cl	Oc1ccc(Cl)c(Cl)c1	-1.25	353	Oc1ccc(Cl)c(Cl)c1	163	12.538	9.95	13.626	10.455	14.343	0.765	1.048	0.804	1.103	13	9	13	9	6	12	0	0	0	0	6	4	6	0	1	0	0	0	2	0	0	2	3	2	30.8	46.2	0	7.7	15.4	0	6
1	2	356	1_2_356Wang	ClC[2]=C(CH=CHCH=C@2C[11]=C(CH=C(C(=CH@11)Cl)Cl)Cl)Cl	Clc1cc(Cl)c(-c2cccc(Cl)c2Cl)cc1Cl	-7.21	355	Clc1cc(Cl)c(-c2cccc(Cl)c2Cl)cc1Cl	326.42	14.837	18.772	23.037	20.097	23.796	0.853	1.047	0.913	1.082	22	17	23	18	12	24	1	0.043	0	0	12	5	12	0	0	0	0	0	5	0	0	5	5	5	22.7	54.5	0	0	22.7	0	12
1	2	360	1_2_360Wang	ClC[2]=C(CH=CHCH=C@2OH)Cl	Oc1cccc(Cl)c1Cl	-1.3	359	Oc1cccc(Cl)c1Cl	163	12.538	9.95	13.626	10.455	14.343	0.765	1.048	0.804	1.103	13	9	13	9	6	12	0	0	0	0	6	4	6	0	1	0	0	0	2	0	0	2	3	2	30.8	46.2	0	7.7	15.4	0	6
1	2	367	1_2_367Wang	ClC[2]=C(CH=CHCH=CH@2)CH2N[15]OCH2C(C@15=O)(CH3)CH3	CC1(C)CON(Cc2ccccc2Cl)C1=O	-2.34	366	CC1(C)CON(Cc2ccccc2Cl)C1=O	239.72	7.991	18.966	30.265	20.102	33.768	0.632	1.009	0.67	1.126	30	16	31	17	7	21	2	0.065	1	0	6	14	12	1	2	0	0	0	1	0	0	1	4	1	46.7	40	3.3	6.7	3.3	5	7
1	2	375	1_2_375Wang	ClC[2]=C(CH=CHCH=CH@2)OCH3	COc1ccccc1Cl	-2.46	374	COc1ccccc1Cl	142.59	8.912	10.65	16.185	11.358	17.814	0.666	1.012	0.71	1.113	16	9	16	9	6	12	1	0.063	0	0	6	7	7	0	1	0	0	0	1	0	0	1	2	1	43.8	43.8	0	6.3	6.3	1	6
1	2	382	1_2_382Wang	ClC[2]=CHC[5]=C(CH=CH@2)N(C(O@5)=O)CH2SP(=S)(OCH2CH3)OCH2CH3	CCOP(=S)(OCC)SCn1c(=O)oc2cc(Cl)ccc21	-5.23	381	CCOP(=S)(OCC)SCn1c(=O)oc2cc(Cl)ccc21	367.84	10.218	24.22	36.931	26.75	40.165	0.673	1.026	0.743	1.116	36	21	37	22	8	27	7	0.189	2	0	6	15	12	1	4	1	2	0	1	0	0	4	9	1	41.7	33.3	2.8	11.1	2.8	5	7
1	2	383	1_2_383Wang	ClC[2]=CHC[5]=C(CH=CH@2)NHC(C[14]=C(N=CHCH=CH@14)N@5CH2CH3)=O	CCN1c2cc(Cl)ccc2NC(=O)c2cccnc21	-5.36	382	CCN1c2cc(Cl)ccc2NC(=O)c2cccnc21	273.74	8.83	21.241	31.374	22.137	34.724	0.685	1.012	0.714	1.12	31	19	33	21	13	28	1	0.03	1	0	12	12	14	3	1	0	0	0	1	0	0	1	5	1	38.7	45.2	9.7	3.2	3.2	2	12
[truncated: 2,156 more rows]
[truncated: 1,480 more columns]
