# Supplementary material for: Improved understanding of aqueous solubility modeling through topological data analysis
Source: J Cheminform. 2018 Nov 20;10:54. doi: 10.1186/s13321-018-0308-5 (PMC6755597; doi:10.1186/s13321-018-0308-5)
Supplement: Supplementary file 2 — Additional file 2. The pairwise distance matrix of the zero-dimensional persistence diagrams. [file 13321_2018_308_MOESM2_ESM.csv]

0	2.5067	7.0859	6.9467	6.1465	1.2222	7.0859	4.739	5.6082	6.2901	6.1037	6.5792	5.449	5.508	6.0578	6.5274	7.0859	7.0859	6.9414	7.0859	7.0859	7.0859	6.9391	6.9662	6.9634	6.9791	6.9726	7.0859	7.0859	7.0859	7.0859	7.0859	6.1077	5.4409	3.1841	4.1277	4.9838	5.7539	6.4006	7.0859	6.8697	7.0859	4.8705	6.5718	6.3536	5.8907	5.9923	4.2982	4.5138	5.2248
2.5067	0	5.9155	5.6316	4.3631	1.3286	6.05	2.6355	3.656	4.5743	4.2238	4.9378	3.413	3.4815	4.1383	4.8935	5.8998	6.05	5.5995	5.8804	5.8871	6.05	5.5221	5.6589	5.6482	5.667	5.6472	6.05	6.05	6.05	6.05	5.9434	4.2896	3.4147	0.79535	1.9188	2.9386	3.906	4.7091	5.9554	5.3013	6.05	2.6888	4.9332	4.6444	4.0963	4.2223	2.2581	2.5092	3.3219
7.0859	5.9155	0	0.52703	2.2386	6.5381	2.2232	3.9541	3.0422	1.9766	2.4152	1.6476	3.3136	3.2361	2.5462	1.5833	0.46522	0.98251	0.58627	0.4348	0.68569	1.6379	0.78845	0.52653	0.52197	0.5379	0.5495	2.5127	1.059	1.6756	2.7005	0.59729	2.3521	3.3093	5.2591	4.4869	3.6855	2.7478	1.752	0.53295	0.9792	1.5756	4.0138	1.5996	1.9199	2.4836	2.3561	4.1334	3.9478	3.2042
6.9467	5.6316	0.52703	0	1.9082	6.294	2.3765	3.6157	2.7083	1.6502	2.0879	1.3231	2.9809	2.9034	2.2162	1.2587	0.72512	1.3072	0.34386	0.59422	0.62207	1.8306	0.71147	0.40924	0.12198	0.22256	0.25123	2.5847	1.3854	1.8683	2.7613	0.69335	2.0221	2.9731	4.9565	4.1612	3.3483	2.4159	1.4276	0.705	0.64763	1.7683	3.6718	1.2704	1.5956	2.1519	2.0258	3.8014	3.6128	2.8629
6.1465	4.3631	2.2386	1.9082	0	5.2941	3.8466	1.9581	0.86117	0.31606	0.66005	0.67004	1.1798	1.1055	0.42193	0.726	2.5434	3.139	1.797	2.385	2.4501	3.4091	1.496	1.9702	2.0085	2.0905	2.0237	3.9377	3.2041	3.4391	4.0024	2.1574	0.17116	1.5243	3.6299	2.6694	1.6566	0.53303	0.57045	2.5091	1.3177	3.3662	1.9192	0.72184	0.39474	0.27205	0.15437	2.2933	2.0365	1.1021
1.2222	1.3286	6.5381	6.294	5.2941	0	6.5397	3.7742	4.6843	5.4544	5.2041	5.7755	4.5285	4.5913	5.1619	5.7313	6.5181	6.5397	6.2844	6.5228	6.5161	6.5397	6.2216	6.3201	6.3106	6.3191	6.3034	6.5397	6.5397	6.5397	6.5397	6.5397	5.2417	4.5468	2.0885	3.1258	4.0446	4.8747	5.5686	6.5397	6.0926	6.5397	3.8705	5.7605	5.5041	5.0306	5.1403	3.3793	3.6059	4.3356
7.0859	6.05	2.2232	2.3765	3.8466	6.5397	0	4.8106	4.3273	3.6533	4.0168	3.4445	4.559	4.5231	4.1632	3.3705	1.7994	1.2625	2.5289	1.9304	1.9048	0.6202	2.8401	2.3212	2.2661	2.1811	2.2337	0.45571	1.1739	0.58251	0.74577	2.2463	3.9663	4.4906	5.5846	5.0937	4.6182	4.1175	3.4701	1.8088	2.9935	0.68253	4.948	3.363	3.6256	3.9001	3.8423	4.7346	4.629	4.2035
4.739	2.6355	3.9541	3.6157	1.9581	3.7742	4.8106	0	1.1441	2.2355	1.8115	2.5899	0.81114	0.88509	1.6628	2.5963	4.1543	4.6257	3.5444	4.0001	4.087	4.739	3.3074	3.6749	3.6859	3.7514	3.6921	4.8106	4.65	4.712	4.8106	3.8956	1.8625	1.4468	1.8777	0.77339	0.32954	1.4544	2.4522	4.1313	3.077	4.7214	0.7619	2.615	2.3049	1.6984	1.8356	0.48485	0.4069	0.86848
5.6082	3.656	3.0422	2.7083	0.86117	4.6843	4.3273	1.1441	0	1.1615	0.71574	1.5147	0.44766	0.37538	0.53958	1.5699	3.2877	3.7974	2.6175	3.1286	3.2069	4.0394	2.3226	2.7701	2.8036	2.8785	2.8089	4.3442	3.8495	4.0259	4.3442	2.9639	0.75751	1.5057	2.9334	1.893	0.81896	0.32814	1.4134	3.2714	2.1289	3.9965	1.0762	1.5657	1.2402	0.59629	0.74781	1.5034	1.2394	0.42584
6.2901	4.5743	1.9766	1.6502	0.31606	5.4544	3.6533	2.2355	1.1615	0	0.71599	0.37912	1.4737	1.3994	0.63383	0.41497	2.3258	2.9164	1.5144	2.1707	2.2295	3.197	1.206	1.7123	1.7552	1.8425	1.7817	3.7742	2.9804	3.2312	3.8064	1.8917	0.42238	1.5095	3.839	2.902	1.9366	0.84257	0.25719	2.2739	1.0299	3.1501	2.2123	0.41081	0.4079	0.57551	0.43053	2.544	2.2969	1.3937
6.1037	4.2238	2.4152	2.0879	0.66005	5.2041	4.0168	1.8115	0.71574	0.71599	0	0.80753	1.0314	0.95721	0.57189	0.86427	2.7588	3.3309	1.9574	2.5997	2.6654	3.5882	1.6506	2.1499	2.1918	2.2779	2.2158	4.0932	3.3915	3.5988	4.0996	2.331	0.6813	1.0869	3.4986	2.5092	1.5031	0.61276	0.7158	2.7066	1.4741	3.5453	1.7715	0.86012	0.53152	0.66697	0.68355	2.1407	1.8881	0.9515
6.5792	4.9378	1.6476	1.3231	0.67004	5.7755	3.4445	2.5899	1.5147	0.37912	0.80753	0	1.8261	1.7519	0.98762	0.28186	2.0003	2.6267	1.1762	1.8574	1.9012	2.9718	0.86439	1.3851	1.4301	1.5197	1.4616	3.6069	2.705	3.0045	3.7414	1.5603	0.77648	1.8397	4.2046	3.2746	2.2976	1.1962	0.41576	1.957	0.67984	2.9183	2.5656	0.15085	0.30443	0.92922	0.78456	2.9087	2.6574	1.7462
5.449	3.413	3.3136	2.9809	1.1798	4.5285	4.559	0.81114	0.44766	1.4737	1.0314	1.8261	0	0.21209	0.86822	1.8592	3.5777	4.0979	2.8938	3.4185	3.4945	4.3254	2.6117	3.043	3.0789	3.1581	3.0881	4.559	4.1426	4.2839	4.559	3.2351	1.0822	1.2173	2.6638	1.5798	0.48966	0.65386	1.72	3.5697	2.4057	4.2825	0.74431	1.8738	1.5523	0.92493	1.0703	1.1817	0.93663	0.48788
5.508	3.4815	3.2361	2.9034	1.1055	4.5913	4.5231	0.88509	0.37538	1.3994	0.95721	1.7519	0.21209	0	0.79401	1.785	3.4999	4.0173	2.818	3.3408	3.4167	4.2449	2.5371	2.9655	3.0013	3.0805	3.0105	4.5231	4.0621	4.2112	4.5231	3.1603	1.0079	1.3129	2.7342	1.6528	0.56393	0.57963	1.6457	3.492	2.3281	4.202	0.81859	1.7995	1.4781	0.85072	0.99609	1.255	0.99547	0.42854
6.0578	4.1383	2.5462	2.2162	0.42193	5.1619	4.1632	1.6628	0.53958	0.63383	0.57189	0.98762	0.86822	0.79401	0	1.0434	2.8916	3.4902	2.1087	2.736	2.7954	3.7615	1.8092	2.2782	2.3211	2.4082	2.3472	4.2234	3.558	3.7819	4.2356	2.4657	0.28355	1.3089	3.4103	2.4053	1.3505	0.38348	0.88762	2.8394	1.6305	3.7186	1.6099	1.0392	0.71251	0.41489	0.44525	2.0172	1.7541	0.83664
6.5274	4.8935	1.5833	1.2587	0.726	5.7313	3.3705	2.5963	1.5699	0.41497	0.86427	0.28186	1.8592	1.785	1.0434	0	1.9361	2.5638	1.112	1.7927	1.8371	2.9007	0.80035	1.3208	1.3657	1.4552	1.3971	3.5302	2.6402	2.9326	3.6265	1.4963	0.83258	1.8746	4.1656	3.2478	2.3156	1.2518	0.46814	1.8924	0.61601	2.8487	2.5938	0.35836	0.39732	0.9849	0.84058	2.8946	2.6501	1.7795
7.0859	5.8998	0.46522	0.72512	2.5434	6.5181	1.7994	4.1543	3.2877	2.3258	2.7588	2.0003	3.5777	3.4999	2.8916	1.9361	0	0.68498	0.88195	0.34445	0.24331	1.1975	1.1855	0.65377	0.60682	0.50943	0.56396	2.0541	0.70839	1.2352	2.2353	0.65131	2.66	3.5552	5.2826	4.636	3.885	3.0227	2.1044	0.71204	1.3643	1.1352	4.2232	1.9496	2.2718	2.7622	2.6556	4.2967	4.1203	3.3918
7.0859	6.05	0.98251	1.3072	3.139	6.5397	1.2625	4.6257	3.7974	2.9164	3.3309	2.6267	4.0979	4.0173	3.4902	2.5638	0.68498	0	1.453	0.7744	0.9251	0.72074	1.7644	1.2452	1.2004	1.1111	1.1695	1.6462	0.16989	0.72681	1.9273	1.0689	3.2626	4.065	5.582	5.0322	4.3633	3.5401	2.73	0.67442	1.9479	0.64413	4.7166	2.5679	2.8977	3.2853	3.1924	4.6812	4.5426	3.8561
6.9414	5.5995	0.58627	0.34386	1.797	6.2844	2.5289	3.5444	2.6175	1.5144	1.9574	1.1762	2.8938	2.818	2.1087	1.112	0.88195	1.453	0	0.75106	0.77897	1.9853	0.61361	0.33564	0.38115	0.38037	0.38819	2.7345	1.5384	2.023	2.9088	0.53935	1.9076	2.8925	4.9041	4.1067	3.2828	2.3132	1.2802	0.86162	0.50121	1.923	3.5928	1.1168	1.4467	2.0478	1.9133	3.7469	3.5536	2.7839
7.0859	5.8804	0.4348	0.59422	2.385	6.5228	1.9304	4.0001	3.1286	2.1707	2.5997	1.8574	3.4185	3.3408	2.736	1.7927	0.34445	0.7744	0.75106	0	0.48899	1.3317	1.0546	0.52288	0.47592	0.37854	0.43306	2.1921	0.84764	1.3694	2.3741	0.5428	2.5011	3.396	5.2206	4.5287	3.7323	2.8635	1.9624	0.65562	1.2335	1.2693	4.0623	1.8137	2.1312	2.603	2.4964	4.188	4.0028	3.2489
7.0859	5.8871	0.68569	0.62207	2.4501	6.5161	1.9048	4.087	3.2069	2.2295	2.6654	1.9012	3.4945	3.4167	2.7954	1.8371	0.24331	0.9251	0.77897	0.48899	0	1.3018	1.0822	0.55053	0.50356	0.53116	0.64852	2.1572	0.92919	1.3395	2.3411	0.54842	2.5683	3.4719	5.2542	4.5965	3.8158	2.9382	2.0053	0.95056	1.2614	1.2394	4.1477	1.8499	2.1727	2.6772	2.568	4.2565	4.0743	3.3337
7.0859	6.05	1.6379	1.8306	3.4091	6.5397	0.6202	4.739	4.0394	3.197	3.5882	2.9718	4.3254	4.2449	3.7615	2.9007	1.1975	0.72074	1.9853	1.3317	1.3018	0	2.2986	1.7667	1.7204	1.63	1.6837	0.94721	0.63209	0.43702	1.231	1.6682	3.5355	4.2776	5.5846	5.0937	4.5192	3.7821	3.0163	1.2312	2.4669	0.50116	4.9226	2.9099	3.1876	3.5219	3.4356	4.7346	4.6174	4.0341
6.9391	5.5221	0.78845	0.71147	1.496	6.2216	2.8401	3.3074	2.3226	1.206	1.6506	0.86439	2.6117	2.5371	1.8092	0.80035	1.1855	1.7644	0.61361	1.0546	1.0822	2.2986	0	0.53226	0.70979	0.73333	0.73998	3.0205	1.8455	2.3362	3.1711	0.7402	1.6055	2.6262	4.8094	3.9309	3.0363	2.0147	0.96833	1.1662	0.72247	2.2362	3.3414	0.81163	1.1355	1.7489	1.6118	3.5884	3.3497	2.5301
6.9662	5.6589	0.52653	0.40924	1.9702	6.3201	2.3212	3.6749	2.7701	1.7123	2.1499	1.3851	3.043	2.9655	2.2782	1.3208	0.65377	1.2452	0.33564	0.52288	0.55053	1.7667	0.53226	0	0.3756	0.49496	0.49003	2.5342	1.321	1.8044	2.7137	0.61873	2.0842	3.0302	4.9966	4.2141	3.403	2.4779	1.4896	0.64323	0.72229	1.7044	3.7356	1.3388	1.6576	2.214	2.0879	3.8542	3.6656	2.9223
6.9634	5.6482	0.52197	0.12198	2.0085	6.3106	2.2661	3.6859	2.8036	1.7552	2.1918	1.4301	3.0789	3.0013	2.3211	1.3657	0.60682	1.2004	0.38115	0.47592	0.50356	1.7204	0.70979	0.3756	0	0.15387	0.22192	2.4775	1.2754	1.7581	2.6562	0.68223	2.1231	3.0623	4.9819	4.2094	3.4134	2.5146	1.5347	0.58756	0.76928	1.6581	3.7464	1.3847	1.7028	2.251	2.1265	3.8559	3.6703	2.9309
6.9791	5.667	0.5379	0.22256	2.0905	6.3191	2.1811	3.7514	2.8785	1.8425	2.2779	1.5197	3.1581	3.0805	2.4082	1.4552	0.50943	1.1111	0.38037	0.37854	0.53116	1.63	0.73333	0.49496	0.15387	0	0.13289	2.3871	1.1852	1.6677	2.5686	0.68337	2.2058	3.1389	5.0032	4.2507	3.4779	2.5948	1.6244	0.49091	0.86517	1.5677	3.8132	1.4754	1.7926	2.3315	2.2088	3.9035	3.7217	2.9886
6.9726	5.6472	0.5495	0.25123	2.0237	6.3034	2.2337	3.6921	2.8089	1.7817	2.2158	1.4616	3.0881	3.0105	2.3472	1.3971	0.56396	1.1695	0.38819	0.43306	0.64852	1.6837	0.73998	0.49003	0.22192	0.13289	0	2.4249	1.2434	1.7214	2.6061	0.69321	2.1399	3.068	4.9766	4.2082	3.4193	2.526	1.5664	0.54534	0.81026	1.6214	3.7541	1.4185	1.7348	2.263	2.1423	3.8546	3.669	2.9318
7.0859	6.05	2.5127	2.5847	3.9377	6.5397	0.45571	4.8106	4.3442	3.7742	4.0932	3.6069	4.559	4.5231	4.2234	3.5302	2.0541	1.6462	2.7345	2.1921	2.1572	0.94721	3.0205	2.5342	2.4775	2.3871	2.4249	0	1.5594	0.93413	0.30435	2.5485	4.0217	4.499	5.5846	5.0937	4.6182	4.1408	3.5939	2.1139	3.1691	1.0193	4.948	3.5241	3.7238	3.9661	3.9083	4.7346	4.629	4.2035
7.0859	6.05	1.059	1.3854	3.2041	6.5397	1.1739	4.65	3.8495	2.9804	3.3915	2.705	4.1426	4.0621	3.558	2.6402	0.70839	0.16989	1.5384	0.84764	0.92919	0.63209	1.8455	1.321	1.2754	1.1852	1.2434	1.5594	0	0.63816	1.8406	1.1493	3.3318	4.1036	5.583	5.0397	4.3926	3.5864	2.8096	0.74882	2.0325	0.55548	4.7542	2.6542	2.9778	3.3287	3.239	4.6861	4.549	3.879
7.0859	6.05	1.6756	1.8683	3.4391	6.5397	0.58251	4.712	4.0259	3.2312	3.5988	3.0045	4.2839	4.2112	3.7819	2.9326	1.2352	0.72681	2.023	1.3694	1.3395	0.43702	2.3362	1.8044	1.7581	1.6677	1.7214	0.93413	0.63816	0	1.217	1.705	3.5593	4.2267	5.5846	5.0806	4.4816	3.7812	3.0491	1.2661	2.5046	0.16813	4.8726	2.9413	3.2143	3.5272	3.4505	4.7219	4.5956	3.987
7.0859	6.05	2.7005	2.7613	4.0024	6.5397	0.74577	4.8106	4.3442	3.8064	4.0996	3.7414	4.559	4.5231	4.2356	3.6265	2.2353	1.9273	2.9088	2.3741	2.3411	1.231	3.1711	2.7137	2.6562	2.5686	2.6061	0.30435	1.8406	1.217	0	2.7433	4.0643	4.5005	5.5846	5.0937	4.6182	4.1408	3.6656	2.3117	3.3152	1.3025	4.948	3.6549	3.7842	4.0067	3.9615	4.7346	4.629	4.2035
7.0859	5.9434	0.59729	0.69335	2.1574	6.5397	2.2463	3.8956	2.9639	1.8917	2.331	1.5603	3.2351	3.1603	2.4657	1.4963	0.65131	1.0689	0.53935	0.5428	0.54842	1.6682	0.7402	0.61873	0.68223	0.68337	0.69321	2.5485	1.1493	1.705	2.7433	0	2.2703	3.2471	5.2813	4.4592	3.6273	2.6677	1.6643	0.71652	0.91982	1.6059	3.9564	1.508	1.8316	2.4034	2.2746	4.1105	3.8962	3.1456
6.1077	4.2896	2.3521	2.0221	0.17116	5.2417	3.9663	1.8625	0.75751	0.42238	0.6813	0.77648	1.0822	1.0079	0.28355	0.83258	2.66	3.2626	1.9076	2.5011	2.5683	3.5355	1.6055	2.0842	2.1231	2.2058	2.1399	4.0217	3.3318	3.5593	4.0643	2.2703	0	1.5136	3.5545	2.5977	1.5527	0.42937	0.67719	2.6262	1.4276	3.4926	1.8215	0.82843	0.50106	0.22838	0.16323	2.2125	1.9508	1.0023
5.4409	3.4147	3.3093	2.9731	1.5243	4.5468	4.4906	1.4468	1.5057	1.5095	1.0869	1.8397	1.2173	1.3129	1.3089	1.8746	3.5552	4.065	2.8925	3.396	3.4719	4.2776	2.6262	3.0302	3.0623	3.1389	3.068	4.499	4.1036	4.2267	4.5005	3.2471	1.5136	0	2.663	1.5679	1.4119	1.4512	1.7346	3.547	2.3968	4.2381	1.0188	1.8883	1.5659	1.5151	1.5146	1.3842	1.4022	1.4162
3.1841	0.79535	5.2591	4.9565	3.6299	2.0885	5.5846	1.8777	2.9334	3.839	3.4986	4.2046	2.6638	2.7342	3.4103	4.1656	5.2826	5.582	4.9041	5.2206	5.2542	5.5846	4.8094	4.9966	4.9819	5.0032	4.9766	5.5846	5.583	5.5846	5.5846	5.2813	3.5545	2.663	0	1.1347	2.1904	3.1727	3.9835	5.301	4.5757	5.5846	1.9282	4.203	3.9106	3.3611	3.4883	1.507	1.7599	2.5909
4.1277	1.9188	4.4869	4.1612	2.6694	3.1258	5.0937	0.77339	1.893	2.902	2.5092	3.2746	1.5798	1.6528	2.4053	3.2478	4.636	5.0322	4.1067	4.5287	4.5965	5.0937	3.9309	4.2141	4.2094	4.2507	4.2082	5.0937	5.0397	5.0806	5.0937	4.4592	2.5977	1.5679	1.1347	0	1.1009	2.1964	3.0963	4.6052	3.6917	5.0869	0.84293	3.2939	2.9945	2.4097	2.5469	0.50517	0.67987	1.611
4.9838	2.9386	3.6855	3.3483	1.6566	4.0446	4.6182	0.32954	0.81896	1.9366	1.5031	2.2976	0.48966	0.56393	1.3505	2.3156	3.885	4.3633	3.2828	3.7323	3.8158	4.5192	3.0363	3.403	3.4134	3.4779	3.4193	4.6182	4.3926	4.4816	4.6182	3.6273	1.5527	1.4119	2.1904	1.1009	0	1.134	2.1662	3.8584	2.8089	4.497	0.75738	2.3246	2.011	1.3969	1.5341	0.70275	0.47964	0.55613
5.7539	3.906	2.7478	2.4159	0.53303	4.8747	4.1175	1.4544	0.32814	0.84257	0.61276	1.1962	0.65386	0.57963	0.38348	1.2518	3.0227	3.5401	2.3132	2.8635	2.9382	3.7821	2.0147	2.4779	2.5146	2.5948	2.526	4.1408	3.5864	3.7812	4.1408	2.6677	0.42937	1.4512	3.1727	2.1964	1.134	0	1.0959	3.009	1.8357	3.7392	1.3934	1.2477	0.92124	0.3737	0.41967	1.8092	1.5465	0.5875
6.4006	4.7091	1.752	1.4276	0.57045	5.5686	3.4701	2.4522	1.4134	0.25719	0.7158	0.41576	1.72	1.6457	0.88762	0.46814	2.1044	2.73	1.2802	1.9624	2.0053	3.0163	0.96833	1.4896	1.5347	1.6244	1.5664	3.5939	2.8096	3.0491	3.6656	1.6643	0.67719	1.7346	3.9835	3.0963	2.1662	1.0959	0	2.0619	0.78345	2.9734	2.455	0.36228	0.32629	0.82904	0.6851	2.746	2.503	1.6401
7.0859	5.9554	0.53295	0.705	2.5091	6.5397	1.8088	4.1313	3.2714	2.2739	2.7066	1.957	3.5697	3.492	2.8394	1.8924	0.71204	0.67442	0.86162	0.65562	0.95056	1.2312	1.1662	0.64323	0.58756	0.49091	0.54534	2.1139	0.74882	1.2661	2.3117	0.71652	2.6262	3.547	5.301	4.6052	3.8584	3.009	2.0619	0	1.3439	1.1689	4.2006	1.9102	2.2304	2.7464	2.6281	4.2653	4.0947	3.3673
6.8697	5.3013	0.9792	0.64763	1.3177	6.0926	2.9935	3.077	2.1289	1.0299	1.4741	0.67984	2.4057	2.3281	1.6305	0.61601	1.3643	1.9479	0.50121	1.2335	1.2614	2.4669	0.72247	0.72229	0.76928	0.86517	0.81026	3.1691	2.0325	2.5046	3.3152	0.91982	1.4276	2.3968	4.5757	3.6917	2.8089	1.8357	0.78345	1.3439	0	2.4046	3.1083	0.6231	0.95014	1.57	1.4337	3.3526	3.1156	2.2988
7.0859	6.05	1.5756	1.7683	3.3662	6.5397	0.68253	4.7214	3.9965	3.1501	3.5453	2.9183	4.2825	4.202	3.7186	2.8487	1.1352	0.64413	1.923	1.2693	1.2394	0.50116	2.2362	1.7044	1.6581	1.5677	1.6214	1.0193	0.55548	0.16813	1.3025	1.6059	3.4926	4.2381	5.5846	5.0869	4.497	3.7392	2.9734	1.1689	2.4046	0	4.8878	2.8583	3.1447	3.479	3.3927	4.7287	4.6044	4.0005
4.8705	2.6888	4.0138	3.6718	1.9192	3.8705	4.948	0.7619	1.0762	2.2123	1.7715	2.5656	0.74431	0.81859	1.6099	2.5938	4.2232	4.7166	3.5928	4.0623	4.1477	4.9226	3.3414	3.7356	3.7464	3.8132	3.7541	4.948	4.7542	4.8726	4.948	3.9564	1.8215	1.0188	1.9282	0.84293	0.75738	1.3934	2.455	4.2006	3.1083	4.8878	0	2.6108	2.2919	1.6666	1.8098	0.69523	0.68962	0.88993
6.5718	4.9332	1.5996	1.2704	0.72184	5.7605	3.363	2.615	1.5657	0.41081	0.86012	0.15085	1.8738	1.7995	1.0392	0.35836	1.9496	2.5679	1.1168	1.8137	1.8499	2.9099	0.81163	1.3388	1.3847	1.4754	1.4185	3.5241	2.6542	2.9413	3.6549	1.508	0.82843	1.8883	4.203	3.2939	2.3246	1.2477	0.36228	1.9102	0.6231	2.8583	2.6108	0	0.33006	0.98075	0.83643	2.9306	2.6803	1.794
6.3536	4.6444	1.9199	1.5956	0.39474	5.5041	3.6256	2.3049	1.2402	0.4079	0.53152	0.30443	1.5523	1.4781	0.71251	0.39732	2.2718	2.8977	1.4467	2.1312	2.1727	3.1876	1.1355	1.6576	1.7028	1.7926	1.7348	3.7238	2.9778	3.2143	3.7842	1.8316	0.50106	1.5659	3.9106	2.9945	2.011	0.92124	0.32629	2.2304	0.95014	3.1447	2.2919	0.33006	0	0.65418	0.50921	2.6267	2.3744	1.4724
5.8907	4.0963	2.4836	2.1519	0.27205	5.0306	3.9001	1.6984	0.59629	0.57551	0.66697	0.92922	0.92493	0.85072	0.41489	0.9849	2.7622	3.2853	2.0478	2.603	2.6772	3.5219	1.7489	2.214	2.251	2.3315	2.263	3.9661	3.3287	3.5272	4.0067	2.4034	0.22838	1.5151	3.3611	2.4097	1.3969	0.3737	0.82904	2.7464	1.57	3.479	1.6666	0.98075	0.65418	0	0.15152	2.0336	1.7768	0.84544
5.9923	4.2223	2.3561	2.0258	0.15437	5.1403	3.8423	1.8356	0.74781	0.43053	0.68355	0.78456	1.0703	0.99609	0.44525	0.84058	2.6556	3.1924	1.9133	2.4964	2.568	3.4356	1.6118	2.0879	2.1265	2.2088	2.1423	3.9083	3.239	3.4505	3.9615	2.2746	0.16323	1.5146	3.4883	2.5469	1.5341	0.41967	0.6851	2.6281	1.4337	3.3927	1.8098	0.83643	0.50921	0.15152	0	2.1708	1.914	0.99041
4.2982	2.2581	4.1334	3.8014	2.2933	3.3793	4.7346	0.48485	1.5034	2.544	2.1407	2.9087	1.1817	1.255	2.0172	2.8946	4.2967	4.6812	3.7469	4.188	4.2565	4.7346	3.5884	3.8542	3.8559	3.9035	3.8546	4.7346	4.6861	4.7219	4.7346	4.1105	2.2125	1.3842	1.507	0.50517	0.70275	1.8092	2.746	4.2653	3.3526	4.7287	0.69523	2.9306	2.6267	2.0336	2.1708	0	0.27319	1.2229
4.5138	2.5092	3.9478	3.6128	2.0365	3.6059	4.629	0.4069	1.2394	2.2969	1.8881	2.6574	0.93663	0.99547	1.7541	2.6501	4.1203	4.5426	3.5536	4.0028	4.0743	4.6174	3.3497	3.6656	3.6703	3.7217	3.669	4.629	4.549	4.5956	4.629	3.8962	1.9508	1.4022	1.7599	0.67987	0.47964	1.5465	2.503	4.0947	3.1156	4.6044	0.68962	2.6803	2.3744	1.7768	1.914	0.27319	0	0.95969
5.2248	3.3219	3.2042	2.8629	1.1021	4.3356	4.2035	0.86848	0.42584	1.3937	0.9515	1.7462	0.48788	0.42854	0.83664	1.7795	3.3918	3.8561	2.7839	3.2489	3.3337	4.0341	2.5301	2.9223	2.9309	2.9886	2.9318	4.2035	3.879	3.987	4.2035	3.1456	1.0023	1.4162	2.5909	1.611	0.55613	0.5875	1.6401	3.3673	2.2988	4.0005	0.88993	1.794	1.4724	0.84544	0.99041	1.2229	0.95969	0
4.3523	2.322	4.0565	3.7295	2.2248	3.4362	4.6817	0.45641	1.4346	2.476	2.0725	2.8405	1.1126	1.186	1.9485	2.8267	4.2199	4.6043	3.6749	4.1114	4.18	4.6758	3.5208	3.7823	3.7789	3.8267	3.7777	4.6817	4.6107	4.6572	4.6817	4.0433	2.1438	1.3822	1.5728	0.47592	0.64108	1.7404	2.6781	4.1889	3.285	4.6661	0.70777	2.8624	2.5585	1.9651	2.1023	0.08599	0.20395	1.1541
6.1111	4.371	2.1944	1.8645	0.12673	5.2694	3.7559	1.9974	0.91661	0.32698	0.68347	0.61779	1.2346	1.1604	0.43717	0.67391	2.5	3.0556	1.7495	2.3408	2.4116	3.3243	1.4473	1.9266	1.9656	2.0484	1.9826	3.839	3.1223	3.3464	3.9078	2.1125	0.2129	1.5138	3.637	2.7048	1.6973	0.58847	0.51854	2.4691	1.2693	3.2814	1.974	0.66975	0.34234	0.32032	0.1688	2.3302	2.0742	1.1547
5.4372	3.37	3.3094	2.9778	1.1726	4.5128	4.617	0.80955	0.43267	1.4664	1.0244	1.819	0.36651	0.2833	0.86323	1.8574	3.5886	4.1238	2.8913	3.4295	3.5036	4.3558	2.6103	3.0398	3.0768	3.1574	3.089	4.617	4.1709	4.3203	4.617	3.2336	1.0752	1.4874	2.6228	1.5766	0.51555	0.64661	1.7158	3.5725	2.4017	4.3129	0.79628	1.8692	1.5451	0.92021	1.0632	1.182	0.98018	0.42289
6.9478	5.6327	0.56181	0.089818	1.9682	6.2922	2.3056	3.661	2.7645	1.7149	2.1515	1.3898	3.0385	2.9609	2.2807	1.3254	0.65801	1.2408	0.38451	0.52711	0.55498	1.763	0.77084	0.38465	0.066481	0.15707	0.24235	2.5153	1.319	1.8007	2.6926	0.70086	2.0828	3.0283	4.9642	4.1943	3.392	2.4743	1.4944	0.63784	0.71439	1.7007	3.7217	1.3369	1.6625	2.2106	2.0861	3.8407	3.6551	2.9105
4.4288	2.222	4.4402	4.0991	2.3801	3.4174	5.1878	0.48629	1.5856	2.659	2.2355	3.0187	1.2608	1.3343	2.0999	3.037	4.6261	5.0689	4.0202	4.4848	4.5699	5.1878	3.7698	4.1583	4.1669	4.2244	4.1681	5.1878	5.0822	5.1566	5.1878	4.3815	2.2961	1.3378	1.4475	0.43189	0.78191	1.8921	2.8922	4.6028	3.5397	5.171	0.61872	3.0498	2.7347	2.1204	2.2576	0.45315	0.57344	1.3055
6.7405	5.2006	1.2342	0.90295	1.0958	6.0127	3.1538	2.9651	1.9281	0.79239	1.245	0.48883	2.2266	2.1523	1.4104	0.53902	1.6101	2.1949	0.74514	1.4792	1.5081	2.6761	0.83392	0.9777	1.0249	1.1255	1.0706	3.3137	2.2836	2.7138	3.4288	1.1682	1.2043	2.2408	4.4678	3.5776	2.6763	1.6169	0.5356	1.5859	0.26882	2.6138	2.9641	0.45925	0.71371	1.3507	1.2112	3.2422	3.0073	2.1467
5.0061	2.9192	3.7512	3.4093	1.6484	4.0661	4.7374	0.40976	0.80717	1.9423	1.5002	2.2947	0.49652	0.56793	1.3372	2.3271	3.9568	4.4474	3.3303	3.7972	3.8849	4.661	3.0773	3.4724	3.483	3.5485	3.4897	4.7374	4.4865	4.6103	4.7374	3.6937	1.5508	1.434	2.1681	1.1066	0.36842	1.1225	2.1882	3.9287	2.8454	4.6216	0.74715	2.342	2.021	1.3939	1.539	0.78042	0.59189	0.62805
4.2408	1.9887	4.6424	4.3054	2.6203	3.1934	5.3087	0.69587	1.8252	2.8851	2.4707	3.2397	1.5001	1.5736	2.3396	3.2563	4.8209	5.2361	4.2373	4.6922	4.7675	5.3087	3.9865	4.3584	4.3656	4.4201	4.3648	5.3087	5.2433	5.2943	5.3087	4.5862	2.5359	1.4853	1.2114	0.51101	1.0212	2.1319	3.1084	4.7978	3.7563	5.3014	0.76039	3.2658	2.957	2.3606	2.4978	0.57404	0.70421	1.5452
5.8986	3.9474	2.7253	2.394	0.50021	4.9998	4.2192	1.4784	0.36096	0.81256	0.66332	1.1664	0.68748	0.61325	0.34401	1.2221	3.0093	3.5691	2.2877	2.8501	2.9236	3.8316	1.9881	2.456	2.4934	2.5744	2.5064	4.2445	3.6324	3.8466	4.2532	2.6447	0.39655	1.5032	3.2241	2.2182	1.1668	0.26972	1.0664	2.9905	1.8094	3.7887	1.427	1.218	0.89124	0.33376	0.39872	1.8314	1.5687	0.67568
6.5527	4.9406	1.5635	1.2345	0.75629	5.747	3.3232	2.6441	1.5993	0.44637	0.89543	0.29607	1.9062	1.832	1.0735	0.36973	1.9135	2.5319	1.0807	1.7775	1.8139	2.8689	0.77561	1.3026	1.3484	1.439	1.3821	3.4757	2.6185	2.9013	3.6034	1.472	0.86303	1.9208	4.2156	3.3169	2.3558	1.2818	0.30667	1.874	0.58722	2.8191	2.643	0.30078	0.36616	1.0149	0.87094	2.956	2.707	1.8264
3.6328	1.3139	5.0547	4.7355	3.2183	2.5571	5.5337	1.362	2.4652	3.4655	3.0643	3.8318	2.1652	2.2374	2.9643	3.8152	5.1884	5.5337	4.681	5.0788	5.1471	5.5337	4.5091	4.7883	4.7771	4.8102	4.7759	5.5337	5.5337	5.5337	5.5337	5.0441	3.1542	2.1595	0.52822	0.6065	1.6879	2.7482	3.666	5.16	4.275	5.5337	1.4276	3.8532	3.5502	2.9586	3.0958	1.0123	1.2721	2.1692
4.6663	2.5423	4.0828	3.7522	2.0898	3.7052	4.8677	0.58978	1.2598	2.3702	1.9382	2.7283	0.92839	1.0026	1.7867	2.7431	4.2568	4.7203	3.6977	4.1373	4.2064	4.8222	3.4611	3.8051	3.8052	3.8535	3.804	4.8677	4.7418	4.8037	4.8677	4.0417	1.9882	1.1226	1.7788	0.66765	0.55402	1.5724	2.5958	4.2322	3.2329	4.8136	0.53111	2.7547	2.4421	1.8301	1.9673	0.43085	0.33302	0.99233
4.8135	2.7109	3.924	3.587	1.9157	3.8659	4.8065	0.64121	1.0842	2.1961	1.7637	2.5547	0.75316	0.82736	1.612	2.5702	4.1129	4.5884	3.5283	3.9747	4.0507	4.7314	3.2889	3.6401	3.6474	3.7106	3.6514	4.8065	4.6166	4.7019	4.8065	3.8709	1.8137	1.126	1.9499	0.84139	0.60803	1.3972	2.4225	4.0897	3.0609	4.7178	0.53189	2.5813	2.2685	1.656	1.7932	0.55441	0.48621	0.81764
3.0513	0.63074	5.6456	5.3312	3.8831	1.9244	5.9168	2.0558	3.137	4.1068	3.7162	4.4811	2.8492	2.9207	3.6267	4.4517	5.6663	5.9168	5.2767	5.6298	5.6532	5.9168	5.1369	5.384	5.3681	5.3957	5.3668	5.9168	5.9168	5.9168	5.9168	5.6479	3.8164	2.8506	0.49761	1.3003	2.3777	3.4082	4.2997	5.7085	4.8993	5.9168	2.11	4.4978	4.2014	3.6209	3.7579	1.695	1.9491	2.8314
4.1256	6.4031	9.0229	9.0229	8.8881	5.2694	9.0229	8.1487	8.6918	9.0051	8.9772	9.0229	8.6157	8.6233	8.9171	9.0229	9.0229	9.0229	9.0229	9.0229	9.0229	9.0229	9.0229	9.0229	9.0229	9.0229	9.0229	9.0229	9.0229	9.0229	9.0229	9.0229	8.9004	8.5328	6.9275	7.6604	8.256	8.7628	9.0229	9.0229	9.0229	9.0229	8.3815	9.0229	9.0229	8.7707	8.8334	7.7055	7.873	8.3548
7.0859	6.05	1.2972	1.5491	3.2075	6.5397	0.92598	4.5434	3.8412	2.9835	3.3975	2.7329	4.0953	4.0247	3.5594	2.6656	0.87351	0.42616	1.7043	1.0045	0.97878	0.38422	2.0152	1.4834	1.4369	1.3449	1.3988	1.2969	0.3545	0.39029	1.5763	1.323	3.3332	4.037	5.5654	4.9664	4.2935	3.5929	2.8132	0.88674	2.1861	0.37309	4.6825	2.6864	2.984	3.3313	3.2424	4.641	4.474	3.7968
3.6134	1.2954	5.0504	4.7401	3.3002	2.5481	5.4007	1.4021	2.5225	3.5346	3.1408	3.9064	2.2086	2.2816	3.035	3.8809	5.1296	5.3982	4.6856	5.0437	5.099	5.4007	4.565	4.7893	4.7729	4.7964	4.7713	5.4007	5.3999	5.4007	5.4007	5.0637	3.2277	2.1964	0.57237	0.65165	1.7296	2.8262	3.7297	5.1191	4.3262	5.4007	1.4715	3.9264	3.6261	3.0405	3.1777	1.0347	1.3078	2.2407
6.1283	4.2949	2.3582	2.0282	0.17792	5.2652	3.9779	1.8573	0.74907	0.4302	0.65606	0.78428	1.0753	1.001	0.25445	0.84035	2.6685	3.2736	1.9144	2.51	2.5752	3.5461	1.6126	2.0903	2.129	2.2116	2.1455	4.0439	3.3421	3.5721	4.0929	2.2766	0.063818	1.5113	3.5594	2.5952	1.5466	0.42151	0.68492	2.6316	1.4346	3.5032	1.8147	0.83619	0.50888	0.24025	0.2192	2.2089	1.9466	0.99534
4.633	2.498	4.0716	3.7346	2.0999	3.6669	4.8751	0.1519	1.2845	2.3778	1.9528	2.7323	0.95158	1.0255	1.8039	2.7395	4.263	4.7303	3.6733	4.1208	4.1996	4.8296	3.4511	3.7878	3.7962	3.8603	3.8007	4.8751	4.7499	4.8116	4.8751	4.0161	2.0038	1.4881	1.7357	0.63067	0.47226	1.5949	2.5955	4.2399	3.2209	4.8179	0.83616	2.7576	2.4472	1.8402	1.9774	0.41502	0.37967	1.0096
6.2268	4.4606	2.1358	1.8094	0.27259	5.3569	3.7736	2.0802	0.99858	0.16939	0.79224	0.52264	1.3059	1.2317	0.64402	0.57481	2.4849	3.0742	1.6739	2.3295	2.3886	3.3331	1.3655	1.8715	1.9143	2.0015	1.9406	3.8756	3.1356	3.354	3.9077	2.0509	0.36597	1.5273	3.7274	2.7697	1.7758	0.67964	0.41988	2.4328	1.1895	3.2902	2.0433	0.57066	0.37502	0.41258	0.31909	2.4019	2.1496	1.2261
1.0319	3.4918	7.5168	7.5111	6.8626	2.2476	7.5168	5.6195	6.4053	7.0316	6.8929	7.2474	6.258	6.3061	6.8234	7.2283	7.5168	7.5168	7.5065	7.5168	7.5168	7.5168	7.5168	7.5168	7.5168	7.5168	7.5168	7.5168	7.5168	7.5168	7.5168	7.5168	6.8396	6.2189	4.1495	5.0577	5.819	6.5309	7.1176	7.5168	7.5046	7.5168	5.8101	7.2269	7.0744	6.6229	6.7166	5.1499	5.3525	6.008
6.5394	4.8891	1.6489	1.3235	0.67042	5.7241	3.4014	2.5719	1.5143	0.35939	0.80869	0.30972	1.822	1.7477	0.98781	0.38876	1.9999	2.6212	1.1714	1.8613	1.9005	2.9484	0.86297	1.3868	1.4323	1.5224	1.4649	3.5606	2.7076	2.9797	3.6848	1.5591	0.777	1.8365	4.1613	3.2505	2.2815	1.1963	0.27152	1.9592	0.67648	2.8967	2.559	0.3149	0.31926	0.92932	0.785	2.8875	2.6372	1.7422
3.3625	1.0529	5.0534	4.7405	3.405	2.3105	5.3746	1.6241	2.698	3.6133	3.2694	3.9746	2.4175	2.4888	3.1837	3.9323	5.0859	5.3746	4.6859	5.0319	5.0514	5.3746	4.5821	4.7933	4.7759	4.8019	4.7747	5.3746	5.3746	5.3746	5.3746	5.069	3.3268	2.4155	0.55134	0.87139	1.9441	2.948	3.7511	5.111	4.3433	5.3746	1.6765	3.9704	3.6815	3.1344	3.2593	1.2599	1.5136	2.3643
2.3812	0.50516	5.9989	5.7076	4.4614	1.197	6.1315	2.7425	3.7573	4.6694	4.3273	5.0299	3.5224	3.5901	4.2412	4.9797	5.9807	6.1315	5.6652	5.9598	5.9722	6.1315	5.5869	5.7374	5.7222	5.7427	5.7206	6.1315	6.1315	6.1315	6.1315	6.025	4.3836	3.5253	0.92152	2.0398	3.0427	4.0053	4.7989	6.0397	5.3884	6.1315	2.8033	5.02	4.7345	4.1905	4.3139	2.3683	2.6186	3.4218
6.9763	5.598	0.53748	0.38687	1.894	6.2727	2.4349	3.5694	2.693	1.618	2.0596	1.2827	2.9767	2.8992	2.2044	1.2185	0.76217	1.3467	0.38496	0.63128	0.65871	1.8833	0.7044	0.43645	0.42404	0.40153	0.37535	2.6194	1.4256	1.9209	2.7741	0.61243	2.0055	2.9548	4.9062	4.106	3.2978	2.4079	1.3869	0.74369	0.61155	1.8209	3.6301	1.2323	1.5544	2.143	2.0107	3.7454	3.5564	2.8152
6.8085	5.3605	0.8688	0.53752	1.4486	6.1126	2.7859	3.2427	2.2665	1.1584	1.6112	0.80368	2.5498	2.4755	1.7596	0.74694	1.2443	1.8295	0.40806	1.1134	1.1423	2.3094	0.66643	0.61227	0.6595	0.76008	0.70518	2.9604	1.9182	2.3471	3.1218	0.80245	1.5595	2.5647	4.6464	3.836	2.978	1.9636	0.90163	1.22	0.51544	2.2471	3.2856	0.7511	1.0797	1.6985	1.565	3.4791	3.267	2.47
5.3876	3.3393	3.334	2.9996	1.208	4.458	4.5956	0.77364	0.3708	1.5019	1.0597	1.8543	0.32868	0.24689	0.89806	1.8873	3.5972	4.1126	2.9169	3.438	3.5131	4.3371	2.6387	3.0611	3.0963	3.1756	3.1057	4.5956	4.154	4.2963	4.5956	3.2614	1.1104	1.4335	2.5965	1.5392	0.45322	0.68211	1.7481	3.5874	2.4233	4.2942	0.82537	1.902	1.5806	0.95478	1.0986	1.1423	0.90959	0.39668
3.5873	5.8566	8.7514	8.7514	8.4787	4.725	8.7514	7.6426	8.2169	8.5872	8.5354	8.6774	8.1408	8.1612	8.5109	8.6736	8.7514	8.7514	8.7514	8.7514	8.7514	8.7514	8.7514	8.7514	8.7514	8.7514	8.7514	8.7514	8.7514	8.7514	8.7514	8.7514	8.5019	8.0452	6.3726	7.1427	7.7551	8.3096	8.6731	8.7514	8.7514	8.7514	7.862	8.6987	8.677	8.3285	8.3957	7.1783	7.3521	7.8547
6.913	5.4814	0.83703	0.66349	1.4531	6.1955	2.8667	3.2723	2.2796	1.163	1.6077	0.82145	2.568	2.4935	1.7663	0.75741	1.2307	1.8073	0.57422	1.0998	1.1277	2.3362	0.0707	0.58036	0.6579	0.72817	0.68282	3.0442	1.8901	2.3739	3.1922	0.78597	1.5626	2.5831	4.7686	3.8958	3.0012	1.9717	0.92539	1.2106	0.69377	2.2738	3.299	0.76539	1.0926	1.706	1.5689	3.5534	3.3146	2.487
6.9306	5.5724	0.54876	0.085038	1.876	6.2436	2.3962	3.5724	2.6762	1.6181	2.0558	1.291	2.9488	2.8713	2.1841	1.2266	0.75378	1.3394	0.41139	0.62288	0.65066	1.862	0.74689	0.40319	0.14941	0.24999	0.22019	2.5742	1.4151	1.8997	2.7385	0.69935	1.99	2.9383	4.9004	4.1136	3.3035	2.3838	1.3954	0.73395	0.62013	1.7996	3.633	1.2429	1.5634	2.1198	1.9937	3.7538	3.5652	2.8228
7.0859	6.05	1.6311	1.8363	3.4008	6.5397	0.62377	4.7183	4.0087	3.1886	3.5663	2.9615	4.2844	4.204	3.7488	2.8921	1.1922	0.69556	1.9913	1.326	1.2965	0.49193	2.3033	1.7715	1.7251	1.6338	1.6876	0.96702	0.60691	0.14339	1.2501	1.6606	3.5244	4.2327	5.5846	5.0848	4.4918	3.7587	3.0078	1.2225	2.473	0.19474	4.8815	2.9005	3.1762	3.5015	3.4199	4.7264	4.6015	3.9952
5.2587	3.1928	3.4963	3.1526	1.383	4.3344	4.6602	0.60058	0.66445	1.6769	1.2345	2.0294	0.5406	0.5218	1.0734	2.0653	3.7161	4.2343	3.0736	3.557	3.6365	4.4594	2.8173	3.2181	3.2311	3.3064	3.2412	4.6602	4.2756	4.4212	4.6602	3.4377	1.2855	1.1329	2.4417	1.3701	0.56128	0.85706	1.9248	3.7079	2.5876	4.4165	0.59228	2.0785	1.7555	1.1303	1.2736	0.99396	0.79289	0.51837
4.9649	2.8549	3.8332	3.4964	1.7511	4.0178	4.7908	0.78371	0.90854	2.0427	1.6035	2.3972	0.57618	0.68549	1.4424	2.4241	4.0178	4.4877	3.4193	3.8791	3.9579	4.666	3.1689	3.5492	3.5559	3.6149	3.5563	4.7908	4.5133	4.6242	4.7908	3.7757	1.6529	0.70188	2.0992	1.0078	0.74695	1.2253	2.2844	3.9936	2.9362	4.64	0.50485	2.441	2.1236	1.4993	1.6413	0.7354	0.71933	0.76706
4.7852	2.6748	4.0191	3.6821	1.9323	3.839	4.8077	0.8784	1.0905	2.2249	1.7846	2.5786	0.75823	0.83251	1.6232	2.6065	4.1948	4.6434	3.6033	4.064	4.1437	4.7805	3.353	3.735	3.7416	3.7947	3.7403	4.8077	4.6612	4.7478	4.8077	3.9611	1.8345	0.76868	1.9177	0.82669	0.80207	1.4065	2.4674	4.1708	3.1198	4.7641	0.44452	2.6235	2.3049	1.6799	1.8228	0.81884	0.80154	0.83494
7.0815	5.8416	0.38679	0.48939	2.3769	6.4575	2.1128	4.0729	3.1557	2.1263	2.5768	1.7715	3.436	3.3584	2.7054	1.7148	0.45117	0.86094	0.62033	0.4115	0.62643	1.4945	0.92733	0.42734	0.39708	0.34912	0.39831	2.3181	0.94959	1.5322	2.5026	0.65142	2.4945	3.4153	5.2266	4.5657	3.8051	2.8758	1.8694	0.37757	1.1038	1.4322	4.1285	1.7189	2.0476	2.6134	2.4961	4.2327	4.0632	3.3184
4.1437	1.9069	4.811	4.4759	2.751	3.1063	5.3336	1.138	1.9066	3.0384	2.6015	3.3948	1.5765	1.6508	2.4425	3.4191	4.9829	5.3225	4.4074	4.8633	4.9374	5.3336	4.1567	4.5287	4.5335	4.5846	4.5322	5.3336	5.324	5.3336	5.3336	4.7576	2.6503	1.5601	1.1373	1.0543	1.1316	2.2254	3.2764	4.9554	3.9257	5.3336	0.83483	3.4336	3.1179	2.4974	2.6366	1.058	1.099	1.6523
5.7202	3.7443	2.9696	2.6389	0.73426	4.8234	4.325	1.24	0.45058	1.0494	0.60048	1.4033	0.55513	0.48875	0.4238	1.4593	3.2625	3.7941	2.5289	3.1033	3.1757	4.022	2.2283	2.7009	2.739	2.8207	2.7537	4.325	3.839	3.9855	4.325	2.8885	0.6306	1.3038	3.012	1.9825	0.92769	0.39466	1.3037	3.2387	2.0499	3.9791	1.1937	1.4551	1.1281	0.51072	0.6209	1.5944	1.3313	0.49874
5.8356	3.8514	2.8783	2.546	0.67544	4.918	4.3487	1.3255	0.59958	0.97801	0.53068	1.3316	0.51949	0.44528	0.38528	1.3871	3.1558	3.732	2.4457	2.997	3.0636	3.9952	2.1479	2.6081	2.6443	2.724	2.6546	4.3792	3.7947	4.0072	4.3792	2.7986	0.58863	1.1794	3.1266	2.0752	1.004	0.6192	1.2311	3.1369	1.9687	3.9523	1.2612	1.383	1.0567	0.68263	0.70346	1.6843	1.4197	0.62726
3.5158	1.1755	5.1587	4.8417	3.3489	2.4189	5.6006	1.5006	2.5999	3.5898	3.1922	3.9588	2.3004	2.3724	3.0949	3.9378	5.2867	5.6006	4.7871	5.1775	5.2458	5.6006	4.628	4.8945	4.8812	4.9117	4.8799	5.6006	5.6006	5.6006	5.6006	5.154	3.2847	2.2979	0.4358	0.74491	1.8261	2.8788	3.7877	5.2555	4.3927	5.6006	1.5634	3.9795	3.6778	3.0892	3.2264	1.1507	1.4074	2.2998
7.0859	5.9684	0.55683	0.82536	2.5534	6.5397	1.6885	4.1532	3.2971	2.3399	2.7655	2.0391	3.5869	3.5092	2.9069	1.9731	0.63369	0.59571	0.98197	0.56917	0.87392	1.1089	1.2865	0.7548	0.70791	0.61126	0.6657	1.9924	0.66771	1.1418	2.1953	0.7069	2.6684	3.5644	5.3157	4.6203	3.8833	3.0316	2.1429	0.20398	1.4643	1.0451	4.2244	2.0015	2.3123	2.771	2.6637	4.2804	4.1098	3.3865
6.9659	5.6582	0.55698	0.15131	2.0374	6.3139	2.2392	3.7137	2.8319	1.7841	2.2207	1.459	3.1077	3.0302	2.35	1.3946	0.57792	1.1715	0.40463	0.44703	0.48674	1.6925	0.77559	0.38332	0.068694	0.15088	0.23624	2.4516	1.2465	1.7301	2.6309	0.70208	2.152	3.0909	5.0042	4.2323	3.4407	2.5435	1.5636	0.55876	0.79843	1.6301	3.7742	1.4136	1.7317	2.2799	2.1554	3.8787	3.6931	2.9559
6.77	5.3272	0.67731	0.36141	1.6263	6.0586	2.5937	3.3795	2.4298	1.3501	1.8028	0.99544	2.7013	2.6237	1.9339	0.9387	1.0527	1.638	0.44566	0.9218	0.95074	2.1176	0.66794	0.42078	0.46801	0.56859	0.51369	2.7529	1.7267	2.1553	2.8838	0.65041	1.7397	2.7138	4.6455	3.9152	3.1126	2.1354	1.0934	1.0283	0.43138	2.0553	3.4319	0.94285	1.2714	1.8713	1.7438	3.5617	3.3761	2.6183
7.0859	6.0443	0.84306	1.1743	2.9746	6.5397	1.3801	4.4546	3.6683	2.7594	3.1826	2.4684	3.9722	3.8915	3.3274	2.4015	0.49084	0.36997	1.3321	0.62304	0.59094	0.83838	1.6313	1.0996	1.0524	0.96071	1.0168	1.7286	0.3957	0.84445	2.0039	0.93361	3.0915	3.9309	5.5091	4.8687	4.2078	3.4127	2.5674	0.52856	1.8217	0.76177	4.5807	2.4286	2.737	3.1599	3.066	4.5357	4.3706	3.6961
7.0859	6.05	2.4801	2.5565	3.9209	6.5397	0.44436	4.8106	4.3442	3.7557	4.0824	3.5786	4.559	4.5231	4.2124	3.5019	2.0259	1.6349	2.7062	2.1638	2.1289	0.93585	2.9922	2.5059	2.4493	2.3588	2.3967	0.13914	1.548	0.92278	0.30812	2.5129	4.0117	4.4975	5.5846	5.0937	4.6182	4.1381	3.5699	2.0763	3.1409	1.0079	4.948	3.4959	3.7054	3.954	3.8962	4.7346	4.629	4.2035
6.8836	5.4554	0.80432	0.47304	1.4882	6.1685	2.8037	3.2861	2.3087	1.2052	1.6486	0.85584	2.5937	2.5193	1.7999	0.79198	1.1925	1.7721	0.32067	1.0616	1.0898	2.2855	0.67801	0.54779	0.59502	0.6956	0.6407	2.983	1.8562	2.3232	3.1325	0.74863	1.5987	2.6092	4.7466	3.88	3.0226	2.0043	0.95949	1.1711	0.26843	2.2231	3.3227	0.79962	1.1262	1.739	1.6044	3.5488	3.3161	2.5125
6.1347	4.2688	2.3673	2.0374	0.20814	5.2689	4.0024	1.843	0.7438	0.4365	0.70293	0.79062	1.0653	0.99108	0.31519	0.84674	2.6767	3.2809	1.9223	2.5178	2.5849	3.5552	1.6201	2.0995	2.1385	2.2214	2.1556	4.0583	3.3509	3.5918	4.1068	2.2854	0.12926	1.5172	3.5387	2.5773	1.5332	0.41566	0.69137	2.6421	1.4422	3.5123	1.8023	0.84259	0.51517	0.25008	0.17294	2.1929	1.9312	0.9855
4.556	2.379	4.2879	3.946	2.2236	3.5542	5.1009	0.40226	1.4262	2.501	2.0785	2.8601	1.0996	1.1732	1.9408	2.8782	4.4849	4.935	3.8677	4.3347	4.4223	5.0844	3.6171	4.0101	4.0199	4.0819	4.0241	5.1009	4.9517	5.0355	5.1009	4.2301	2.1376	1.4525	1.6054	0.50083	0.62066	1.7332	2.7358	4.4605	3.3857	5.052	0.76891	2.8929	2.577	1.9639	2.1011	0.45531	0.47311	1.1465
6.9951	5.7478	0.57603	0.31474	2.1914	6.3797	2.1298	3.8509	2.9819	1.9434	2.3788	1.6207	3.259	3.1814	2.5091	1.5562	0.41664	1.0101	0.47255	0.28575	0.46312	1.5359	0.82272	0.38613	0.19277	0.18073	0.26457	2.3571	1.0843	1.5736	2.5401	0.70095	2.3068	3.2409	5.096	4.3502	3.5799	2.6957	1.7253	0.54324	0.96191	1.4736	3.9159	1.5763	1.8935	2.4324	2.3097	4.003	3.8212	3.0878
3.0313	0.74507	5.3033	5.0039	3.699	1.9847	5.5686	1.9253	2.9958	3.9052	3.5662	4.265	2.7172	2.7884	3.48	4.2126	5.3221	5.5686	4.9493	5.2665	5.2927	5.5686	4.8506	5.0417	5.0268	5.0471	5.0203	5.5686	5.5686	5.5686	5.5686	5.3283	3.6221	2.7155	0.43506	1.1745	2.2439	3.244	4.0322	5.3466	4.6232	5.5686	1.9774	4.256	3.9683	3.4276	3.5496	1.5598	1.8134	2.6606
7.0859	6.05	1.8885	2.0657	3.5524	6.5397	0.37368	4.7446	4.1158	3.3742	3.7275	3.1762	4.3626	4.3088	3.8896	3.1033	1.4462	0.97123	2.2201	1.5807	1.5503	0.49989	2.535	2.0031	1.9568	1.8676	1.9212	0.69817	0.88258	0.24442	0.98212	1.9197	3.6766	4.2863	5.5846	5.0937	4.5245	3.8758	3.1846	1.4831	2.7016	0.32957	4.9307	3.0947	3.3331	3.6271	3.5557	4.7346	4.6205	4.0417
5.6486	3.7289	2.9487	2.6173	0.72492	4.7497	4.2174	1.2602	0.25777	1.0369	0.62151	1.3907	0.46489	0.39068	0.4141	1.4464	3.2315	3.7551	2.5114	3.0723	3.146	3.978	2.212	2.6793	2.7166	2.7975	2.7294	4.2294	3.7974	3.9298	4.2301	2.8682	0.62126	1.3453	3.0028	2.0027	0.94789	0.22844	1.2907	3.2133	2.0332	3.9351	1.2069	1.4423	1.1156	0.47125	0.61156	1.6146	1.3515	0.4242
5.4203	3.3453	3.3629	3.0308	1.2286	4.4899	4.6508	0.75402	0.53767	1.5225	1.0805	1.8749	0.29156	0.3744	0.91936	1.9081	3.6347	4.166	2.9427	3.4755	3.5506	4.3944	2.6606	3.0928	3.1293	3.2092	3.1401	4.6508	4.2112	4.3538	4.6508	3.284	1.131	1.2391	2.596	1.5227	0.51006	0.70269	1.7688	3.6227	2.4549	4.3515	0.69659	1.9227	1.6012	0.97633	1.1192	1.1458	0.94552	0.45894
6.2483	4.6498	1.7117	1.3858	0.5775	5.4702	3.3575	2.4348	1.4121	0.53698	0.72459	0.33285	1.7128	1.6386	0.89263	0.48717	2.0618	2.6639	1.2472	1.9097	1.965	2.9299	0.93794	1.4478	1.4913	1.5791	1.519	3.4541	2.7279	2.9456	3.4963	1.6263	0.68566	1.7269	3.922	3.0354	2.1567	1.0995	0.4515	2.012	0.76012	2.887	2.4491	0.32497	0.29284	0.83319	0.69275	2.7028	2.4693	1.6329
7.0859	5.9276	0.49293	0.71491	2.522	6.539	1.8043	4.142	3.2855	2.302	2.7313	1.9845	3.575	3.4972	2.8673	1.9203	0.14427	0.64498	0.87168	0.34089	0.36761	1.2209	1.1755	0.64379	0.59686	0.49968	0.55418	2.0981	0.7238	1.2586	2.2889	0.70128	2.6413	3.5523	5.2837	4.6188	3.8685	3.0168	2.0886	0.59346	1.354	1.1586	4.214	1.9345	2.2562	2.7551	2.6419	4.2851	4.114	3.3851
7.0859	6.05	1.4339	1.6566	3.3045	6.5397	0.81129	4.6859	3.936	3.0824	3.4849	2.8321	4.2221	4.1416	3.6582	2.7642	1.0031	0.62041	1.8118	1.1355	1.1076	0.3638	2.1227	1.5909	1.5444	1.4524	1.5063	1.1664	0.64076	0.65368	1.4484	1.4594	3.4322	4.1777	5.5846	5.0633	4.4474	3.6788	2.913	1.0202	2.2936	0.67016	4.8275	2.7839	3.0843	3.4186	3.3323	4.7033	4.5714	3.9417
4.5412	2.2711	4.3908	4.051	2.3254	3.4659	5.2053	0.46561	1.5241	2.6003	2.1802	2.958	1.195	1.2687	2.0392	2.9761	4.5953	5.0504	3.972	4.4401	4.5263	5.1805	3.7215	4.1132	4.1244	4.192	4.1333	5.2053	5.0637	5.1382	5.2053	4.3333	2.2368	1.5412	1.4993	0.51227	0.71608	1.8318	2.8349	4.5725	3.488	5.1525	0.90246	2.9905	2.6736	2.0657	2.2029	0.47748	0.57995	1.2448
4.5415	2.2715	4.3905	4.0507	2.3251	3.4662	5.2051	0.46553	1.5237	2.5999	2.1798	2.9577	1.1946	1.2683	2.0388	2.9758	4.5951	5.0502	3.9717	4.4398	4.526	5.1802	3.7212	4.1129	4.1242	4.1917	4.133	5.2051	5.0635	5.1379	5.2051	4.3331	2.2364	1.5412	1.4997	0.51256	0.71566	1.8314	2.8345	4.5722	3.4877	5.1523	0.90248	2.9901	2.6732	2.0654	2.2026	0.47732	0.57979	1.2444
5.0614	2.9111	3.8311	3.496	1.733	4.0691	4.8963	0.84151	0.9052	2.0134	1.5817	2.3726	0.66178	0.72464	1.4306	2.3908	4.0625	4.5561	3.4162	3.9034	3.9823	4.749	3.1383	3.5532	3.5785	3.6529	3.5853	4.8963	4.5886	4.7008	4.8963	3.7614	1.6319	0.68161	2.1463	1.025	0.83782	1.217	2.249	4.045	2.9158	4.7172	0.51642	2.4045	2.0877	1.4733	1.6105	0.92622	0.9131	0.92962
6.589	4.8818	1.6907	1.3597	0.67194	5.7538	3.4677	2.5662	1.5276	0.65938	0.8214	0.36121	1.8479	1.7735	0.98799	0.64256	2.0412	2.6528	1.203	1.9075	1.9413	3.0142	0.90235	1.4322	1.4785	1.5696	1.5132	3.6372	2.7414	3.0457	3.766	1.5989	0.77006	1.8635	4.1509	3.2244	2.2832	1.1994	0.58398	2.0028	0.71216	2.9625	2.5769	0.32006	0.34377	0.93128	0.78139	2.8687	2.6228	1.7668
5.612	3.6013	3.1428	2.8122	0.90584	4.7005	4.4247	1.0766	0.94224	1.2214	0.77241	1.5754	0.71657	0.78699	0.78607	1.6313	3.4372	3.9702	2.7017	3.278	3.3502	4.2	2.4009	2.8743	2.9125	2.9943	2.9274	4.4247	4.0159	4.1621	4.4247	3.0616	0.89942	0.76192	2.8714	1.8316	0.87587	0.88172	1.4758	3.4126	2.2225	4.1571	1.0228	1.6272	1.3001	0.91526	0.90558	1.4387	1.173	0.92098
4.2455	2.0131	4.332	3.9954	2.5104	3.219	5.1094	0.7102	1.7504	2.7211	2.3409	3.0993	1.4477	1.5202	2.254	3.0609	4.5137	4.9559	3.9327	4.3815	4.4569	5.0772	3.7427	4.0482	4.0548	4.1112	4.0545	5.1094	4.9677	5.0379	5.1094	4.2752	2.4414	1.4431	1.2372	0.76433	0.96946	2.0324	2.9035	4.4896	3.5071	5.0513	0.71063	3.1044	2.8142	2.2428	2.3791	0.38099	0.5573	1.4586
6.4486	4.6515	2.0728	1.7457	0.64566	5.5834	3.8288	2.2279	1.1379	0.68951	0.53724	0.50428	1.4607	1.3864	0.6116	0.63126	2.4231	3.0424	1.5926	2.2865	2.3236	3.3764	1.2858	1.8113	1.8575	1.9483	1.8917	3.9393	3.1311	3.4115	4.0246	1.982	0.62784	1.4757	3.9173	2.9491	1.9229	0.81013	0.59068	2.3829	1.0985	3.3335	2.1965	0.4811	0.40927	0.61836	0.61726	2.5692	2.3104	1.3809
4.8755	2.7427	3.9625	3.6254	1.8898	3.9124	4.869	0.96773	1.0452	2.1789	1.7414	2.5345	0.71556	0.82616	1.5812	2.5599	4.159	4.6394	3.5511	4.0087	4.0918	4.8341	3.3005	3.6788	3.6891	3.7535	3.6945	4.869	4.6752	4.7868	4.869	3.9044	1.7901	0.69854	1.981	0.91738	0.9271	1.3641	2.4184	4.1336	3.0688	4.8036	0.55465	2.5754	2.2594	1.6371	1.7772	0.98766	0.9681	0.99114
6.9322	5.5734	0.63764	0.30923	1.6413	6.2447	2.6724	3.416	2.4618	1.3587	1.8018	1.0205	2.7447	2.6699	1.953	0.95635	1.0298	1.6086	0.53219	0.89891	0.92682	2.1333	0.7444	0.52099	0.42765	0.52817	0.47327	2.8529	1.6914	2.1709	3.0173	0.70628	1.7519	2.7575	4.8732	4.0099	3.1552	2.1575	1.1242	1.0095	0.46491	2.0709	3.4689	0.96436	1.291	1.8922	1.7576	3.6788	3.4461	2.66
1.7724	1.4849	6.4377	6.164	4.9913	1.848	6.4951	3.3306	4.3258	5.1968	4.8835	5.5551	4.1125	4.1792	4.7956	5.5049	6.3979	6.4951	6.1505	6.4039	6.3971	6.4951	6.07	6.1924	6.1821	6.1954	6.178	6.4951	6.4951	6.4951	6.4951	6.4594	4.9145	4.1166	1.8458	2.6467	3.6307	4.5438	5.3208	6.4689	5.8949	6.4951	3.3991	5.5298	5.2514	4.7199	4.8419	2.9593	3.2084	3.9762
3.5055	1.0663	5.2652	4.95	3.483	2.3635	5.6742	1.6188	2.7147	3.7198	3.3243	4.0903	2.4162	2.488	3.2201	4.0671	5.3818	5.6742	4.8954	5.2797	5.3439	5.6742	4.7537	5.0028	4.9877	5.0164	4.9865	5.6742	5.6742	5.6742	5.6742	5.2653	3.4101	2.416	1.2671	1.4209	1.9442	3.009	3.9166	5.3533	4.5156	5.6742	1.6786	4.1105	3.8098	3.2234	3.3605	1.4413	1.523	2.4255
5.9363	3.9913	2.6757	2.346	0.44771	5.0473	4.2492	1.5392	0.78088	0.74359	0.71889	1.0977	0.75771	0.68346	0.50546	1.1539	2.983	3.5585	2.2302	2.8238	2.8944	3.835	1.9278	2.408	2.4472	2.5301	2.4645	4.2492	3.629	3.8579	4.2492	2.5937	0.43018	1.5403	3.2669	2.2794	1.2276	0.72577	0.99854	2.9511	1.75	3.7921	1.4951	1.1497	0.82226	0.35646	0.41069	1.8922	1.6295	0.73157
7.0859	5.8094	0.47099	0.6263	2.0042	6.4939	2.509	3.7702	2.8057	1.7356	2.1803	1.3803	3.0779	3.0003	2.3113	1.3219	0.70955	1.2465	0.49118	0.57851	0.60419	1.8953	0.5299	0.47949	0.60594	0.60505	0.59692	2.7378	1.3351	1.933	2.9157	0.52317	2.1179	3.0877	5.105	4.343	3.5053	2.5125	1.4835	0.73413	0.70634	1.833	3.8054	1.326	1.6554	2.2485	2.1218	3.9863	3.7855	2.9921
2.6748	0.3995	5.7373	5.4533	4.1543	1.5066	5.9501	2.4411	3.4683	4.3631	4.0285	4.726	3.2188	3.2879	3.9377	4.681	5.7371	5.9501	5.4074	5.7022	5.7168	5.9501	5.3173	5.4789	5.4668	5.4887	5.4676	5.9501	5.9501	5.9501	5.9501	5.7651	4.0778	3.2198	0.82513	1.7258	2.7454	3.6995	4.4985	5.7771	5.0907	5.9501	2.4922	4.7232	4.4335	3.8842	4.0112	2.0633	2.315	3.1183
0.67749	3.1169	7.1795	7.1183	6.4248	1.8589	7.1795	5.2338	5.9813	6.5949	6.4555	6.8276	5.8715	5.9159	6.386	6.7948	7.1795	7.1795	7.113	7.1795	7.1795	7.1795	7.1371	7.1377	7.1388	7.1559	7.1542	7.1795	7.1795	7.1795	7.1795	7.1795	6.4021	5.8018	3.7799	4.6741	5.4326	6.0972	6.6805	7.1795	7.0988	7.1795	5.4264	6.8014	6.6374	6.1856	6.2793	4.765	4.9666	5.6073
5.7639	3.7972	2.9308	2.5974	0.74091	4.8377	4.3786	1.2638	0.69608	1.0436	0.59738	1.397	0.58174	0.55754	0.52738	1.4523	3.2329	3.8037	2.5035	3.0738	3.1411	4.0567	2.2076	2.6595	2.6945	2.7729	2.7019	4.3911	3.862	4.0548	4.3911	2.8521	0.65825	1.0491	3.0741	2.013	0.93922	0.6378	1.2959	3.187	2.0198	4.0138	1.1949	1.4481	1.1223	0.66238	0.67041	1.6242	1.3606	0.57514
7.0813	5.7487	0.57209	0.6085	2.0101	6.4555	2.5061	3.7647	2.8136	1.7327	2.1851	1.378	3.0851	3.0075	2.3177	1.3212	0.71774	1.255	0.47213	0.63837	0.61279	1.8882	0.66908	0.34431	0.58507	0.68877	0.68754	2.7113	1.3437	1.9259	2.8848	0.64624	2.1235	3.0976	5.067	4.3328	3.4986	2.5192	1.4759	0.74148	0.71138	1.8259	3.8157	1.3254	1.654	2.2551	2.1275	3.9732	3.7684	3.0021
6.8499	5.3772	0.95894	0.73889	1.3692	6.1487	2.9407	3.2118	2.2003	1.0675	1.5195	0.71272	2.4974	2.4231	1.6834	0.65593	1.3449	1.9196	0.64299	1.214	1.2423	2.4329	0.21827	0.70241	0.74964	0.85022	0.8205	3.1103	2.0083	2.4706	3.2499	0.90137	1.4779	2.5116	4.6612	3.8041	2.9416	1.8897	0.81057	1.3229	0.90147	2.3706	3.2342	0.66009	0.98876	1.6237	1.4847	3.464	3.2356	2.4175
1.6086	3.9898	7.7742	7.7742	7.2251	2.7729	7.7742	6.0892	6.8239	7.3871	7.2774	7.5621	6.7185	6.7611	7.2084	7.5516	7.7742	7.7742	7.7739	7.7742	7.7742	7.7742	7.7742	7.7742	7.7742	7.7742	7.7742	7.7742	7.7742	7.7742	7.7742	7.7742	7.2276	6.6424	4.6425	5.5406	6.2798	6.9401	7.4549	7.7742	7.7736	7.7742	6.2922	7.5381	7.4303	7.0043	7.098	5.6213	5.8208	6.4474
4.1289	1.736	4.7913	4.4543	2.8224	3.0097	5.4813	2.0748	2.1126	3.0685	2.6667	3.4336	1.9034	1.9716	2.5569	3.421	4.9709	5.3929	4.3888	4.8399	4.9173	5.4813	4.1378	4.5075	4.5153	4.57	4.5147	5.4813	5.4013	5.4627	5.4813	4.7332	2.747	1.7432	1.9992	2.0658	2.0859	2.3455	3.2735	4.9479	3.909	5.4741	1.7604	3.4546	3.1524	2.5627	2.6999	2.1751	2.1654	2.1784
7.0859	5.9302	0.57923	0.72146	2.5615	6.5375	1.833	4.2047	3.3304	2.3414	2.7708	2.0313	3.6144	3.5367	2.9068	1.9665	0.55064	0.60091	0.87927	0.49387	0.78863	1.2458	1.1784	0.64679	0.6017	0.51201	0.57001	2.1192	0.676	1.2835	2.3054	0.70453	2.6808	3.5918	5.3071	4.6658	3.9313	3.0562	2.1364	0.47905	1.3669	1.1834	4.2704	1.9823	2.304	2.7946	2.6814	4.3394	4.1694	3.445
7.0859	6.05	1.6308	1.7922	3.3753	6.5397	0.62269	4.6485	3.966	3.153	3.541	2.9091	4.2111	4.1556	3.7276	2.8401	1.1994	0.67674	1.9458	1.3319	1.3043	0.35079	2.2645	1.7324	1.6863	1.5997	1.6529	0.97047	0.59393	0.24888	1.2515	1.6566	3.5032	4.1503	5.5817	5.0336	4.4006	3.7236	2.9836	1.2174	2.427	0.2382	4.7953	2.8559	3.155	3.4728	3.3981	4.68	4.5424	3.9089
7.0859	6.05	1.2105	1.5418	3.3034	6.5397	1.0127	4.6945	3.9337	3.0852	3.4825	2.835	4.2197	4.1392	3.6558	2.7679	0.85804	0.24979	1.6996	0.99007	0.97163	0.47095	1.9987	1.467	1.4198	1.3277	1.3837	1.4066	0.28295	0.47702	1.689	1.3009	3.4299	4.1753	5.5846	5.069	4.4519	3.6764	2.9107	0.89571	2.189	0.39855	4.8251	2.7908	3.082	3.4162	3.3299	4.7094	4.5793	3.9404
7.0859	5.9995	0.76376	1.0373	2.7704	6.5397	1.4732	4.3279	3.4863	2.5552	2.9784	2.2614	3.7869	3.7082	3.1232	2.1953	0.62505	0.39008	1.1938	0.5509	0.86669	0.89062	1.4988	0.96708	0.92022	0.8239	0.87829	1.7747	0.44769	0.91949	1.9907	0.78927	2.8873	3.7635	5.3822	4.7511	4.0659	3.2324	2.3632	0.34938	1.6761	0.82439	4.4168	2.224	2.5328	2.9725	2.8688	4.4247	4.265	3.5591
6.6958	5.1588	1.3017	0.97675	1.0229	5.9404	3.1709	2.9126	1.8696	0.8101	1.1584	0.54395	2.1777	2.1034	1.341	0.52105	1.6529	2.2747	0.82488	1.5167	1.5535	2.6799	0.51605	1.0406	1.0872	1.1792	1.1233	3.3419	2.3607	2.7176	3.4822	1.2122	1.129	2.1919	4.4387	3.5408	2.6369	1.5499	0.80738	1.6121	0.86143	2.6176	2.9154	0.4585	0.63033	1.2828	1.1373	3.1966	2.9569	2.0978
6.5599	4.8819	1.6719	1.3422	0.84659	5.7335	3.4362	2.5491	1.5008	0.87633	0.78956	0.69435	1.8117	1.7374	0.9721	0.70592	2.0221	2.6406	1.1897	1.8868	1.9223	2.9822	0.88384	1.4118	1.4578	1.5486	1.4918	3.5909	2.7261	3.0144	3.7197	1.5803	0.83272	1.8266	4.1509	3.2238	2.2603	1.1811	0.79563	1.9829	0.79643	2.932	2.5463	0.64658	0.54953	0.91391	0.83372	2.8618	2.6125	1.7319
4.7643	2.5065	4.1638	3.8234	2.1126	3.7302	5.0754	0.67564	1.3134	2.3876	1.969	2.7443	0.9886	1.0621	1.8277	2.7624	4.3599	4.8338	3.7444	4.2083	4.2949	5.0265	3.4942	3.8819	3.8921	3.9565	3.8975	5.0754	4.8602	4.9761	5.0754	4.105	2.0239	0.97385	1.7275	0.70995	0.69751	1.62	2.6137	4.3366	3.2617	4.9917	0.44216	2.7718	2.4578	1.853	1.9901	0.7098	0.72456	1.0334
7.0859	6.05	2.2458	2.388	3.8299	6.5397	0.11511	4.8106	4.318	3.6363	3.9999	3.4377	4.559	4.5231	4.1466	3.3622	1.822	1.2851	2.5405	1.953	1.9273	0.63496	2.8429	2.3327	2.2793	2.1905	2.2381	0.42885	1.1964	0.59727	0.71837	2.2679	3.9485	4.4883	5.5846	5.0937	4.6182	4.1105	3.4531	1.8271	2.9938	0.69729	4.948	3.3526	3.6088	3.8819	3.8241	4.7346	4.629	4.2002
7.0859	6.05	2.2405	2.3845	3.8564	6.5397	0.12338	4.8106	4.3312	3.6612	4.0257	3.4516	4.559	4.5231	4.1703	3.3776	1.8167	1.2797	2.5361	1.9477	1.922	0.63264	2.8472	2.3293	2.2735	2.1882	2.2408	0.44029	1.1911	0.59495	0.73058	2.2626	3.9729	4.4916	5.5846	5.0937	4.6182	4.1205	3.4785	1.8218	3.0007	0.69497	4.948	3.3703	3.6351	3.9079	3.8501	4.7346	4.629	4.2035
7.0859	6.05	1.0461	1.3677	3.1834	6.5397	1.1771	4.6071	3.8271	2.965	3.3759	2.6534	4.1131	4.0327	3.5368	2.5895	0.66764	0.24081	1.5245	0.80694	0.90882	0.63531	1.8281	1.2964	1.2494	1.152	1.2065	1.5591	0.24081	0.64138	1.8399	1.0979	3.2985	4.0687	5.581	5.0235	4.3506	3.5698	2.757	0.70622	2.0069	0.5587	4.7185	2.5974	2.9238	3.3097	3.2214	4.6765	4.5365	3.8385
7.0859	6.05	1.721	1.9431	3.5446	6.5397	0.50225	4.6633	4.092	3.3365	3.7024	3.095	4.3485	4.2957	3.8846	3.0272	1.2972	0.76026	2.0976	1.4282	1.4025	0.23804	2.4119	1.88	1.8338	1.7441	1.7977	0.88804	0.67161	0.41407	1.1693	1.7447	3.6652	4.266	5.5832	5.0409	4.4442	3.861	3.1547	1.3076	2.5791	0.44022	4.8535	3.0449	3.3199	3.62	3.5508	4.6869	4.5501	3.9691
6.9015	5.525	0.53614	0.25429	1.8613	6.2133	2.4004	3.5626	2.6609	1.6034	2.041	1.2671	2.9341	2.8565	2.1693	1.2032	0.78092	1.3608	0.45706	0.65002	0.67808	1.8785	0.72355	0.45106	0.22054	0.28194	0.23058	2.5775	1.4449	1.9162	2.7392	0.633	1.9753	2.9206	4.8429	4.0881	3.2907	2.369	1.3707	0.75997	0.5939	1.8162	3.6233	1.2109	1.5375	2.1051	1.979	3.7401	3.5568	2.81
6.9606	5.6409	0.52681	0.28212	1.7605	6.3006	2.5809	3.5455	2.5871	1.4705	1.9151	1.1289	2.8752	2.8004	2.0737	1.0649	0.92412	1.4999	0.62246	0.79322	0.82084	2.0384	0.54778	0.44499	0.31878	0.41754	0.36264	2.7856	1.581	2.0761	2.9665	0.65983	1.87	2.8887	4.9579	4.1178	3.277	2.2792	1.2328	0.90493	0.49496	1.9761	3.6031	1.0756	1.4	2.0134	1.8763	3.7752	3.5479	2.7926
6.926	5.5843	0.47301	0.10649	1.8156	6.2692	2.4622	3.5379	2.6158	1.5577	1.9954	1.2202	2.8884	2.8109	2.1237	1.1564	0.82794	1.4077	0.38437	0.69705	0.72511	1.9254	0.67883	0.41181	0.22847	0.32905	0.27415	2.668	1.4918	1.963	2.8421	0.68784	1.9296	2.8885	4.8921	4.0967	3.2755	2.3234	1.3239	0.80698	0.54722	1.863	3.5932	1.164	1.4906	2.0594	1.9333	3.7369	3.5464	2.7843
7.0859	6.05	2.4344	2.5316	3.8704	6.5397	0.36961	4.8106	4.3363	3.6871	4.0435	3.5146	4.559	4.5231	4.1795	3.4319	1.9934	1.5673	2.6791	2.1282	2.0971	0.86613	2.9414	2.4808	2.4241	2.3316	2.3716	0.10717	1.4803	0.85375	0.37751	2.4647	3.9813	4.4929	5.5846	5.0937	4.6182	4.1243	3.4982	2.0277	3.0855	0.93863	4.948	3.4329	3.6503	3.918	3.8602	4.7346	4.629	4.2035
3.7795	1.4512	4.8548	4.5369	3.0894	2.6962	5.4006	1.2291	2.3334	3.2985	2.9191	3.6766	2.0334	2.1057	2.8322	3.6411	5.0022	5.3691	4.4823	4.8912	4.9603	5.4006	4.3313	4.5897	4.5772	4.611	4.576	5.4006	5.372	5.3932	5.4006	4.8511	3.0192	2.0255	0.66388	0.55201	1.5551	2.6104	3.4915	4.9724	4.095	5.3972	1.2953	3.6863	3.3945	2.8201	2.9563	0.87828	1.1403	2.0369
7.0859	6.05	1.3027	1.5346	3.1914	6.5397	0.92369	4.5625	3.8226	2.9681	3.3822	2.7029	4.0941	4.0137	3.5426	2.6352	0.8789	0.40929	1.6895	1.0099	0.98426	0.37874	2.0019	1.4701	1.4237	1.3327	1.3864	1.2935	0.34088	0.38481	1.5732	1.3248	3.3136	4.0408	5.5691	4.9772	4.309	3.5753	2.7917	0.88542	2.1712	0.30213	4.6887	2.6562	2.9618	3.3153	3.2265	4.6515	4.4918	3.8026
7.0859	6.05	2.6357	2.6881	3.9428	6.5397	0.45543	4.8106	4.3442	3.7796	4.0964	3.636	4.559	4.5231	4.2267	3.5455	2.1741	1.7179	2.8329	2.3088	2.2772	1.0211	3.0711	2.6436	2.5863	2.5003	2.5367	0.31937	1.6293	0.99112	0.35749	2.6808	4.0248	4.4995	5.5846	5.0937	4.6182	4.1408	3.6024	2.2502	3.2107	1.0842	4.948	3.5507	3.7292	3.9697	3.9118	4.7346	4.629	4.2035
4.0781	1.7523	4.8443	4.5088	2.8604	2.9866	5.4408	0.95574	2.0691	3.1182	2.709	3.4773	1.7467	1.8201	2.5831	3.4837	5.0174	5.401	4.4483	4.8967	4.9703	5.4408	4.2027	4.5616	4.5668	4.6184	4.5655	5.4408	5.4061	5.4405	5.4408	4.7899	2.7785	1.7326	0.97153	0.87549	1.2678	2.3751	3.3358	4.991	3.9747	5.4408	1.0076	3.4995	3.1951	2.6007	2.7379	0.94379	0.95498	1.7887
6.6921	5.1059	1.5119	1.1872	0.84741	5.9172	3.3807	2.7857	1.6951	0.71556	0.99608	0.44761	2.0238	1.9496	1.156	0.43077	1.8631	2.4852	1.0354	1.7269	1.7638	2.89	0.72639	1.2508	1.2974	1.3894	1.3335	3.5516	2.5709	2.9277	3.6928	1.4225	0.94734	2.0389	4.3765	3.4604	2.4949	1.3731	0.73326	1.8223	0.79913	2.8277	2.7655	0.43983	0.5159	1.1004	0.96194	3.0984	2.8491	1.9456
7.0005	5.7438	0.5503	0.46304	1.9494	6.3846	2.4813	3.7357	2.776	1.6594	2.1041	1.3103	3.0593	2.9841	2.2626	1.2497	0.75145	1.3164	0.33922	0.62056	0.6483	1.8612	0.56873	0.27731	0.42801	0.55527	0.55031	2.7022	1.4051	1.8988	2.8871	0.53222	2.0589	3.0702	5.0653	4.2905	3.4742	2.4681	1.4135	0.78883	0.67945	1.7988	3.786	1.2539	1.5834	2.2024	2.0652	3.9369	3.745	2.9741
3.7995	1.4318	4.8856	4.5686	3.1121	2.6892	5.4753	1.2478	2.3538	3.3245	2.9433	3.703	2.0529	2.1254	2.8562	3.6649	5.0569	5.4515	4.5141	4.9423	5.0127	5.4753	4.3569	4.6214	4.608	4.6589	4.6068	5.4753	5.4535	5.468	5.4753	4.8811	3.0442	2.0439	0.64979	0.65652	1.574	2.6347	3.5158	5.0323	4.1207	5.4708	1.3149	3.7111	3.4206	2.8465	2.9828	0.89709	1.1607	2.0608
7.0859	6.05	0.6921	0.96916	2.8327	6.5397	1.5574	4.4165	3.5516	2.5922	3.0393	2.2457	3.8521	3.7733	3.1691	2.1818	0.80001	0.83673	1.1258	0.81922	0.68495	1.0156	1.4302	0.89845	0.85155	0.79056	0.82669	1.9187	0.82019	1.0217	2.1969	0.70959	2.9513	3.8262	5.5487	4.9175	4.1479	3.2975	2.3495	0.78463	1.6081	0.93898	4.4794	2.1908	2.5164	3.0385	2.9401	4.5844	4.412	3.6656
5.8895	3.9878	2.6986	2.3678	0.46535	4.9748	4.2051	1.5109	0.7972	0.77993	0.612	1.1338	0.72446	0.65025	0.53479	1.1897	2.9897	3.5716	2.2586	2.8305	2.9031	3.8375	1.9581	2.4298	2.4678	2.5493	2.4821	4.2051	3.6368	3.8493	4.2051	2.6176	0.44684	1.4107	3.2523	2.2554	1.1979	0.74213	1.0341	2.9669	1.7797	3.7946	1.464	1.1856	0.85861	0.37296	0.40241	1.8665	1.6029	0.66615
7.0813	5.7549	0.49043	0.52316	2.0662	6.4558	2.4362	3.7814	2.8505	1.8022	2.2543	1.4475	3.1288	3.0512	2.3836	1.3907	0.64766	1.185	0.46781	0.51676	0.54271	1.8182	0.60373	0.38708	0.50483	0.50661	0.49983	2.6414	1.2736	1.8558	2.8151	0.42375	2.1828	3.1154	5.0764	4.3494	3.5202	2.5673	1.5453	0.75481	0.78022	1.7558	3.8295	1.3948	1.7235	2.3045	2.185	3.9881	3.791	3.0189
4.7798	2.6409	4.0171	3.674	1.9953	3.8027	4.9291	0.86786	1.1827	2.2728	1.8488	2.6273	0.8498	0.9237	1.7002	2.6343	4.2258	4.6974	3.5962	4.0686	4.1543	4.8349	3.3462	3.7388	3.7509	3.8206	3.7615	4.9291	4.7174	4.7964	4.9291	3.9583	1.8998	0.98169	1.8679	0.92183	0.83219	1.4929	2.4903	4.2012	3.1182	4.8095	0.39448	2.6525	2.3423	1.7356	1.8727	0.55628	0.54418	0.90585
4.8016	2.6635	3.9995	3.6555	1.9749	3.8289	4.9172	0.87294	1.1624	2.2523	1.8284	2.6067	0.82948	0.90338	1.6799	2.6136	4.2083	4.6788	3.5769	4.0509	4.1367	4.8214	3.3262	3.721	3.7334	3.803	3.7439	4.9172	4.6997	4.7809	4.9172	3.9404	1.8795	0.9823	1.8899	0.92691	0.83708	1.4726	2.4696	4.1835	3.0986	4.7946	0.39948	2.6319	2.3217	1.7152	1.8524	0.56428	0.5499	0.88557
2.2879	0.48784	6.0681	5.7863	4.5304	1.0994	6.1498	2.8286	3.8588	4.732	4.4194	5.0899	3.6065	3.6755	4.3288	5.0405	6.027	6.1498	5.7447	6.0347	6.0267	6.1498	5.6568	5.814	5.8023	5.8236	5.8028	6.1498	6.1498	6.1498	6.1498	6.0874	4.4601	3.6075	1.0332	2.1385	3.1331	4.0895	4.8553	6.0935	5.4429	6.1498	2.8855	5.0756	4.7886	4.259	4.381	2.451	2.7026	3.5093
4.6797	2.5087	4.1323	3.7919	2.1284	3.6868	4.9943	0.88501	1.3218	2.4038	1.984	2.7578	0.9902	1.064	1.8374	2.7614	4.3323	4.7999	3.7161	4.179	4.2662	4.9187	3.4707	3.8541	3.865	3.93	3.8705	4.9943	4.8168	4.8832	4.9943	4.0748	2.0358	0.98944	1.7289	0.93806	0.85113	1.6303	2.6168	4.3089	3.2397	4.8953	0.40937	2.7824	2.4733	1.8687	2.0059	0.54651	0.56574	1.043
2.5186	0.38274	5.8146	5.5276	4.2614	1.3368	6.0371	2.5671	3.5905	4.4634	4.1507	4.8226	3.3449	3.4133	4.059	4.772	5.8255	6.0371	5.4817	5.7762	5.8048	6.0371	5.3961	5.5532	5.5403	5.5629	5.5411	6.0371	6.0371	6.0371	6.0371	5.8418	4.1894	3.3468	0.92329	1.8927	2.8703	3.8183	4.5877	5.8546	5.1783	6.0371	2.6376	4.8113	4.5239	3.99	4.112	2.19	2.4411	3.2396
6.4853	4.75	1.8329	1.5044	0.66825	5.6344	3.5846	2.3915	1.3346	0.74363	0.62737	0.5328	1.644	1.5697	0.80747	0.53316	2.1828	2.8013	1.3504	2.0462	2.0832	3.1269	1.0451	1.5714	1.6172	1.7077	1.6506	3.7202	2.8888	3.1622	3.8216	1.7414	0.66504	1.6584	4.0151	3.0762	2.0993	1.0161	0.6974	2.143	0.85713	3.0819	2.3812	0.46489	0.46501	0.74907	0.66714	2.7104	2.459	1.5642
7.0821	5.7642	0.48696	0.53804	1.9394	6.4602	2.571	3.6959	2.7429	1.6677	2.1159	1.3101	3.0144	2.9369	2.247	1.2531	0.77968	1.3166	0.47201	0.64864	0.67432	1.9517	0.56216	0.42927	0.51414	0.51201	0.50041	2.7771	1.4052	1.9894	2.9512	0.43385	2.0528	3.021	5.062	4.284	3.4339	2.4486	1.4134	0.76673	0.64181	1.8894	3.7331	1.2573	1.5861	2.1844	2.0569	3.9235	3.7142	2.9233
3.0978	0.68037	5.482	5.1647	3.7974	1.9856	5.7954	1.9799	3.0525	4.0047	3.6287	4.3819	2.7645	2.836	3.5421	4.3428	5.5644	5.7954	5.1102	5.4966	5.5401	5.7954	5.0031	5.2176	5.2044	5.2399	5.2032	5.7954	5.7954	5.7954	5.7954	5.4892	3.7273	2.7631	0.92383	1.246	2.2917	3.3198	4.1736	5.5729	4.7658	5.7954	2.0286	4.3836	4.0931	3.5255	3.6615	1.6087	1.8633	2.7468
3.2472	0.84808	5.3228	5.0016	3.609	2.1447	5.6811	1.8011	2.8682	3.8159	3.4415	4.1934	2.5823	2.6537	3.3553	4.1543	5.4189	5.6811	4.9471	5.3417	5.3898	5.6811	4.8078	5.0545	5.0453	5.0821	5.0441	5.6811	5.6811	5.6811	5.6811	5.3095	3.5384	2.5803	0.94205	1.0748	2.1091	3.1323	3.9767	5.4176	4.5689	5.6811	1.8513	4.1922	3.9002	3.3369	3.4723	1.425	1.6797	2.5586
7.0859	6.05	0.69275	1.0195	2.8868	6.5397	1.5866	4.48	3.6098	2.663	3.102	2.3068	3.9069	3.8282	3.2356	2.2499	0.6845	0.3241	1.153	0.57047	0.92736	1.0448	1.4608	0.95745	0.91496	0.82821	0.88957	1.951	0.41275	1.0509	2.2297	0.77736	3.0037	3.8823	5.5542	4.9492	4.2107	3.3525	2.4059	0.39794	1.6371	0.96823	4.5407	2.2541	2.5829	3.093	2.9921	4.6242	4.458	3.7304
7.083	5.8408	0.38892	0.4761	2.3649	6.4648	2.1274	4.0486	3.1396	2.1164	2.5639	1.7603	3.4214	3.3437	2.6921	1.7034	0.43439	0.87074	0.60744	0.39473	0.60066	1.5078	0.9147	0.41405	0.37261	0.33016	0.37384	2.3356	0.95939	1.5455	2.5101	0.64381	2.4832	3.3987	5.2235	4.5602	3.7797	2.862	1.8592	0.38912	1.0911	1.4454	4.1071	1.7076	2.0364	2.6	2.4844	4.2219	4.0429	3.298
6.2284	4.6129	1.7266	1.4008	0.56224	5.4402	3.3672	2.4121	1.3957	0.51753	0.71034	0.35256	1.6954	1.6211	0.87711	0.46708	2.0769	2.6804	1.2618	1.9251	1.98	2.9453	0.95244	1.4628	1.5063	1.5942	1.5342	3.4588	2.7441	2.9617	3.493	1.6412	0.67058	1.7095	3.8868	3.0054	2.1367	1.0838	0.43298	2.0273	0.77431	2.9024	2.4307	0.34479	0.29352	0.81756	0.67756	2.6744	2.4425	1.6155
5.2749	3.2925	3.4139	3.081	1.2157	4.3441	4.4922	0.78392	0.5326	1.5207	1.0739	1.8741	0.32853	0.32301	0.89407	1.9295	3.6745	4.1806	2.9842	3.5153	3.5917	4.3675	2.6874	3.1431	3.1787	3.2576	3.1874	4.4922	4.2172	4.3296	4.4922	3.3348	1.112	1.3139	2.5663	1.5239	0.56964	0.68263	1.7733	3.6649	2.5051	4.3433	0.82367	1.9254	1.5994	0.95078	1.1023	1.1379	0.87583	0.35542
4.8474	2.6597	4.0485	3.7101	1.9565	3.8551	4.8982	0.57557	1.1166	2.2504	1.8086	2.6028	0.7842	0.85849	1.6473	2.6322	4.2355	4.6954	3.6311	4.093	4.1773	4.8556	3.3807	3.765	3.7739	3.8329	3.7761	4.8982	4.7164	4.8143	4.8982	3.99	1.8588	1.3038	1.8939	0.79982	0.53595	1.4306	2.494	4.2114	3.1472	4.831	0.66422	2.6486	2.3291	1.7042	1.847	0.63317	0.44564	0.85906
7.0832	5.8422	0.38814	0.4808	2.369	6.4661	2.1225	4.0538	3.1437	2.1218	2.5678	1.766	3.4255	3.3478	2.6969	1.7092	0.42873	0.86532	0.61337	0.38906	0.64122	1.5029	0.92084	0.41875	0.37645	0.33181	0.37608	2.3313	0.95397	1.5406	2.5061	0.6509	2.4873	3.4028	5.2249	4.5621	3.7853	2.8661	1.8646	0.43215	1.0972	1.4405	4.1116	1.7133	2.0421	2.6041	2.4885	4.2242	4.0451	3.302
6.1715	4.5257	1.863	1.5361	0.41524	5.3786	3.4736	2.2937	1.2508	0.4947	0.55734	0.41243	1.5526	1.4783	0.73061	0.46732	2.2101	2.7888	1.4034	2.0526	2.1153	3.0489	1.0959	1.5981	1.6404	1.727	1.6654	3.5561	2.8503	3.057	3.5897	1.7785	0.52323	1.5666	3.7928	2.9026	2.0076	0.93764	0.40851	2.1568	0.91958	3.006	2.2893	0.41105	0.31407	0.67127	0.53041	2.5673	2.3323	1.4727
6.1004	4.4034	2.0701	1.7429	0.31705	5.2776	3.6436	2.1048	1.0409	0.48724	0.45343	0.54694	1.3446	1.2703	0.54994	0.53182	2.415	2.9887	1.6118	2.2562	2.3211	3.2424	1.3048	1.805	1.847	1.9332	1.8713	3.7104	3.0474	3.2374	3.7257	1.9858	0.35268	1.3585	3.6695	2.7488	1.809	0.72674	0.40441	2.3622	1.1283	3.1995	2.083	0.54927	0.33764	0.46025	0.36479	2.4012	2.1596	1.2647
5.433	3.3432	3.3724	3.0387	1.2332	4.5002	4.6881	0.74827	0.46884	1.5269	1.0851	1.8796	0.40293	0.31317	0.92385	1.9213	3.654	4.191	2.9548	3.4949	3.5684	4.4254	2.6728	3.1007	3.1381	3.2191	3.1512	4.6881	4.2394	4.3933	4.6881	3.2981	1.1358	1.5397	2.5853	1.515	0.52506	0.70706	1.7769	3.6352	2.4633	4.3825	0.86274	1.9299	1.6056	0.98085	1.1238	1.1951	0.9923	0.4916
4.388	2.1314	4.5256	4.1847	2.4689	3.338	5.2646	0.57203	1.674	2.7458	2.3234	3.1049	1.3491	1.4226	2.1884	3.1231	4.7136	5.1523	4.1069	4.5707	4.6567	5.2646	3.8561	4.2446	4.2535	4.3117	4.2552	5.2646	5.1639	5.2336	5.2646	4.4674	2.3847	1.3693	1.3578	0.46237	0.87017	1.9807	2.9783	4.6901	3.6261	5.2469	0.65665	3.1358	2.8207	2.2092	2.3464	0.52998	0.65012	1.3941
4.4344	2.1907	4.4586	4.1185	2.4075	3.3949	5.225	0.50498	1.6127	2.6822	2.2609	3.0406	1.2878	1.3613	2.1271	3.0588	4.646	5.0891	4.0418	4.5036	4.5894	5.2199	3.791	4.1775	4.1863	4.2442	4.1878	5.225	5.1041	5.1835	5.225	4.4003	2.3233	1.465	1.418	0.48016	0.80888	1.9193	2.9135	4.6226	3.5611	5.1989	0.75977	3.0709	2.7558	2.1478	2.285	0.49034	0.60458	1.3327
7.0859	6.05	1.0518	1.3774	3.2034	6.5397	1.1826	4.6179	3.838	2.9786	3.3868	2.6942	4.124	4.0435	3.5546	2.6287	0.70091	0.15634	1.5296	0.83933	0.92592	0.64089	1.8379	1.3138	1.2683	1.1782	1.2357	1.5557	0.26011	0.64696	1.8354	1.1417	3.3219	4.0796	5.5691	5.0048	4.3615	3.5807	2.7978	0.74152	2.0244	0.56428	4.7294	2.6454	2.9674	3.3206	3.2338	4.6515	4.5133	3.8469
6.5465	4.9675	1.5525	1.2279	0.7708	5.7658	3.3081	2.6663	1.6155	0.65135	0.9083	0.37743	1.9269	1.8526	1.0884	0.63359	1.9038	2.5261	1.0763	1.7648	1.8045	2.8549	0.76708	1.2904	1.3358	1.4258	1.3681	3.4725	2.611	2.8864	3.5981	1.4632	0.87725	1.9405	4.2402	3.3244	2.3832	1.297	0.57069	1.8629	0.58095	2.8032	2.6637	0.29486	0.37708	1.03	0.88533	2.9687	2.7228	1.847
1.4771	1.0673	6.3717	6.115	5.069	1.0343	6.4214	3.52	4.4455	5.2495	4.9723	5.5744	4.285	4.3481	4.9218	5.5323	6.3448	6.4214	6.1001	6.3504	6.3428	6.4214	6.0202	6.1443	6.1346	6.1451	6.1285	6.4214	6.4214	6.4214	6.4214	6.3808	5.016	4.3069	1.8235	2.8672	3.7995	4.6415	5.3612	6.3841	5.8938	6.4214	3.616	5.5564	5.2939	4.7983	4.9191	3.1386	3.3676	4.1002
2.1598	0.40211	5.9287	5.645	4.5048	1.0628	6.0554	2.9118	3.8556	4.6942	4.41	5.021	3.6869	3.7515	4.3311	4.983	5.8884	6.0554	5.6112	5.8943	5.8887	6.0554	5.5335	5.6745	5.6637	5.6832	5.6635	6.0554	6.0554	6.0554	6.0554	5.9489	4.4403	3.7045	1.1513	2.2506	3.2042	4.0678	4.8059	5.957	5.349	6.0554	2.9953	5.0019	4.7386	4.2334	4.3554	2.5462	2.7758	3.5117
6.3994	4.7022	1.8607	1.535	0.44482	5.5637	3.5696	2.3718	1.2916	0.49016	0.58036	0.26061	1.6051	1.5309	0.76291	0.51658	2.2113	2.8192	1.3953	2.0604	2.1143	3.1156	1.0857	1.5971	1.6407	1.7288	1.669	3.715	2.8883	3.1478	3.7887	1.7752	0.55091	1.6186	3.9753	3.0465	2.076	0.97187	0.42401	2.1623	0.90688	3.0654	2.3448	0.28717	0.28708	0.70472	0.5592	2.6844	2.4352	1.5252
5.3315	3.2379	3.4571	3.1248	1.33	4.3857	4.6991	0.65175	0.49245	1.6239	1.1822	1.9763	0.32893	0.24596	1.021	2.0065	3.7248	4.2508	3.0391	3.5656	3.6412	4.4772	2.7582	3.1868	3.223	3.3025	3.233	4.6991	4.2949	4.4338	4.6991	3.3814	1.2323	1.4695	2.4907	1.4195	0.48182	0.80414	1.8685	3.7151	2.5495	4.4343	0.79728	2.0225	1.7026	1.078	1.2205	1.0846	0.88591	0.51941
6.6357	4.8793	1.5971	1.2658	0.73062	5.8	3.5232	2.6029	1.563	0.56844	0.87981	0.48899	1.8614	1.7871	1.0452	0.42	1.9741	2.5578	1.108	1.8432	1.872	3.0424	0.80888	1.3406	1.3878	1.4884	1.4335	3.6839	2.6465	3.0801	3.7226	1.532	0.83915	1.8756	4.1491	3.2337	2.3141	1.2517	0.57706	1.9501	0.62525	2.9801	2.5991	0.5421	0.45214	0.98554	0.84602	2.8894	2.6497	1.7815
3.717	1.4311	4.851	4.5329	3.1391	2.6841	5.3468	1.2708	2.3789	3.3499	2.9697	3.7281	2.0761	2.1487	2.8827	3.6898	4.953	5.3328	4.4783	4.8688	4.9191	5.3468	4.3429	4.5857	4.5735	4.6075	4.5722	5.3468	5.338	5.3468	5.3468	4.8433	3.0701	2.0667	0.63806	0.50664	1.5972	2.6611	3.5145	4.9442	4.1067	5.3468	1.3391	3.731	3.4397	2.8716	3.0079	0.91332	1.1858	2.0873
6.5242	4.7141	1.9882	1.6629	0.54756	5.6493	3.7641	2.28	1.1748	0.57253	0.4945	0.41169	1.49	1.4158	0.6449	0.42291	2.3396	2.9625	1.521	2.191	2.2421	3.2969	1.2107	1.7249	1.769	1.8576	1.7982	3.9216	3.0349	3.329	4.0399	1.9024	0.52146	1.5034	3.9856	2.9884	1.9669	0.85414	0.62857	2.2922	1.0302	3.2445	2.23	0.46029	0.45555	0.6372	0.58151	2.6134	2.3573	1.413
4.6317	2.5202	4.0218	3.6848	2.0696	3.6588	4.8349	0.11947	1.2613	2.3447	1.925	2.6988	0.92839	1.0023	1.7775	2.7018	4.2126	4.6707	3.6235	4.071	4.1498	4.7669	3.4101	3.738	3.7464	3.81	3.751	4.8349	4.6859	4.7398	4.8349	3.9669	1.9765	1.4418	1.7583	0.65395	0.44899	1.5706	2.557	4.1887	3.1788	4.7492	0.74908	2.7233	2.4143	1.8099	1.9471	0.41265	0.44632	0.98313
5.4715	3.5105	3.197	2.8628	1.0289	4.5435	4.3749	0.9805	0.16772	1.3258	0.88079	1.6789	0.43264	0.36066	0.7073	1.7338	3.4318	3.9169	2.7764	3.2727	3.3524	4.1271	2.4828	2.9201	2.9477	3.0208	2.955	4.3875	3.9466	4.1003	4.3875	3.1198	0.92523	1.5179	2.7855	1.7318	0.65124	0.49586	1.5772	3.4092	2.2808	4.0842	0.9644	1.7297	1.4045	0.76401	0.91553	1.3422	1.0782	0.39216
6.172	4.4507	2.106	1.7791	0.26259	5.3362	3.724	2.1006	1.0225	0.13915	0.70929	0.51259	1.3346	1.2604	0.52697	0.55119	2.4528	3.0306	1.6467	2.2953	2.3583	3.2858	1.3393	1.8411	1.8834	1.9699	1.9083	3.8156	3.0901	3.3043	3.8274	2.0216	0.28335	1.5177	3.7159	2.7685	1.7979	0.70353	0.39634	2.3996	1.1629	3.2429	2.0735	0.54704	0.36845	0.43648	0.30865	2.4105	2.1634	1.2547
4.5514	2.3978	4.1665	3.8294	2.2117	3.5689	4.9365	0.26089	1.4025	2.4873	2.0668	2.8413	1.0695	1.1434	1.9191	2.8449	4.3573	4.8167	3.7681	4.2157	4.2944	4.8993	3.5536	3.8826	3.891	3.955	3.8956	4.9365	4.8364	4.8813	4.9365	4.1114	2.1181	1.4748	1.6271	0.51251	0.59043	1.7122	2.7002	4.3337	3.3224	4.8876	0.83149	2.866	2.5568	1.952	2.0892	0.35162	0.37308	1.1247
5.4755	3.4882	3.2275	2.8933	1.0524	4.5403	4.4019	0.95622	0.19165	1.3511	0.90569	1.7043	0.50228	0.42987	0.73078	1.7593	3.4679	3.9577	2.8046	3.3087	3.3877	4.1598	2.5103	2.9531	2.9838	3.0577	2.99	4.4136	3.9888	4.1371	4.4136	3.1496	0.94871	1.5059	2.7586	1.7028	0.62776	0.51934	1.6028	3.4481	2.3127	4.1169	0.98797	1.7552	1.4298	0.78749	0.93901	1.3139	1.0503	0.36584
6.7351	5.2039	1.069	0.73768	1.2509	6.0035	2.9975	3.0581	2.0757	0.95748	1.4073	0.60139	2.3662	2.2919	1.5637	0.62512	1.4463	2.0297	0.57987	1.3154	1.3442	2.5156	0.82015	0.81243	0.85965	0.96024	0.90534	3.1586	2.1183	2.5533	3.2668	1.0042	1.3608	2.3808	4.4847	3.6495	2.7901	1.7689	0.70029	1.4224	0.30094	2.4533	3.0985	0.54868	0.87751	1.5032	1.3669	3.3008	3.0798	2.2863
2.7506	5.0885	8.1788	8.1788	7.8377	3.9051	8.1788	6.9781	7.5683	7.9466	7.8848	8.0574	7.4838	7.5042	7.8707	8.0512	8.1788	8.1788	8.1788	8.1788	8.1788	8.1788	8.1788	8.1788	8.1788	8.1788	8.1788	8.1788	8.1788	8.1788	8.1788	8.1788	7.8623	7.397	5.6442	6.464	7.099	7.6546	8.035	8.1788	8.1788	8.1788	7.1876	8.0628	8.039	7.6724	7.7504	6.499	6.6768	7.2041
2.728	5.0685	8.1696	8.1696	7.825	3.8838	8.1696	6.9622	7.554	7.9342	7.8715	8.0463	7.4699	7.4903	7.858	8.0399	8.1696	8.1696	8.1696	8.1696	8.1696	8.1696	8.1696	8.1696	8.1696	8.1696	8.1696	8.1696	8.1696	8.1696	8.1696	8.1696	7.85	7.3827	5.6253	6.447	7.0835	7.6407	8.0227	8.1696	8.1696	8.1696	7.1709	8.051	8.0272	7.6585	7.7368	6.482	6.66	7.1893
6.1649	4.3846	2.2457	1.9187	0.26318	5.2949	3.8621	1.9829	0.88184	0.27967	0.7503	0.63449	1.194	1.1198	0.6277	0.6913	2.5921	3.1692	1.7865	2.4345	2.4979	3.424	1.4792	1.9807	2.023	2.1094	2.0478	3.9539	3.2285	3.4424	3.9703	2.1613	0.34945	1.5275	3.6502	2.6759	1.6713	0.5629	0.53665	2.539	1.3028	3.3811	1.9336	0.68715	0.36437	0.30731	0.3093	2.3082	2.0559	1.1155
7.0859	6.05	0.85406	1.1401	2.9268	6.5397	1.3691	4.4714	3.615	2.7059	3.1414	2.3832	3.9211	3.8423	3.2716	2.3187	0.75378	0.81872	1.2963	0.64584	0.65008	0.82737	1.6025	1.0708	1.024	0.92852	0.98282	1.7381	0.80769	0.83345	2.0173	0.88072	3.0435	3.8932	5.5621	4.9565	4.1979	3.3665	2.4878	0.81684	1.7785	0.82419	4.5456	2.3388	2.6561	3.1093	3.0141	4.6301	4.4604	3.7179
7.0838	5.7803	0.37826	0.43994	2.2446	6.4694	2.0802	3.8738	2.988	2.0281	2.4591	1.7031	3.278	3.2002	2.594	1.6386	0.55621	0.92749	0.59678	0.422	0.7993	1.4603	0.90031	0.58262	0.39316	0.29039	0.29482	2.2904	1.0025	1.498	2.4655	0.67609	2.3607	3.2555	5.113	4.4113	3.6046	2.723	1.8076	0.33735	1.0792	1.398	3.9327	1.6577	1.9757	2.4625	2.3559	4.0578	3.8704	3.1237
6.8138	5.35	0.8785	0.54722	1.4238	6.0987	2.8481	3.2009	2.2442	1.1377	1.5842	0.78751	2.5215	2.4458	1.7354	0.72428	1.2625	1.8395	0.47228	1.1316	1.1601	2.3465	0.76727	0.62197	0.6692	0.76978	0.71488	3.0156	1.9279	2.3841	3.1474	0.81934	1.5343	2.5232	4.6315	3.7895	2.9397	1.9399	0.89075	1.2402	0.33742	2.2841	3.2366	0.72844	1.0582	1.6746	1.54	3.4435	3.2202	2.4264
6.6615	5.0215	1.3434	1.0121	0.98325	5.8873	3.2664	2.8208	1.813	0.68308	1.1349	0.32735	2.1086	2.0344	1.2972	0.33166	1.7198	2.3041	0.85427	1.5889	1.6178	2.7871	0.67529	1.0868	1.1341	1.2346	1.1797	3.4266	2.3927	2.8247	3.4953	1.2778	1.0922	2.123	4.2955	3.4169	2.5445	1.5032	0.42589	1.6957	0.37151	2.7247	2.8431	0.29874	0.60336	1.2373	1.0988	3.0848	2.8534	2.0288
6.4685	4.7846	1.8016	1.4767	0.51211	5.6428	3.535	2.4347	1.356	0.34781	0.67611	0.25652	1.6665	1.5923	0.8295	0.35677	2.1539	2.7804	1.3322	2.008	2.0559	3.0819	1.0212	1.5388	1.5833	1.6724	1.6137	3.6906	2.8499	3.1133	3.7918	1.7154	0.61869	1.6801	4.052	3.1141	2.1364	1.038	0.27244	2.1084	0.83854	3.0303	2.4056	0.31053	0.28334	0.77102	0.6267	2.7502	2.5	1.5866
7.0859	6.05	1.2092	1.4616	3.1454	6.5397	1.014	4.5413	3.7858	2.9268	3.342	2.6481	4.063	3.9826	3.4977	2.5802	0.78545	0.33546	1.6171	0.91649	0.93887	0.47219	1.927	1.3953	1.3487	1.256	1.31	1.3876	0.33235	0.47826	1.6674	1.2329	3.2662	4.0125	5.5702	4.9802	4.2866	3.5346	2.7448	0.79568	2.0989	0.39558	4.6614	2.6082	2.9149	3.275	3.1861	4.6532	4.4902	3.7748
6.0073	4.1822	2.4689	2.1421	0.28759	5.1151	4.0044	1.7701	0.66522	0.49923	0.6984	0.85524	0.97876	0.90453	0.44355	0.9121	2.817	3.3977	2.0087	2.6595	2.7213	3.654	1.701	2.2041	2.2466	2.3333	2.2719	4.0409	3.4578	3.6525	4.0409	2.3843	0.3341	1.453	3.4475	2.4695	1.4579	0.34552	0.75642	2.7635	1.5247	3.6111	1.7185	0.90794	0.57912	0.33489	0.34482	2.0985	1.8445	0.9024
7.0826	5.7493	0.43274	0.30962	2.0183	6.4628	2.3409	3.7005	2.7884	1.7896	2.2264	1.459	3.072	2.9942	2.3565	1.3947	0.54836	1.171	0.33907	0.41732	0.50526	1.7215	0.6952	0.46642	0.32249	0.33424	0.34375	2.5483	1.2481	1.7592	2.7226	0.53446	2.1373	3.0493	5.0479	4.2878	3.44	2.5135	1.5633	0.63975	0.82153	1.6591	3.7515	1.4111	1.7311	2.2518	2.1381	3.927	3.7182	2.942
7.0859	5.7976	0.41142	0.4662	2.254	6.4827	2.053	3.8602	2.9802	2.0419	2.4651	1.7193	3.2736	3.1949	2.6071	1.6548	0.54631	0.91151	0.62297	0.41001	0.78898	1.4349	0.9268	0.58178	0.37194	0.27524	0.30547	2.2717	0.98566	1.4726	2.4484	0.69249	2.3692	3.2503	5.1216	4.4093	3.5951	2.7191	1.8239	0.39049	1.1053	1.3726	3.9178	1.6749	1.9922	2.4592	2.3555	4.0523	3.8634	3.1081
6.8954	5.5195	0.50541	0.17382	1.7472	6.2072	2.5138	3.4675	2.5473	1.4893	1.9269	1.1528	2.82	2.7424	2.0553	1.089	0.89547	1.4751	0.37498	0.76458	0.79263	1.9933	0.66509	0.41467	0.2958	0.39638	0.34148	2.6873	1.5592	2.031	2.8475	0.6741	1.8612	2.8193	4.8227	4.0253	3.2048	2.2549	1.2565	0.87455	0.48266	1.931	3.5236	1.0966	1.4232	1.991	1.8649	3.6655	3.4756	2.7148
7.0859	6.05	0.97513	1.2372	3.0124	6.5397	1.2591	4.603	3.7355	2.7972	3.2204	2.4846	4.029	3.9502	3.3652	2.4206	0.68836	0.75819	1.3933	0.67922	0.65236	0.70631	1.7002	1.1685	1.1217	1.0268	1.0811	1.6296	0.74797	0.76123	1.9104	0.99723	3.1285	4.0056	5.5807	5.0211	4.3332	3.4745	2.5887	0.75332	1.8754	0.76123	4.6694	2.4328	2.756	3.2145	3.1109	4.6752	4.5348	3.8345
6.685	5.0697	1.3633	1.032	0.96646	5.9245	3.2856	2.8345	1.7988	0.83559	1.1157	0.7026	2.0972	2.023	1.2811	0.72813	1.7396	2.324	0.8742	1.6087	1.6376	2.8066	0.57508	1.1068	1.154	1.2546	1.1997	3.4459	2.4126	2.8443	3.5287	1.2976	1.075	2.1114	4.3368	3.4467	2.5457	1.4875	0.80353	1.7155	0.87621	2.7443	2.8337	0.65786	0.58431	1.2214	1.0819	3.1113	2.8764	2.0174
2.2589	4.6517	8.1245	8.1245	7.7534	3.4443	8.1245	6.6577	7.3646	7.8939	7.8025	8.0174	7.2611	7.3027	7.7435	8.0129	8.1245	8.1245	8.1245	8.1245	8.1245	8.1245	8.1245	8.1245	8.1245	8.1245	8.1245	8.1245	8.1245	8.1245	8.1245	8.1245	7.7637	7.1874	5.2667	6.1279	6.8261	7.4828	7.9672	8.1245	8.1245	8.1245	6.8786	8.0254	7.9557	7.5382	7.6319	6.1844	6.3704	6.9928
4.7784	2.7035	3.8703	3.5334	1.887	3.8316	4.697	0.11583	1.0641	2.1677	1.7373	2.5229	0.73115	0.80524	1.5869	2.5344	4.0573	4.5303	3.4774	3.9229	3.9956	4.6377	3.2497	3.5863	3.5934	3.6546	3.5958	4.697	4.5477	4.6183	4.697	3.8236	1.7877	1.4082	1.9541	0.85508	0.24654	1.3749	2.3893	4.0332	3.0206	4.625	0.73594	2.5488	2.2372	1.6273	1.7645	0.49261	0.37334	0.79255
6.8039	5.2215	1.0954	0.76402	1.196	6.029	3.0861	2.9977	2.014	0.91651	1.3589	0.56512	2.2953	2.2207	1.5071	0.56634	1.4828	2.0624	0.6115	1.3519	1.3801	2.5743	0.57571	0.83877	0.886	0.98658	0.93168	3.2569	2.1479	2.612	3.3917	1.039	1.307	2.3092	4.4928	3.6026	2.7304	1.7111	0.66866	1.4612	0.464	2.512	3.0245	0.54027	0.83585	1.446	1.3125	3.2673	3.0323	2.2129
5.5525	3.6514	3.0271	2.6939	0.83462	4.6479	4.2495	1.1648	0.11923	1.1381	0.69166	1.4915	0.49861	0.42626	0.51592	1.5468	3.2826	3.7845	2.5991	3.1235	3.2005	3.9905	2.3029	2.756	2.7912	2.8697	2.799	4.26	3.8196	3.9698	4.26	2.9483	0.73096	1.4871	2.9282	1.9097	0.84405	0.30159	1.3905	3.2704	2.1168	3.9496	1.099	1.5426	1.2168	0.56974	0.72126	1.5216	1.2584	0.34771
4.6267	2.4667	4.1288	3.7918	2.1498	3.6602	4.9309	0.24649	1.3301	2.4293	2.0012	2.7842	0.99717	1.0712	1.8515	2.7939	4.3177	4.7894	3.7331	4.1795	4.2555	4.8908	3.5076	3.8449	3.8522	3.9154	3.8562	4.9309	4.8076	4.8768	4.9309	4.078	2.0519	1.5236	1.7004	0.58457	0.51772	1.6407	2.65	4.2945	3.2781	4.8817	0.91271	2.8098	2.4988	1.8901	2.0273	0.42201	0.34615	1.0571
6.7839	5.2881	0.90366	0.57238	1.4038	6.0489	2.8672	3.1755	2.2265	1.1151	1.5621	0.76235	2.5066	2.4312	1.7161	0.70088	1.2867	1.8644	0.44344	1.1558	1.1843	2.3684	0.77718	0.64713	0.69436	0.79494	0.74004	3.0337	1.953	2.4061	3.1555	0.84366	1.514	2.5129	4.572	3.7547	2.9146	1.9209	0.86559	1.2641	0.31928	2.3061	3.2269	0.70503	1.0347	1.6554	1.5199	3.3986	3.1891	2.4163
0.80122	3.2724	7.3889	7.3585	6.7136	2.0194	7.3889	5.4626	6.2492	6.8835	6.7404	7.0983	6.1051	6.151	6.671	7.0798	7.3889	7.3889	7.3541	7.3889	7.3889	7.3889	7.3715	7.3712	7.3722	7.38	7.3792	7.3889	7.3889	7.3889	7.3889	7.3889	6.6868	6.0648	3.9479	4.8841	5.6662	6.3767	6.9676	7.3889	7.3511	7.3889	5.6342	7.0766	6.9245	6.4717	6.5654	4.9924	5.1962	5.8517
0.60661	2.7136	7.1264	7.0198	6.2774	1.4032	7.1264	4.9575	5.7898	6.4323	6.2849	6.7088	5.632	5.6873	6.216	6.6588	7.1264	7.1264	7.0145	7.1264	7.1264	7.1264	7.0395	7.0391	7.0403	7.0549	7.0531	7.1264	7.1264	7.1264	7.1264	7.1264	6.2401	5.6073	3.4095	4.346	5.1825	5.9185	6.5301	7.1264	6.9901	7.1264	5.0973	6.6915	6.4864	6.0246	6.1231	4.4912	4.7028	5.3922
3.4049	1.0315	5.1787	4.862	3.4638	2.3003	5.6183	1.6525	2.7428	3.6783	3.3144	4.0488	2.4491	2.5209	3.2286	4.0097	5.2965	5.6183	4.8074	5.1946	5.2572	5.6183	4.6802	4.9148	4.9012	4.9315	4.8999	5.6183	5.6183	5.6183	5.6183	5.1763	3.3946	2.4498	0.41383	0.89698	1.9776	3.0036	3.8476	5.2686	4.4405	5.6183	1.7113	4.0494	3.7593	3.1995	3.3272	1.3003	1.5549	2.4241
4.0623	1.7735	4.7104	4.3774	2.8142	3.0029	5.3297	0.90785	2.0317	3.0549	2.6574	3.424	1.7147	1.7878	2.5447	3.4029	4.8774	5.2755	4.3221	4.767	4.8361	5.3297	4.0928	4.4303	4.4328	4.4815	4.4316	5.3297	5.2838	5.3276	5.3297	4.6664	2.7384	1.7018	0.99905	0.25224	1.2357	2.3362	3.2527	4.8474	3.8637	5.3292	0.97687	3.4447	3.143	2.5545	2.6917	0.61199	0.81088	1.7504
6.2572	4.4984	2.0018	1.6761	0.3013	5.3868	3.6513	2.2019	1.1452	0.13425	0.72145	0.43946	1.4557	1.3815	0.62031	0.45212	2.3525	2.9607	1.536	2.202	2.2554	3.2252	1.2263	1.7382	1.7819	1.8701	1.8103	3.7546	3.0251	3.2351	3.7865	1.9162	0.40788	1.5098	3.7689	2.8534	1.9137	0.82715	0.27019	2.3038	1.0472	3.1823	2.1936	0.44055	0.31169	0.5602	0.41588	2.5002	2.2557	1.3758
6.2438	4.4471	2.1959	1.8699	0.34658	5.3568	3.8378	2.038	0.94092	0.24397	0.85374	0.57388	1.2523	1.1781	0.75556	0.63091	2.5457	3.1436	1.7323	2.3925	2.4491	3.4051	1.4234	1.9319	1.9751	2.0627	2.0024	3.9399	3.2064	3.4198	3.9764	2.1107	0.47735	1.5269	3.7129	2.7493	1.7319	0.62242	0.47602	2.4951	1.2464	3.3622	1.9917	0.62675	0.38428	0.36175	0.32549	2.3732	2.1164	1.1776
6.7862	5.291	1.035	0.70376	1.2667	6.0512	2.9998	3.067	2.0894	0.98131	1.425	0.67013	2.3693	2.2938	1.5789	0.73247	1.4183	1.9957	0.55654	1.2874	1.3159	2.5005	0.79213	0.77851	0.82574	0.92632	0.87142	3.1666	2.0844	2.5382	3.2892	0.97523	1.3768	2.3754	4.562	3.6718	2.7988	1.7838	0.73421	1.3958	0.46599	2.4382	3.0897	0.57354	0.9032	1.5183	1.3827	3.3365	3.1015	2.2788
7.0859	5.8479	0.51576	0.57736	2.3599	6.5113	1.9441	3.9504	3.084	2.1458	2.569	1.8352	3.3775	3.2988	2.7138	1.7707	0.55718	0.79564	0.73413	0.47349	0.79845	1.3386	1.038	0.62271	0.45931	0.36214	0.41663	2.1908	0.86979	1.3763	2.3709	0.69143	2.4745	3.3542	5.172	4.4633	3.6807	2.823	1.9398	0.2257	1.2165	1.2763	4.0175	1.7908	2.108	2.5631	2.4594	4.1196	3.9307	3.1895
7.0859	5.8302	0.52567	0.63595	2.4157	6.4961	1.8832	3.9899	3.1217	2.2013	2.6223	1.8884	3.4197	3.3409	2.7698	1.8238	0.54211	0.74269	0.79265	0.45191	0.78429	1.2706	1.0968	0.62634	0.51818	0.42125	0.47572	2.1141	0.81657	1.3083	2.2922	0.67704	2.5305	3.3947	5.1701	4.4883	3.7166	2.8652	1.9931	0.25839	1.275	1.2083	4.0507	1.8453	2.1615	2.6058	2.5055	4.1483	3.9641	3.2268
4.2809	2.0518	4.4953	4.1583	2.5507	3.2551	5.1679	0.62845	1.7589	2.804	2.3992	3.1676	1.4359	1.5093	2.2729	3.1554	4.6722	5.0968	4.0987	4.546	4.6202	5.1679	3.8525	4.2114	4.2183	4.2718	4.2171	5.1679	5.1051	5.1634	5.1679	4.4403	2.4685	1.4216	1.2773	0.36717	0.95697	2.065	3.0071	4.6489	3.6249	5.1651	0.69666	3.1897	2.8853	2.291	2.4282	0.44211	0.56894	1.4786
4.9969	2.8789	3.7717	3.4324	1.7005	4.0266	4.792	0.30939	0.86001	1.9876	1.5508	2.3441	0.53645	0.60549	1.392	2.3683	3.9865	4.4835	3.356	3.8266	3.9089	4.6916	3.1053	3.4941	3.5054	3.5739	3.5151	4.792	4.5187	4.6411	4.792	3.7143	1.5997	1.4478	2.1316	1.0519	0.27323	1.1749	2.2254	3.9695	2.8744	4.6502	0.87814	2.3826	2.067	1.4467	1.5858	0.77582	0.58669	0.65912
5.4939	3.4638	3.2589	2.9256	1.0669	4.5728	4.472	0.92829	0.28656	1.3702	0.92381	1.7236	0.71042	0.63808	0.74529	1.7789	3.5139	4.0153	2.831	3.3547	3.4319	4.221	2.5349	2.9877	3.0229	3.1014	3.0306	4.472	4.0503	4.2001	4.472	3.1801	0.96322	1.5186	2.7315	1.6708	0.6127	0.53385	1.6226	3.5013	2.3485	4.1801	1.09	1.7747	1.4489	0.802	0.95352	1.2827	1.0195	0.35225
5.346	3.2745	3.3916	3.0589	1.2643	4.3968	4.6315	0.71782	0.45	1.5564	1.1167	1.9106	0.34554	0.26255	0.95556	1.9378	3.6549	4.1796	2.9719	3.4958	3.5719	4.4039	2.6897	3.121	3.1568	3.236	3.1661	4.6315	4.2226	4.3575	4.6315	3.3132	1.1664	1.4406	2.537	1.4865	0.44332	0.73852	1.7997	3.647	2.4837	4.361	0.74267	1.9549	1.637	1.0125	1.1548	1.0883	0.87904	0.45223
6.8036	5.2908	0.97248	0.6412	1.3219	6.0583	2.9519	3.0933	2.1424	1.0393	1.4824	0.69182	2.4178	2.3418	1.6336	0.73256	1.3581	1.9361	0.56322	1.2272	1.2555	2.4455	0.76904	0.71595	0.76318	0.86376	0.80886	3.1209	2.0218	2.4832	3.2499	0.91466	1.4325	2.4162	4.5719	3.6871	2.8324	1.8381	0.79547	1.3361	0.4558	2.3832	3.1296	0.63237	0.96223	1.5727	1.4382	3.356	3.1233	2.3193
3.7474	1.4281	4.9665	4.6382	3.164	2.6719	5.4633	1.258	2.3817	3.4046	3.0072	3.7737	2.0648	2.138	2.8947	3.7525	5.112	5.4475	4.5836	5.0105	5.0728	5.4633	4.4403	4.691	4.689	4.7325	4.6878	5.4633	5.4506	5.4633	5.4633	4.9479	3.0884	2.0519	0.65087	0.51484	1.5858	2.6862	3.6023	5.0846	4.2026	5.4633	1.327	3.7944	3.4928	2.9043	3.0415	0.89001	1.1611	2.1004
6.1009	4.262	2.2951	1.9694	0.26563	5.2054	3.8828	1.9272	0.85577	0.33688	0.69081	0.6825	1.1687	1.0944	0.43184	0.72607	2.6456	3.2517	1.8298	2.4946	2.5486	3.5155	1.5203	2.0314	2.0751	2.1631	2.1032	3.9375	3.3158	3.5246	3.9375	2.2096	0.26974	1.4659	3.5303	2.5969	1.6326	0.53644	0.56512	2.5966	1.3416	3.4726	1.9083	0.72192	0.40164	0.2866	0.28058	2.2368	1.9885	1.0887
5.5257	3.6455	3.0207	2.6881	0.81756	4.6154	4.2701	1.1781	0.24625	1.1239	0.67688	1.4774	0.57691	0.50569	0.54984	1.5329	3.2856	3.7949	2.5895	3.1264	3.2023	4.0048	2.2923	2.7502	2.7861	2.8655	2.7956	4.2701	3.8325	3.9785	4.2701	2.9413	0.7139	1.5278	2.9181	1.9184	0.86257	0.28453	1.3768	3.2775	2.1129	3.9661	1.1183	1.5288	1.2026	0.55268	0.7042	1.5312	1.2684	0.37347
6.156	4.2401	2.4312	2.101	0.26069	5.2836	4.0992	1.7745	0.67392	0.50474	0.72133	0.85879	0.9969	0.92264	0.38969	0.91482	2.7679	3.3879	1.988	2.6172	2.6726	3.6688	1.6864	2.163	2.2017	2.284	2.2247	4.1546	3.4574	3.6975	4.1934	2.3496	0.18056	1.5136	3.5173	2.5097	1.4647	0.41551	0.75936	2.7186	1.5083	3.6259	1.7339	0.91067	0.58342	0.2787	0.25888	2.1245	1.8628	0.9631
5.753	3.7833	2.8852	2.5527	0.68104	4.8438	4.2738	1.3095	0.18013	0.98769	0.72	1.3412	0.60108	0.5287	0.48118	1.3967	3.1508	3.6925	2.4537	2.9917	3.0675	3.9446	2.1564	2.6147	2.6507	2.7301	2.6604	4.2935	3.7497	3.9452	4.2935	2.8057	0.57738	1.5139	3.061	2.0498	0.99152	0.19132	1.2406	3.1423	1.977	3.9017	1.2505	1.3925	1.0664	0.43798	0.56768	1.6626	1.3998	0.53274
6.5514	4.8857	1.6382	1.3094	0.68165	5.7316	3.3964	2.5682	1.5246	0.39936	0.82078	0.31927	1.8294	1.7551	0.99882	0.44819	1.9881	2.6066	1.1553	1.8518	1.8885	2.942	0.85032	1.3769	1.4228	1.5133	1.4563	3.5487	2.6936	2.9745	3.6756	1.5467	0.78839	1.844	4.1563	3.2417	2.2799	1.2071	0.32399	1.9485	0.66215	2.8923	2.5661	0.3169	0.33847	0.94024	0.7963	2.8801	2.6311	1.7495
7.0859	5.8501	0.50945	0.48062	2.2706	6.5123	2.1078	3.9535	3.0626	2.0226	2.458	1.6938	3.3382	3.2606	2.5883	1.6299	0.72456	0.93427	0.69667	0.65916	0.96473	1.4985	0.87202	0.64608	0.50803	0.44473	0.34444	2.3513	1.0178	1.5362	2.5316	0.72291	2.386	3.3286	5.1743	4.4658	3.6842	2.7749	1.7975	0.29958	1.0506	1.4362	4.0211	1.6382	1.9643	2.5116	2.3889	4.1228	3.9339	3.1926
7.0859	5.9316	0.56105	0.66527	2.4754	6.5393	1.8485	4.0993	3.2488	2.2403	2.6729	1.9234	3.5361	3.4585	2.8057	1.8587	0.72189	0.70808	0.82189	0.66537	0.95937	1.2632	1.1264	0.64601	0.54783	0.45118	0.50561	2.1412	0.78307	1.3009	2.333	0.71219	2.5926	3.5141	5.2736	4.5778	3.8338	2.9753	2.0282	0.043831	1.3042	1.2009	4.1769	1.8759	2.1962	2.7128	2.5944	4.2379	4.0673	3.3391
7.0859	6.05	1.3696	1.5915	3.2258	6.5397	0.86862	4.5989	3.8478	3.0009	3.4055	2.7513	4.1235	4.0431	3.5786	2.682	0.94491	0.44039	1.7465	1.0768	1.0498	0.44988	2.0584	1.5266	1.4802	1.3889	1.4427	1.2328	0.37136	0.31794	1.5132	1.3917	3.3525	4.0718	5.5793	5.0084	4.3446	3.5978	2.8326	0.95093	2.2282	0.23526	4.7206	2.6967	3.003	3.3407	3.2565	4.6684	4.5258	3.8344
4.1566	1.8728	4.5651	4.2357	2.7224	3.1126	5.1852	0.81271	1.9379	2.9657	2.5667	3.3337	1.6197	1.6929	2.4512	3.3144	4.731	5.1193	4.1811	4.6178	4.6868	5.1806	4.0039	4.2885	4.2876	4.3323	4.2863	5.1852	5.1257	5.1722	5.1852	4.527	2.6452	1.6065	1.0962	0.71996	1.1407	2.2428	3.1646	4.7043	3.7667	5.1751	0.88156	3.3547	3.0524	2.4627	2.5998	0.72835	0.74512	1.6568
5.3496	3.3287	3.3497	3.0074	1.238	4.4383	4.5002	0.7507	0.39373	1.5319	1.0894	1.8844	0.43088	0.35935	0.92519	1.9203	3.5588	4.0547	2.9284	3.3979	3.4833	4.272	2.6722	3.0712	3.082	3.1488	3.0897	4.5002	4.0937	4.2315	4.5002	3.292	1.1405	1.5172	2.5859	1.5163	0.43029	0.71206	1.7798	3.5366	2.4424	4.2299	0.89924	1.9335	1.6105	0.9819	1.1286	1.1194	0.8514	0.3029
5.8861	3.9448	2.7371	2.4061	0.50839	4.9854	4.2284	1.4701	0.37593	0.82174	0.66507	1.1756	0.68142	0.60721	0.38396	1.2314	3.0244	3.5773	2.2984	2.8652	2.9383	3.8413	1.9985	2.4681	2.5057	2.587	2.5193	4.2417	3.6414	3.855	4.2476	2.6564	0.40473	1.5161	3.218	2.2079	1.1594	0.32082	1.0757	3.0037	1.8199	3.7984	1.4224	1.2273	0.90042	0.3438	0.40879	1.8216	1.5594	0.66291
1.0705	1.7667	6.6278	6.4276	5.5906	0.44288	6.6278	4.1426	5.0161	5.7264	5.5186	6.0254	4.8599	4.9207	5.4778	5.973	6.6277	6.6278	6.4223	6.6278	6.6271	6.6278	6.3899	6.4471	6.4426	6.4564	6.4478	6.6278	6.6278	6.6278	6.6278	6.6278	5.5449	4.8586	2.5187	3.5245	4.3869	5.1801	5.8468	6.6278	6.31	6.6278	4.2587	6.0121	5.7955	5.331	5.4386	3.712	3.9286	4.6472
1.8758	0.68871	6.1193	5.8525	4.7798	0.67752	6.1711	3.2071	4.1388	4.9627	4.6851	5.2938	3.9773	4.041	4.6158	5.2533	6.0862	6.1711	5.8355	6.0924	6.0841	6.1711	5.7553	5.8846	5.8746	5.8864	5.8698	6.1711	6.1711	6.1711	6.1711	6.1306	4.7166	4.0017	1.4517	2.5484	3.4943	4.3439	5.0764	6.1338	5.6165	6.1711	3.2936	5.2743	5.0072	4.5084	4.6304	2.8324	3.0606	3.793
2.9114	0.61869	5.4663	5.1728	3.8749	1.8066	5.6498	2.1543	3.1986	4.0826	3.7597	4.4422	2.9358	3.0057	3.6698	4.3962	5.4299	5.6498	5.12	5.4281	5.4291	5.6498	5.0316	5.2061	5.1919	5.2132	5.1888	5.6498	5.6498	5.6498	5.6498	5.492	3.8028	2.9358	0.28727	1.4175	2.4625	3.431	4.2121	5.5011	4.804	5.6498	2.2036	4.4368	4.1484	3.6037	3.7263	1.7796	2.032	2.8504
3.7962	1.5515	4.7724	4.4505	3.0282	2.7816	5.2414	1.1459	2.2598	3.2502	2.8635	3.6274	1.9517	2.0245	2.7713	3.593	4.8983	5.2319	4.3959	4.8042	4.865	5.2414	4.2632	4.5033	4.4949	4.5311	4.4937	5.2414	5.2346	5.2414	5.2414	4.7544	2.962	1.941	0.76655	0.37701	1.4728	2.5554	3.4332	4.8784	4.0254	5.2414	1.2161	3.6392	3.3478	2.7686	2.9057	0.78369	1.0569	1.9769
4.693	2.6157	3.9594	3.6225	1.9734	3.7436	4.7551	0.16764	1.1497	2.2541	1.8235	2.6097	0.81671	0.89082	1.6729	2.6217	4.1464	4.6194	3.5665	4.012	4.0847	4.7244	3.3374	3.6754	3.6825	3.7437	3.6849	4.7551	4.6382	4.7147	4.7551	3.9124	1.8738	1.3935	1.8676	0.7696	0.33201	1.4605	2.4763	4.1223	3.1085	4.7181	0.74493	2.6357	2.3239	1.7137	1.8509	0.42285	0.29809	0.87851
5.5041	3.5551	3.1326	2.7995	0.93914	4.5892	4.3528	1.0601	0.1949	1.2429	0.79639	1.5963	0.57352	0.50116	0.61755	1.6516	3.3889	3.8914	2.7043	3.2298	3.3068	4.098	2.408	2.8615	2.8968	2.9754	2.9048	4.3528	3.9268	4.0778	4.3528	3.0537	0.83548	1.4944	2.834	1.8038	0.7393	0.40611	1.4953	3.3771	2.2226	4.0571	0.9943	1.6474	1.3216	0.67426	0.82578	1.4158	1.1526	0.34722
4.4184	2.2442	4.3811	4.0463	2.3554	3.4459	5.1251	0.44248	1.5691	2.6362	2.2117	2.994	1.2495	1.3228	2.0825	3.0089	4.5521	5.0074	3.98	4.4349	4.5078	5.1251	3.7293	4.0991	4.1035	4.1542	4.1023	5.1251	5.0271	5.1081	5.1251	4.3287	2.277	1.3734	1.4689	0.39467	0.77063	1.8742	2.8616	4.5284	3.5008	5.1144	0.72886	3.0205	2.7078	2.0957	2.2329	0.51903	0.51457	1.2881
6.2625	4.439	2.1353	1.8096	0.29603	5.3735	3.784	2.0878	1.0106	0.23949	0.77148	0.50913	1.3211	1.2469	0.70465	0.56539	2.486	3.0937	1.6696	2.3354	2.3889	3.3581	1.3599	1.8717	1.9154	2.0035	1.9438	3.887	3.1581	3.3679	3.9257	2.0497	0.42623	1.5227	3.708	2.7672	1.7943	0.69256	0.40469	2.4372	1.181	3.3152	2.0604	0.56123	0.31197	0.42561	0.28838	2.4033	2.1531	1.2412
3.914	1.7331	4.6293	4.3027	2.8552	2.948	5.1028	0.95607	2.077	3.0904	2.6961	3.4619	1.7626	1.8357	2.5895	3.4368	4.7711	5.09	4.2482	4.6662	4.7313	5.1028	4.1214	4.3555	4.3517	4.3932	4.3505	5.1028	5.0925	5.1028	5.1028	4.621	2.7823	1.7504	0.95944	0.253	1.2837	2.3807	3.2857	4.7398	3.8826	5.1028	1.0254	3.4819	3.1815	2.5955	2.7327	0.5883	0.86149	1.7951
6.8008	5.292	1.0632	0.73188	1.2274	6.0554	3.041	3.0463	2.0478	0.94477	1.3878	0.70635	2.3296	2.2547	1.5391	0.77492	1.4485	2.0254	0.59367	1.3176	1.346	2.5354	0.77918	0.80663	0.85386	0.95444	0.89954	3.2098	2.1125	2.5731	3.3378	1.0051	1.3379	2.3439	4.575	3.6731	2.7741	1.7435	0.70609	1.4265	0.51046	2.4731	3.0614	0.58587	0.87264	1.4782	1.3436	3.3294	3.09	2.2483
4.7588	2.7081	3.8639	3.5307	1.832	3.8171	4.6538	0.33763	0.99583	2.1139	1.6788	2.4729	0.72518	0.79122	1.5237	2.4938	4.0415	4.5057	3.4731	3.9207	3.9903	4.6532	3.2221	3.5835	3.5864	3.6383	3.5852	4.6538	4.5287	4.6149	4.6538	3.8155	1.7281	1.4202	1.9757	0.91519	0.29363	1.3065	2.3474	4.017	2.9934	4.6281	0.76883	2.5052	2.1907	1.5745	1.7117	0.51781	0.3062	0.73084
7.0859	5.8744	0.50468	0.48218	2.2777	6.5243	2.0771	3.9495	3.0647	2.0356	2.4698	1.7156	3.3421	3.2645	2.6012	1.6511	0.71376	0.91548	0.68565	0.65566	0.95261	1.4755	0.90049	0.64752	0.50921	0.43409	0.30409	2.3373	0.99306	1.5132	2.5196	0.71705	2.3939	3.326	5.1957	4.4657	3.6763	2.78	1.8203	0.2686	1.0787	1.4132	4.0105	1.6631	1.9881	2.517	2.3963	4.1257	3.9401	3.1934
6.8845	5.4201	0.80092	0.47009	1.4668	6.1495	2.8207	3.2421	2.2818	1.1908	1.6324	0.85549	2.5592	2.4842	1.7772	0.79501	1.1917	1.7739	0.5963	1.0608	1.0887	2.2941	0.77532	0.63105	0.59083	0.69051	0.63561	2.9962	1.8553	2.3318	3.1423	0.74716	1.5783	2.5705	4.7148	3.847	2.9775	1.9807	0.95967	1.1713	0.53069	2.2318	3.282	0.80072	1.1268	1.7158	1.5834	3.5116	3.2767	2.4726
4.2193	2.0311	4.488	4.1525	2.5616	3.22	5.135	0.64077	1.7706	2.8138	2.4097	3.1779	1.4482	1.5216	2.2846	3.1649	4.6636	5.0719	4.0972	4.5426	4.6135	5.135	3.8596	4.2054	4.2105	4.2636	4.2092	5.135	5.0783	5.1248	5.135	4.4387	2.48	1.434	1.2583	0.28442	0.96924	2.0766	3.0165	4.6391	3.6241	5.1326	0.70905	3.1999	2.8958	2.3019	2.4391	0.40461	0.54484	1.4902
4.2189	2.0306	4.4884	4.1529	2.5621	3.2195	5.1352	0.64126	1.7711	2.8143	2.4102	3.1784	1.4486	1.5221	2.2851	3.1653	4.6639	5.0722	4.0975	4.543	4.6138	5.1352	3.8601	4.2057	4.2108	4.2639	4.2096	5.1352	5.0786	5.1251	5.1352	4.439	2.4805	1.4345	1.2579	0.28435	0.96973	2.0771	3.0169	4.6394	3.6245	5.1328	0.70954	3.2004	2.8962	2.3024	2.4396	0.40492	0.54517	1.4907
5.0292	7.1765	9.4896	9.4896	9.416	6.1082	9.4896	8.7991	9.2591	9.4896	9.4896	9.4896	9.2109	9.2047	9.4299	9.4896	9.4896	9.4896	9.4896	9.4896	9.4896	9.4896	9.4896	9.4896	9.4896	9.4896	9.4896	9.4896	9.4896	9.4896	9.4896	9.4896	9.43	9.1458	7.6617	8.3616	8.9086	9.3227	9.4896	9.4896	9.4896	9.4896	9.0613	9.4896	9.4896	9.3336	9.3963	8.4092	8.5658	8.9943
2.6964	0.49515	5.7138	5.4089	4.1398	1.5099	5.9228	2.4288	3.4401	4.3476	4.0079	4.7069	3.209	3.2765	3.9215	4.6559	5.7182	5.9228	5.3562	5.677	5.7034	5.9228	5.2677	5.4517	5.4363	5.4583	5.4322	5.9228	5.9228	5.9228	5.9228	5.7351	4.063	3.2119	0.91206	1.7277	2.7287	3.6853	4.4742	5.7573	5.0607	5.9228	2.4904	4.6919	4.4085	3.8686	3.9908	2.0549	2.3051	3.1021
6.4789	4.8224	1.763	1.438	0.55124	5.6665	3.5007	2.48	1.3959	0.30626	0.68873	0.27057	1.7073	1.6331	0.86882	0.32802	2.1151	2.7404	1.2939	1.9688	2.0173	3.0478	0.98304	1.5001	1.5445	1.6335	1.5747	3.6602	2.8104	3.0793	3.7651	1.6768	0.65768	1.7209	4.0903	3.1648	2.1787	1.0774	0.25236	2.0693	0.80079	2.9961	2.4468	0.30734	0.28544	0.81042	0.66576	2.7989	2.5476	1.6274
7.0859	5.8091	0.42841	0.33847	2.1438	6.4903	2.1883	3.7876	2.8997	1.9317	2.3585	1.6083	3.1873	3.1096	2.4971	1.5439	0.46674	1.022	0.49536	0.25789	0.61467	1.5733	0.79864	0.57815	0.27503	0.2964	0.39103	2.4139	1.0978	1.611	2.5914	0.53835	2.2611	3.1647	5.11	4.3552	3.5274	2.631	1.7127	0.69307	0.97778	1.511	3.8473	1.5619	1.8807	2.3701	2.2608	3.9985	3.7983	3.037
1.5759	0.96874	6.3195	6.0915	5.1413	0.86893	6.3384	3.5422	4.5069	5.2833	5.0429	5.5965	4.3261	4.3923	4.9801	5.5423	6.2958	6.3384	6.0862	6.3003	6.2943	6.3384	6.029	6.111	6.1038	6.1146	6.1024	6.3384	6.3384	6.3384	6.3384	6.329	5.0878	4.3308	1.7529	2.8627	3.8378	4.7108	5.4053	6.3308	5.8943	6.3384	3.6154	5.5894	5.3457	4.8699	4.987	3.1734	3.4156	4.1607
6.2323	4.4077	2.2236	1.899	0.24852	5.3505	3.8845	2.0185	0.93877	0.29784	0.82397	0.58062	1.2484	1.1741	0.52784	0.64138	2.5765	3.2047	1.7528	2.4324	2.4778	3.4816	1.4412	1.961	2.0059	2.0953	2.0371	3.9505	3.2781	3.502	3.971	2.1371	0.3015	1.4561	3.6722	2.7298	1.717	0.62027	0.47816	2.5323	1.2572	3.4387	1.9856	0.63723	0.32402	0.36376	0.281	2.3537	2.0969	1.1685
0.51615	2.0872	6.8371	6.6609	5.8302	0.95529	6.8371	4.3963	5.2622	5.9662	5.7619	6.2616	5.1031	5.1632	5.722	6.2103	6.8364	6.8371	6.6555	6.837	6.8362	6.8371	6.6316	6.6803	6.676	6.6909	6.6836	6.8371	6.8371	6.8371	6.8371	6.8371	5.7873	5.1034	2.7865	3.7801	4.6369	5.4222	6.0827	6.8371	6.5458	6.8371	4.5147	6.2486	6.0351	5.5696	5.6759	3.9546	4.1713	4.8922
6.1962	4.3074	2.3473	2.0174	0.22542	5.3378	4.0202	1.8577	0.76234	0.41757	0.69964	0.77167	1.0823	1.008	0.36303	0.82778	2.6816	3.3029	1.9028	2.5307	2.5865	3.579	1.6007	2.0795	2.1184	2.2011	2.137	4.093	3.3744	3.6115	4.1493	2.2655	0.15738	1.499	3.585	2.59	1.549	0.47162	0.67239	2.6315	1.4228	3.5361	1.819	0.82362	0.49625	0.31307	0.20427	2.2058	1.9448	1.0209
7.0859	5.9152	0.55401	0.7216	2.4354	6.538	1.7922	3.9773	3.1165	2.2167	2.6352	1.9342	3.4196	3.3409	2.7877	1.8685	0.56535	0.70668	0.87821	0.48613	0.80218	1.1942	1.1828	0.67209	0.60416	0.50751	0.56194	2.0689	0.77661	1.2319	2.2567	0.72333	2.5562	3.3928	5.2434	4.4939	3.706	2.8651	2.0347	0.29245	1.3605	1.1319	4.0457	1.8954	2.2049	2.6066	2.5101	4.1476	3.9664	3.2252
6.4832	4.7157	1.9323	1.608	0.9253	5.6276	3.6821	2.3219	1.2413	0.96352	0.56214	0.7778	1.5548	1.4805	0.7961	0.79231	2.2837	2.9064	1.4566	2.1445	2.1845	3.2241	1.1471	1.6701	1.7155	1.8054	1.7478	3.8168	2.9907	3.2597	3.925	1.8432	0.91954	1.5689	3.9803	3.0236	2.0237	0.92126	0.87431	2.2427	0.96112	3.1795	2.2927	0.72382	0.63441	0.91167	0.9226	2.6512	2.3964	1.4749
5.8716	3.9721	2.7167	2.3857	0.48526	4.9938	4.1385	1.4923	0.47589	0.79934	0.35064	1.1532	0.70311	0.62888	0.40717	1.2091	3.0062	3.5361	2.2772	2.847	2.9198	3.7684	1.9769	2.4478	2.4856	2.5671	2.4996	4.1847	3.5834	3.7791	4.2068	2.6358	0.55485	1.0599	3.2437	2.2368	1.1793	0.44929	1.0534	2.9843	1.7984	3.7255	1.4428	1.2049	0.87802	0.532	0.55586	1.848	1.5843	0.66146
6.5565	4.9247	1.5137	1.1824	0.8078	5.7423	3.3064	2.6478	1.6517	0.5441	0.94607	0.30521	1.9374	1.8628	1.1252	0.49924	1.8691	2.482	1.0308	1.7382	1.7683	2.8501	0.72547	1.2572	1.3044	1.4008	1.345	3.4393	2.5667	2.8847	3.5629	1.426	0.91438	1.9507	4.2013	3.2993	2.3671	1.3337	0.49455	1.8323	0.53648	2.8017	2.6631	0.27345	0.41602	1.0667	0.92238	2.9461	2.7016	1.8534
6.946	5.5952	0.45456	0.3436	1.9113	6.2591	2.3659	3.6146	2.7114	1.6534	2.091	1.3262	2.9841	2.9065	2.2193	1.2618	0.71298	1.3041	0.42819	0.58208	0.60974	1.8256	0.49081	0.10168	0.32903	0.42432	0.42545	2.5459	1.3799	1.8633	2.712	0.63275	2.0253	2.9715	4.931	4.1486	3.3428	2.419	1.4307	0.69362	0.66286	1.7633	3.6753	1.2798	1.5986	2.1551	2.029	3.7887	3.6001	2.8594
3.7862	1.5639	4.6729	4.3575	2.9353	2.777	5.1228	1.0985	2.1978	3.1451	2.7727	3.52	1.8978	1.9699	2.6865	3.4807	4.7532	5.0892	4.303	4.6614	4.7146	5.1228	4.1639	4.4104	4.3954	4.4242	4.3942	5.1228	5.0923	5.1148	5.1228	4.6743	2.8655	1.8947	0.7866	0.57303	1.4225	2.4636	3.3269	4.7398	3.9258	5.1191	1.161	3.5254	3.235	2.6651	2.7992	0.74551	1.0047	1.8884
5.3035	3.39	3.1382	2.7989	1.0427	4.4072	4.2306	0.92818	0.39123	1.3366	0.89467	1.689	0.43597	0.37152	0.76037	1.7194	3.3297	3.8061	2.7199	3.1826	3.2667	4.0119	2.4687	2.855	2.8631	2.9271	2.8677	4.2306	3.8426	3.9616	4.2306	3.0795	0.94502	1.4193	2.6589	1.6706	0.61583	0.5278	1.5814	3.3065	2.2356	3.9769	0.91226	1.7353	1.4153	0.78911	0.93324	1.2826	1.0194	0.099783
6.4373	4.9232	1.2549	0.93061	1.0309	5.6757	2.9816	2.7934	1.8537	0.74557	1.1892	0.55094	2.1346	2.0593	1.3432	0.53155	1.6064	2.2294	0.7796	1.467	1.5071	2.5294	0.74355	0.99267	1.038	1.1279	1.0702	3.0986	2.3131	2.5625	3.1907	1.1659	1.1411	2.1415	4.2158	3.375	2.5314	1.548	0.50056	1.5653	0.43744	2.4865	2.8496	0.47638	0.67092	1.2825	1.147	3.0356	2.807	2.0399
5.2168	3.3102	3.2155	2.8746	1.1154	4.3241	4.2124	0.8552	0.43542	1.4071	0.96497	1.7596	0.48815	0.42923	0.84464	1.7921	3.4017	3.866	2.7955	3.2599	3.3439	4.0428	2.5425	2.9331	2.9414	2.9985	2.9418	4.2124	3.8889	3.9964	4.2124	3.1567	1.0156	1.42	2.5791	1.5977	0.54286	0.60078	1.6531	3.3772	2.3106	4.0104	0.88125	1.807	1.4858	0.85871	1.0038	1.2096	0.94642	0.026417
5.2164	3.3096	3.2162	2.8752	1.1161	4.3236	4.2127	0.85446	0.43537	1.4079	0.96574	1.7603	0.48812	0.42915	0.84512	1.7929	3.4023	3.8665	2.7962	3.2605	3.3445	4.0433	2.5431	2.9336	2.942	2.9991	2.9424	4.2127	3.8895	3.9969	4.2127	3.1573	1.0164	1.4199	2.5785	1.5969	0.54211	0.60152	1.6539	3.3778	2.3113	4.0109	0.88081	1.8077	1.4866	0.85946	1.0046	1.2089	0.94567	0.0263
5.2636	3.3809	3.1326	2.7909	1.0303	4.3758	4.1468	0.93939	0.48472	1.3189	0.87768	1.6713	0.44308	0.39102	0.80161	1.7058	3.3212	3.782	2.7119	3.1777	3.2636	3.9528	2.4571	2.8516	2.8604	2.9185	2.862	4.1468	3.8033	3.9055	4.1468	3.0744	0.92744	1.4196	2.6465	1.6797	0.62781	0.52619	1.566	3.2969	2.2264	3.9194	0.9729	1.7197	1.3976	0.77315	0.91557	1.2924	1.0297	0.097978
6.9438	5.5793	0.56467	0.14661	1.9397	6.2471	2.3289	3.617	2.7357	1.6864	2.123	1.3613	3.0101	2.9325	2.2523	1.2969	0.67592	1.2692	0.46693	0.54502	0.57268	1.7886	0.78711	0.38873	0.12058	0.18496	0.22317	2.5089	1.3442	1.8263	2.6591	0.70502	2.0543	2.9938	4.9084	4.1356	3.3444	2.4458	1.4659	0.65656	0.6998	1.7263	3.6774	1.3159	1.634	2.1822	2.0577	3.7821	3.5964	2.8592
7.0859	6.05	2.3682	2.4592	3.8943	6.5397	0.35046	4.8106	4.3427	3.7229	4.0653	3.5337	4.559	4.5231	4.1951	3.46	1.9216	1.4984	2.611	2.0585	2.025	0.80209	2.9262	2.405	2.3482	2.2667	2.3194	0.31468	1.4118	0.78814	0.43225	2.4006	3.9957	4.4951	5.5846	5.0937	4.6182	4.1308	3.5322	1.9645	3.0804	0.87357	4.948	3.4497	3.6763	3.935	3.8772	4.7346	4.629	4.2035
5.8869	3.9203	2.7915	2.4605	0.79685	4.9884	4.2244	1.417	0.79166	0.87489	0.42624	1.2288	0.62872	0.67068	0.67555	1.2846	3.0803	3.6086	2.3523	2.9211	2.994	3.8345	2.0521	2.5226	2.5603	2.6417	2.5742	4.2707	3.6525	3.845	4.2969	2.7106	0.77543	0.83666	3.1975	2.1615	1.1039	0.76606	1.1289	3.0588	1.8736	3.7916	1.3701	1.2805	0.95356	0.77881	0.77828	1.7726	1.509	0.6742
7.0859	5.9218	0.61542	0.90813	2.6594	6.538	1.6088	4.1737	3.3462	2.4459	2.865	2.1468	3.6494	3.5707	3.0129	2.0797	0.56527	0.48976	1.0647	0.46317	0.80838	1.0232	1.3693	0.83757	0.79068	0.69403	0.74847	1.8977	0.56176	1.0609	2.0853	0.66603	2.7743	3.6226	5.2851	4.6294	3.919	3.0949	2.2488	0.25442	1.5471	0.96083	4.2754	2.1081	2.4182	2.8364	2.7399	4.2998	4.1294	3.4043
6.8571	5.4442	0.87382	0.54227	1.4435	6.1551	2.8328	3.2526	2.2695	1.1348	1.5836	0.78483	2.5553	2.4807	1.759	0.72099	1.2453	1.843	0.48442	1.1144	1.1435	2.3022	0.68541	0.61702	0.66424	0.76483	0.70993	3.0125	1.9274	2.3387	3.1703	0.80403	1.5504	2.5686	4.7367	3.8763	2.9773	1.9638	0.88846	1.2201	0.47313	2.2398	3.2791	0.72833	1.0552	1.6983	1.5582	3.541	3.3001	2.4699
6.569	4.9655	1.5653	1.2355	0.75416	5.771	3.3298	2.6426	1.5971	0.44424	0.8933	0.1874	1.9067	1.8324	1.0713	0.42762	1.9156	2.5341	1.0828	1.7805	1.8158	2.8755	0.77726	1.3054	1.3515	1.4423	1.3855	3.4827	2.6186	2.908	3.6134	1.4737	0.8609	1.9204	4.2342	3.3161	2.3542	1.2796	0.40004	1.8765	0.58814	2.8257	2.643	0.085425	0.36403	1.0128	0.86881	2.9545	2.7055	1.8268
6.1022	4.3023	2.2743	1.9446	0.37027	5.2298	3.8594	1.9208	0.83919	0.4045	0.43357	0.69592	1.1579	1.0837	0.39758	0.75208	2.5821	3.1489	1.8287	2.4229	2.4934	3.4203	1.5262	2.0067	2.0459	2.1289	2.0632	3.9254	3.2163	3.4476	3.9739	2.1923	0.41373	1.3846	3.5696	2.6321	1.6193	0.51105	0.59675	2.5499	1.3483	3.3774	1.8961	0.74792	0.42044	0.37488	0.40733	2.256	1.9992	1.078
6.1438	4.4164	2.1356	1.8058	0.15968	5.301	3.6915	2.0525	0.97768	0.39562	0.68888	0.55736	1.295	1.2208	0.50254	0.61351	2.4431	2.9901	1.69	2.284	2.3545	3.2598	1.3875	1.8679	1.9071	1.9901	1.9244	3.7908	3.0573	3.2815	3.8781	2.0536	0.28174	1.5214	3.6834	2.7554	1.754	0.64954	0.45818	2.4111	1.2097	3.2169	2.0334	0.60936	0.33175	0.38139	0.22987	2.3826	2.1275	1.2151
6.5466	4.9699	1.5279	1.1983	0.78974	5.7572	3.2885	2.6725	1.6317	0.48104	0.92983	0.26697	1.9402	1.8659	1.1067	0.44045	1.8781	2.4968	1.0454	1.7428	1.7784	2.8327	0.73988	1.2678	1.3138	1.4046	1.3478	3.4314	2.5815	2.8664	3.559	1.4363	0.89665	1.9539	4.2459	3.3394	2.3864	1.3148	0.38279	1.8389	0.5509	2.785	2.6772	0.29935	0.40143	1.048	0.90446	2.9804	2.7327	1.8603
5.9183	3.9754	2.7685	2.4364	0.96489	5.003	4.2241	1.44	0.94373	1.0208	0.41798	1.2191	0.72784	0.83048	0.85188	1.2747	3.0408	3.5641	2.3348	2.8816	2.9566	3.8209	2.0366	2.4985	2.535	2.6149	2.5459	4.3099	3.6245	3.8296	4.3288	2.6886	0.94034	0.78678	3.2541	2.1925	1.1233	0.9323	1.1188	3.0285	1.8575	3.778	1.3781	1.2706	0.9442	0.93052	0.94051	1.8006	1.5354	0.84386
7.0859	5.8845	0.34548	0.3794	2.1842	6.5285	2.1398	3.8576	2.9532	1.9642	2.3935	1.6519	3.2372	3.1594	2.5295	1.5874	0.46209	0.97895	0.53617	0.25748	0.60998	1.5444	0.84001	0.57251	0.26206	0.26971	0.3023	2.4099	1.0536	1.5821	2.5931	0.63481	2.3035	3.2145	5.2093	4.4145	3.5941	2.679	1.7565	0.59101	1.0186	1.4821	3.9137	1.6047	1.9247	2.4173	2.3041	4.0539	3.8649	3.1046
0.97909	2.7815	7.1229	7.0237	6.2828	1.4883	7.1229	4.9663	5.7723	6.4335	6.2701	6.7056	5.6232	5.6746	6.208	6.6588	7.1229	7.1229	7.0184	7.1229	7.1229	7.1229	7.0215	7.0432	7.0412	7.0577	7.0522	7.1229	7.1229	7.1229	7.1229	7.1229	6.2458	5.5906	3.4626	4.3752	5.182	5.902	6.5348	7.1229	6.9791	7.1229	5.1272	6.6824	6.4924	6.0308	6.1292	4.4951	4.7024	5.3752
1.9493	0.73238	6.1033	5.8258	4.6993	0.75066	6.181	3.131	4.0596	4.8804	4.6043	5.2102	3.8998	3.9633	4.5369	5.1692	6.062	6.181	5.8029	6.0695	6.0621	6.181	5.7249	5.8579	5.8477	5.8615	5.8441	6.181	6.181	6.181	6.181	6.1168	4.6368	3.9223	1.3788	2.4731	3.416	4.2637	4.9938	6.1222	5.5342	6.181	3.2188	5.1912	4.9251	4.4279	4.5499	2.7534	2.9809	3.7133
3.9274	1.6824	4.6416	4.3197	2.8973	2.9126	5.2004	1.0149	2.1288	3.1192	2.7326	3.4965	1.8207	1.8935	2.6403	3.4621	4.7694	5.1731	4.2651	4.6736	4.7348	5.2004	4.1324	4.3725	4.3641	4.4003	4.3629	5.2004	5.1795	5.2004	5.2004	4.6235	2.8311	1.81	0.89771	0.24599	1.3418	2.4244	3.3023	4.7478	3.8945	5.2004	1.0851	3.5083	3.2169	2.6376	2.7748	0.65267	0.92586	1.8459
4.9563	2.88	3.7662	3.422	1.7188	4.005	4.7603	0.26105	0.88717	1.9991	1.5668	2.3578	0.55619	0.63039	1.415	2.3733	3.9868	4.4708	3.3432	3.8276	3.9077	4.6486	3.0927	3.4877	3.5027	3.5755	3.5117	4.7603	4.5035	4.6111	4.7603	3.707	1.6167	1.4211	2.1296	1.0335	0.19936	1.2003	2.2256	3.9634	2.8649	4.627	0.76442	2.3844	2.0716	1.4591	1.5963	0.70197	0.51964	0.63287
5.6081	3.7044	2.9739	2.6407	0.78092	4.7036	4.23	1.2186	0.12069	1.0845	0.63807	1.4379	0.42884	0.35649	0.46021	1.4932	3.2298	3.7319	2.5457	3.0706	3.1477	3.9382	2.2495	2.7028	2.738	2.8166	2.7459	4.2592	3.7672	3.9177	4.2592	2.895	0.67726	1.4714	2.9811	1.9631	0.89777	0.24789	1.337	3.2177	2.0638	3.8973	1.1527	1.4891	1.1632	0.51604	0.66756	1.5751	1.3119	0.39556
6.2611	4.5548	1.9501	1.6244	0.35257	5.4253	3.5981	2.2561	1.1964	0.1362	0.70097	0.38315	1.507	1.4327	0.66996	0.38041	2.3007	2.9081	1.4845	2.15	2.2036	3.1723	1.1749	1.6865	1.7302	1.8182	1.7584	3.7008	2.9724	3.182	3.7393	1.8645	0.45916	1.5206	3.8251	2.9093	1.9657	0.87843	0.21918	2.2519	0.99597	3.1294	2.2454	0.38462	0.29202	0.61148	0.46716	2.5562	2.3117	1.427
6.7984	5.2888	0.91766	0.58638	1.3821	6.053	2.8942	3.1514	2.2025	1.0967	1.5425	0.74731	2.4784	2.4025	1.6938	0.68346	1.3028	1.8806	0.46066	1.1719	1.2003	2.3893	0.74895	0.66113	0.70836	0.80894	0.75404	3.0628	1.967	2.427	3.1899	0.85946	1.4926	2.4776	4.5746	3.7325	2.8911	1.8982	0.85097	1.2807	0.34722	2.3269	3.191	0.68766	1.0177	1.6329	1.4983	3.3865	3.1648	2.3808
7.0859	5.8704	0.53786	0.51685	2.313	6.5227	2.0014	3.9428	3.0754	2.1009	2.5285	1.7892	3.3618	3.2841	2.667	1.7246	0.59602	0.84194	0.67355	0.52981	0.83644	1.4026	0.97772	0.63324	0.40781	0.32188	0.35662	2.2629	0.91729	1.4403	2.4449	0.70957	2.4334	3.3392	5.1905	4.4606	3.6735	2.8049	1.8939	0.20792	1.1559	1.3403	4.0128	1.7403	2.0623	2.5438	2.4333	4.1206	3.9334	3.1867
7.0859	6.05	1.333	1.5396	3.1967	6.5397	0.92048	4.655	3.8463	2.9718	3.3856	2.703	4.1418	4.0612	3.5495	2.6375	0.89544	0.37724	1.6946	1.0293	0.9998	0.44577	2.0066	1.4748	1.4284	1.3371	1.3909	1.2727	0.33285	0.34957	1.5542	1.3588	3.3234	4.1047	5.5841	5.047	4.3967	3.5809	2.8035	0.9193	2.1763	0.26689	4.7556	2.6652	2.9744	3.3282	3.2376	4.6913	4.5558	3.8843
7.0859	5.947	0.56587	0.76442	2.5041	6.5397	1.7461	4.0859	3.2272	2.2889	2.7121	1.9942	3.5207	3.4419	2.8569	1.9284	0.6064	0.6426	0.92094	0.54734	0.84548	1.1536	1.2259	0.69421	0.64736	0.55103	0.60543	2.0346	0.71391	1.1897	2.2303	0.7245	2.621	3.4973	5.2897	4.569	3.8155	2.9662	2.0969	0.20772	1.4032	1.0913	4.157	1.9562	2.2666	2.7062	2.6026	4.229	4.0537	3.3265
7.0859	5.9407	0.59986	0.91672	2.7422	6.5274	1.6378	4.2772	3.4458	2.5254	2.9464	2.2211	3.7437	3.665	3.0946	2.1566	0.42923	0.40995	1.0745	0.38756	0.5936	1.0424	1.3737	0.84197	0.79492	0.70342	0.75952	1.9133	0.48384	1.0801	2.1189	0.69587	2.859	3.7188	5.3384	4.7083	4.0206	3.1892	2.3259	0.36264	1.5641	0.98006	4.373	2.178	2.4943	2.9299	2.8296	4.383	4.2165	3.5088
4.6522	2.532	4.0398	3.7014	2.0622	3.6732	4.8647	0.11834	1.2577	2.3327	1.918	2.6888	0.92665	1.0004	1.7732	2.6887	4.2343	4.7034	3.6301	4.0845	4.1713	4.8035	3.3953	3.7585	3.7679	3.8321	3.7725	4.8647	4.722	4.7765	4.8647	3.9811	1.9714	1.4454	1.7687	0.65707	0.44773	1.566	2.5431	4.2109	3.1643	4.7859	0.73486	2.7129	2.4048	1.8025	1.9397	0.41868	0.45322	0.9788
5.4864	3.5206	3.1877	2.8522	1.0339	4.5584	4.4102	0.97548	0.17274	1.3279	0.8835	1.6808	0.40422	0.33216	0.71232	1.7356	3.4167	3.9152	2.7731	3.2574	3.3385	4.1502	2.4814	2.91	2.9326	3.0052	2.9416	4.4179	3.9632	4.1297	4.4179	3.1146	0.93025	1.5248	2.7953	1.7317	0.64622	0.50088	1.5788	3.3936	2.2722	4.1073	0.95736	1.7315	1.4066	0.76903	0.92055	1.3422	1.0782	0.4558
6.1967	4.4552	2.1133	1.7856	0.29651	5.3601	3.7575	2.0972	1.0084	0.15575	0.71503	0.51035	1.3206	1.2464	0.50972	0.567	2.4512	3.0225	1.6576	2.2921	2.3588	3.2988	1.3514	1.8477	1.8892	1.9748	1.9121	3.8622	3.0845	3.3354	3.8716	2.0295	0.29149	1.5269	3.7228	2.7721	1.7945	0.68948	0.41222	2.4022	1.1747	3.2543	2.0601	0.56285	0.43994	0.42242	0.37825	2.4141	2.167	1.2417
6.4541	4.848	1.628	1.303	0.68456	5.6767	3.3527	2.5758	1.5275	0.37102	0.82369	0.33168	1.8371	1.7628	1.0017	0.36332	1.98	2.6033	1.1592	1.8334	1.8822	2.8983	0.84843	1.365	1.4095	1.4984	1.4395	3.5017	2.6723	2.9308	3.6031	1.5419	0.79129	1.8507	4.1224	3.2226	2.2874	1.21	0.17348	1.934	0.66644	2.8485	2.5753	0.36736	0.39858	0.94315	0.7992	2.8723	2.6293	1.7572
6.744	5.2348	1.0688	0.73754	1.2586	6.0231	2.9698	3.081	2.0834	0.95762	1.4102	0.60279	2.3739	2.2996	1.5714	0.61495	1.4417	2.0295	0.57973	1.3108	1.3399	2.5011	0.83222	0.81229	0.85951	0.9601	0.9052	3.1281	2.1182	2.5354	3.2549	1.0003	1.3684	2.3885	4.5155	3.6744	2.813	1.7766	0.7006	1.4168	0.28676	2.4388	3.1094	0.55014	0.87885	1.5109	1.3746	3.3316	3.108	2.294
7.0774	5.7632	0.46507	0.4485	2.2749	6.4335	2.0541	3.9087	3.0219	2.0521	2.4871	1.727	3.3118	3.234	2.6179	1.6626	0.56419	0.90353	0.60534	0.42434	0.80733	1.4446	0.90888	0.58846	0.40324	0.32132	0.29462	2.2566	0.97856	1.4823	2.4276	0.66109	2.3929	3.2893	5.125	4.4324	3.6406	2.7568	1.8316	0.33303	1.0877	1.3823	3.9665	1.6783	1.9997	2.4963	2.3897	4.0907	3.9073	3.1575
7.0859	6.05	1.236	1.5009	3.1765	6.5397	0.98716	4.513	3.8086	2.9527	3.3645	2.6907	4.0666	3.9943	3.5299	2.6231	0.81224	0.39651	1.6563	0.94328	0.94629	0.4454	1.9663	1.4345	1.388	1.2952	1.3492	1.3524	0.40972	0.45147	1.6312	1.261	3.3037	4.0079	5.5556	4.937	4.2633	3.5584	2.784	0.82441	2.1381	0.36879	4.6533	2.6513	2.9549	3.2976	3.2087	4.6091	4.4422	3.7675
7.0859	6.05	2.3485	2.4444	3.8124	6.5397	0.31308	4.8106	4.3157	3.6134	3.9734	3.441	4.559	4.5231	4.1421	3.3583	1.8998	1.477	2.5955	2.0355	2.0036	0.77578	2.8677	2.3894	2.3335	2.242	2.2866	0.30294	1.3899	0.76341	0.47134	2.3829	3.9325	4.4877	5.5846	5.0937	4.6182	4.1087	3.4258	1.9478	3.0119	0.8483	4.948	3.3592	3.5876	3.877	3.8164	4.7346	4.629	4.1993
4.9302	2.8529	3.7785	3.4415	1.7421	3.9962	4.6825	1.3342	1.3278	2.0225	1.5879	2.3821	1.0714	1.1878	1.4339	2.4022	3.9744	4.453	3.3778	3.8265	3.9077	4.6285	3.128	3.4948	3.5048	3.5692	3.5101	4.6825	4.4853	4.5891	4.6825	3.7204	1.6373	0.57382	2.1073	1.2554	1.2525	1.2645	2.2548	3.9493	2.8999	4.605	0.85792	2.4127	2.0985	1.483	1.6202	1.2995	1.2744	1.3029
6.7341	5.1224	1.2901	0.95884	1.0205	5.9534	3.2516	2.853	1.8487	0.72847	1.1736	0.37589	2.1325	2.0572	1.3341	0.39548	1.6728	2.2508	0.80103	1.5419	1.5704	2.7539	0.63946	1.0336	1.0808	1.1814	1.1265	3.4179	2.3395	2.7915	3.52	1.2299	1.1297	2.1439	4.3919	3.4846	2.5752	1.5399	0.47913	1.6502	0.31827	2.6915	2.8604	0.34122	0.64885	1.274	1.1362	3.1391	2.8987	2.048
7.0859	5.8422	0.31176	0.28609	2.0745	6.5092	2.339	3.7952	2.878	1.8125	2.251	1.4772	3.1495	3.0719	2.3821	1.4134	0.54232	1.1506	0.34307	0.41141	0.47663	1.7296	0.64612	0.44262	0.34927	0.37058	0.3801	2.5805	1.235	1.7673	2.7603	0.69474	2.1879	3.1508	5.1348	4.3595	3.5342	2.5836	1.5809	0.53163	0.82551	1.6673	3.849	1.4207	1.7476	2.3195	2.1919	4.0043	3.8077	3.0393
7.0859	6.05	1.122	1.3689	3.09	6.5397	1.116	4.6096	3.7582	2.87	3.287	2.574	4.0642	3.9855	3.4419	2.5095	0.69312	0.58626	1.5246	0.82521	0.79811	0.55947	1.8332	1.3014	1.2548	1.161	1.2151	1.4836	0.58629	0.60233	1.7645	1.1441	3.2106	4.0364	5.5812	5.025	4.3411	3.5097	2.6786	0.70333	2.0066	0.60975	4.6888	2.5296	2.8468	3.2525	3.1572	4.6773	4.5376	3.8409
7.0859	5.8338	0.6096	0.78446	1.9323	6.5066	2.506	3.7085	2.744	1.6603	2.101	1.3206	3.0181	2.9428	2.2419	1.2568	0.74277	1.3071	0.56978	0.68122	0.68113	1.8957	0.48724	0.58354	0.75878	0.75686	0.74194	2.7449	1.392	1.9333	2.9244	0.67986	2.0443	3.023	5.1155	4.2859	3.4426	2.4448	1.4242	0.8753	0.66282	1.8333	3.7363	1.2634	1.5908	2.1801	2.0491	3.935	3.7216	2.9261
5.0867	3.0307	3.5986	3.2576	1.56	4.145	4.6417	0.41923	0.72899	1.8403	1.4081	2.1988	0.39783	0.47203	1.2565	2.214	3.8152	4.2973	3.1817	3.6557	3.7374	4.4851	2.9326	3.3208	3.3321	3.4032	3.3428	4.6417	4.3264	4.4383	4.6417	3.5406	1.4581	1.4541	2.2828	1.1903	0.13056	1.0419	2.0665	3.7902	2.7046	4.4548	0.76831	2.2253	1.9126	1.3003	1.4375	0.79637	0.5836	0.53618
7.0859	5.87	0.29446	0.25928	2.0849	6.5225	2.3109	3.8119	2.8851	1.827	2.2647	1.4996	3.1577	3.0802	2.393	1.4355	0.51633	1.1305	0.36934	0.38353	0.51998	1.7095	0.67261	0.48516	0.30896	0.3302	0.3397	2.5697	1.211	1.7472	2.7516	0.69381	2.1989	3.1521	5.17	4.3727	3.5503	2.5926	1.6036	0.54675	0.85175	1.6472	3.8595	1.4448	1.771	2.3287	2.2026	4.0129	3.8211	3.0506
7.0859	6.05	2.4968	2.5701	3.886	6.5397	0.45243	4.8106	4.3417	3.7169	4.0597	3.5531	4.559	4.5231	4.1896	3.4704	2.0419	1.6436	2.7176	2.1788	2.1453	0.94734	2.9798	2.5224	2.465	2.375	2.4137	0.17533	1.557	0.93338	0.30096	2.534	3.9907	4.4943	5.5846	5.0937	4.6182	4.1286	3.5323	2.0979	3.124	1.0188	4.948	3.4714	3.6673	3.9291	3.8712	4.7346	4.629	4.2035
7.0859	6.05	1.3802	1.5948	3.2227	6.5397	0.8653	4.5964	3.8453	2.9978	3.4029	2.7464	4.121	4.0405	3.5755	2.6774	0.9488	0.45395	1.7498	1.0813	1.0537	0.44529	2.0617	1.53	1.4835	1.3922	1.4461	1.221	0.38528	0.30656	1.5015	1.403	3.3493	4.0693	5.5791	5.0067	4.342	3.5952	2.8295	0.96231	2.2315	0.22388	4.718	2.6934	2.9997	3.3381	3.2535	4.6675	4.5237	3.8318
5.4092	3.432	3.2735	2.9404	1.0784	4.4768	4.4421	0.92373	0.47103	1.3825	0.93597	1.736	0.27045	0.4683	0.75679	1.7913	3.5313	4.0351	2.8446	3.3721	3.4489	4.2373	2.5482	3.0025	3.0379	3.1166	3.0461	4.4421	4.0709	4.1893	4.4421	3.1945	0.97472	1.3055	2.7101	1.6734	0.60175	0.54535	1.6351	3.5202	2.3639	4.2021	0.85738	1.7872	1.4612	0.8135	0.96502	1.2826	1.0179	0.48534
7.0859	6.05	1.3802	1.5948	3.2227	6.5397	0.86527	4.5964	3.8453	2.9978	3.4029	2.7464	4.121	4.0405	3.5755	2.6774	0.94884	0.45399	1.7498	1.0813	1.0537	0.4453	2.0618	1.53	1.4836	1.3923	1.4461	1.221	0.38532	0.30652	1.5014	1.4031	3.3493	4.0693	5.5791	5.0067	4.342	3.5952	2.8295	0.96235	2.2315	0.22384	4.718	2.6934	2.9997	3.3381	3.2535	4.6675	4.5237	3.8318
6.3689	4.6465	1.8833	1.5583	0.58631	5.5164	3.5767	2.3236	1.2689	0.66514	0.56022	0.41629	1.5734	1.4991	0.74121	0.40276	2.2353	2.86	1.4141	2.0891	2.1375	3.1294	1.1032	1.6203	1.6648	1.7538	1.695	3.6961	2.927	3.157	3.7752	1.7971	0.55971	1.5877	3.9165	2.9877	2.037	0.94994	0.65736	2.1896	0.9209	3.0865	2.3108	0.37485	0.44815	0.68288	0.615	2.6297	2.3826	1.4935
6.9445	5.5309	0.78363	0.50391	1.5009	6.227	2.8306	3.3063	2.3274	1.2108	1.6555	0.86926	2.6173	2.5428	1.8141	0.80522	1.1801	1.7595	0.47617	1.0492	1.0769	2.2916	0.32915	0.52698	0.57421	0.67479	0.61989	3.0131	1.8406	2.3293	3.1664	0.73492	1.6104	2.6316	4.8096	3.9299	3.0353	2.0196	0.9732	1.1606	0.61155	2.2293	3.3416	0.8165	1.1404	1.7538	1.6167	3.5874	3.3487	2.5329
5.9939	4.1132	2.5604	2.2304	0.47308	5.1036	4.1382	1.6579	0.80649	0.69721	0.6223	0.98695	0.87189	0.79764	0.55624	1.043	2.8623	3.4595	2.1168	2.7032	2.7744	3.731	1.8151	2.2924	2.3312	2.4137	2.3475	4.1493	3.5279	3.7501	4.1575	2.4788	0.45719	1.2862	3.3783	2.4043	1.3442	0.75131	0.88757	2.8335	1.637	3.6881	1.6098	1.0389	0.71156	0.41512	0.43658	2.0147	1.7507	0.80173
5.5086	3.5001	3.174	2.8419	1.0309	4.5877	4.4797	0.95587	0.69133	1.3247	0.88195	1.6772	0.51214	0.51139	0.71807	1.7158	3.4503	3.9806	2.752	3.2911	3.3648	4.2104	2.4687	2.9039	2.9403	3.0202	2.951	4.4797	4.0255	4.1749	4.4797	3.0942	0.93343	1.2305	2.7717	1.7254	0.7317	0.63116	1.5741	3.4336	2.2657	4.1674	0.89231	1.7275	1.4034	0.77503	0.92146	1.3269	1.0582	0.38117
6.9462	5.5678	0.69782	0.3831	1.5827	6.244	2.7459	3.376	2.4075	1.2949	1.7391	0.95434	2.6952	2.6206	1.8955	0.89027	1.0943	1.6745	0.52191	0.96341	0.99108	2.2064	0.48166	0.44093	0.48816	0.58874	0.53384	2.9271	1.7553	2.2441	3.0807	0.64908	1.6926	2.7088	4.8567	3.9907	3.1079	2.1007	1.0583	1.0749	0.45682	2.1441	3.4182	0.90202	1.2256	1.835	1.6987	3.6516	3.4146	2.6091
0.49668	2.1716	6.8892	6.7195	5.8979	0.95853	6.8892	4.4733	5.3385	6.0364	5.8361	6.3281	5.1786	5.2382	5.7947	6.2787	6.8892	6.8892	6.7141	6.8892	6.889	6.8892	6.6945	6.7389	6.735	6.7503	6.7435	6.8892	6.8892	6.8892	6.8892	6.8892	5.8581	5.1764	2.8696	3.8598	4.7132	5.4941	6.15	6.8892	6.6121	6.8892	4.5947	6.3149	6.1037	5.6389	5.7435	4.0296	4.2463	4.9648
2.4602	0.41689	5.9553	5.6713	4.3785	1.2757	6.1269	2.6687	3.6936	4.5873	4.2537	4.9501	3.4461	3.515	4.1626	4.9039	5.9369	6.1269	5.628	5.9202	5.918	6.1269	5.5388	5.6972	5.6855	5.7067	5.686	6.1269	6.1269	6.1269	6.1269	5.9812	4.3019	3.4472	0.86747	1.955	2.9727	3.924	4.7219	5.9919	5.3141	6.1269	2.7203	4.9469	4.6576	4.1083	4.2354	2.2907	2.5423	3.3431
3.3919	0.99287	5.2681	4.9471	3.5166	2.2934	5.6429	1.675	2.7682	3.7235	3.3464	4.1014	2.4682	2.5404	3.2599	4.0633	5.361	5.6429	4.8926	5.2824	5.3314	5.6429	4.7369	5	4.9906	5.026	4.9893	5.6429	5.6429	5.6429	5.6429	5.2542	3.4449	2.4705	0.94828	0.93207	1.9965	3.0375	3.9047	5.3587	4.4972	5.6429	1.7314	4.1075	3.8172	3.2449	3.3812	1.3204	1.5751	2.4644
3.9632	1.6823	4.7652	4.4393	2.8921	2.926	5.327	1.0203	2.1299	3.1298	2.7271	3.4914	1.8258	1.8984	2.6376	3.4842	4.9083	5.3268	4.3848	4.8033	4.8684	5.327	4.187	4.4922	4.4877	4.5294	4.4865	5.327	5.327	5.327	5.327	4.7367	2.8274	1.816	0.95151	0.87845	1.3469	2.419	3.3379	4.8769	3.954	5.327	1.0895	3.5135	3.2121	2.6319	2.7689	0.66172	0.93491	1.8424
3.1826	0.77697	5.375	5.0555	3.6782	2.0764	5.7087	1.8706	2.9389	3.8858	3.5118	4.2632	2.6526	2.724	3.4257	4.2239	5.4582	5.7087	5.0009	5.3882	5.4328	5.7087	4.8755	5.1083	5.0975	5.1316	5.0962	5.7087	5.7087	5.7087	5.7087	5.3673	3.6083	2.6508	0.92963	1.1462	2.1795	3.2026	4.0456	5.4644	4.6377	5.7087	1.9211	4.2614	3.9691	3.4067	3.5416	1.4957	1.7503	2.6285
2.595	4.8863	8.0669	8.0669	7.6953	3.738	8.0669	6.7536	7.3901	7.8128	7.7367	7.9374	7.3225	7.3475	7.7242	7.9315	8.0669	8.0669	8.0669	8.0669	8.0669	8.0669	8.0669	8.0669	8.0669	8.0669	8.0669	8.0669	8.0669	8.0669	8.0669	8.0669	7.7168	7.2306	5.4461	6.2346	6.8919	7.4982	7.8902	8.0669	8.0669	8.0669	6.9623	7.9425	7.8956	7.5233	7.6015	6.2701	6.4504	7.0281
2.5353	0.40442	5.8923	5.6069	4.3126	1.3476	6.0835	2.5997	3.6233	4.5217	4.1833	4.886	3.3771	3.4459	4.0938	4.84	5.8844	6.0835	5.5641	5.8555	5.8658	6.0835	5.477	5.6321	5.6205	5.6422	5.6205	6.0835	6.0835	6.0835	6.0835	5.9197	4.2373	3.3783	0.94593	1.8839	2.9037	3.8553	4.6576	5.9313	5.2498	6.0835	2.6512	4.8825	4.5934	4.0439	4.1711	2.2218	2.4733	3.2744
3.4668	1.0776	5.1613	4.8398	3.4266	2.3761	5.5896	1.5872	2.6795	3.6335	3.2579	4.0111	2.3801	2.4515	3.1714	3.972	5.2656	5.5896	4.7852	5.1814	5.2344	5.5896	4.6407	4.8926	4.8837	4.9194	4.8825	5.5896	5.5896	5.5896	5.5896	5.1514	3.3556	2.3824	0.95337	0.87823	1.9085	2.9489	3.8086	5.2565	4.4006	5.5896	1.6427	4.0137	3.7237	3.1546	3.2907	1.232	1.4866	2.3755
2.9923	0.52769	5.5717	5.2634	3.8993	1.8334	5.827	2.117	3.1693	4.1062	3.7405	4.4841	2.897	2.9667	3.655	4.4453	5.5922	5.827	5.2088	5.5343	5.5674	5.827	5.1026	5.3094	5.2946	5.3158	5.2892	5.827	5.827	5.827	5.827	5.5903	3.8283	2.8971	0.87911	1.3964	2.4236	3.4258	4.272	5.6145	4.8642	5.827	2.1659	4.4852	4.1939	3.6276	3.7639	1.7409	1.9931	2.8482
1.2591	3.6663	7.4735	7.4273	6.8191	2.4542	7.4735	5.681	6.4123	6.9811	6.8701	7.1871	6.2934	6.335	6.8002	7.169	7.4735	7.4735	7.4236	7.4735	7.4735	7.4735	7.4404	7.4401	7.4412	7.4532	7.4517	7.4735	7.4735	7.4735	7.4735	7.4735	6.819	6.227	4.2838	5.148	5.8601	6.5282	7.0576	7.4735	7.4223	7.4735	5.902	7.1656	7.024	6.5964	6.6901	5.2127	5.4014	6.0275
0.52739	2.0381	6.8781	6.6674	5.7936	0.98458	6.8781	4.349	5.2249	5.9304	5.728	6.2312	5.0685	5.1295	5.6887	6.1771	6.8715	6.8781	6.6615	6.8731	6.8709	6.8781	6.6295	6.6872	6.6788	6.6935	6.6858	6.8781	6.8781	6.8781	6.8781	6.8781	5.7525	5.0698	2.7356	3.7261	4.5941	5.3884	6.0503	6.8781	6.5307	6.8781	4.4602	6.2232	5.9981	5.5331	5.6397	3.9204	4.1372	4.8587
1.5236	1.0387	6.5528	6.2781	5.1341	1.1232	6.5616	3.5242	4.4793	5.3325	5.0381	5.6729	4.2928	4.3586	4.9495	5.6341	6.5174	6.5616	6.2609	6.5252	6.5164	6.5616	6.1813	6.31	6.2999	6.3164	6.2971	6.5616	6.5616	6.5616	6.5616	6.5605	5.0684	4.3137	1.8061	2.87	3.8087	4.6959	5.4486	6.5616	6.007	6.5616	3.6185	5.6496	5.3775	4.8628	4.9848	3.15	3.3817	4.1301
2.5092	0.42712	5.9566	5.6726	4.3569	1.3187	6.12	2.6256	3.6568	4.5706	4.2188	4.9374	3.4029	3.4717	4.1333	4.8983	5.9382	6.12	5.6283	5.9215	5.9198	6.12	5.5358	5.6984	5.6865	5.7081	5.6871	6.12	6.12	6.12	6.12	5.9823	4.2858	3.4042	0.98677	1.9114	2.9295	3.8997	4.7134	5.9931	5.3056	6.12	2.6776	4.9359	4.6429	4.0926	4.2203	2.2477	2.499	3.3171
7.0859	5.9157	0.59435	0.51569	2.1792	6.5381	2.2915	3.9231	2.9857	1.9134	2.3528	1.5828	3.2567	3.1809	2.4875	1.5185	0.53365	1.0472	0.47904	0.58823	0.42832	1.7062	0.71993	0.25936	0.49624	0.6326	0.62862	2.581	1.1268	1.7439	2.7689	0.60655	2.2921	3.2625	5.2487	4.468	3.6559	2.6895	1.6868	0.7487	0.9104	1.6439	3.9776	1.5305	1.8541	2.4252	2.2964	4.1088	3.9204	3.1662
6.7849	5.2987	1.1005	0.76922	1.258	6.0406	3.0052	3.0991	2.1191	0.96391	1.4083	0.61099	2.4129	2.3373	1.5796	0.55617	1.4611	2.0612	0.61141	1.3302	1.36	2.4896	0.60412	0.84397	0.89119	0.99178	0.93688	3.1795	2.1498	2.526	3.328	1.0215	1.3616	2.4181	4.5977	3.7262	2.8238	1.791	0.71299	1.4319	0.36653	2.4296	3.1256	0.56033	0.88524	1.5229	1.3713	3.3879	3.1466	2.3163
6.9593	5.629	0.38872	0.39621	1.8866	6.2915	2.4235	3.5932	2.6931	1.6209	2.0602	1.2902	2.9638	2.887	2.1949	1.2259	0.76468	1.3397	0.49588	0.63379	0.66138	1.8799	0.5477	0.21004	0.40836	0.41644	0.41236	2.6159	1.4199	1.9176	2.794	0.57276	1.9995	2.9545	4.9369	4.1437	3.3258	2.397	1.3946	0.74559	0.61262	1.8175	3.6504	1.2357	1.5622	2.1326	2.0038	3.7846	3.5947	2.8413
6.8633	5.4136	0.5642	0.25018	1.6939	6.1378	2.5709	3.4052	2.5005	1.4282	1.8676	1.0976	2.7713	2.6953	2.0023	1.0333	0.95426	1.5324	0.48204	0.82337	0.85144	2.0514	0.56134	0.30767	0.3549	0.45548	0.40058	2.7441	1.6136	2.0891	2.888	0.58848	1.8068	2.7676	4.7304	3.9496	3.1376	2.2043	1.2019	0.93327	0.46608	1.9891	3.4636	1.0407	1.3697	1.9399	1.8112	3.5905	3.4021	2.6545
6.225	4.5321	1.8829	1.5578	0.57025	5.3801	3.5285	2.2696	1.2441	0.5186	0.55866	0.41524	1.5402	1.4659	0.72543	0.48939	2.2348	2.8581	1.4141	2.0882	2.1371	3.127	1.1032	1.6199	1.6643	1.7532	1.6944	3.606	2.9249	3.1433	3.6274	1.7967	0.60671	1.5551	3.8052	2.9043	1.9947	0.93211	0.56925	2.1888	0.92122	3.0841	2.2762	0.42185	0.30386	0.66588	0.61572	2.5576	2.3165	1.4604
6.2261	4.4821	2.0144	1.6893	0.34413	5.3648	3.6605	2.1857	1.1453	0.49303	0.4541	0.45849	1.4474	1.3731	0.61618	0.45117	2.3664	2.9899	1.5455	2.2199	2.2686	3.259	1.2346	1.7514	1.7958	1.8848	1.8259	3.7381	3.0568	3.2753	3.7597	1.9282	0.40395	1.4622	3.7468	2.8391	1.903	0.82524	0.41828	2.3205	1.0526	3.2161	2.1834	0.45957	0.26753	0.55805	0.41229	2.4875	2.2418	1.3676
3.3168	0.93436	5.223	4.9119	3.5316	2.2263	5.6438	1.747	2.8121	3.7415	3.3832	4.1162	2.5368	2.6077	3.2977	4.0769	5.3441	5.6438	4.8574	5.2529	5.3116	5.6438	4.7404	4.9637	4.9455	4.983	4.9443	5.6438	5.6438	5.6438	5.6438	5.2341	3.4616	2.5354	0.23441	0.99906	2.0634	3.0658	3.9091	5.3274	4.5013	5.6438	1.7985	4.1198	3.8295	3.2615	3.3956	1.3796	1.633	2.4859
7.0859	5.8763	0.55222	0.39518	2.1392	6.5242	2.3381	3.8776	2.9458	1.8735	2.3128	1.5428	3.2168	3.1411	2.4476	1.4785	0.549	1.0871	0.49486	0.50095	0.4455	1.7403	0.67918	0.2238	0.40799	0.52544	0.52099	2.602	1.1682	1.778	2.7843	0.56818	2.2521	3.2215	5.2106	4.4348	3.6142	2.6496	1.6472	0.69426	0.86433	1.678	3.9323	1.4874	1.8145	2.3852	2.2565	4.0756	3.885	3.1228
6.1872	4.2431	2.456	2.1269	0.40398	5.2965	4.1515	1.7585	0.64461	0.53282	0.46356	0.88681	0.97325	0.89904	0.24534	0.94278	2.8039	3.4278	2.0141	2.6568	2.7061	3.7169	1.713	2.189	2.2333	2.3221	2.2632	4.2118	3.4988	3.7476	4.2525	2.3746	0.31729	1.2901	3.5212	2.501	1.4462	0.47366	0.78725	2.7576	1.5348	3.674	1.713	0.93863	0.6115	0.40357	0.43472	2.1129	1.8497	0.96348
6.9004	5.5465	0.57176	0.36902	1.6952	6.2272	2.5746	3.4559	2.5018	1.4295	1.8688	1.0873	2.7729	2.6978	2.0036	1.0234	0.96084	1.5405	0.33037	0.82995	0.85805	2.0568	0.48654	0.31485	0.36204	0.48403	0.47937	2.76	1.6251	2.0945	2.9336	0.6244	1.8081	2.7836	4.8594	4.0294	3.1946	2.2056	1.1909	0.93973	0.56565	1.9945	3.4988	1.0305	1.3576	1.9412	1.8125	3.6807	3.4654	2.6873
7.0859	5.9393	0.5802	0.64057	2.4868	6.5382	1.9139	4.1245	3.2608	2.2597	2.6906	1.9465	3.5433	3.4656	2.825	1.8817	0.34316	0.68538	0.79838	0.38754	0.42739	1.3292	1.0975	0.56582	0.5186	0.42808	0.48579	2.2044	0.75862	1.3669	2.3927	0.68602	2.6051	3.5206	5.2889	4.6031	3.8552	2.9839	2.0514	0.58321	1.2878	1.2669	4.194	1.9027	2.2202	2.7219	2.6063	4.2645	4.094	3.3614
7.0859	5.9367	0.56627	0.67819	2.5209	6.526	1.8763	4.1549	3.2893	2.3008	2.7301	1.9847	3.5738	3.4961	2.8662	1.9203	0.32602	0.64606	0.836	0.37029	0.37856	1.2798	1.1351	0.60344	0.55631	0.46501	0.52438	2.151	0.72021	1.3175	2.3525	0.6774	2.6402	3.5512	5.2928	4.6279	3.8833	3.0156	2.0894	0.62486	1.3255	1.2174	4.2215	1.9404	2.2576	2.754	2.6408	4.2905	4.1184	3.3889
6.9936	5.733	0.56186	0.4392	2.1013	6.3798	2.2306	3.7934	2.897	1.848	2.2846	1.5229	3.1716	3.0941	2.4138	1.4585	0.51533	1.1076	0.37244	0.48786	0.41201	1.6315	0.67157	0.13988	0.40121	0.52988	0.52635	2.457	1.1826	1.6692	2.6388	0.61269	2.2159	3.1551	5.0803	4.3161	3.5201	2.6074	1.6275	0.68019	0.86188	1.5691	3.854	1.4775	1.7956	2.3438	2.2192	3.9625	3.7769	3.0369
7.0859	6.0055	0.60754	0.88877	2.7004	6.5397	1.6657	4.3043	3.462	2.4883	2.9159	2.1818	3.7493	3.6715	3.0545	2.1169	0.35457	0.61192	1.0466	0.3564	0.38095	1.1072	1.3457	0.81402	0.7668	0.67434	0.73039	1.9901	0.6079	1.13	2.2099	0.68302	2.8208	3.7267	5.3756	4.7272	4.0421	3.1924	2.287	0.64056	1.5358	1.0379	4.3893	2.1446	2.4561	2.9312	2.8208	4.4022	4.2434	3.5347
4.3233	2.1538	4.3256	3.9928	2.432	3.3286	5.0329	0.76526	1.642	2.684	2.2799	3.048	1.3207	1.3941	2.1557	3.0352	4.4931	4.9243	3.938	4.3823	4.4513	5.0316	3.7303	4.0456	4.0481	4.0968	4.0469	5.0329	4.9365	5.0042	5.0329	4.2793	2.3508	1.3068	1.3853	0.81682	0.8418	1.9477	2.8869	4.4678	3.4949	5.0156	0.60861	3.07	2.7659	2.1723	2.3095	0.41142	0.4192	1.3614
4.2511	2.0724	4.3698	4.0403	2.5132	3.2572	5.047	0.79163	1.7334	2.7535	2.3556	3.1219	1.4181	1.4912	2.2461	3.1021	4.5315	4.9574	3.9857	4.4207	4.4898	5.041	3.7919	4.0931	4.0923	4.1371	4.0911	5.047	4.97	5.0279	5.047	4.3338	2.4392	1.4056	1.2908	0.8456	0.93917	2.0374	2.9524	4.501	3.5547	5.0328	0.68072	3.1424	2.8411	2.2535	2.3907	0.43612	0.51605	1.4518
4.1702	1.9482	4.4428	4.1175	2.6237	3.1547	5.0917	0.80527	1.8502	2.8544	2.4625	3.2275	1.541	1.6138	2.3619	3.1999	4.5956	5.0265	4.0629	4.49	4.5559	5.0917	3.8826	4.1703	4.1653	4.2071	4.1641	5.0917	5.0376	5.0792	5.0917	4.4168	2.5533	1.53	1.166	0.85923	1.062	2.1524	3.0483	4.5646	3.6433	5.0848	0.80506	3.246	2.9477	2.364	2.5012	0.44567	0.64498	1.5675
6.6649	5.0818	1.457	1.1277	0.87556	5.882	3.2859	2.7742	1.7217	0.65966	1.0117	0.41755	2.0254	1.9512	1.1935	0.67294	1.8071	2.4226	0.97284	1.6715	1.7074	2.8011	0.66906	1.1965	1.2425	1.3332	1.2763	3.4546	2.5113	2.8353	3.598	1.3655	0.98177	2.0397	4.357	3.4438	2.4871	1.4023	0.58056	1.7678	0.48037	2.7451	2.7628	0.33432	0.48182	1.1353	0.98999	3.0837	2.8355	1.9456
6.7794	5.3026	1.0914	0.75988	1.2281	6.0324	2.9891	3.0706	2.071	0.91813	1.3672	0.56762	2.3664	2.2918	1.5452	0.62287	1.4492	2.0602	0.60893	1.3183	1.3482	2.4736	0.66875	0.83463	0.88185	0.98102	0.92601	3.166	2.1447	2.5107	3.3162	1.0078	1.3348	2.3797	4.591	3.7148	2.7925	1.7535	0.67123	1.4162	0.45682	2.4123	3.0912	0.51088	0.83792	1.4866	1.3427	3.3645	3.1215	2.2817
6.9592	5.631	0.52688	0.45741	1.906	6.2913	2.4052	3.6202	2.7125	1.6403	2.0796	1.3096	2.9834	2.9076	2.2143	1.2453	0.74655	1.3203	0.47914	0.61565	0.64325	1.8617	0.53144	0.19354	0.43815	0.57497	0.57121	2.5976	1.4025	1.8994	2.7757	0.58418	2.0189	2.9817	4.9574	4.1645	3.3527	2.4163	1.4134	0.72745	0.63735	1.7993	3.6781	1.2531	1.5801	2.152	2.0232	3.8053	3.617	2.869
7.0859	5.8784	0.26374	0.45974	2.134	6.5251	2.3483	3.8764	2.9406	1.8683	2.3077	1.5377	3.2115	3.1359	2.4424	1.4734	0.56076	1.0923	0.55507	0.44143	0.5929	1.7512	0.67425	0.53037	0.47729	0.49071	0.49071	2.6136	1.1744	1.7889	2.796	0.36803	2.2469	3.2177	5.2136	4.4328	3.6127	2.6444	1.642	0.5437	0.85962	1.6888	3.932	1.4798	1.8098	2.3801	2.2513	4.0737	3.8835	3.1214
7.0859	5.9346	0.29261	0.62389	2.4766	6.5385	1.9306	4.1139	3.2502	2.2496	2.6804	1.9363	3.5331	3.4554	2.8148	1.8715	0.3938	0.69558	0.7817	0.36166	0.5358	1.3468	1.0808	0.55303	0.50769	0.41778	0.47552	2.2225	0.76889	1.3845	2.4116	0.5636	2.5949	3.5104	5.2843	4.5985	3.8447	2.9737	2.0412	0.42167	1.2707	1.2845	4.1836	1.8891	2.21	2.7117	2.5961	4.2598	4.0894	3.3567
7.0859	6.01	0.56896	0.90024	2.7095	6.5397	1.6542	4.3123	3.471	2.4974	2.925	2.1908	3.7584	3.6806	3.0635	2.126	0.39053	0.44172	1.058	0.35607	0.51487	1.0973	1.3572	0.82549	0.77827	0.68396	0.7399	1.9795	0.51431	1.1185	2.2024	0.65796	2.8299	3.7358	5.3801	4.7317	4.0511	3.2015	2.2961	0.44931	1.5468	1.0272	4.3983	2.1537	2.4652	2.9403	2.8298	4.4067	4.2491	3.5423
5.656	3.6377	3.0617	2.7278	0.9213	4.7495	4.4881	1.0652	0.49428	1.215	0.77185	1.5676	0.38064	0.25574	0.60693	1.6104	3.3396	3.8776	2.6441	3.1804	3.2537	4.1127	2.3614	2.7899	2.8267	2.9071	2.8385	4.4882	3.9263	4.1183	4.4882	2.9872	0.8232	1.5281	2.8926	1.8319	0.7444	0.45073	1.465	3.3217	2.1526	4.0698	1.0035	1.618	1.2937	0.66392	0.81185	1.4345	1.1663	0.46757
4.4058	2.0523	4.4736	4.1359	2.4949	3.319	5.2503	0.9741	1.7309	2.7378	2.339	3.1059	1.4309	1.5032	2.2344	3.0911	4.6529	5.101	4.0654	4.518	4.5999	5.2368	3.8146	4.1903	4.1981	4.2523	4.1971	5.2503	5.1183	5.2039	5.2503	4.4149	2.4244	1.424	1.265	0.92089	1.0225	2.021	2.9464	4.6298	3.586	5.2208	0.6932	3.1269	2.8247	2.2353	2.3724	1.047	1.0615	1.4396
6.2847	4.5336	1.8982	1.5705	0.47483	5.4051	3.5993	2.2608	1.251	0.57313	0.5709	0.4869	1.5401	1.4655	0.73243	0.49719	2.2483	2.867	1.4172	2.111	2.1488	3.1808	1.1108	1.6363	1.682	1.7724	1.7151	3.6548	2.9556	3.2086	3.6822	1.8071	0.59674	1.5543	3.8039	2.8955	1.9833	0.93911	0.57944	2.2082	0.92334	3.1379	2.2702	0.53602	0.4515	0.67288	0.53288	2.5488	2.3078	1.4583
6.9542	5.5859	0.58095	0.35169	2.1531	6.2575	2.0891	3.772	2.9261	1.926	2.3569	1.6127	3.2096	3.1319	2.4913	1.548	0.42945	1.0191	0.48707	0.30552	0.43371	1.545	0.79344	0.4014	0.24186	0.17556	0.2383	2.2704	1.093	1.5827	2.4217	0.68319	2.2714	3.1869	4.9207	4.2325	3.5121	2.6502	1.7177	0.5333	0.94694	1.4827	3.8534	1.565	1.8865	2.3881	2.2726	3.8938	3.7234	3.0023
3.197	0.92598	5.5139	5.1995	3.7607	2.0126	5.9583	1.9563	3.0287	3.9729	3.5997	4.3488	2.7482	2.8194	3.5143	4.3189	5.6521	5.9583	5.1449	5.5508	5.6151	5.9583	5.0027	5.2523	5.2364	5.2679	5.2351	5.9583	5.9583	5.9583	5.9583	5.5161	3.6894	2.7465	1.3968	1.5395	2.2749	3.286	4.1676	5.6252	4.7637	5.9583	2.0083	4.3649	4.0684	3.4922	3.6288	1.5908	1.8444	2.7093
3.2338	1.1535	5.5295	5.2016	3.7461	2.0447	5.9837	1.9324	3.0082	3.9655	3.5787	4.3367	2.7256	2.797	3.4934	4.3121	5.6866	5.9837	5.1471	5.5818	5.648	5.9837	4.9991	5.2545	5.2519	5.2983	5.2507	5.9837	5.9837	5.9837	5.9837	5.5172	3.6756	2.7237	1.5569	1.7067	2.2522	3.2678	4.1611	5.6573	4.7627	5.9837	1.9848	4.3569	4.0576	3.4801	3.6168	1.7766	1.8218	2.6936
6.9515	5.6221	0.57414	0.39373	2.2395	6.2858	1.9927	3.8564	3.0075	2.0194	2.4487	1.6986	3.2924	3.2147	2.5848	1.6344	0.34265	0.93084	0.54234	0.27936	0.41761	1.451	0.85004	0.3844	0.29061	0.20612	0.28395	2.1934	1.0097	1.4887	2.3687	0.66945	2.3587	3.2697	4.9781	4.3133	3.5905	2.7342	1.8028	0.58241	1.0307	1.3887	3.9347	1.6486	1.9703	2.4725	2.3593	3.9766	3.8047	3.088
6.7608	5.3387	0.65963	0.33379	1.6072	6.037	2.5475	3.3093	2.4232	1.3277	1.77	0.99081	2.6952	2.6183	1.9183	0.92666	1.0172	1.6384	0.29467	0.88628	0.91608	2.041	0.76417	0.40128	0.44797	0.54782	0.49292	2.7217	1.7179	2.0758	2.8666	0.62606	1.7182	2.6814	4.658	3.8555	3.0369	2.1223	1.0949	0.98801	0.44863	1.9838	3.3721	0.94015	1.2624	1.8572	1.7236	3.5017	3.2976	2.5521
3.4056	1.0615	5.3986	5.0786	3.5838	2.2189	5.9275	1.8115	2.8442	3.8043	3.4165	4.1732	2.5509	2.6223	3.3305	4.1546	5.5719	5.9275	5.0241	5.4553	5.5257	5.9275	4.8477	5.1315	5.121	5.173	5.1198	5.9275	5.9275	5.9275	5.9275	5.386	3.5121	2.5519	1.5988	1.7292	2.0789	3.1071	4.0058	5.5456	4.6139	5.9275	1.8112	4.1913	3.8935	3.3166	3.4533	1.6909	1.7154	2.5319
3.4052	1.0607	5.3986	5.0787	3.5841	2.2185	5.9276	1.8112	2.8445	3.8046	3.4167	4.1735	2.5512	2.6226	3.3308	4.1549	5.5719	5.9276	5.0241	5.4553	5.5257	5.9276	4.8479	5.1315	5.1211	5.173	5.1198	5.9276	5.9276	5.9276	5.9276	5.3861	3.5124	2.5523	1.5983	1.7289	2.0793	3.1075	4.006	5.5455	4.6142	5.9276	1.8115	4.1916	3.8937	3.3169	3.4535	1.69	1.7146	2.5322
7.0232	5.791	0.60754	0.71954	2.5294	6.4039	1.7488	4.1128	3.2906	2.3173	2.7449	2.0107	3.5783	3.5005	2.8834	1.9459	0.35401	0.62182	0.87735	0.35585	0.43651	1.1528	1.1765	0.64479	0.59757	0.50402	0.55995	1.9861	0.69441	1.1905	2.1741	0.68146	2.6498	3.5557	5.1611	4.5127	3.86	3.0214	2.116	0.58843	1.3664	1.0905	4.218	1.9736	2.2851	2.7602	2.6497	4.1877	4.0301	3.3471
7.0859	6.017	0.86529	1.1966	2.9795	6.5397	1.3579	4.4731	3.6605	2.7609	3.1794	2.4877	3.9638	3.8851	3.3319	2.4206	0.51186	0.2973	1.3544	0.64345	0.64788	0.80002	1.6535	1.1218	1.0746	0.98098	1.0369	1.6827	0.29279	0.82222	1.9226	0.9548	3.1003	3.937	5.4486	4.8625	4.2276	3.4093	2.5789	0.54932	1.8434	0.73045	4.5898	2.4441	2.7491	3.1508	3.0542	4.518	4.375	3.717
6.0113	4.0533	2.6846	2.3533	0.72901	5.1084	4.263	1.5223	0.68601	0.78014	0.38145	1.1338	0.71861	0.6444	0.4679	1.1894	3.003	3.5892	2.2498	2.8456	2.9085	3.8542	1.9516	2.4154	2.4527	2.5336	2.4655	4.327	3.6527	3.8729	4.3334	2.6041	0.67279	1.031	3.332	2.2704	1.2031	0.67818	1.0334	2.9494	1.7725	3.8113	1.4603	1.1852	0.85882	0.71804	0.73684	1.8801	1.6158	0.78662
7.0859	5.84	0.6624	0.78336	2.3047	6.4965	2.1484	4.0036	3.0824	2.0498	2.4974	1.6992	3.3631	3.2854	2.629	1.6366	0.7871	0.92825	0.7973	0.80284	0.67415	1.5355	0.85034	0.71328	0.76255	0.76541	0.7925	2.3794	1.0142	1.5732	2.558	0.69992	2.4225	3.3408	5.2026	4.5298	3.7381	2.8031	1.8027	0.79915	1.0313	1.4732	4.0538	1.6409	1.9703	2.5408	2.424	4.1884	4.0066	3.2438
4.2269	1.9881	4.5528	4.2262	2.6222	3.2121	5.2028	0.83913	1.8219	2.8969	2.4785	3.251	1.5141	1.5869	2.336	3.2549	4.7237	5.168	4.1716	4.6053	4.6743	5.2028	3.9642	4.279	4.2752	4.3205	4.274	5.2028	5.1774	5.2028	5.2028	4.5245	2.533	1.5035	1.205	0.89309	1.0352	2.1285	3.1104	4.6992	3.7334	5.2028	0.77856	3.2757	2.9663	2.3625	2.4997	0.60132	0.6347	1.5416
0.51783	2.9891	7.3733	7.3047	6.6124	1.7258	7.3733	5.2479	6.0777	6.7539	6.5748	7.0368	5.9192	5.978	6.5243	6.9926	7.3733	7.3733	7.2994	7.3733	7.3733	7.3733	7.3225	7.3242	7.3235	7.3426	7.3404	7.3733	7.3733	7.3733	7.3733	7.3733	6.5735	5.908	3.6712	4.6419	5.4648	6.22	6.8642	7.3733	7.293	7.3733	5.3772	7.0106	6.8193	6.3555	6.458	4.7781	4.9853	5.6903
5.4638	3.4904	3.2241	2.8897	1.0554	4.532	4.4058	0.95395	0.19427	1.3525	0.90743	1.7055	0.46109	0.38882	0.73385	1.7605	3.4592	3.9446	2.8032	3.3	3.3797	4.1651	2.5096	2.9473	2.9751	3.0482	2.9823	4.4142	3.9772	4.1387	4.4142	3.1467	0.95178	1.5256	2.763	1.7065	0.62469	0.52241	1.6039	3.4367	2.3079	4.1222	0.9777	1.7564	1.4311	0.79056	0.94208	1.3163	1.0519	0.40336
0.5008	2.9656	7.3426	7.2757	6.5881	1.7008	7.3426	5.2249	6.0534	6.7286	6.5507	7.0134	5.8944	5.9532	6.4998	6.9694	7.3426	7.3426	7.2704	7.3426	7.3426	7.3426	7.2957	7.2951	7.2965	7.3146	7.3125	7.3426	7.3426	7.3426	7.3426	7.3426	6.549	5.8834	3.6477	4.6181	5.4427	6.1954	6.8401	7.3426	7.2681	7.3426	5.3531	6.9874	6.7946	6.3305	6.4338	4.7557	4.9632	5.6658
3.6504	1.3015	4.9718	4.6493	3.2284	2.5821	5.4386	1.3789	2.4698	3.4479	3.0592	3.8232	2.172	2.2434	2.9722	3.793	5.0875	5.4291	4.5947	4.9985	5.0542	5.4386	4.4746	4.7021	4.6943	4.7321	4.693	5.4386	5.4321	5.4386	5.4386	4.9676	3.1613	2.1738	0.90172	0.82679	1.7002	2.7507	3.6411	5.0737	4.2349	5.4386	1.4329	3.8391	3.5437	2.9657	3.1025	1.0229	1.2774	2.1768
4.0846	1.8001	4.6059	4.2781	2.7804	3.0421	5.2752	0.90184	2.0131	3.0013	2.6151	3.3788	1.7074	1.7801	2.5245	3.3441	4.7718	5.223	4.2235	4.656	4.7251	5.2703	4.0338	4.3309	4.3284	4.3713	4.3271	5.2752	5.2317	5.2655	5.2752	4.5785	2.715	1.6973	1.0095	0.86254	1.2285	2.3069	3.1905	4.7478	3.8001	5.2672	0.97186	3.3903	3.0989	2.5207	2.6579	0.75269	0.8151	1.7301
0.58072	3.0511	7.4147	7.3604	6.6756	1.787	7.4147	5.3102	6.1403	6.8167	6.6375	7.0984	5.9818	6.0407	6.5873	7.0565	7.4147	7.4147	7.3555	7.4147	7.4147	7.4147	7.3784	7.3779	7.3792	7.3955	7.3935	7.4147	7.4147	7.4147	7.4147	7.4147	6.6367	5.9709	3.7334	4.7047	5.5275	6.2826	6.9275	7.4147	7.3535	7.4147	5.4398	7.0733	6.8823	6.4184	6.5213	4.8407	5.048	5.7529
0.54152	3.0132	7.3904	7.3234	6.6347	1.7491	7.3904	5.2722	6.1003	6.7754	6.5977	7.0608	5.9413	6.0001	6.5466	7.0156	7.3904	7.3904	7.3181	7.3904	7.3904	7.3904	7.3434	7.3429	7.3443	7.3623	7.3602	7.3904	7.3904	7.3904	7.3904	7.3904	6.5956	5.9302	3.6952	4.6651	5.4896	6.2422	6.8866	7.3904	7.3158	7.3904	5.4002	7.0339	6.8413	6.3772	6.4803	4.8027	5.0102	5.7128
4.8022	2.709	3.8805	3.5427	1.8853	3.8426	4.7735	0.076509	1.0691	2.1635	1.738	2.5181	0.73618	0.81017	1.5889	2.5257	4.0824	4.554	3.4732	3.9254	4.0128	4.6833	3.2378	3.6005	3.6112	3.6776	3.6186	4.7735	4.5768	4.6505	4.7735	3.8216	1.7889	1.4413	1.9536	0.84928	0.25344	1.3795	2.3819	4.058	3.0078	4.6617	0.75241	2.5434	2.233	1.6256	1.7628	0.52882	0.4269	0.79453
4.0944	1.8139	4.5855	4.2577	2.7658	3.0541	5.2525	0.88764	1.9987	2.9865	2.6004	3.3641	1.6932	1.7659	2.51	3.3292	4.7471	5.1968	4.2032	4.6337	4.7028	5.2434	4.0165	4.3105	4.3079	4.3508	4.3067	5.2525	5.205	5.2359	5.2525	4.5601	2.7005	1.6832	1.0235	0.87888	1.2143	2.2922	3.1753	4.7237	3.7822	5.2385	0.95757	3.3754	3.0841	2.5061	2.6433	0.61017	0.80105	1.7157
4.0759	1.8034	4.6214	4.2942	2.7847	3.0343	5.2727	0.89895	2.0142	3.0112	2.6217	3.3863	1.7049	1.7778	2.5259	3.3556	4.7807	5.2225	4.2397	4.6711	4.7394	5.2715	4.0423	4.3471	4.3439	4.3888	4.3426	5.2727	5.2331	5.2674	5.2727	4.5929	2.717	1.694	1.0156	0.87455	1.226	2.3137	3.2034	4.7565	3.8092	5.2698	0.96903	3.4017	3.1068	2.525	2.6622	0.60355	0.80893	1.7315
2.48	0.40822	5.9521	5.6573	4.3314	1.2916	6.1134	2.6126	3.6354	4.5451	4.1958	4.9119	3.3912	3.4593	4.1086	4.8729	5.9258	6.1134	5.6044	5.913	5.9165	6.1134	5.511	5.6912	5.6767	5.6978	5.6731	6.1134	6.1134	6.1134	6.1134	5.9797	4.2602	3.3935	0.89366	1.9367	2.9154	3.8745	4.6886	5.9909	5.2808	6.1134	2.6812	4.9104	4.618	4.0665	4.1941	2.2367	2.4874	3.291
7.0859	5.9413	0.41604	0.69317	2.5715	6.5125	1.9191	4.2488	3.3416	2.3307	2.7796	1.976	3.6252	3.5474	2.9092	1.9192	0.43482	0.65664	0.82468	0.39516	0.63283	1.3135	1.1318	0.63111	0.589	0.51903	0.57365	2.1776	0.74529	1.3512	2.4077	0.65117	2.6905	3.6025	5.3628	4.7309	3.9811	3.0667	2.0738	0.38647	1.3083	1.2512	4.3047	1.9233	2.252	2.805	2.6913	4.4051	4.237	3.4952
6.8792	5.5105	0.41445	0.32991	1.8996	6.2004	2.3693	3.6393	2.6978	1.6292	2.081	1.2745	2.9712	2.8936	2.2092	1.2178	0.78042	1.3584	0.42076	0.64953	0.67803	1.8614	0.66103	0.32093	0.32979	0.39893	0.39433	2.5646	1.4471	1.8991	2.7317	0.64851	2.0139	2.9766	4.8471	4.1546	3.3721	2.4065	1.3724	0.75774	0.63111	1.7991	3.6937	1.2219	1.5506	2.1427	2.0174	3.8134	3.633	2.8809
6.1181	4.4539	2.0066	1.6792	0.63702	5.3184	3.5882	2.1718	1.1043	0.57477	0.43378	0.48913	1.4096	1.3353	0.61424	0.47564	2.3478	2.918	1.5498	2.1886	2.2549	3.1698	1.2433	1.7412	1.7829	1.8688	1.8064	3.6612	2.9757	3.1708	3.6884	1.9226	0.63431	1.4234	3.7183	2.8114	1.8739	0.78923	0.60112	2.2969	1.0667	3.1269	2.1482	0.4889	0.34369	0.63557	0.63704	2.4669	2.2271	1.3297
3.8103	5.9915	8.7115	8.7115	8.487	4.9081	8.7115	7.6857	8.2487	8.5943	8.5456	8.6786	8.1665	8.1785	8.5181	8.6772	8.7115	8.7115	8.7115	8.7115	8.7115	8.7115	8.7115	8.7115	8.7115	8.7115	8.7115	8.7115	8.7115	8.7115	8.7115	8.7115	8.5092	8.0814	6.5004	7.2057	7.7974	8.3275	8.6805	8.7115	8.7115	8.7115	7.9253	8.6994	8.6831	8.3372	8.404	7.2533	7.4171	7.8976
6.9192	5.538	0.93179	0.61799	1.4127	6.2528	2.9478	3.3274	2.2588	1.1107	1.5486	0.75272	2.5717	2.4975	1.7307	0.73836	1.3204	1.8925	0.52856	1.1895	1.2177	2.4145	0.51924	0.67526	0.72249	0.82307	0.76817	3.1489	1.9811	2.4522	3.3187	0.87649	1.5189	2.5852	4.8103	3.9241	3.0454	1.9395	0.88531	1.2991	0.75557	2.3521	3.3114	0.72632	1.0389	1.6724	1.5271	3.5919	3.3586	2.4918
4.0246	1.7831	4.662	4.3341	2.8018	3.0074	5.2524	0.91313	2.0297	3.0289	2.6393	3.4039	1.7192	1.7921	2.5415	3.3732	4.8114	5.2267	4.2795	4.71	4.7734	5.2524	4.0711	4.3869	4.3845	4.4275	4.3833	5.2524	5.2332	5.2524	5.2524	4.628	2.7331	1.708	0.99674	0.1946	1.2403	2.3313	3.2209	4.7837	3.8394	5.2524	0.98304	3.4193	3.1243	2.5421	2.6793	0.54886	0.82205	1.7472
6.872	5.4025	1.2394	0.90809	1.1519	6.1753	3.2341	3.097	1.9803	0.87138	1.3029	0.66508	2.312	2.2378	1.4541	0.71828	1.6274	2.2001	0.76866	1.4965	1.5247	2.7202	0.67702	0.98284	1.0301	1.1306	1.0757	3.4056	2.2887	2.7579	3.5479	1.1836	1.2528	2.3306	4.6711	3.7485	2.7992	1.668	0.79774	1.606	0.75639	2.6579	3.0556	0.73133	0.80024	1.4116	1.2744	3.3954	3.1509	2.2485
5.4506	3.3652	3.3702	3.0372	1.2349	4.4989	4.6562	0.97229	1.0768	1.524	1.0866	1.8796	0.90019	1.0424	1.0346	1.9087	3.6342	4.1559	2.9457	3.475	3.549	4.3777	2.6597	3.0993	3.1348	3.2135	3.1431	4.6562	4.1975	4.354	4.6562	3.2912	1.1944	0.83885	2.6197	1.5206	0.96564	1.0831	1.7679	3.6223	2.4609	4.3348	0.69678	1.9226	1.605	1.1816	1.1969	1.1547	1.0112	1.0914
7.0771	5.7003	0.80069	0.8998	1.927	6.4322	2.5179	3.6713	2.7241	1.6511	2.1007	1.2977	2.9979	2.9203	2.2367	1.237	0.86306	1.3298	0.88819	0.88899	0.75086	1.9088	0.7734	0.81209	0.88224	0.88007	0.89302	2.7203	1.4156	1.9465	2.8912	0.76027	2.0415	2.9992	5.009	4.2467	3.4083	2.4335	1.4012	1.0226	0.87118	1.8465	3.7135	1.2412	1.5699	2.1698	2.0449	3.8921	3.6791	2.9026
7.0859	6.05	0.9236	1.0131	2.8258	6.5397	1.5479	4.4346	3.5596	2.5863	3.031	2.2416	3.853	3.7743	3.1622	2.1776	0.9783	1.0506	1.1288	0.87075	0.87389	1.0061	1.4338	0.93516	1.0007	1.0036	1.0155	1.9139	1.0441	1.0581	2.1928	0.72399	2.9434	3.8296	5.557	4.9415	4.1665	3.2985	2.3454	1.08	1.6111	1.0722	4.4951	2.1875	2.5124	3.0386	2.9349	4.6109	4.4355	3.6834
5.9661	4.1211	2.5048	2.1776	0.37636	5.071	4.0258	1.7193	0.62572	0.54209	0.68088	0.89679	0.94093	0.8667	0.39436	0.95354	2.8489	3.4213	2.047	2.6898	2.7553	3.6743	1.7401	2.2396	2.2816	2.3677	2.3056	4.0535	3.4796	3.6683	4.0535	2.4206	0.48384	1.458	3.3901	2.4126	1.4116	0.43762	0.79886	2.7964	1.5636	3.6314	1.6809	0.94938	0.62077	0.37386	0.3964	2.0455	1.7936	0.861
6.2175	4.3451	2.2833	1.956	0.42586	5.3232	3.939	1.9406	0.84699	0.45605	0.47048	0.67543	1.1622	1.088	0.31711	0.73217	2.6272	3.1994	1.8255	2.468	2.5337	3.4827	1.5187	2.0181	2.06	2.1461	2.084	4.0551	3.2638	3.5169	4.0692	2.1991	0.46315	1.3935	3.6237	2.6345	1.633	0.52635	0.57749	2.5748	1.3421	3.4355	1.9022	0.72802	0.39942	0.42488	0.45034	2.2675	2.0156	1.0823
6.6511	4.9913	1.4295	1.0982	0.90143	5.8722	3.3457	2.7566	1.7338	0.59738	1.0502	0.43029	2.0322	1.9579	1.216	0.3432	1.8048	2.3902	0.94039	1.6739	1.7029	2.8697	0.69266	1.1729	1.2202	1.3208	1.2659	3.5049	2.4788	2.9074	3.5731	1.363	1.01	2.0464	4.2584	3.3682	2.4759	1.4225	0.49305	1.7805	0.45763	2.8073	2.7698	0.49091	0.5187	1.1563	1.0168	3.0329	2.7979	1.9523
6.7692	5.2715	1.1807	0.84938	1.1508	6.0575	3.0964	3.0362	1.9832	0.84688	1.2997	0.49221	2.2816	2.2073	1.4654	0.4433	1.5559	2.1414	0.69157	1.425	1.454	2.6206	0.51596	0.92413	0.97135	1.0719	1.017	3.2556	2.23	2.6583	3.3864	1.1141	1.2594	2.2958	4.5421	3.6519	2.7402	1.6719	0.59019	1.5315	0.54658	2.5583	3.0194	0.46139	0.7682	1.4057	1.2662	3.3166	3.0816	2.2017
7.0811	5.7435	0.47716	0.59298	1.9795	6.4545	2.3987	3.6864	2.7583	1.7386	2.1791	1.4051	3.0386	2.961	2.3073	1.3409	0.61088	1.2245	0.41234	0.47999	0.50605	1.7811	0.67399	0.53584	0.58392	0.59269	0.59884	2.6037	1.3027	1.8188	2.7771	0.24743	2.0971	3.0179	5.0413	4.2759	3.4224	2.4784	1.5093	0.63665	0.76131	1.7188	3.7311	1.3559	1.677	2.216	2.0987	3.9169	3.7062	2.921
5.4552	3.4583	3.257	2.9244	1.0542	4.5195	4.4696	0.94513	0.50262	1.3605	0.91345	1.714	0.29143	0.48454	0.73261	1.7694	3.5215	4.0306	2.8259	3.3624	3.4383	4.2396	2.5287	2.9865	3.0224	3.1017	3.0318	4.4696	4.0681	4.2101	4.4696	3.1776	0.95054	1.3056	2.7353	1.6976	0.62593	0.52584	1.6133	3.5136	2.3493	4.2015	0.88147	1.7653	1.4392	0.78932	0.94084	1.3057	1.0405	0.5002
5.8621	3.9943	2.6724	2.3398	0.46954	4.9745	4.1212	1.5235	0.39163	0.77585	0.63433	1.1294	0.72027	0.64606	0.31166	1.1848	2.9371	3.4808	2.2413	2.7779	2.8538	3.7334	1.9441	2.4019	2.4378	2.5171	2.4473	4.1842	3.5387	3.739	4.1914	2.593	0.36588	1.5075	3.2631	2.2669	1.2031	0.15018	1.0287	2.9291	1.7647	3.6905	1.462	1.1807	0.85452	0.43641	0.44644	1.8797	1.6169	0.67455
7.0803	5.7509	0.99726	0.91202	2.1185	6.45	2.3143	3.833	2.9076	1.8597	2.3059	1.5072	3.1842	3.1066	2.436	1.4448	0.85104	1.1503	0.78343	0.96076	0.77148	1.6985	0.66441	0.59814	0.87729	1.001	0.99609	2.5188	1.2058	1.7362	2.6917	0.98192	2.2344	3.1727	5.0836	4.3721	3.5671	2.6216	1.6107	1.1382	1.0764	1.6361	3.8843	1.4495	1.778	2.3585	2.237	4.0186	3.833	3.0745
7.0811	5.802	0.58576	0.56324	2.3045	6.4543	2.1098	3.9922	3.0833	2.0586	2.5037	1.7074	3.3635	3.2859	2.632	1.6439	0.49649	0.92025	0.56716	0.51129	0.39696	1.4923	0.86965	0.50432	0.55458	0.55976	0.56499	2.3148	1.0052	1.53	2.4882	0.53072	2.4221	3.3422	5.1719	4.4974	3.7253	2.8033	1.811	0.76833	1.0496	1.4299	4.0473	1.6503	1.9776	2.5409	2.4236	4.1579	3.9873	3.2382
7.0859	6.05	0.95926	1.2388	3.0001	6.5397	1.2639	4.4988	3.6789	2.7873	3.215	2.4696	3.9764	3.8958	3.3527	2.405	0.61315	0.7025	1.3949	0.667	0.64084	0.72218	1.7018	1.1701	1.1233	1.0284	1.0827	1.6339	0.70028	0.72974	1.9132	0.98542	3.1166	3.9409	5.5638	4.9615	4.2354	3.4167	2.5744	0.72666	1.877	0.72552	4.5921	2.4271	2.7429	3.1632	3.0717	4.6355	4.4667	3.7337
7.0797	5.7101	0.65157	0.68639	1.8242	6.4466	2.5743	3.5848	2.6134	1.5699	2.0123	1.233	2.89	2.8124	2.1416	1.1689	0.79179	1.3962	0.60125	0.68807	0.69227	1.9598	0.55956	0.57159	0.65286	0.65143	0.63655	2.7784	1.4756	1.9975	2.9509	0.57366	1.9401	2.883	4.996	4.183	3.3041	2.3274	1.3372	0.91595	0.58248	1.8975	3.5983	1.1824	1.5046	2.0643	1.9427	3.8287	3.6151	2.7868
6.6737	5.1824	1.3286	1.0031	0.98821	5.9388	3.1795	2.8953	1.8329	1.0077	1.1257	0.73796	2.1443	2.0701	1.3058	0.71474	1.6795	2.303	0.85186	1.541	1.5801	2.6953	0.54257	1.0665	1.112	1.2032	1.1474	3.3447	2.3874	2.733	3.4737	1.2387	1.0947	2.1579	4.4625	3.5534	2.6123	1.5144	1.0094	1.6388	1.1025	2.633	2.8837	0.66383	0.79038	1.2474	1.1027	3.1977	2.9519	2.0644
7.0792	5.7386	0.69279	0.67208	2.0229	6.444	2.3955	3.7492	2.812	1.762	2.2082	1.4173	3.0886	3.011	2.3395	1.3533	0.61472	1.2111	0.53867	0.70195	0.51003	1.782	0.57954	0.44271	0.65477	0.75235	0.75072	2.5993	1.2935	1.8196	2.7716	0.71421	2.1388	3.0817	5.0569	4.3187	3.4844	2.5261	1.5211	0.95535	0.78283	1.7196	3.797	1.3631	1.6881	2.2629	2.1414	3.9574	3.7546	2.9854
7.0793	5.7424	0.74095	0.73831	2.1025	6.4445	2.3299	3.8193	2.8916	1.8408	2.288	1.4882	3.1682	3.0906	2.4192	1.426	0.68875	1.1394	0.72005	0.72035	0.55904	1.7162	0.64539	0.65217	0.72889	0.7531	0.75126	2.5338	1.2248	1.7539	2.706	0.71472	2.2183	3.1576	5.0751	4.3609	3.5538	2.6056	1.5917	1.0028	0.82585	1.6539	3.8694	1.4305	1.7591	2.3425	2.2209	4.0073	3.8216	3.0596
7.0859	6.05	0.80908	1.0961	2.9074	6.5397	1.4163	4.4689	3.6091	2.6834	3.1206	2.3499	3.9116	3.8329	3.25	2.2857	0.4954	1.0479	1.2524	0.65312	0.49011	0.87448	1.5583	1.0265	0.97972	0.884	0.93833	1.7845	1.0426	1.0567	2.0636	0.83456	3.0243	3.885	5.5608	4.9529	4.1967	3.3571	2.4541	1.0727	1.7346	1.0683	4.538	2.3007	2.6218	3.0983	3.0014	4.6262	4.4548	3.7128
6.9897	5.7294	0.5829	0.43505	2.0322	6.3737	2.3088	3.7416	2.8323	1.7743	2.2119	1.4471	3.105	3.0274	2.3402	1.3827	0.59399	1.1832	0.32313	0.50526	0.4908	1.7051	0.59411	0.10941	0.40335	0.53758	0.53246	2.5294	1.259	1.7428	2.7122	0.62408	2.1462	3.094	5.0665	4.2827	3.4708	2.5399	1.5516	0.70223	0.78124	1.6428	3.8023	1.4008	1.7196	2.276	2.1499	3.9229	3.7342	2.9905
6.5317	4.981	1.2175	0.889	1.0676	5.7546	2.9742	2.8247	1.8923	0.77975	1.2239	0.49631	2.1689	2.0929	1.3803	0.49384	1.5674	2.1897	0.73707	1.4307	1.4678	2.5199	0.7377	0.95593	1.0017	1.0922	1.0351	3.1251	2.2735	2.5523	3.2464	1.126	1.1774	2.1722	4.2693	3.4115	2.5628	1.5855	0.54313	1.5276	0.35506	2.4701	2.8817	0.42246	0.71038	1.3199	1.1835	3.078	2.8471	2.0726
6.1779	4.4274	2.1451	1.818	0.26241	5.3265	3.7689	2.0638	0.98248	0.18041	0.71939	0.54097	1.2954	1.2211	0.54609	0.59193	2.4907	3.0659	1.6865	2.3325	2.3968	3.3201	1.3793	1.8801	1.9222	2.0086	1.9467	3.8656	3.1248	3.3477	3.8811	2.0608	0.29443	1.5274	3.6943	2.7384	1.7599	0.66314	0.4373	2.4378	1.2029	3.2771	2.0344	0.58778	0.39084	0.39603	0.32919	2.3783	2.1301	1.2154
6.9858	5.7208	0.56015	0.18699	2.076	6.3673	2.2504	3.7572	2.8723	1.8228	2.2594	1.4977	3.1464	3.0688	2.3886	1.4332	0.54103	1.1329	0.3448	0.41014	0.48106	1.6529	0.76269	0.39238	0.10637	0.16353	0.23953	2.4701	1.2079	1.6906	2.6501	0.6949	2.1907	3.131	5.0566	4.2836	3.4858	2.5822	1.6022	0.52159	0.8346	1.5906	3.8179	1.4523	1.7703	2.3185	2.194	3.9301	3.7445	3.0042
6.8879	5.4506	0.97335	0.65148	1.3497	6.2111	2.9547	3.2133	2.1821	1.0485	1.4986	0.69266	2.4697	2.3945	1.6643	0.63437	1.3552	1.9341	0.50303	1.2243	1.2529	2.4344	0.59675	0.71682	0.76405	0.86463	0.80973	3.1509	2.0227	2.4721	3.3179	0.91238	1.4583	2.4845	4.7206	3.8304	2.9216	1.8708	0.7959	1.3324	0.54192	2.3721	3.2026	0.63853	0.96708	1.6046	1.4651	3.4951	3.2601	2.3891
7.0859	5.9176	0.66695	0.73938	2.5085	6.5054	1.9152	4.1878	3.2873	2.2608	2.7059	1.9148	3.5676	3.49	2.8353	1.851	0.70311	0.84398	0.77449	0.5955	0.59898	1.3065	1.077	0.66217	0.72729	0.72997	0.74122	2.1612	0.83747	1.3442	2.3762	0.51887	2.6261	3.5463	5.3225	4.6825	3.9214	3.0074	2.0183	0.87564	1.257	1.2442	4.2461	1.8576	2.185	2.745	2.6277	4.3559	4.1851	3.4364
7.0859	6.05	1.1148	1.3824	3.1297	6.5397	1.1175	4.6075	3.7873	2.9104	3.3243	2.6139	4.0848	4.0042	3.4819	2.5493	0.83905	0.90293	1.5385	0.81834	0.79148	0.81306	1.8454	1.3137	1.267	1.172	1.2263	1.4904	0.89217	0.90977	1.7712	1.137	3.2496	4.0493	5.581	5.0239	4.3437	3.525	2.7187	0.9024	2.0206	0.90977	4.7005	2.5714	2.8872	3.2716	3.18	4.6767	4.5368	3.8389
6.6714	5.1053	1.4108	1.083	0.90845	5.8944	3.2595	2.8051	1.7514	0.59852	1.0476	0.26086	2.061	1.9867	1.2256	0.30108	1.7608	2.3798	0.92953	1.6237	1.6613	2.7698	0.68598	1.1489	1.1946	1.285	1.2282	3.4282	2.468	2.8068	3.5715	1.3196	1.0152	2.0746	4.386	3.4786	2.5167	1.4339	0.40464	1.7208	0.43579	2.7085	2.8002	0.2956	0.51799	1.167	1.0231	3.117	2.868	1.9811
7.0859	5.8334	0.66601	0.7592	2.0983	6.5052	2.2844	3.8032	2.8771	1.861	2.2974	1.5338	3.1574	3.0797	2.4268	1.4696	0.72041	1.0958	0.60825	0.61247	0.61668	1.6757	0.70851	0.68309	0.74753	0.74969	0.76011	2.524	1.174	1.7134	2.7034	0.26707	2.2159	3.1366	5.1312	4.3731	3.5418	2.5971	1.6381	0.78346	0.8885	1.6134	3.8498	1.4846	1.8057	2.3347	2.2174	4.0141	3.8164	3.0397
6.0901	4.1963	2.4792	2.1478	0.28375	5.206	4.0981	1.7279	0.60514	0.56786	0.63399	0.92164	0.93378	0.85957	0.22308	0.97738	2.8204	3.4205	2.0421	2.6637	2.7246	3.6896	1.7427	2.2098	2.2498	2.3368	2.2756	4.1736	3.4874	3.7085	4.1945	2.3987	0.16587	1.5042	3.4673	2.4682	1.4163	0.34315	0.82159	2.7674	1.564	3.6467	1.6755	0.97322	0.64654	0.23733	0.26704	2.0809	1.8182	0.87826
6.7304	5.0958	1.2896	0.95833	1.0324	5.9553	3.2465	2.8637	1.8647	0.73045	1.1805	0.55769	2.1491	2.0736	1.347	0.49105	1.6716	2.2503	0.80052	1.5407	1.5692	2.7509	0.69827	1.0331	1.0803	1.1809	1.126	3.4121	2.339	2.7886	3.5125	1.2287	1.1409	2.1636	4.3629	3.4727	2.5891	1.5535	0.64717	1.6487	0.52439	2.6886	2.8817	0.60928	0.6491	1.2873	1.1478	3.1374	2.9024	2.0682
3.7145	5.9429	8.6788	8.6788	8.4575	4.8417	8.6788	7.654	8.2155	8.5668	8.5208	8.6313	8.1316	8.1483	8.4876	8.6301	8.6788	8.6788	8.6788	8.6788	8.6788	8.6788	8.6788	8.6788	8.6788	8.6788	8.6788	8.6788	8.6788	8.6788	8.6788	8.6788	8.4692	8.0445	6.4436	7.1727	7.7601	8.3016	8.6332	8.6788	8.6788	8.6788	7.8949	8.6544	8.6361	8.3139	8.378	7.2183	7.3864	7.8582
5.6607	3.7282	2.9612	2.6277	0.77499	4.7448	4.2745	1.2279	0.08618	1.0768	0.63069	1.4301	0.42876	0.35666	0.4534	1.4853	3.2112	3.7151	2.535	3.052	3.1298	3.9607	2.2395	2.6897	2.7245	2.8021	2.7313	4.3023	3.7694	3.9466	4.3023	2.8827	0.67133	1.4918	3.0069	1.975	0.90514	0.24196	1.3289	3.1962	2.0493	3.9178	1.1608	1.4811	1.1554	0.51011	0.66163	1.5862	1.3226	0.44762
1.442	3.8444	7.6452	7.6396	7.0598	2.6333	7.6452	5.9243	6.6575	7.2221	7.1094	7.4215	6.5413	6.5849	7.0407	7.4056	7.6452	7.6452	7.6389	7.6452	7.6452	7.6452	7.642	7.642	7.6422	7.6445	7.6442	7.6452	7.6452	7.6452	7.6452	7.6452	7.0604	6.4737	4.5041	5.3859	6.1032	6.7735	7.297	7.6452	7.6386	7.6452	6.1426	7.4001	7.265	6.836	6.9297	5.4579	5.6447	6.2772
1.0925	1.7223	6.6906	6.4843	5.5921	0.39963	6.6906	4.1289	5.0167	5.7274	5.5221	6.038	4.8609	4.9224	5.4835	5.9871	6.6861	6.6906	6.4788	6.6885	6.6852	6.6906	6.4482	6.5038	6.4988	6.5135	6.506	6.6906	6.6906	6.6906	6.6906	6.6906	5.5489	4.8642	2.4705	3.487	4.3822	5.1838	5.8521	6.6906	6.3403	6.6906	4.2232	6.0297	5.7963	5.3319	5.4399	3.7125	3.9308	4.6526
2.989	0.7143	5.4602	5.1688	3.8435	1.8767	5.7173	2.0901	3.1263	4.0572	3.6975	4.4253	2.8689	2.9383	3.612	4.385	5.4859	5.7173	5.1161	5.4258	5.4618	5.7173	5.0254	5.1987	5.1835	5.204	5.1813	5.7173	5.7173	5.7173	5.7173	5.4863	3.7731	2.8694	0.23029	1.3594	2.3955	3.3805	4.2002	5.5034	4.7923	5.7173	2.1392	4.4233	4.1314	3.577	3.7069	1.7131	1.9651	2.8014
3.9904	1.736	4.6703	4.3458	2.8435	2.9696	5.242	0.962	2.0755	3.0649	2.6785	3.4424	1.7678	1.8406	2.5869	3.4077	4.8069	5.2146	4.2913	4.7085	4.7699	5.242	4.1002	4.3986	4.3927	4.4318	4.3915	5.242	5.2215	5.242	5.242	4.6459	2.7776	1.7572	0.95038	0.19346	1.2889	2.3704	3.2542	4.7827	3.8664	5.242	1.0323	3.4539	3.1626	2.5838	2.721	0.60014	0.87333	1.7926
4.8924	2.8053	3.8209	3.4766	1.7875	3.9388	4.7483	0.17934	0.96719	2.0672	1.6387	2.4221	0.63424	0.70829	1.4888	2.4321	4.0325	4.5088	3.3979	3.8727	3.9583	4.6509	3.1473	3.5424	3.555	3.6246	3.5655	4.7483	4.5372	4.6181	4.7483	3.7617	1.6893	1.4546	2.0535	0.95169	0.15512	1.2778	2.2881	4.0057	2.9195	4.6293	0.76976	2.4478	2.1366	1.5278	1.6649	0.61453	0.42817	0.69445
5.7175	3.7875	2.9002	2.5667	0.71233	4.8032	4.2677	1.2898	0.14884	1.0145	0.64141	1.3678	0.47897	0.40473	0.39074	1.4231	3.1515	3.6972	2.4735	2.9924	3.07	3.9438	2.1778	2.6287	2.6636	2.7418	2.6707	4.2957	3.7521	3.9389	4.2957	2.8215	0.60867	1.5174	3.0665	2.0367	0.9678	0.1793	1.2667	3.1418	1.9886	3.9009	1.2229	1.4189	1.0932	0.46043	0.59897	1.6478	1.3842	0.50389
6.3804	4.6986	1.8297	1.5038	0.46988	5.5626	3.5467	2.3807	1.3146	0.15458	0.72316	0.33779	1.626	1.5517	0.78747	0.37612	2.1798	2.7869	1.3653	2.0277	2.083	3.0944	1.056	1.5658	1.6093	1.6971	1.6369	3.6895	2.8569	3.1258	3.745	1.7444	0.57633	1.6395	3.9649	3.0412	2.0877	0.99608	0.19951	2.13	0.8782	3.0427	2.3644	0.39467	0.43585	0.72907	0.58441	2.6855	2.4396	1.546
6.8524	5.4356	0.75752	0.42624	1.5491	6.1653	2.7247	3.3186	2.3718	1.26	1.7073	0.90849	2.6507	2.5752	1.8613	0.84592	1.1412	1.7182	0.46665	1.0103	1.0387	2.2242	0.82151	0.57627	0.54822	0.6488	0.5939	2.8918	1.8069	2.2619	3.057	0.69803	1.6592	2.6557	4.7201	3.9023	3.0581	2.0661	1.0117	1.1187	0.3085	2.1619	3.3698	0.85008	1.1798	1.8007	1.6651	3.5467	3.3327	2.5591
7.0859	5.887	0.50004	0.75022	2.534	6.5151	1.7716	4.1262	3.263	2.3208	2.7479	2.0088	3.5564	3.4777	2.8861	1.9444	0.57117	0.62195	0.90699	0.44529	0.81427	1.1682	1.2108	0.6791	0.63217	0.535	0.58949	2.0228	0.6961	1.2058	2.2035	0.66258	2.6501	3.5331	5.264	4.6101	3.8581	3.002	2.1135	0.28858	1.3894	1.1058	4.1957	1.9645	2.2817	2.742	2.6383	4.2702	4.0973	3.3653
6.7362	5.2141	1.0983	0.76704	1.2254	6.008	3.0204	3.0464	2.0519	0.92827	1.38	0.59204	2.3443	2.2701	1.5386	0.64311	1.4746	2.059	0.60923	1.3437	1.3726	2.5416	0.83471	0.84179	0.88901	0.9896	0.9347	3.1805	2.1477	2.5793	3.292	1.0327	1.3349	2.3588	4.492	3.6412	2.7753	1.744	0.67138	1.4505	0.33307	2.4792	3.0804	0.52091	0.84959	1.4783	1.3412	3.2986	3.0713	2.2645
6.7814	5.2432	1.0577	0.72643	1.2577	6.0454	3.0197	3.0601	2.0859	0.96126	1.4108	0.6083	2.3679	2.2923	1.5713	0.54651	1.4405	2.0184	0.56862	1.3096	1.3381	2.5217	0.6717	0.80118	0.84841	0.94899	0.89409	3.186	2.1071	2.5594	3.3071	0.9975	1.3669	2.3783	4.5187	3.6534	2.794	1.777	0.71154	1.4178	0.2591	2.4594	3.0949	0.55067	0.87981	1.5112	1.3734	3.3166	3.0871	2.2824
7.0859	5.8465	0.40108	0.46306	2.2778	6.5104	2.0655	3.9322	3.0429	2.0578	2.4907	1.737	3.3284	3.2506	2.6233	1.6726	0.3128	0.89313	0.62	0.20394	0.46126	1.4595	0.92305	0.4248	0.34435	0.33869	0.36349	2.3111	0.96961	1.4972	2.4912	0.53726	2.3978	3.3058	5.1743	4.4688	3.6648	2.7709	1.8414	0.66552	1.1024	1.3972	3.991	1.6898	2.0093	2.5096	2.398	4.1227	3.9315	3.1814
6.5945	4.9227	1.6694	1.344	0.65993	5.7706	3.4843	2.5699	1.4979	0.73161	0.78924	0.4918	1.81	1.7358	0.97022	0.47923	2.0204	2.6417	1.1919	1.8821	1.921	3.0075	0.88347	1.4074	1.4531	1.5437	1.4868	3.6488	2.7283	3.0409	3.7715	1.5796	0.75877	1.8236	4.1874	3.2595	2.276	1.179	0.72088	1.9797	0.82471	2.9526	2.5496	0.38671	0.54618	0.9119	0.76692	2.8917	2.6394	1.7301
6.1426	4.2793	2.3498	2.0225	0.62534	5.2475	3.9754	1.874	0.77962	0.67218	0.1035	0.74282	1.0948	1.0206	0.50041	0.79955	2.6928	3.2642	1.8924	2.5336	2.5997	3.5232	1.5857	2.0846	2.1264	2.2124	2.1502	4.0637	3.3249	3.554	4.0707	2.2657	0.61677	1.1312	3.5529	2.5686	1.5664	0.5721	0.68637	2.6409	1.4091	3.4803	1.8348	0.7954	0.50082	0.62278	0.64111	2.2016	1.9497	1.0149
6.8718	5.4463	0.87858	0.5473	1.4376	6.1906	2.8418	3.2595	2.2658	1.1415	1.5907	0.78743	2.5492	2.4738	1.7511	0.72673	1.2613	1.8393	0.38949	1.1304	1.1589	2.3423	0.60198	0.62205	0.66928	0.76986	0.71496	3.037	1.9279	2.38	3.2027	0.8183	1.5468	2.5604	4.7219	3.8564	2.9836	1.9569	0.89067	1.2386	0.40865	2.2799	3.2769	0.73088	1.06	1.6911	1.5533	3.5198	3.2902	2.4645
7.0811	5.7781	0.93716	0.82686	2.216	6.4545	2.1827	3.9151	2.9948	1.9699	2.415	1.6274	3.2751	3.1975	2.5436	1.5634	0.73251	1.0755	0.68058	0.88064	0.62602	1.5651	0.79691	0.44215	0.78896	0.91792	0.91394	2.3877	1.0827	1.6028	2.5611	0.90101	2.3336	3.2544	5.1341	4.443	3.6484	2.7149	1.7313	1.066	0.9967	1.5028	3.9676	1.5743	1.8985	2.4525	2.3352	4.0947	3.9118	3.1575
7.0859	5.9042	0.51224	0.67578	2.5148	6.5097	1.8523	4.1624	3.2799	2.2898	2.7277	1.9579	3.5654	3.4876	2.8564	1.8938	0.22981	0.74966	0.83272	0.39093	0.21153	1.246	1.1358	0.60405	0.55707	0.45933	0.51389	2.0972	0.75148	1.2837	2.296	0.65559	2.6347	3.5427	5.2968	4.6514	3.8905	3.0079	2.0619	0.77523	1.3152	1.1837	4.2247	1.9061	2.2292	2.7466	2.6349	4.3184	4.1489	3.4099
6.797	5.274	1.1276	0.7963	1.1947	6.0793	3.0851	3.0413	2.0271	0.89325	1.3433	0.53843	2.3129	2.2375	1.5093	0.50592	1.5096	2.0883	0.63849	1.3787	1.4073	2.5892	0.46738	0.87105	0.91828	1.0189	0.96396	3.2508	2.1769	2.6269	3.3786	1.0668	1.3032	2.3275	4.5444	3.6542	2.7584	1.7158	0.64167	1.4868	0.4735	2.5269	3.0456	0.48332	0.81185	1.4496	1.3101	3.3189	3.0839	2.232
7.0859	6.05	1.2942	1.5477	3.2332	6.5397	0.93995	4.6207	3.8619	3.009	3.4171	2.7374	4.1403	4.0599	3.5862	2.6702	0.86487	0.76272	1.7034	0.99696	0.96986	0.38642	2.012	1.4802	1.4336	1.3398	1.3939	1.3114	0.75995	0.77402	1.5924	1.3171	3.3588	4.0906	5.5816	5.0294	4.3657	3.6099	2.8352	0.87638	2.1854	0.78417	4.7396	2.6965	3.0048	3.3519	3.2641	4.6797	4.5407	3.8528
7.0859	5.8356	0.7906	0.60083	2.299	6.5041	2.1049	3.989	3.0778	2.056	2.4968	1.7191	3.358	3.2804	2.6255	1.6551	0.39486	1.0281	0.58525	0.63069	0.34154	1.4956	0.88773	0.43009	0.58251	0.68059	0.7518	2.3432	1.0229	1.5333	2.5223	0.62415	2.4166	3.3368	5.1917	4.5143	3.7229	2.7978	1.823	1.0531	1.0677	1.4333	4.0426	1.6659	1.9902	2.5354	2.4181	4.1708	3.988	3.2336
2.5541	0.41806	5.866	5.582	4.2853	1.3701	6.0683	2.5743	3.6001	4.4941	4.1603	4.857	3.3517	3.4207	4.0694	4.8113	5.8654	6.0683	5.5363	5.8309	5.845	6.0683	5.4465	5.6077	5.5956	5.6175	5.5964	6.0683	6.0683	6.0683	6.0683	5.8939	4.2088	3.3528	0.86338	1.8606	2.8783	3.8308	4.6288	5.9059	5.221	6.0683	2.6259	4.8538	4.5645	4.0152	4.1422	2.1963	2.4479	3.25
5.3848	3.3233	3.3672	3.0344	1.2376	4.4386	4.6201	0.74507	0.57722	1.5289	1.09	1.8834	0.27306	0.35278	0.92885	1.9102	3.6299	4.1545	2.9459	3.4707	3.5462	4.3781	2.6627	3.0964	3.1322	3.2113	3.1411	4.6201	4.1971	4.3309	4.6201	3.2879	1.1392	1.2467	2.5836	1.5146	0.47566	0.7118	1.7721	3.6213	2.4588	4.3352	0.72154	1.9272	1.6098	0.98584	1.1273	1.1161	0.89279	0.45877
7.0794	5.7077	0.68654	0.65171	1.8943	6.4449	2.5205	3.6197	2.6834	1.6382	2.0817	1.2934	2.96	2.8824	2.2111	1.2295	0.73912	1.335	0.50239	0.66032	0.63442	1.9066	0.57882	0.57495	0.63982	0.70735	0.706	2.7243	1.4173	1.9443	2.8967	0.67486	2.0101	2.9494	5.0003	4.2138	3.355	2.3974	1.3973	0.9487	0.74156	1.8443	3.6612	1.2393	1.5643	2.1343	2.0128	3.8594	3.6462	2.8515
5.8336	3.8789	2.8127	2.4802	0.60829	4.9245	4.259	1.3858	0.26798	0.91501	0.62102	1.2685	0.58152	0.50731	0.28698	1.324	3.0786	3.6405	2.3811	2.9194	2.9952	3.8942	2.0838	2.5422	2.5783	2.6577	2.588	4.3016	3.6992	3.9039	4.3016	2.7332	0.50463	1.495	3.1534	2.1315	1.0647	0.22273	1.1679	3.0699	1.9044	3.8513	1.3232	1.3199	0.99368	0.37675	0.49493	1.7427	1.4791	0.61362
7.0859	6.05	0.8049	1.0941	2.9061	6.5397	1.4183	4.4679	3.608	2.6818	3.1193	2.3483	3.9105	3.8317	3.2485	2.2841	0.70264	1.0118	1.2505	0.62104	0.59861	0.87654	1.5563	1.0246	0.97778	0.88207	0.93639	1.7865	1.005	1.0191	2.0656	0.83223	3.0231	3.8839	5.5607	4.9524	4.1956	3.3559	2.4526	1.04	1.7327	1.0332	4.5368	2.2992	2.6202	3.0972	3.0003	4.6256	4.4541	3.7118
4.4501	2.2497	4.3754	4.0411	2.3531	3.4603	5.128	0.4636	1.5649	2.6336	2.2084	2.9911	1.2459	1.3192	2.0782	3.0052	4.5478	5.0077	3.9772	4.4309	4.5025	5.128	3.7264	4.0939	4.0979	4.1482	4.0967	5.128	5.0286	5.1099	5.128	4.3241	2.2725	1.2326	1.4737	0.42788	0.76698	1.8699	2.8584	4.5242	3.4974	5.1175	0.69725	3.0175	2.705	2.0934	2.2306	0.52193	0.53611	1.2839
5.3863	3.4006	3.3204	2.9861	1.1522	4.4506	4.4371	0.85722	0.291	1.4491	1.0041	1.8022	0.37397	0.28861	0.83058	1.8571	3.5553	4.0405	2.8997	3.3961	3.4759	4.2423	2.6061	3.0435	3.0712	3.1443	3.0785	4.4411	4.0726	4.2111	4.4411	3.2431	1.0485	1.4133	2.671	1.6112	0.52796	0.61914	1.7005	3.5327	2.4042	4.2011	0.93678	1.853	1.5278	0.88729	1.0388	1.2204	0.95571	0.39609
6.1211	4.3441	2.2434	1.9163	0.22254	5.2541	3.8456	1.9699	0.88517	0.27913	0.66936	0.63386	1.1987	1.1245	0.44622	0.69064	2.5887	3.1633	1.7849	2.4303	2.4948	3.4172	1.4778	1.9784	2.0204	2.1067	2.0448	3.919	3.2221	3.4284	3.9269	2.1591	0.28011	1.4409	3.6113	2.6497	1.6649	0.56546	0.536	2.5359	1.3014	3.3743	1.9384	0.68648	0.37259	0.29831	0.308	2.2877	2.0384	1.1188
6.1963	4.4061	2.1819	1.8547	0.30021	5.3302	3.8145	2.0314	0.94659	0.32506	0.53513	0.57243	1.2601	1.1859	0.41793	0.62921	2.5271	3.1015	1.7234	2.3686	2.4332	3.3553	1.4164	1.9168	1.9589	2.0452	1.9832	3.9166	3.1602	3.3919	3.9322	2.0976	0.28147	1.3989	3.6737	2.7115	1.7265	0.62689	0.47456	2.4743	1.2399	3.3124	1.9999	0.62505	0.36888	0.35974	0.32293	2.3495	2.1002	1.1802
6.7204	5.1521	1.19	0.85875	1.1357	5.9774	3.1108	2.9664	1.9639	0.83661	1.2888	0.48188	2.258	2.1838	1.4493	0.43858	1.5661	2.1507	0.70094	1.4352	1.4641	2.6326	0.69036	0.9335	0.98072	1.0813	1.0264	3.2707	2.2394	2.6703	3.3784	1.1242	1.2449	2.2725	4.4277	3.5625	2.6927	1.6551	0.57975	1.5419	0.31396	2.5703	2.9947	0.42925	0.75792	1.3892	1.2514	3.2256	2.996	2.1782
6.1972	4.4729	2.1187	1.7915	0.42657	5.3614	3.7511	2.1077	1.0095	0.36474	0.40792	0.5093	1.3231	1.2488	0.48087	0.56607	2.4639	3.0382	1.6603	2.3053	2.37	3.2919	1.3532	1.8536	1.8957	1.9819	1.92	3.8532	3.0969	3.3285	3.8684	2.0344	0.46207	1.3365	3.7404	2.7879	1.7965	0.68983	0.42024	2.411	1.1767	3.249	2.0627	0.56192	0.3417	0.46842	0.47472	2.4258	2.1766	1.2431
6.8807	5.4839	0.55209	0.35623	1.738	6.184	2.5526	3.467	2.5551	1.4543	1.9009	1.1057	2.8263	2.7496	2.0491	1.0418	0.94018	1.5223	0.44948	0.80928	0.8374	2.0356	0.80894	0.5874	0.39926	0.44221	0.38731	2.725	1.6061	2.0732	2.8682	0.65027	1.849	2.8132	4.7989	4.0241	3.1996	2.2531	1.2093	0.919	0.447	1.9732	3.5232	1.0497	1.3761	1.988	1.8545	3.6631	3.4674	2.7134
6.7454	5.2392	1.1193	0.78806	1.2066	6.0214	3.0398	3.0532	2.0348	0.90744	1.3596	0.55272	2.3289	2.2546	1.5201	0.49595	1.4954	2.08	0.63025	1.3645	1.3934	2.5617	0.59936	0.86281	0.91004	1.0106	0.95572	3.1996	2.1687	2.5994	3.3162	1.0534	1.3158	2.3433	4.5147	3.6495	2.7723	1.7259	0.6506	1.4712	0.38136	2.4994	3.0659	0.5001	0.82876	1.4601	1.3222	3.3126	3.0831	2.249
7.0821	5.7751	0.42128	0.34603	2.1712	6.4601	2.1737	3.8377	2.9363	1.9474	2.3841	1.6184	3.2217	3.144	2.5139	1.554	0.38242	1.0117	0.50297	0.2515	0.56939	1.5544	0.80602	0.41726	0.30566	0.32699	0.33653	2.3798	1.0882	1.5921	2.5538	0.5381	2.2911	3.1991	5.1029	4.3893	3.5701	2.6643	1.7228	0.51983	0.98541	1.492	3.8938	1.5712	1.8907	2.4029	2.2913	4.0298	3.8366	3.0846
6.6499	4.9897	1.4315	1.1002	0.89948	5.8709	3.3473	2.7548	1.7318	0.59561	1.0484	0.50471	2.0303	1.956	1.2141	0.40167	1.8068	2.3922	0.94244	1.6759	1.7049	2.8715	0.64331	1.175	1.2222	1.3228	1.2679	3.5064	2.4809	2.9092	3.574	1.365	1.008	2.0445	4.2568	3.3666	2.4741	1.4205	0.50168	1.7824	0.45968	2.8092	2.768	0.38088	0.51692	1.1544	1.0149	3.0313	2.7963	1.9504
7.082	5.774	0.43703	0.42804	2.2717	6.4592	2.0912	3.9257	3.0369	2.0476	2.4846	1.7097	3.3223	3.2446	2.6141	1.6456	0.30041	0.91927	0.58499	0.3529	0.38923	1.472	0.88803	0.35632	0.3157	0.39985	0.39505	2.2969	0.99964	1.5097	2.4709	0.65831	2.3917	3.2997	5.13	4.4396	3.6582	2.7649	1.8137	0.62805	1.0674	1.4097	3.9846	1.6579	1.981	2.5035	2.3919	4.0966	3.9174	3.175
7.0859	6.05	1.1521	1.419	3.1276	6.5397	1.0711	4.5344	3.7756	2.9103	3.3266	2.6229	4.054	3.9736	3.4804	2.5555	0.72827	0.51601	1.5748	0.85931	0.83363	0.52937	1.8833	1.3516	1.3049	1.2111	1.2652	1.4424	0.54859	0.56725	1.7218	1.1776	3.2445	4.0043	5.566	4.9678	4.2794	3.5229	2.7204	0.74123	2.0568	0.5874	4.6533	2.5816	2.89	3.2614	3.1725	4.6422	4.4746	3.7665
7.081	5.7418	0.56214	0.60769	1.9773	6.4539	2.4002	3.684	2.7561	1.7362	2.1769	1.4027	3.0364	2.9587	2.305	1.3385	0.61794	1.2269	0.46293	0.56011	0.56088	1.783	0.57913	0.44328	0.57923	0.57656	0.5636	2.6052	1.3051	1.8206	2.7786	0.52958	2.0949	3.0156	5.0396	4.2738	3.4198	2.4761	1.5069	0.82325	0.75913	1.7206	3.7289	1.3535	1.6746	2.2138	2.0965	3.9151	3.7042	2.9188
7.0859	5.9806	0.78803	1.0698	2.8334	6.5384	1.4469	4.3811	3.5368	2.6166	3.0376	2.3175	3.835	3.7562	3.1858	2.2529	0.35829	0.72936	1.2265	0.49045	0.46326	0.85078	1.5307	0.99894	0.95203	0.8551	0.90957	1.7291	0.763	0.88847	1.9644	0.82039	2.9521	3.81	5.4184	4.7939	4.1168	3.2805	2.4222	0.78517	1.7088	0.79814	4.4642	2.2716	2.5906	3.0211	2.9208	4.469	4.3114	3.6121
6.8865	5.4758	0.65299	0.32144	1.615	6.1843	2.654	3.363	2.4216	1.3493	1.7887	1.006	2.6928	2.6177	1.9234	0.94221	1.0419	1.6217	0.30961	0.911	0.93912	2.1371	0.57629	0.39619	0.44342	0.544	0.4891	2.829	1.7063	2.1748	2.9783	0.59788	1.7279	2.7011	4.77	3.9371	3.102	2.1254	1.1097	1.0207	0.34147	2.0748	3.4114	0.9493	1.2763	1.8611	1.7323	3.5884	3.3729	2.6019
7.0826	5.7743	0.41586	0.43635	2.2508	6.4625	2.0825	3.9016	3.0073	2.0314	2.4661	1.7042	3.2949	3.2171	2.5973	1.6398	0.57221	0.92611	0.59325	0.43856	0.81533	1.4631	0.89652	0.5887	0.41044	0.33372	0.34325	2.2897	1.0019	1.5008	2.464	0.66396	2.3687	3.2723	5.1154	4.4229	3.6336	2.7386	1.8087	0.30963	1.0757	1.4007	3.9585	1.6579	1.9767	2.4777	2.3684	4.0749	3.8927	3.1497
7.0859	6.0447	0.80901	1.1403	2.9393	6.5397	1.4142	4.4309	3.6435	2.7241	3.1473	2.4333	3.9496	3.8693	3.2921	2.3664	0.51409	0.37491	1.2981	0.58846	0.68615	0.87243	1.5972	1.0655	1.0183	0.92606	0.98209	1.7635	0.40408	0.8785	2.0398	0.89929	3.0562	3.9075	5.5023	4.845	4.1841	3.39	2.532	0.49411	1.7875	0.79582	4.5573	2.3933	2.7017	3.1371	3.0377	4.512	4.3469	3.6727
6.1427	4.2796	2.3495	2.0221	0.44629	5.2476	3.9747	1.8744	0.78006	0.4814	0.43993	0.74239	1.0953	1.0211	0.28842	0.79912	2.6925	3.264	1.892	2.5333	2.5993	3.5226	1.5853	2.0842	2.126	2.2121	2.1499	4.0625	3.3245	3.5532	4.0701	2.2654	0.35991	1.2883	3.5532	2.569	1.5668	0.45942	0.64442	2.6406	1.4087	3.4797	1.8352	0.79496	0.46639	0.44159	0.45648	2.2019	1.95	1.0153
7.0807	5.7746	0.63408	0.59791	2.2096	6.452	2.1883	3.9088	2.9884	1.9626	2.4077	1.6201	3.2687	3.1911	2.5366	1.5561	0.40221	1.0085	0.48702	0.63327	0.29746	1.5717	0.78951	0.35179	0.5633	0.67971	0.67775	2.393	1.09	1.6094	2.5662	0.64689	2.3272	3.248	5.1307	4.4386	3.6423	2.7085	1.7241	0.8961	0.96951	1.5094	3.9612	1.567	1.8912	2.4461	2.3288	4.0897	3.9069	3.1511
6.161	4.3268	2.3164	1.989	0.80885	5.2726	3.9503	1.9216	0.8138	0.84947	0.27544	0.70944	1.1295	1.0553	0.60575	0.76617	2.6592	3.2306	1.859	2.5001	2.5662	3.4911	1.5523	2.0511	2.093	2.179	2.1168	4.044	3.2929	3.5277	4.0513	2.2323	0.73498	1.1429	3.597	2.6197	1.6065	0.75171	0.86733	2.6074	1.3757	3.4482	1.8695	0.76201	0.64985	0.80566	0.81836	2.2512	1.9986	1.0533
7.0808	5.7406	0.64639	0.55117	2.0613	6.4524	2.3321	3.7499	2.8401	1.8197	2.2604	1.4774	3.1204	3.0428	2.3887	1.4134	0.54567	1.1513	0.40396	0.595	0.44092	1.7153	0.64646	0.35136	0.51658	0.64137	0.6381	2.5368	1.2328	1.753	2.71	0.6079	2.1789	3.0991	5.0547	4.3129	3.4835	2.5602	1.5813	0.91032	0.82646	1.653	3.8043	1.4242	1.7484	2.2978	2.1805	3.9534	3.7524	2.9953
7.0859	6.05	0.9555	1.2354	2.997	6.5397	1.2677	4.4968	3.6765	2.7842	3.2125	2.4661	3.974	3.8934	3.3495	2.4015	0.53255	0.98734	1.3914	0.66345	0.63728	0.72594	1.6984	1.1667	1.1199	1.025	1.0793	1.6375	0.98432	1.0001	1.9168	0.98185	3.1136	3.9385	5.5635	4.9604	4.2329	3.4143	2.5709	1.0115	1.8736	1.0079	4.5897	2.4236	2.7393	3.1608	3.0692	4.6343	4.4654	3.7317
4.4762	2.2497	4.375	4.041	2.3563	3.475	5.1349	0.7106	1.5664	2.6368	2.2107	2.9936	1.248	1.3212	2.0797	3.007	4.5506	5.0132	3.9797	4.4311	4.5018	5.1349	3.7288	4.0938	4.0975	4.1474	4.0962	5.1349	5.0354	5.1167	5.1349	4.3246	2.2738	1.2348	1.473	0.57654	0.76906	1.8713	2.8607	4.526	3.4996	5.1255	0.66592	3.0199	2.7077	2.0966	2.2338	0.69131	0.70182	1.2853
6.9692	5.6562	0.65765	0.47932	1.7815	6.3251	2.596	3.5696	2.6042	1.4961	1.9398	1.1507	2.8844	2.8089	2.0938	1.0894	0.90453	1.476	0.25269	0.77364	0.80175	2	0.61324	0.43252	0.47332	0.50068	0.62217	2.7976	1.5646	2.0377	2.9772	0.50226	1.8917	2.8909	4.9587	4.144	3.3084	2.2986	1.254	0.9164	0.56258	1.9376	3.6052	1.0936	1.4232	2.0331	1.8976	3.7879	3.5824	2.7944
5.9298	3.9882	2.7457	2.4177	0.88231	5.021	4.2899	1.4603	0.81834	0.90784	0.52745	1.1991	0.6532	0.57907	0.60206	1.2545	3.0784	3.6614	2.3095	2.9194	2.9863	3.9205	2.0127	2.4798	2.5208	2.6059	2.5427	4.3366	3.723	3.9231	4.3366	2.6623	0.79387	1.0804	3.2649	2.2084	1.1397	0.8212	1.0984	3.0322	1.8321	3.8777	1.3966	1.2504	0.92436	0.87902	0.89009	1.8182	1.5538	0.71278
3.2282	0.84264	5.2864	4.9829	3.6163	2.1279	5.6157	1.8349	2.9034	3.8286	3.4738	4.2011	2.626	2.6971	3.3883	4.1619	5.3103	5.6066	4.9284	5.247	5.2838	5.6157	4.8244	5.025	5.0096	5.0297	5.0042	5.6157	5.6091	5.6157	5.6157	5.3112	3.5467	2.6244	0.85564	1.0852	2.1526	3.1553	3.9946	5.3265	4.5868	5.6157	1.8867	4.2033	3.9134	3.3493	3.4799	1.4687	1.7222	2.5737
6.8146	5.3626	0.83504	0.50376	1.4728	6.1063	2.7988	3.2452	2.2955	1.1834	1.631	0.83097	2.5752	2.4998	1.785	0.76919	1.2181	1.7957	0.45221	1.0872	1.1157	2.2999	0.78572	0.58263	0.62574	0.72632	0.67142	2.9653	1.8844	2.3376	3.0978	0.77507	1.5829	2.5812	4.6465	3.8289	2.9843	1.9898	0.93421	1.1955	0.31288	2.2376	3.2954	0.77335	1.103	1.7244	1.5888	3.4731	3.2596	2.4846
6.6885	5.2304	1.3343	1.0088	0.98685	5.9709	3.206	2.9217	1.8365	0.8638	1.131	0.68948	2.153	2.0788	1.3056	0.75271	1.6848	2.3127	0.86076	1.5525	1.5858	2.7245	0.64349	1.0754	1.1221	1.2149	1.1591	3.3711	2.3927	2.7621	3.4978	1.2451	1.0925	2.1664	4.5036	3.5825	2.634	1.5151	0.84554	1.6484	0.8479	2.6622	2.8932	0.70163	0.70519	1.2477	1.101	3.2258	2.9794	2.0781
5.8928	3.8639	2.8956	2.565	1.0815	4.9637	4.4153	1.3232	1.0843	1.1636	0.62112	1.3313	0.82394	0.9337	0.94618	1.3872	3.1996	3.7928	2.4553	3.0411	3.1062	4.0579	2.155	2.6271	2.6653	2.7472	2.6803	4.4153	3.8576	4.0697	4.4153	2.8144	1.0462	0.56225	3.1306	2.0743	1.0078	1.0567	1.2315	3.1655	1.9765	4.015	1.2682	1.383	1.0561	1.0498	1.0515	1.6829	1.4179	0.94368
7.0058	5.7575	0.61753	0.55179	1.997	6.3998	2.3726	3.7213	2.8005	1.735	2.1735	1.406	3.072	2.9944	2.3046	1.3416	0.6437	1.2242	0.45216	0.58748	0.54033	1.7618	0.54408	0.20217	0.53051	0.63431	0.63187	2.6063	1.3028	1.7995	2.7895	0.62808	2.1104	3.0704	5.0818	4.2772	3.4541	2.5061	1.5104	0.75723	0.73459	1.6994	3.7784	1.3547	1.6779	2.242	2.1144	3.9211	3.7213	2.9693
6.9629	5.62	0.69679	0.65832	1.674	6.2874	2.6646	3.4556	2.4967	1.3886	1.8323	1.0491	2.7794	2.7043	1.9862	0.98503	1.001	1.5799	0.59821	0.87013	0.89767	2.1181	0.24786	0.37809	0.64294	0.71385	0.71401	2.8467	1.6602	2.1558	3.0259	0.68057	1.7841	2.7893	4.9224	4.0604	3.1909	2.1911	1.1531	0.98213	0.76384	2.0558	3.5032	0.99729	1.3204	1.9256	1.79	3.7251	3.4901	2.6927
6.9334	5.5313	0.6307	0.34586	1.6517	6.2251	2.6721	3.4048	2.4744	1.3663	1.8099	1.0268	2.745	2.6683	1.9639	0.96271	1.0263	1.6022	0.37495	0.89538	0.92312	2.1359	0.57382	0.37402	0.42125	0.52183	0.46693	2.8508	1.6842	2.1736	3.0029	0.58123	1.7618	2.75	4.8281	3.9858	3.1423	2.1687	1.1308	1.0066	0.35558	2.0736	3.4578	0.97146	1.2981	1.9033	1.7677	3.6464	3.4178	2.6486
6.5485	5.0341	1.1065	0.77558	1.1803	5.7869	2.8753	2.9204	2.003	0.89496	1.3386	0.60032	2.2791	2.2031	1.4926	0.51191	1.457	2.0735	0.62811	1.3233	1.3571	2.4196	0.71837	0.84799	0.89429	0.98536	0.92894	3.0183	2.1574	2.4532	3.1413	1.0148	1.2905	2.2781	4.3307	3.4987	2.6551	1.6974	0.65949	1.4186	0.3547	2.3718	2.979	0.52575	0.8268	1.4319	1.2964	3.1593	2.9307	2.1693
6.9923	5.7247	0.54236	0.28093	2.1582	6.3757	2.1608	3.8209	2.9493	1.9102	2.3456	1.5874	3.2258	3.1482	2.4759	1.5229	0.4498	1.0434	0.43874	0.3189	0.4585	1.5676	0.75631	0.37978	0.15913	0.16246	0.24945	2.3862	1.1175	1.6053	2.5686	0.68161	2.2736	3.2079	5.0725	4.3246	3.5486	2.6625	1.6921	0.53212	0.92833	1.5053	3.884	1.5431	1.8603	2.3992	2.2765	3.9774	3.7956	3.06
6.9272	5.5916	0.48774	0.32034	1.8202	6.2674	2.5169	3.5863	2.632	1.5387	1.9889	1.1837	2.9088	2.8346	2.1298	1.1269	0.87361	1.4484	0.42496	0.74272	0.77104	1.9616	0.65203	0.28293	0.3024	0.43663	0.43105	2.7189	1.5371	1.9993	2.8895	0.64209	1.9323	2.9241	4.9009	4.1404	3.321	2.3328	1.2815	0.85166	0.53429	1.8992	3.6423	1.1311	1.4598	2.068	1.9371	3.7818	3.5918	2.8291
6.5912	4.9327	1.7324	1.4071	1.1858	5.7979	3.5926	2.5433	1.4348	1.2682	0.8028	1.0158	1.7509	1.6767	1.025	1.0055	2.0832	2.7124	1.2599	1.9502	1.9845	3.1185	0.94894	1.4732	1.5199	1.6126	1.5567	3.7544	2.7909	3.1531	3.8428	1.6436	1.1236	1.7643	4.1984	3.2381	2.2335	1.1641	1.2296	2.0456	1.3059	3.0562	2.491	0.92919	0.99514	1.1663	1.165	2.8683	2.6149	1.6822
6.7209	5.1141	1.3936	1.062	0.92612	5.9191	3.2603	2.8068	1.7691	0.6162	1.0653	0.26569	2.0745	2.0002	1.2433	0.3503	1.7443	2.3621	0.91086	1.6113	1.6443	2.7589	0.60517	1.1359	1.1823	1.2735	1.2174	3.4307	2.4467	2.796	3.5715	1.3018	1.0329	2.09	4.3838	3.4804	2.5185	1.4516	0.48408	1.7062	0.48304	2.6977	2.8073	0.20895	0.53599	1.1847	1.0408	3.1188	2.8697	1.9947
6.2568	4.5254	2.0033	1.6773	0.2963	5.404	3.6503	2.208	1.141	0.11772	0.7161	0.41502	1.4524	1.3781	0.61389	0.4366	2.3533	2.9544	1.539	2.201	2.2565	3.2168	1.2297	1.7394	1.7828	1.8705	1.8104	3.7547	3.0177	3.2323	3.7938	1.9179	0.40275	1.505	3.7917	2.868	1.9151	0.8225	0.27667	2.3034	1.0521	3.1739	2.1918	0.43244	0.33421	0.55549	0.41083	2.5124	2.2665	1.3724
7.0859	6.05	1.4186	1.6461	3.3069	6.5397	0.82176	4.6844	3.9394	3.0839	3.4882	2.8236	4.2254	4.1449	3.6615	2.757	0.98793	0.6563	1.8013	1.1203	1.0928	0.2697	2.1122	1.5804	1.5339	1.4419	1.4958	1.1852	0.68952	0.70672	1.4673	1.4442	3.4353	4.181	5.5846	5.0629	4.4408	3.6821	2.9149	1.005	2.2831	0.72922	4.8308	2.783	3.0854	3.422	3.3356	4.7028	4.5708	3.9435
6.2142	4.3289	2.3698	2.044	0.63328	5.3468	4.0522	1.8427	0.72826	0.67442	0.32604	0.80244	1.056	0.98176	0.51155	0.85838	2.7202	3.3358	1.9287	2.5688	2.6232	3.6145	1.6279	2.1061	2.1496	2.2376	2.1776	4.1433	3.4048	3.6439	4.1955	2.2886	0.68611	1.1409	3.6005	2.5872	1.5297	0.57863	0.70281	2.6709	1.4495	3.5716	1.7957	0.85423	0.52717	0.68187	0.69301	2.1984	1.9348	1.0181
6.6885	5.1636	1.3168	0.98681	1.0009	5.9269	3.1687	2.8836	1.8429	0.69224	1.141	0.34228	2.1514	2.0772	1.3179	0.30664	1.667	2.2856	0.83425	1.5321	1.5673	2.6753	0.6956	1.057	1.1031	1.194	1.1373	3.337	2.3699	2.7117	3.4738	1.2251	1.1078	2.1651	4.4474	3.5506	2.5976	1.526	0.469	1.6281	0.33942	2.6152	2.8879	0.2845	0.61263	1.2592	1.1157	3.1915	2.9439	2.0715
6.1547	4.2938	2.3718	2.0408	0.20984	5.2835	4.0122	1.8372	0.72002	0.45503	0.62903	0.8089	1.0487	0.97445	0.21426	0.86475	2.7099	3.3136	1.9325	2.556	2.6144	3.5823	1.6324	2.1029	2.1406	2.2267	2.1662	4.1034	3.3784	3.6078	4.147	2.291	0.148	1.4932	3.5601	2.575	1.5265	0.41285	0.70908	2.6588	1.4538	3.5394	1.7904	0.86059	0.5337	0.26765	0.2851	2.1887	1.9265	0.97251
5.5364	7.5681	9.5563	9.5563	9.5033	6.5334	9.5563	8.9696	9.3589	9.5563	9.5549	9.5563	9.3342	9.3278	9.5004	9.5563	9.5563	9.5563	9.5563	9.5563	9.5563	9.5563	9.5563	9.5563	9.5563	9.5563	9.5563	9.5563	9.5563	9.5563	9.5563	9.5563	9.5199	9.2774	7.9432	8.5532	9.0612	9.4302	9.5563	9.5563	9.5563	9.5563	9.1982	9.5563	9.5563	9.4451	9.5052	8.6003	8.7433	9.1329
3.4648	5.7115	8.5689	8.5689	8.313	4.5989	8.5689	7.4726	8.0528	8.4212	8.3696	8.505	7.9755	7.9959	8.3445	8.5016	8.5689	8.5689	8.5689	8.5689	8.5689	8.5689	8.5689	8.5689	8.5689	8.5689	8.5689	8.5689	8.5689	8.5689	8.5689	8.5689	8.3344	7.8812	6.2241	6.9806	7.5816	8.1451	8.5025	8.5689	8.5689	8.5689	7.7015	8.5271	8.5058	8.1626	8.2298	7.0225	7.1927	7.6841
2.3126	4.6416	8.0401	8.0401	7.5931	3.4558	8.0401	6.5891	7.2437	7.7409	7.6427	7.8826	7.1739	7.2044	7.5987	7.8761	8.0401	8.0401	8.0401	8.0401	8.0401	8.0401	8.0401	8.0401	8.0401	8.0401	8.0401	8.0401	8.0401	8.0401	8.0401	8.0401	7.6117	7.0851	5.2307	6.0614	6.7433	7.3623	7.8096	8.0401	8.0401	8.0401	6.8056	7.876	7.7942	7.3899	7.4787	6.1115	6.297	6.8854
1.3124	3.7182	7.5988	7.587	6.9743	2.5065	7.5988	5.8053	6.5643	7.1394	7.021	7.3545	6.4376	6.4827	6.9511	7.3348	7.5988	7.5988	7.5856	7.5988	7.5988	7.5988	7.592	7.5919	7.5923	7.597	7.5964	7.5988	7.5988	7.5988	7.5988	7.5988	6.9693	6.3782	4.3791	5.2656	5.9987	6.68	7.2233	7.5988	7.585	7.5988	6.0214	7.3352	7.1801	6.7482	6.8419	5.339	5.5337	6.1787
1.1068	1.5566	6.6217	6.4023	5.4522	0.23251	6.6217	3.9697	4.8636	5.5984	5.3725	5.9156	4.7078	4.7691	5.3345	5.8692	6.6155	6.6217	6.3949	6.6188	6.6142	6.6217	6.343	6.4231	6.4142	6.4229	6.4099	6.6217	6.6217	6.6217	6.6217	6.6217	5.4055	4.717	2.3095	3.3283	4.2277	5.0408	5.716	6.6217	6.2263	6.6217	4.0647	5.9045	5.6592	5.1953	5.3044	3.5598	3.7769	4.504
2.0917	0.79941	6.0826	5.8027	4.6249	0.89341	6.1651	2.9918	3.9707	4.82	4.5304	5.1541	3.7648	3.8308	4.439	5.1152	6.0415	6.1651	5.7701	6.0488	6.0419	6.1651	5.6926	5.8334	5.8228	5.8404	5.8217	6.1651	6.1651	6.1651	6.1651	6.099	4.5612	3.7866	1.2358	2.333	3.2815	4.1887	4.9341	6.1044	5.4954	6.1651	3.0781	5.1322	4.8643	4.3535	4.4755	2.6225	2.8547	3.6196
6.2636	4.5339	1.9931	1.6672	0.30728	5.4107	3.6428	2.2178	1.152	0.11964	0.71793	0.40584	1.4633	1.3891	0.62487	0.42559	2.3433	2.946	1.5284	2.1913	2.2464	3.2089	1.2191	1.7292	1.7727	1.8606	1.8005	3.7486	3.0096	3.2248	3.7889	1.9077	0.41372	1.5054	3.8002	2.8772	1.9252	0.83347	0.26531	2.2936	1.0411	3.166	2.202	0.42143	0.33334	0.56647	0.4218	2.5215	2.2757	1.3834
3.0373	0.73409	5.4013	5.1049	3.7833	1.9287	5.6912	2.0346	3.07	3.9977	3.6394	4.3641	2.8134	2.8828	3.5539	4.3225	5.4443	5.6912	5.0515	5.3781	5.4193	5.6912	4.9571	5.1396	5.1248	5.1452	5.119	5.6912	5.6912	5.6912	5.6912	5.426	3.7126	2.8139	0.17465	1.3038	2.34	3.322	4.1384	5.4561	4.7306	5.6912	2.0838	4.3621	4.0702	3.5177	3.6466	1.6576	1.9096	2.7422
2.3449	0.85471	5.952	5.6681	4.4186	1.1545	6.0826	2.7443	3.7582	4.6167	4.3185	4.9729	3.5278	3.5939	4.2253	4.9234	5.9107	6.0826	5.623	5.917	5.9107	6.0826	5.5402	5.6937	5.6817	5.7035	5.6825	6.0826	6.0826	6.0826	6.0826	5.9698	4.351	3.5371	0.97822	2.0817	3.0453	3.9793	4.7376	5.9776	5.3271	6.0826	2.8265	4.9601	4.6729	4.1472	4.2692	2.3788	2.6218	3.4059
4.0622	1.8199	4.5841	4.2579	2.7603	3.0482	5.1967	0.87691	1.9913	2.983	2.5958	3.3599	1.6828	1.7556	2.5028	3.3261	4.7331	5.1592	4.2034	4.6287	4.6934	5.1967	4.0151	4.3108	4.3066	4.3503	4.3053	5.1967	5.1681	5.1967	5.1967	4.5604	2.6937	1.672	1.0356	0.12982	1.2039	2.2877	3.1724	4.7025	3.7816	5.1967	0.94709	3.3722	3.0806	2.5006	2.6378	0.59932	0.7876	1.7084
3.5806	1.2258	4.997	4.6744	3.2714	2.4979	5.4745	1.4421	2.5214	3.4841	3.1028	3.8626	2.233	2.3044	3.0157	3.8245	5.1274	5.4622	4.6199	5.0311	5.0933	5.4745	4.4866	4.7272	4.7195	4.7564	4.7182	5.4745	5.4672	5.4745	5.4745	4.9773	3.2038	2.2317	0.43974	0.6951	1.7602	2.7943	3.6579	5.1051	4.2501	5.4745	1.4933	3.8684	3.5784	3.0061	3.1424	1.0775	1.332	2.2203
4.9072	2.8232	3.7953	3.4526	1.77	3.9524	4.7344	0.19488	0.95194	2.049	1.622	2.4038	0.61899	0.69301	1.4726	2.4127	4.0034	4.4776	3.3752	3.8453	3.9315	4.6244	3.1258	3.5171	3.5288	3.5974	3.5386	4.7344	4.4995	4.5854	4.7344	3.7367	1.6728	1.4402	2.0708	0.96701	0.13551	1.2624	2.2691	3.9777	2.8974	4.5987	0.75294	2.4293	2.1185	1.5104	1.6475	0.62781	0.47105	0.67821
6.3987	4.7536	1.7506	1.425	0.55438	5.6015	3.4688	2.4566	1.3982	0.23992	0.71591	0.33391	1.7088	1.6345	0.87177	0.36762	2.1014	2.7142	1.2843	1.9516	2.0042	3.0158	0.97438	1.4871	1.5309	1.6192	1.5596	3.6145	2.7838	3.0471	3.6814	1.6649	0.66097	1.7224	4.0246	3.1106	2.1662	1.0802	0.15793	2.0532	0.79483	2.9642	2.4472	0.39076	0.43195	0.81329	0.66897	2.7575	2.513	1.6288
6.1133	4.2945	2.3443	2.0127	0.43649	5.2271	3.9402	1.8603	0.73692	0.43524	0.64025	0.78897	1.0656	0.99135	0.38955	0.84467	2.6761	3.2583	1.9082	2.5185	2.581	3.5191	1.6091	2.0748	2.1118	2.1924	2.131	4.0461	3.3207	3.524	4.0868	2.264	0.45431	1.4862	3.5631	2.5955	1.5505	0.41946	0.68883	2.6226	1.4303	3.4762	1.8087	0.84052	0.6079	0.52776	0.53776	2.2102	1.9485	0.99504
6.6232	5.1186	1.2631	0.93664	1.0469	5.8779	3.0935	2.8789	1.8877	0.73957	1.1881	0.39358	2.1681	2.092	1.3635	0.32637	1.6137	2.2377	0.78628	1.4757	1.5143	2.6123	0.71051	1.0012	1.0467	1.137	1.0796	3.2558	2.322	2.6479	3.3701	1.1727	1.154	2.1796	4.4067	3.5058	2.6067	1.5715	0.49388	1.5733	0.42904	2.5536	2.897	0.44631	0.66064	1.3047	1.1617	3.1621	2.9226	2.0839
7.0859	5.8981	0.53525	0.80068	2.5692	6.5264	1.7189	4.1274	3.2811	2.3571	2.7817	2.0505	3.5791	3.5003	2.9232	1.9856	0.55886	0.58203	0.95738	0.43477	0.80192	1.1228	1.2615	0.72983	0.68292	0.58599	0.64045	1.9864	0.65462	1.1605	2.1691	0.67335	2.6852	3.5541	5.2682	4.6156	3.8688	3.0246	2.1558	0.30197	1.4397	1.0604	4.209	2.0107	2.3249	2.7652	2.6649	4.2773	4.0996	3.3623
1.83	0.70071	6.1506	5.9161	4.8053	0.64935	6.1714	3.1935	4.1615	4.9882	4.7088	5.3322	3.9774	4.0435	4.6323	5.2925	6.1255	6.1714	5.9092	6.1302	6.1239	6.1714	5.8297	5.9356	5.9274	5.937	5.9236	6.1714	6.1714	6.1714	6.1714	6.1631	4.7471	3.9834	1.4548	2.5255	3.489	4.3721	5.1069	6.1687	5.6644	6.1714	3.2695	5.3085	5.0353	4.5339	4.6559	2.8258	3.067	3.8129
6.9737	5.6688	0.60793	0.44556	2.0579	6.3412	2.2927	3.7432	2.8697	1.7859	2.2266	1.4524	3.1416	3.0654	2.3675	1.3882	0.60116	1.1772	0.43517	0.47026	0.67133	1.7115	0.80632	0.57312	0.48657	0.46841	0.44171	2.5054	1.2554	1.7492	2.682	0.68258	2.1699	3.1354	4.983	4.253	3.4749	2.5705	1.5566	0.58156	0.77762	1.6492	3.8154	1.3998	1.7243	2.3057	2.1748	3.913	3.7328	2.9871
7.0859	6.05	2.5961	2.6575	3.9543	6.5397	0.56715	4.8106	4.3442	3.7923	4.0996	3.6406	4.559	4.5231	4.233	3.5579	2.1316	1.7487	2.8051	2.2704	2.2367	1.0524	3.0673	2.61	2.5524	2.4648	2.5024	0.2236	1.662	1.0384	0.20339	2.6337	4.0317	4.5005	5.5846	5.0937	4.6182	4.1408	3.6175	2.1999	3.2115	1.1238	4.948	3.5589	3.7419	3.9779	3.9201	4.7346	4.629	4.2035
5.4265	3.3348	3.3792	3.0463	1.245	4.4734	4.6594	0.90838	0.9895	1.5353	1.0974	1.8903	0.81428	0.95854	0.95152	1.9185	3.6435	4.1667	2.9555	3.4844	3.5581	4.3895	2.6703	3.1084	3.1439	3.2229	3.1526	4.6594	4.2089	4.3565	4.6594	3.3001	1.146	0.84897	2.591	1.5096	0.88288	0.99966	1.7789	3.6324	2.4703	4.3466	0.67719	1.9337	1.6163	1.0946	1.1337	1.1297	0.92432	1.0036
6.2074	4.4579	2.1793	1.8518	0.86519	5.3716	3.8193	2.052	0.94652	0.82272	0.31281	0.70534	1.2612	1.187	0.69414	0.68969	2.5195	3.089	1.7228	2.3603	2.4268	3.3611	1.4164	1.9139	1.9555	2.0413	1.9789	3.9267	3.1479	3.3971	3.946	2.0954	0.90034	1.2746	3.7296	2.7495	1.7376	0.82821	0.86494	2.4692	1.2398	3.3163	2.0011	0.71549	0.60053	0.9054	0.90965	2.384	2.1329	1.1845
7.0813	5.7792	0.88536	0.78765	2.2047	6.4555	2.1837	3.894	2.9794	1.9648	2.4085	1.6232	3.2612	3.1835	2.5366	1.5592	0.71326	1.0277	0.6597	0.83535	0.60705	1.5658	0.79547	0.42307	0.75381	0.876	0.87111	2.3889	1.0867	1.6035	2.5624	0.85638	2.323	3.2385	5.1236	4.4297	3.6271	2.7018	1.7271	1.0184	0.97528	1.5034	3.9475	1.5704	1.8943	2.4397	2.3242	4.0816	3.8939	3.1377
3.4278	1.0257	5.2643	4.951	3.5036	2.31	5.6361	1.654	2.746	3.735	3.3418	4.1071	2.45	2.5217	3.2466	4.0811	5.3523	5.6361	4.8965	5.2574	5.3183	5.6361	4.7654	5.0038	4.9868	5.0144	4.9855	5.6361	5.6361	5.6361	5.6361	5.2715	3.4366	2.4514	0.48124	0.89849	1.9785	3.0332	3.93	5.3316	4.5274	5.6361	1.712	4.127	3.8269	3.2439	3.381	1.3009	1.5555	2.4518
3.822	1.7053	4.6681	4.3411	2.8613	2.8712	5.1231	0.9574	2.0802	3.1002	2.7038	3.4701	1.7641	1.8373	2.5931	3.4477	4.8067	5.1168	4.2865	4.7098	4.7712	5.1231	4.1345	4.3939	4.3906	4.4335	4.3893	5.1231	5.1197	5.1231	5.1231	4.6395	2.7865	1.7515	0.94472	0.42192	1.2852	2.3845	3.2972	4.784	3.8964	5.1231	1.0642	3.4906	3.1893	2.6016	2.7388	0.58834	0.86123	1.7988
7.0859	6.05	1.3236	1.57	3.248	6.5397	0.91139	4.662	3.882	3.0238	3.4308	2.7543	4.1681	4.0876	3.6003	2.6887	0.89381	0.74308	1.7256	1.026	0.99878	0.35434	2.0348	1.503	1.4564	1.3631	1.4172	1.281	0.74371	0.75816	1.5626	1.3486	3.3736	4.1236	5.5846	5.05	4.4055	3.6248	2.8534	0.90917	2.2075	0.76719	4.7735	2.7153	3.024	3.3646	3.2782	4.6935	4.5586	3.891
6.2116	4.3777	2.2576	1.9279	0.1833	5.3567	3.9407	1.954	0.85538	0.32544	0.67654	0.67959	1.1777	1.1034	0.3158	0.73574	2.5927	3.2157	1.8121	2.4425	2.4977	3.495	1.5097	1.9899	2.0291	2.1121	2.0482	4.0136	3.2875	3.5282	4.0732	2.1756	0.11764	1.5018	3.6439	2.6863	1.6452	0.52724	0.5804	2.5429	1.3318	3.4521	1.9153	0.73158	0.40412	0.3347	0.21944	2.3021	2.041	1.0977
6.5367	4.9144	1.4853	1.1541	0.83251	5.7346	3.2679	2.6657	1.6721	0.52673	0.97488	0.46034	1.9561	1.8808	1.1488	0.54154	1.8396	2.4499	0.99841	1.7084	1.7393	2.8087	0.70179	1.2288	1.276	1.371	1.3151	3.3979	2.5347	2.8453	3.5187	1.3965	0.93982	1.9681	4.1974	3.3148	2.385	1.3566	0.28486	1.8023	0.50757	2.7658	2.681	0.46091	0.44855	1.0899	0.9474	2.964	2.7195	1.8713
7.0859	5.8506	0.4648	0.66471	2.4494	6.5126	1.8573	4.0426	3.1776	2.2365	2.6625	1.9237	3.471	3.3923	2.8019	1.8593	0.5569	0.70706	0.82149	0.45332	0.79976	1.2526	1.1253	0.6048	0.54666	0.44949	0.50399	2.1056	0.78121	1.2903	2.2859	0.68228	2.5652	3.4477	5.2066	4.5387	3.7736	2.9165	2.0284	0.27115	1.3039	1.1902	4.1107	1.8794	2.1966	2.6566	2.5529	4.1976	4.0158	3.2817
6.2105	4.3761	2.2594	1.9297	0.1827	5.3554	3.9418	1.9521	0.8534	0.32737	0.67548	0.68152	1.1758	1.1015	0.31382	0.73767	2.5945	3.2174	1.814	2.4443	2.4995	3.4964	1.5116	1.9917	2.0309	2.1139	2.05	4.0147	3.2892	3.5295	4.0742	2.1775	0.11613	1.5013	3.6423	2.6844	1.6434	0.52526	0.58233	2.5447	1.3337	3.4535	1.9134	0.73351	0.40605	0.33324	0.21838	2.3003	2.0392	1.0959
6.5358	4.9132	1.4871	1.1559	0.83074	5.7335	3.2691	2.6641	1.6703	0.52496	0.97311	0.45989	1.9544	1.8791	1.1471	0.54143	1.8412	2.4517	1.0002	1.71	1.741	2.8099	0.70119	1.2306	1.2778	1.3726	1.3167	3.3991	2.5365	2.8465	3.5196	1.3982	0.93805	1.9665	4.1961	3.3134	2.3834	1.3548	0.28478	1.8039	0.50932	2.767	2.6795	0.46038	0.44678	1.0881	0.94563	2.9625	2.718	1.8697
7.0859	6.05	1.9199	2.0779	3.6118	6.5397	0.35441	4.7299	4.1379	3.4224	3.7815	3.2044	4.3924	4.3388	3.9318	3.1347	1.4753	0.97748	2.2319	1.6103	1.5793	0.3775	2.5488	2.0168	1.9707	1.8828	1.9362	0.68812	0.88883	0.25209	0.9716	1.9522	3.7307	4.3091	5.5846	5.0926	4.5108	3.9068	3.2345	1.5162	2.7131	0.34881	4.9163	3.1388	3.3906	3.6658	3.6062	4.7344	4.6123	4.0289
1.9658	2.4103	6.7237	6.4442	5.2767	2.6431	6.7489	3.5307	4.5776	5.4827	5.1452	5.8426	4.3076	4.378	5.058	5.7905	6.6836	6.7489	6.4303	6.6896	6.6837	6.7489	6.3499	6.4747	6.4647	6.4795	6.4608	6.7489	6.7489	6.7489	6.7489	6.744	5.1996	4.3105	2.6329	2.8285	3.8343	4.8212	5.607	6.7488	6.1806	6.7489	3.5886	5.8176	5.5383	5.0054	5.1274	3.1535	3.4038	4.2386
5.913	3.9257	2.7732	2.4453	1.6108	4.9812	4.2792	1.5744	1.634	1.6398	1.2198	1.5197	1.3447	1.437	1.4159	1.4813	3.1077	3.6726	2.3186	2.9486	3.0157	3.9219	2.0129	2.5073	2.5486	2.6338	2.5708	4.3079	3.7286	3.9119	4.3079	2.6896	1.6022	0.6756	3.1859	2.1912	1.5394	1.5663	1.5664	3.0606	1.836	3.879	1.4021	1.4209	1.465	1.5707	1.5636	1.8257	1.5646	1.5763
6.4156	4.6321	1.979	1.6526	0.43659	5.5605	3.7397	2.2917	1.1903	0.66052	0.64958	0.36077	1.5189	1.4447	0.65071	0.64224	2.3281	2.9575	1.517	2.1859	2.2319	3.2874	1.2086	1.7147	1.7576	1.8475	1.7907	3.8783	3.0323	3.3188	3.9376	1.8941	0.43712	1.5322	3.8974	2.9661	1.9885	0.8654	0.58489	2.2846	1.0325	3.2357	2.2568	0.41357	0.34219	0.594	0.45612	2.6104	2.3645	1.4389
3.9681	1.636	4.7376	4.4066	2.9017	2.8907	5.3564	1.0437	2.1439	3.1409	2.7434	3.5096	1.844	1.916	2.6435	3.4891	4.905	5.2953	4.352	4.7943	4.8634	5.3564	4.178	4.4594	4.46	4.5088	4.4588	5.3564	5.3013	5.3449	5.3564	4.703	2.8335	1.8406	0.84893	0.6445	1.3693	2.4297	3.3392	4.8738	3.941	5.3532	1.107	3.5304	3.2288	2.642	2.7792	0.69293	0.95088	1.8486
0.82567	1.7337	6.8843	6.7338	5.7628	0.71436	6.8843	4.2002	5.1368	5.9078	5.6661	6.229	4.9704	5.0346	5.6128	6.1854	6.8825	6.8843	6.7284	6.8831	6.8822	6.8843	6.6779	6.7532	6.7475	6.7599	6.7496	6.8843	6.8843	6.8843	6.8843	6.8843	5.7111	4.9935	2.5059	3.5501	4.4891	5.335	6.0267	6.8843	6.5463	6.8843	4.2947	6.2139	5.9674	5.4934	5.6094	3.8295	4.0587	4.7929
6.8854	5.4916	0.56059	0.34019	1.7275	6.1887	2.5658	3.457	2.5454	1.4479	1.8903	1.1054	2.8226	2.7471	2.0385	1.0437	0.95042	1.5213	0.42446	0.81952	0.84761	2.0471	0.77711	0.60683	0.37444	0.45187	0.39697	2.7388	1.6099	2.0848	2.8826	0.69717	1.8384	2.8255	4.7867	4.0115	3.1913	2.2426	1.2087	0.92938	0.43264	1.9848	3.5183	1.0479	1.3775	1.9774	1.8439	3.6573	3.4624	2.7057
2.9482	0.77475	5.5986	5.2941	3.9779	1.7919	5.9396	2.2082	3.2769	4.1853	3.8466	4.5445	2.9995	3.0706	3.7601	4.4969	5.67	5.9396	5.2396	5.582	5.6385	5.9396	5.1385	5.3371	5.3213	5.3439	5.3193	5.9396	5.9396	5.9396	5.9396	5.6205	3.9015	2.9979	1.1265	1.4583	2.5261	3.5239	4.3139	5.6567	4.9056	5.9396	2.2601	4.5384	4.2502	3.7065	3.8285	1.8421	2.0956	2.9407
3.8054	1.4563	5.0052	4.6778	3.1441	2.7126	5.5557	1.2425	2.3643	3.3814	2.9858	3.7519	2.0491	2.1222	2.8771	3.7284	5.1648	5.534	4.6233	5.0586	5.1262	5.5557	4.4144	4.7306	4.7276	4.7746	4.7264	5.5557	5.5399	5.5557	5.5557	4.9727	3.0702	2.0366	0.82234	0.96628	1.5701	2.6684	3.5777	5.135	4.176	5.5557	1.3117	3.7722	3.4713	2.8844	3.0216	1.0017	1.147	2.0827
3.79	1.4701	4.9492	4.6218	3.1296	2.7155	5.474	1.2268	2.3492	3.3677	2.9717	3.7379	2.0335	2.1066	2.862	3.7149	5.0966	5.4544	4.5672	4.9915	5.0575	5.474	4.4012	4.6746	4.6717	4.7143	4.6705	5.474	5.4592	5.474	5.474	4.9164	3.0552	2.0209	0.92046	0.99362	1.5545	2.6533	3.5643	5.0661	4.163	5.474	1.296	3.7583	3.4572	2.8699	3.0071	1.1128	1.131	2.0676
4.6992	2.504	4.1907	3.8536	2.1508	3.6926	5.0417	1.0566	1.3085	2.4316	1.9968	2.791	0.97983	1.054	1.8425	2.8113	4.3902	4.8708	3.788	4.2375	4.321	5.0277	3.5377	3.9082	3.9186	3.9832	3.9246	5.0417	4.9031	5.0012	5.0417	4.1325	2.0462	0.96114	1.7341	0.99506	1.0082	1.6253	2.6641	4.3637	3.3095	5.0183	0.66928	2.822	2.5077	1.8921	2.0293	1.0942	1.0787	1.0976
4.1493	1.8919	4.6337	4.3069	2.7143	3.1235	5.2644	0.84744	1.921	2.9822	2.5672	3.3372	1.6134	1.6861	2.4349	3.3392	4.7941	5.233	4.2523	4.6802	4.7493	5.2644	4.0471	4.3597	4.3561	4.3979	4.3549	5.2644	5.2411	5.2644	5.2644	4.6048	2.6303	1.6029	1.105	0.90047	1.1344	2.2269	3.1943	4.7703	3.8158	5.2644	0.87797	3.3611	3.0537	2.4546	2.5918	0.60628	0.71953	1.6406
6.9592	5.6317	0.52682	0.43375	1.7393	6.2961	2.5795	3.5176	2.5486	1.4703	1.9104	1.1326	2.8223	2.7475	2.0483	1.0688	0.91765	1.4952	0.49362	0.78676	0.81477	2.0172	0.39891	0.29596	0.44641	0.45582	0.45432	2.783	1.5799	2.0549	2.9581	0.64131	1.8518	2.8362	4.9321	4.1089	3.256	2.2508	1.2362	0.89691	0.45284	1.9548	3.552	1.0756	1.4028	1.9863	1.8564	3.7612	3.5389	2.7401
0.70796	2.9198	7.2256	7.1937	6.5381	1.6225	7.2256	5.199	6.0331	6.6941	6.5315	6.9405	5.8719	5.9287	6.4711	6.9116	7.2256	7.2256	7.1889	7.2256	7.2256	7.2256	7.2116	7.2111	7.2124	7.2241	7.2235	7.2256	7.2256	7.2256	7.2256	7.2256	6.5018	5.855	3.628	4.599	5.4218	6.1657	6.792	7.2256	7.187	7.2256	5.3399	6.9215	6.749	6.2884	6.3847	4.7314	4.9422	5.6363
7.0536	5.7086	0.48463	0.43581	2.0935	6.3807	2.2674	3.7588	2.8624	1.8319	2.2735	1.4912	3.1464	3.0687	2.407	1.4273	0.61912	1.1368	0.59387	0.54839	0.8594	1.6775	0.72418	0.58499	0.44918	0.34448	0.25571	2.4635	1.2203	1.7152	2.6286	0.6823	2.2102	3.1238	5.0597	4.3294	3.4974	2.5882	1.5949	0.5124	0.84798	1.6152	3.8143	1.4357	1.7618	2.3266	2.2131	3.9713	3.7682	3.0046
4.3556	2.1211	4.4366	4.1029	2.5083	3.329	5.1377	1.7416	1.7366	2.7762	2.363	3.1334	1.4573	1.5805	2.2209	3.1315	4.6146	5.054	4.0484	4.4919	4.5626	5.1233	3.8356	4.1557	4.1593	4.2136	4.1582	5.1377	5.0656	5.1128	5.1377	4.3925	2.4187	1.3598	1.663	1.6661	1.673	2.0136	2.9855	4.5918	3.6029	5.1167	1.2824	3.1572	2.8496	2.2486	2.3858	1.7309	1.7025	1.7337
4.1361	1.9034	4.6735	4.3377	2.7015	3.1054	5.2815	0.77521	1.9073	2.9627	2.5515	3.3203	1.5828	1.6563	2.4216	3.3235	4.8497	5.2475	4.2772	4.7278	4.7991	5.2815	4.036	4.3906	4.3961	4.4495	4.3948	5.2815	5.2508	5.2749	5.2815	4.6213	2.6177	1.5681	1.1274	0.48035	1.1039	2.2138	3.1797	4.8257	3.806	5.2794	0.84322	3.3428	3.0377	2.4419	2.579	0.56802	0.73178	1.6273
6.5553	4.8525	1.7831	1.4585	0.53673	5.7283	3.5562	2.4657	1.3835	0.55267	0.67228	0.37687	1.6961	1.6218	0.85482	0.54869	2.1359	2.7629	1.3118	1.9925	2.0369	3.0909	1.0001	1.5205	1.5655	1.655	1.5969	3.7184	2.8399	3.1227	3.8485	1.6961	0.64283	1.7103	4.1171	3.1637	2.1676	1.0638	0.5016	2.0922	0.8158	3.0391	2.4338	0.31806	0.25779	0.79664	0.65112	2.7927	2.5387	1.6162
4.149	1.8956	4.7062	4.3693	2.7132	3.1012	5.331	0.78564	1.9183	2.9779	2.5636	3.3325	1.5933	1.6668	2.4327	3.3426	4.8838	5.298	4.3049	4.7574	4.8312	5.331	4.0577	4.4223	4.4295	4.4832	4.4283	5.331	5.3042	5.329	5.331	4.6507	2.6289	1.5785	1.1184	0.47259	1.1144	2.2249	3.1978	4.8603	3.8285	5.3304	0.85359	3.3574	3.0499	2.4535	2.5907	0.61914	0.76652	1.6383
7.0859	6.05	1.8005	2.0314	3.4978	6.5397	0.4366	4.7057	4.0764	3.2994	3.659	3.113	4.3249	4.2699	3.8406	3.0381	1.3713	0.83976	2.1846	1.5039	1.4761	0.36428	2.5053	1.9731	1.9271	1.8396	1.8933	0.81957	0.75111	0.33762	1.1023	1.8226	3.6179	4.2466	5.5846	5.0765	4.4774	3.839	3.1117	1.3818	2.6654	0.32769	4.8774	3.0265	3.273	3.5859	3.5092	4.7175	4.5898	3.9877
7.0663	5.7644	0.33943	0.41762	2.1067	6.4187	2.2704	3.7458	2.8571	1.867	2.3112	1.5249	3.1475	3.0698	2.4393	1.461	0.51506	1.1029	0.54844	0.39586	0.47666	1.6714	0.6901	0.35609	0.41704	0.41827	0.41015	2.4755	1.1875	1.7091	2.6577	0.53185	2.2271	3.125	5.0742	4.3031	3.4826	2.5928	1.6285	0.54406	0.8709	1.6091	3.8007	1.4681	1.7952	2.3323	2.2262	3.9439	3.7535	2.9916
7.0859	6.05	1.5662	1.7777	3.3834	6.5397	0.67919	4.6589	3.9982	3.1611	3.5607	2.9049	4.242	4.1819	3.7374	2.8355	1.1352	0.60937	1.9317	1.2678	1.2397	0.21987	2.2486	1.7166	1.6705	1.5826	1.636	1.0404	0.52072	0.29268	1.3219	1.5917	3.5114	4.1687	5.584	5.0466	4.4164	3.7527	2.9922	1.1514	2.4129	0.33421	4.8131	2.8568	3.1635	3.4967	3.4115	4.6911	4.5555	3.9258
7.0859	6.0009	0.81813	1.0917	2.8342	6.5397	1.4189	4.3766	3.551	2.619	3.0422	2.3239	3.8507	3.772	3.187	2.2582	0.4441	0.40003	1.2482	0.51975	0.6708	0.83499	1.5532	1.0214	0.97459	0.87826	0.93266	1.7188	0.38383	0.86623	1.949	0.84338	2.9511	3.8274	5.4254	4.805	4.12	3.2963	2.427	0.40264	1.7304	0.76994	4.4816	2.2856	2.5966	3.0363	2.9327	4.4794	4.3178	3.6083
7.0859	6.05	2.3401	2.464	3.8007	6.5397	0.31635	4.8106	4.2865	3.6371	3.9573	3.4923	4.545	4.492	4.0884	3.4019	1.8979	1.3915	2.6165	2.0324	2.002	0.70343	2.9274	2.4087	2.3615	2.2797	2.3316	0.33798	1.3028	0.66798	0.59558	2.3714	3.8913	4.4623	5.5846	5.0937	4.612	4.0634	3.4587	1.9335	3.0671	0.76576	4.948	3.407	3.5867	3.8289	3.7711	4.7346	4.629	4.1657
7.0773	5.8917	0.55947	0.60267	2.4633	6.4661	1.9279	4.0906	3.2254	2.2285	2.6627	1.9085	3.5122	3.4344	2.7941	1.8439	0.50811	0.72259	0.76048	0.45435	0.74687	1.3133	1.0596	0.52822	0.4818	0.39061	0.44688	2.1682	0.79648	1.3509	2.384	0.71719	2.5837	3.4896	5.275	4.5974	3.8185	2.9553	2.0133	0.47495	1.2501	1.2509	4.1543	1.8654	2.1816	2.6941	2.5837	4.2533	4.0677	3.3304
3.0587	0.94448	5.41	5.096	3.7745	1.939	5.789	2.0211	3.0795	3.983	3.6456	4.3449	2.8083	2.8789	3.5576	4.304	5.5119	5.789	5.0421	5.4257	5.48	5.789	4.9471	5.1458	5.1324	5.1668	5.1312	5.789	5.789	5.789	5.789	5.4236	3.6967	2.8073	0.62435	1.2767	2.3349	3.3203	4.121	5.5013	4.7132	5.789	2.0719	4.3417	4.0521	3.504	3.6298	1.6514	1.9044	2.7382
6.7266	5.1727	1.1851	0.85381	1.1571	5.9691	3.038	3.0071	1.9952	0.84625	1.2977	0.49175	2.2835	2.2088	1.4731	0.53603	1.5432	2.1458	0.696	1.4123	1.4423	2.5559	0.84183	0.92856	0.97578	1.0751	1.02	3.2104	2.2344	2.5897	3.3561	1.1019	1.2647	2.2976	4.4599	3.6055	2.7265	1.6806	0.59011	1.5103	0.39337	2.5004	3.0134	0.43936	0.76758	1.4141	1.2721	3.2678	3.0405	2.2015
7.0859	6.05	1.4208	1.625	3.1921	6.5397	0.81926	4.5445	3.8538	2.9721	3.3891	2.7314	4.1209	4.0434	3.544	2.6591	0.98865	0.56815	1.7782	1.1213	1.0935	0.51882	2.0988	1.5667	1.5207	1.4354	1.4885	1.1581	0.49056	0.28177	1.4369	1.447	3.3137	4.0631	5.5561	4.9389	4.3087	3.591	2.7931	1.0081	2.2591	0.23613	4.7076	2.6595	2.9634	3.3319	3.2431	4.6121	4.4529	3.8186
5.7235	3.7929	2.904	2.5722	0.68646	4.8059	4.2542	1.3044	0.60698	0.99674	0.54886	1.3504	0.50335	0.44457	0.39938	1.4061	3.1813	3.7006	2.4685	3.0222	3.0965	3.921	2.1698	2.6343	2.6712	2.7516	2.683	4.274	3.7415	3.9234	4.278	2.8238	0.5828	1.2413	3.0701	2.0468	0.98656	0.55194	1.2502	3.1662	1.9908	3.8781	1.2443	1.402	1.0754	0.44476	0.5731	1.663	1.3991	0.51237
2.8529	0.38547	5.7516	5.4386	4.1072	1.6701	6.0417	2.2985	3.3805	4.3197	3.9519	4.6902	3.091	3.1624	3.8662	4.6489	5.7825	6.0417	5.3841	5.7362	5.7637	6.0417	5.2828	5.4914	5.4741	5.5018	5.4729	6.0417	6.0417	6.0417	6.0417	5.7621	4.0375	3.0912	0.64147	1.5752	2.6188	3.6409	4.4649	5.8148	5.0571	6.0417	2.3505	4.6884	4.3961	3.8396	3.9705	1.9381	2.1926	3.0633
7.0757	5.7639	0.37057	0.29926	2.1213	6.4345	2.3194	3.8248	2.9011	1.8558	2.2988	1.5175	3.181	3.1034	2.4328	1.4534	0.54955	1.1116	0.48719	0.41865	0.68142	1.7111	0.69183	0.42606	0.31129	0.23474	0.2589	2.5256	1.1915	1.7488	2.6999	0.56999	2.2388	3.1616	5.1074	4.3976	3.5645	2.6206	1.6216	0.53532	0.84763	1.6488	3.8737	1.4663	1.789	2.3581	2.2404	4.0369	3.8377	3.0648
2.7408	1.0913	5.8419	5.5367	4.2091	1.5595	6.0874	2.4178	3.4902	4.4229	4.0604	4.792	3.2049	3.2763	3.975	4.7531	5.8857	6.0874	5.4834	5.8246	5.8614	6.0874	5.392	5.5799	5.5648	5.5869	5.5618	6.0874	6.0874	6.0874	6.0874	5.8635	4.1391	3.2038	1.3866	1.6943	2.7322	3.7458	4.5682	5.9021	5.1604	6.0874	2.4673	4.7906	4.4978	3.9433	4.0725	2.0483	2.3023	3.1677
6.9123	5.5637	0.65013	0.50366	1.6266	6.2478	2.6541	3.4097	2.4384	1.3546	1.7953	1.0096	2.7133	2.6383	1.9362	0.94589	1.0392	1.6181	0.42494	0.90825	0.93637	2.1347	0.37798	0.39327	0.47287	0.60184	0.59757	2.8592	1.7031	2.1724	3.0327	0.63773	1.7386	2.7262	4.8573	3.9973	3.1475	2.1392	1.1131	1.018	0.67342	2.0724	3.4427	0.95241	1.2798	1.8744	1.7435	3.6602	3.4307	2.6303
5.6219	3.5406	3.2465	2.9118	1.1672	4.6569	4.6494	0.94043	1.1492	1.4037	0.96022	1.7564	0.85708	0.95961	0.98154	1.8025	3.513	4.0691	2.8309	3.3539	3.4226	4.3171	2.5519	2.9676	3.0017	3.0786	3.0076	4.6698	4.1242	4.3061	4.6698	3.1796	1.1444	0.88733	2.767	1.6682	0.9641	1.1263	1.6539	3.4873	2.3322	4.2743	0.85318	1.8068	1.4824	1.1512	1.1523	1.3504	1.1419	1.0588
5.5183	3.4275	3.3609	3.0271	1.6193	4.549	4.6689	1.4663	1.5633	1.5715	1.0903	1.8717	1.2846	1.4085	1.3921	1.9173	3.5985	4.1236	2.9459	3.4394	3.5182	4.3651	2.6669	3.0833	3.1144	3.1885	3.1204	4.6844	4.1757	4.3452	4.6844	3.2944	1.6057	0.43379	2.6532	1.5531	1.4828	1.5463	1.7692	3.5858	2.4466	4.3222	0.89971	1.9221	1.5977	1.6063	1.6056	1.4399	1.4357	1.5072
7.0859	6.05	2.1128	2.2746	3.7213	6.5397	0.1533	4.8106	4.2894	3.5316	3.8813	3.3396	4.5503	4.4967	4.0657	3.2641	1.6821	1.1539	2.4271	1.8144	1.787	0.48935	2.7449	2.2193	2.1712	2.0884	2.14	0.5468	1.0652	0.45166	0.83466	2.1367	3.8425	4.4665	5.5846	5.0937	4.613	4.0613	3.3411	1.696	2.8958	0.55168	4.948	3.2545	3.4966	3.8128	3.7348	4.7346	4.629	4.171
6.4953	4.8553	1.7112	1.3869	0.61637	5.6894	3.4652	2.534	1.4611	0.31717	0.75387	0.2416	1.7673	1.693	0.93396	0.2939	2.0626	2.6854	1.2356	1.9233	1.9633	3.0127	0.92598	1.449	1.4943	1.5843	1.5266	3.616	2.7695	3.0441	3.7081	1.6221	0.72282	1.7817	4.1257	3.2187	2.2362	1.1426	0.24406	2.0216	0.74003	2.961	2.5045	0.24219	0.25801	0.87556	0.7309	2.8528	2.6015	1.6874
4.4929	2.3202	4.2218	3.8857	2.2653	3.5112	4.9554	0.69872	1.4763	2.515	2.1123	2.8801	1.155	1.2284	1.99	2.8653	4.3974	4.8322	3.8223	4.2717	4.3473	4.9423	3.5766	3.9386	3.9442	3.9964	3.943	4.9554	4.8454	4.9199	4.9554	4.1661	2.185	1.3392	1.5534	0.7434	0.67609	1.7819	2.7165	4.3746	3.3491	4.9293	0.62334	2.9019	2.5983	2.0056	2.1428	0.33866	0.34963	1.1956
7.0859	5.9367	0.37888	0.70709	2.5497	6.5382	1.8474	4.1464	3.2993	2.3296	2.759	2.0195	3.5927	3.514	2.895	1.9547	0.40435	0.61268	0.8649	0.37454	0.55842	1.2626	1.164	0.63653	0.59125	0.50136	0.55912	2.1376	0.68561	1.3003	2.3259	0.59528	2.669	3.5694	5.3112	4.6333	3.8823	3.0383	2.1246	0.44086	1.3543	1.2002	4.2265	1.9727	2.2935	2.7783	2.6696	4.2933	4.1204	3.3855
3.3132	0.90799	5.3107	4.9915	3.6176	2.1919	5.737	1.7841	2.8846	3.8306	3.4586	4.1987	2.5846	2.6567	3.3724	4.1582	5.3866	5.737	4.937	5.3155	5.3521	5.737	4.8095	5.0444	5.0332	5.0662	5.0319	5.737	5.737	5.737	5.737	5.3103	3.5473	2.5808	0.86024	1.026	2.1097	3.1495	3.9775	5.3925	4.5696	5.737	1.8478	4.1962	3.9052	3.3505	3.4809	1.4327	1.6915	2.574
6.0951	4.3214	2.2563	1.9275	0.3486	5.2476	3.8665	1.9676	0.86787	0.47514	0.64872	0.66641	1.1784	1.1041	0.34867	0.72279	2.5781	3.1442	1.8059	2.419	2.4877	3.4244	1.5017	1.9896	2.0298	2.1141	2.0498	3.9117	3.2138	3.4575	3.9372	2.1734	0.26338	1.4385	3.5907	2.6678	1.6575	0.54516	0.56912	2.5381	1.3244	3.3815	1.9177	0.71864	0.42983	0.37382	0.41471	2.304	2.0537	1.1016
3.7504	1.4077	4.8574	4.5387	3.1462	2.6615	5.3248	1.276	2.3849	3.3585	2.9774	3.7369	2.0813	2.154	2.8903	3.6988	4.9614	5.3241	4.4842	4.879	4.9307	5.3248	4.352	4.5915	4.5798	4.6123	4.5786	5.3248	5.3248	5.3248	5.3248	4.8483	3.0783	2.0717	0.69129	0.84796	1.6024	2.6689	3.5255	4.9542	4.1177	5.3248	1.3447	3.7409	3.4499	2.8805	3.0167	0.92493	1.191	2.095
4.4799	2.2165	4.3845	4.0474	2.4009	3.4368	5.1699	1.0494	1.6036	2.6617	2.2527	3.022	1.277	1.3506	2.1182	3.0151	4.5803	5.0296	3.9732	4.4303	4.5148	5.1304	3.7227	4.102	4.1124	4.177	4.1183	5.1699	5.0378	5.0978	5.1699	4.3263	2.315	1.2619	1.4349	0.96921	1.0401	1.9106	2.868	4.5574	3.4938	5.109	0.65288	3.045	2.739	2.1412	2.2784	1.0422	1.0446	1.3239
4.7043	2.5181	4.2667	3.9254	2.1277	3.6812	5.0369	1.5215	1.5411	2.4213	1.9777	2.774	1.2681	1.4061	1.8095	2.8216	4.481	4.9416	3.8464	4.3233	4.4086	5.0156	3.5703	3.9879	4.0044	4.0746	4.0155	5.0369	4.9477	4.9917	5.0369	4.1988	2.0274	0.95814	1.7457	1.5034	1.5134	1.598	2.6716	4.456	3.3521	5	1.0603	2.8245	2.5	1.8662	2.0177	1.5263	1.4972	1.5285
4.5591	2.2807	4.3475	4.0098	2.351	3.4914	5.2285	1.4017	1.5334	2.6297	2.2032	2.9844	1.2022	1.2745	2.0538	2.9928	4.5498	5.0233	3.9409	4.3917	4.4795	5.2035	3.7056	4.0671	4.0778	4.1439	4.085	5.2285	5.0478	5.1544	5.2285	4.2887	2.2539	1.1828	1.5028	1.3267	1.3685	1.8439	2.8492	4.5245	3.4757	5.1663	0.90591	3.0099	2.6992	2.0913	2.2285	1.1867	1.1975	1.2594
3.4038	1.1729	4.9958	4.7014	3.3782	2.3808	5.3186	1.5134	2.6201	3.5862	3.2075	3.9641	2.3186	2.3911	3.1207	3.9253	5.0157	5.3186	4.6538	4.9686	4.9989	5.3186	4.5704	4.7341	4.7192	4.7393	4.714	5.3186	5.3186	5.3186	5.3186	5.021	3.3073	2.3094	0.7341	0.75586	1.8396	2.8989	3.746	5.0464	4.3382	5.3186	1.5809	3.9648	3.673	3.1076	3.2439	1.1571	1.427	2.3253
5.9699	4.1481	2.4611	2.1298	0.29404	5.0886	3.9914	1.7352	0.62551	0.5481	0.51133	0.90191	0.95211	0.87788	0.51189	0.95768	2.7453	3.3219	2.0233	2.5862	2.6596	3.5846	1.7237	2.1918	2.2292	2.3102	2.2423	4.0376	3.3854	3.6068	4.0549	2.3805	0.29794	1.3703	3.4145	2.4565	1.4303	0.56222	0.80193	2.7264	1.545	3.5417	1.6919	0.95353	0.62678	0.19836	0.20127	2.0766	1.8177	0.87517
6.7428	5.2165	1.0081	0.67686	1.3041	6.0118	2.903	3.1034	2.1077	0.99829	1.4464	0.64964	2.3817	2.3041	1.6176	0.58577	1.3796	1.9784	0.52685	1.2487	1.2778	2.437	0.85636	0.75111	0.79825	0.89884	0.84394	3.0582	2.0622	2.4699	3.1868	0.93826	1.4114	2.3845	4.5091	3.6965	2.8165	1.8175	0.75331	1.3544	0.38025	2.3747	3.1012	0.59373	0.92011	1.5538	1.419	3.3599	3.1309	2.2886
5.8124	4.0077	2.47	2.1372	0.36119	4.936	3.8554	1.6781	0.60132	0.57564	0.65492	0.93044	0.90515	0.83089	0.48812	0.98452	2.7318	3.2387	2.0398	2.5727	2.649	3.4815	1.7429	2.1993	2.235	2.3141	2.2439	3.9277	3.2876	3.4733	3.9323	2.3908	0.35368	1.5049	3.2748	2.3736	1.3705	0.53538	0.82836	2.7227	1.5616	3.4386	1.6416	0.98036	0.65431	0.29516	0.25948	2.0145	1.7638	0.82533
5.7538	3.9454	2.6121	2.2794	0.41959	4.878	3.9664	1.5616	0.58851	0.71654	0.74082	1.07	0.76532	0.69109	0.57546	1.1255	2.8754	3.3835	2.1814	2.7163	2.7924	3.6269	1.8843	2.3415	2.3773	2.4565	2.3865	4.0138	3.4327	3.6197	4.0138	2.5328	0.36705	1.4709	3.2181	2.2818	1.2431	0.53234	0.96934	2.867	1.7042	3.584	1.5044	1.1213	0.79522	0.2802	0.30545	1.9107	1.6567	0.69907
6.3095	4.6309	1.9258	1.5991	0.37828	5.5311	3.5989	2.2961	1.2238	0.54585	0.51362	0.32647	1.5232	1.4489	0.69873	0.56275	2.2744	2.8584	1.4649	2.1176	2.1784	3.1432	1.157	1.6612	1.7038	1.7907	1.7295	3.7151	2.9237	3.1769	3.7744	1.8411	0.48194	1.5379	3.8981	2.9992	1.9885	0.90687	0.46691	2.2213	0.98077	3.0955	2.2596	0.36319	0.28356	0.64005	0.49164	2.6401	2.3818	1.4433
4.4718	2.3025	4.4437	4.1074	2.3662	3.4831	5.1044	1.2442	1.5185	2.6569	2.2187	3.0117	1.1899	1.2641	2.0575	3.0382	4.6182	5.0424	4.0319	4.491	4.569	5.1044	3.7815	4.1603	4.1662	4.2187	4.165	5.1044	5.0544	5.1016	5.1044	4.3872	2.2675	1.1902	1.5352	1.1952	1.2075	1.8404	2.8978	4.5927	3.5491	5.1044	0.76939	3.0546	2.7379	2.1143	2.2553	1.1832	1.1803	1.2689
4.6405	2.5027	4.2427	3.906	2.159	3.6738	4.9874	1.153	1.3106	2.451	2.0113	2.8053	0.98195	1.107	1.8502	2.8325	4.4177	4.876	3.8283	4.2885	4.3675	4.9801	3.578	3.9588	3.9651	4.018	3.9639	4.9874	4.8963	4.9662	4.9874	4.1852	2.061	1.1507	1.7384	1.1207	1.1348	1.6332	2.693	4.395	3.345	4.975	0.73124	2.8495	2.5316	1.9069	2.0494	1.1357	1.1352	1.1316
5.6417	3.8479	2.6994	2.367	0.54793	4.7495	4.0001	1.4772	0.46072	0.80053	0.649	1.1541	0.69643	0.62222	0.53044	1.2096	2.9666	3.4778	2.2673	2.8075	2.8831	3.6931	1.9698	2.429	2.4651	2.5447	2.4751	4.0001	3.516	3.6889	4.0001	2.6198	0.49535	1.5273	3.1147	2.1752	1.1803	0.40158	1.0535	2.9572	1.7905	3.6502	1.4401	1.2054	0.87921	0.28196	0.39481	1.8042	1.5502	0.62723
6.6679	5.0475	1.5332	1.2084	0.78109	5.8767	3.3856	2.6987	1.625	0.65417	0.91936	0.44963	1.9342	1.8599	1.0985	0.59057	1.8857	2.5154	1.0632	1.7434	1.7876	2.8929	0.75191	1.2704	1.3151	1.4043	1.3485	3.5552	2.5896	2.9306	3.6936	1.4468	0.88767	1.9487	4.3165	3.3781	2.402	1.307	0.60375	1.8422	0.64001	2.8306	2.6711	0.33497	0.40954	1.04	0.89567	3.0142	2.764	1.8543
7.0859	6.05	2.6895	2.7593	4.0019	6.5397	0.68924	4.8106	4.3442	3.8064	4.0996	3.7408	4.559	4.5231	4.2356	3.6261	2.2334	1.8707	2.9069	2.3715	2.3366	1.1744	3.1691	2.7118	2.6543	2.5666	2.6042	0.24782	1.7841	1.1605	0.27146	2.7271	4.0643	4.5005	5.5846	5.0937	4.6182	4.1408	3.665	2.2933	3.3133	1.2459	4.948	3.6534	3.7839	4.0065	3.9609	4.7346	4.629	4.2035
6.6758	5.1267	1.2753	0.94376	1.042	5.9015	3.1043	2.8926	1.8839	0.73326	1.1821	0.3833	2.1703	2.0946	1.3589	0.35445	1.6332	2.2445	0.79323	1.5023	1.5322	2.6377	0.6211	1.0184	1.0655	1.1651	1.1101	3.268	2.3289	2.6694	3.4119	1.1921	1.1489	2.183	4.4211	3.548	2.6065	1.567	0.48693	1.6007	0.30013	2.5858	2.8974	0.32681	0.65366	1.3002	1.1567	3.2005	2.9528	2.0865
6.349	4.5773	1.9761	1.6514	0.33144	5.4924	3.6677	2.2467	1.1753	0.28324	0.6757	0.44503	1.4858	1.4116	0.68224	0.52173	2.3288	2.9583	1.5055	2.1844	2.2306	3.2319	1.1941	1.7134	1.7582	1.8476	1.7892	3.7744	3.0286	3.2515	3.8416	1.8896	0.43803	1.4995	3.8421	2.9261	1.9492	0.8573	0.25209	2.2843	1.0104	3.189	2.2252	0.39044	0.29485	0.59035	0.44603	2.5623	2.3121	1.4059
7.0778	5.8949	0.57139	0.77719	2.6248	6.464	1.7542	4.1702	3.3432	2.3957	2.8283	2.0788	3.6464	3.5677	2.9611	2.0141	0.38385	0.55266	0.935	0.34219	0.46427	1.1401	1.2341	0.70244	0.65522	0.56338	0.61947	1.9885	0.62625	1.1777	2.2199	0.67588	2.7445	3.6196	5.3011	4.6509	3.9156	3.0919	2.1836	0.53106	1.4244	1.0777	4.2724	2.037	2.3522	2.8334	2.7368	4.3091	4.1279	3.4009
6.3537	4.7242	1.5899	1.2649	0.69568	5.542	3.2793	2.5069	1.5239	0.45585	0.84877	0.30617	1.8101	1.735	1.0093	0.48516	1.9421	2.5684	1.1204	1.7963	1.8442	2.8383	0.82106	1.327	1.3715	1.4606	1.402	3.3926	2.6357	2.8613	3.4645	1.5036	0.80491	1.8225	4.002	3.1118	2.2423	1.215	0.37408	1.8967	0.62671	2.7954	2.539	0.29771	0.35508	0.94918	0.81137	2.7765	2.5415	1.7266
6.7861	5.3433	0.65165	0.32037	1.6266	6.0783	2.59	3.3165	2.4175	1.354	1.8018	1.0062	2.6942	2.6166	1.9395	0.94227	1.0306	1.6219	0.39505	0.89971	0.92844	2.1033	0.78935	0.39512	0.44235	0.54293	0.48803	2.7526	1.7054	2.141	2.8813	0.6387	1.7419	2.6759	4.6443	3.8912	3.0535	2.1309	1.1099	1.0071	0.4358	2.041	3.3729	0.95059	1.2767	1.8676	1.7448	3.5299	3.3243	2.5633
7.085	5.8624	0.52461	0.62199	2.4698	6.485	1.9315	4.0564	3.2047	2.2365	2.675	1.9075	3.4984	3.4197	2.8037	1.8431	0.44854	0.72264	0.7798	0.281	0.61716	1.3117	1.0789	0.54724	0.50002	0.39981	0.46309	2.1518	0.79913	1.3494	2.331	0.70827	2.5878	3.4751	5.2452	4.5721	3.786	2.944	2.0119	0.37503	1.2626	1.2494	4.1321	1.8603	2.1798	2.684	2.5804	4.2322	4.0498	3.3014
7.0781	5.7522	0.20035	0.35686	2.0771	6.4376	2.3981	3.7701	2.8678	1.8047	2.2525	1.4569	3.1447	3.0671	2.3901	1.393	0.62145	1.1712	0.46335	0.49056	0.57841	1.7869	0.61612	0.51323	0.34891	0.36556	0.37688	2.601	1.2547	1.8246	2.7725	0.58448	2.1925	3.1263	5.0762	4.3522	3.5078	2.5814	1.5606	0.60763	0.78152	1.7246	3.8225	1.4013	1.7274	2.3181	2.1954	3.9909	3.785	3.0128
7.0544	5.7851	0.84607	0.68242	2.0011	6.4514	2.4373	3.7399	2.8024	1.7192	2.1639	1.3755	3.08	3.0026	2.3101	1.3116	0.67044	1.2523	0.53095	0.69794	0.56629	1.8172	0.61135	0.6066	0.67088	0.72158	0.82337	2.6674	1.3371	1.8548	2.8471	0.62799	2.1135	3.0609	5.1091	4.3324	3.4745	2.5126	1.479	1.0725	0.71398	1.7548	3.7705	1.3185	1.6457	2.248	2.1181	3.9822	3.7664	2.9607
7.0206	5.6712	0.55323	0.38795	2.1172	6.3252	2.2091	3.7543	2.8759	1.8693	2.3153	1.5214	3.1687	3.0906	2.4468	1.4575	0.51855	1.1066	0.51255	0.37221	0.75841	1.6384	0.81924	0.5619	0.43188	0.41371	0.38702	2.399	1.1901	1.6761	2.5583	0.61592	2.2365	3.146	5.0234	4.2993	3.4862	2.6119	1.6251	0.48612	0.87616	1.5761	3.8135	1.4659	1.792	2.3502	2.237	3.9386	3.7497	3.0038
7.0859	6.05	2.0687	2.2342	3.6228	6.5397	0.32235	4.8053	4.2255	3.4261	3.7853	3.274	4.4761	4.4109	3.9699	3.1836	1.6357	1.1822	2.3867	1.7685	1.7404	0.47427	2.6979	2.1789	2.1299	2.0462	2.0959	0.4942	1.0953	0.4682	0.78063	2.0954	3.7457	4.4051	5.5846	5.0937	4.5951	3.9777	3.2404	1.6567	2.8465	0.55088	4.948	3.1888	3.3982	3.7209	3.6403	4.7346	4.629	4.1261
6.8941	5.5286	0.54062	0.20903	1.7211	6.2146	2.5436	3.4569	2.5246	1.4591	1.8976	1.118	2.7961	2.7185	2.0287	1.0542	0.92976	1.5098	0.34192	0.79886	0.82697	2.0257	0.66191	0.41566	0.33094	0.43152	0.37662	2.7163	1.5942	2.0634	2.8899	0.68706	1.8345	2.801	4.8387	4.0242	3.1954	2.2302	1.2217	0.90865	0.45283	1.9634	3.509	1.0615	1.3884	1.9661	1.8385	3.6681	3.4662	2.6998
1.9599	0.73177	6.1249	5.8996	4.7916	0.9878	6.134	3.1379	4.1397	4.9697	4.6968	5.2946	3.9169	3.9849	4.6089	5.2556	6.1201	6.134	5.8849	6.121	6.1198	6.134	5.8041	5.9271	5.9173	5.9266	5.9107	6.134	6.134	6.134	6.134	6.1272	4.7288	3.9194	1.3101	2.4302	3.4391	4.3559	5.0838	6.1283	5.6332	6.134	3.196	5.2759	5.0183	4.5202	4.6422	2.7625	3.0131	3.7894
3.3803	0.99087	5.185	4.8598	3.4611	2.2881	5.6769	1.6806	2.7504	3.6743	3.3207	4.046	2.4723	2.5434	3.2351	4.0069	5.3261	5.6659	4.8052	5.2268	5.2898	5.6769	4.6667	4.9126	4.9075	4.9475	4.9063	5.6769	5.6715	5.6769	5.6769	5.1581	3.3917	2.4706	0.53971	0.93006	1.9989	3.0019	3.8379	5.3004	4.4301	5.6769	1.7326	4.0482	3.7581	3.1952	3.3247	1.3149	1.5684	2.4197
7.0287	5.5968	0.57066	0.38879	1.8738	6.3174	2.4884	3.5699	2.6516	1.5876	2.0361	1.2383	2.9392	2.8615	2.1812	1.1744	0.77626	1.3896	0.43849	0.64536	0.67235	1.9142	0.91446	0.49185	0.41108	0.42838	0.43613	2.6793	1.4737	1.9519	2.8397	0.47463	1.9878	2.9166	4.9371	4.1693	3.2977	2.3815	1.3419	0.75955	0.58904	1.8519	3.6028	1.1821	1.5087	2.1176	1.9915	3.8161	3.6023	2.794
2.9726	0.53491	5.5804	5.2716	3.9057	1.8493	5.9022	2.136	3.1979	4.1192	3.7659	4.4907	2.9245	2.9953	3.6804	4.4515	5.6608	5.9022	5.2171	5.5767	5.63	5.9022	5.1077	5.3179	5.303	5.3245	5.2986	5.9022	5.9022	5.9022	5.9022	5.5975	3.8364	2.9234	0.86239	1.3897	2.4512	3.447	4.2782	5.6519	4.8704	5.9022	2.1871	4.4912	4.2005	3.6402	3.7692	1.7675	2.0207	2.8647
2.8403	1.3554	5.722	5.4265	4.085	1.6983	5.9069	2.2962	3.3701	4.297	3.9417	4.6698	3.0895	3.1609	3.8562	4.6306	5.7115	5.9069	5.3758	5.6818	5.7009	5.9069	5.2827	5.4605	5.4452	5.466	5.4413	5.9069	5.9069	5.9069	5.9069	5.7486	4.0154	3.0876	1.627	1.624	2.6161	3.6234	4.4561	5.7621	5.0483	5.9069	2.3486	4.6711	4.3802	3.8176	3.9487	1.9319	2.1857	3.042
6.886	5.4006	0.92049	0.58894	1.387	6.2028	2.8983	3.213	2.1963	1.0899	1.5392	0.73889	2.4705	2.3962	1.696	0.67508	1.2985	1.8888	0.45077	1.1676	1.1964	2.3701	0.38378	0.66361	0.7108	0.81138	0.75648	3.0924	1.9736	2.4078	3.2561	0.85621	1.4994	2.4859	4.6785	3.8198	2.9271	1.8985	0.84248	1.2748	0.6799	2.3077	3.2051	0.68193	1.0091	1.6339	1.504	3.4852	3.2572	2.3908
6.2227	4.5682	1.8001	1.4735	0.48851	5.4257	3.4501	2.3471	1.3151	0.43642	0.68097	0.36971	1.6075	1.5332	0.8017	0.41889	2.1487	2.7333	1.3391	1.9921	2.0527	2.9909	1.0311	1.5355	1.5782	1.6651	1.604	3.547	2.7941	3.0275	3.5726	1.7154	0.59802	1.622	3.8395	2.9539	2.0664	1.0072	0.3791	2.0958	0.85494	2.948	2.3444	0.36566	0.36525	0.74144	0.60432	2.6222	2.3891	1.5276
6.3637	4.7508	1.5956	1.2699	0.70727	5.5867	3.3032	2.5479	1.532	0.43919	0.85161	0.29363	1.8158	1.7416	1.02	0.40129	1.9462	2.5539	1.1301	1.7954	1.8492	2.8489	0.82044	1.332	1.3756	1.4637	1.4039	3.4387	2.6229	2.8814	3.4916	1.5101	0.81709	1.8314	4.0252	3.1498	2.2698	1.2252	0.39068	1.8973	0.6416	2.7991	2.5501	0.31063	0.36431	0.95957	0.82321	2.817	2.586	1.7361
4.8991	2.9557	3.5461	3.209	1.5395	3.9968	4.3995	0.43796	0.71219	1.8199	1.3884	2.1772	0.55635	0.61153	1.2372	2.191	3.7412	4.2177	3.1458	3.5943	3.675	4.3249	2.9082	3.2623	3.272	3.3363	3.2772	4.3995	4.2406	4.3038	4.3995	3.4879	1.4385	1.3383	2.2337	1.1901	0.34408	1.0236	2.0444	3.7163	2.6798	4.3112	0.71145	2.2035	1.8912	1.2798	1.4169	0.80127	0.53766	0.44287
6.8615	5.4012	0.7856	0.45399	1.5107	6.1728	2.7384	3.2916	2.3108	1.222	1.6704	0.87262	2.5835	2.5059	1.818	0.80877	1.1639	1.7553	0.31465	1.033	1.0617	2.2362	0.8196	0.52864	0.57584	0.67642	0.62152	2.9313	1.8394	2.2739	3.0945	0.72152	1.6246	2.5913	4.6891	3.8836	3.0256	2.0184	0.97627	1.1403	0.39279	2.1738	3.3088	0.8164	1.143	1.7545	1.6283	3.5291	3.316	2.4957
3.6499	1.4339	4.7709	4.4558	3.0899	2.6456	5.0928	1.2391	2.3428	3.2989	2.9236	3.6738	2.0428	2.1151	2.8371	3.634	4.822	5.0928	4.4012	4.7655	4.7989	5.0928	4.2764	4.5086	4.4934	4.5219	4.4921	5.0928	5.0928	5.0928	5.0928	4.7727	3.0206	2.0356	0.65567	0.50627	1.5651	2.6147	3.4492	4.8431	4.0414	5.0928	1.305	3.6723	3.3795	2.8196	2.9533	0.88527	1.1497	2.0416
5.0296	3.0382	3.5688	3.2263	1.4323	4.1003	4.494	0.62961	0.63302	1.726	1.2825	2.0787	0.67623	0.60411	1.1186	2.1248	3.7783	4.2475	3.1473	3.6224	3.7083	4.431	2.8742	3.2898	3.305	3.3746	3.3155	4.494	4.2701	4.3834	4.494	3.5019	1.3327	1.5293	2.3056	1.2998	0.57556	0.9033	1.9762	3.7548	2.6544	4.3905	1.0421	2.1291	1.8046	1.1715	1.3229	0.9156	0.65452	0.40979
5.2409	3.2542	3.3818	3.0374	1.2513	4.3143	4.3942	0.7465	0.65519	1.545	1.1019	1.8977	0.62787	0.56064	0.93527	1.9405	3.5849	4.0594	2.9584	3.4309	3.5175	4.271	2.6915	3.1028	3.1155	3.1823	3.123	4.3942	4.0908	4.2233	4.3942	3.3174	1.1532	1.0911	2.5186	1.488	0.56138	0.72383	1.795	3.5617	2.4682	4.2281	0.68785	1.948	1.6237	0.99198	1.1419	1.1007	0.83799	0.58065
3.0692	0.69349	5.3902	5.0866	3.7763	1.9772	5.6755	1.9958	3.0691	3.9851	3.6404	4.3447	2.7889	2.8602	3.5545	4.2931	5.4214	5.6755	5.032	5.3537	5.3897	5.6755	4.9312	5.1282	5.1137	5.1335	5.1072	5.6755	5.6755	5.6755	5.6755	5.4138	3.6986	2.787	0.45625	1.2433	2.3155	3.3188	4.1127	5.4329	4.7038	5.6755	2.0481	4.3365	4.0489	3.5062	3.6286	1.6313	1.885	2.7351
2.7759	0.64902	5.6156	5.3262	4.0876	1.67	5.7963	2.3091	3.3822	4.2936	3.9533	4.6531	3.1021	3.1734	3.8674	4.6015	5.581	5.7963	5.2763	5.5772	5.5786	5.7963	5.1935	5.3553	5.341	5.3624	5.339	5.7963	5.7963	5.7963	5.7963	5.6422	4.0103	3.1002	0.51555	1.5568	2.6287	3.6316	4.4178	5.6522	4.9951	5.7963	2.3614	4.6285	4.3488	3.8162	3.9383	1.9446	2.1983	3.048
2.864	0.6892	5.5134	5.2259	3.9802	1.7642	5.7425	2.2096	3.2785	4.1857	3.8482	4.5431	3.0009	3.072	3.7617	4.4937	5.5019	5.7425	5.175	5.4759	5.4757	5.7425	5.0886	5.2533	5.2397	5.2617	5.2384	5.7425	5.7425	5.7425	5.7425	5.5395	3.9034	2.9993	0.45319	1.4595	2.5276	3.5255	4.3097	5.5501	4.884	5.7425	2.2615	4.5179	4.24	3.7088	3.8308	1.8436	2.0971	2.9423
2.35	0.64047	5.9682	5.6664	4.4058	1.1667	6.1204	2.7654	3.742	4.6071	4.2999	4.9585	3.5477	3.6145	4.214	4.9138	5.9493	6.1204	5.6119	5.9295	5.9413	6.1204	5.5206	5.7063	5.6917	5.7114	5.6852	6.1204	6.1204	6.1204	6.1204	5.9919	4.334	3.5516	0.96348	2.0766	3.0628	3.9624	4.7279	6.0096	5.3067	6.1204	2.8337	4.9387	4.6559	4.1344	4.2564	2.3944	2.6437	3.3946
1.4635	1.0983	6.4639	6.1813	5.0903	0.55838	6.505	3.5785	4.4626	5.2517	4.993	5.5916	4.3066	4.3692	4.9399	5.5535	6.4258	6.505	6.167	6.4296	6.4243	6.505	6.0874	6.213	6.203	6.2188	6.1996	6.505	6.505	6.505	6.505	6.4878	5.0381	4.3249	1.8723	2.9318	3.8316	4.6625	5.3681	6.4935	5.9234	6.505	3.6738	5.569	5.2964	4.8206	4.9364	3.1585	3.3839	4.1178
3.3913	1.015	5.184	4.8724	3.4704	2.3109	5.6205	1.6622	2.7395	3.6797	3.3105	4.0579	2.4555	2.5269	3.2251	4.0228	5.3129	5.6135	4.8178	5.22	5.2788	5.6205	4.6996	4.9247	4.9065	4.9477	4.9053	5.6205	5.6158	5.6205	5.6205	5.1939	3.3992	2.4546	0.44972	0.90789	1.9833	2.9963	3.8676	5.2946	4.4597	5.6205	1.7149	4.069	3.7773	3.2014	3.3379	1.299	1.5529	2.4192
3.4857	1.1235	5.0911	4.7784	3.3676	2.4136	5.5607	1.5552	2.6378	3.5755	3.2083	3.9541	2.3491	2.4206	3.1227	3.9196	5.2208	5.5437	4.7238	5.1244	5.1866	5.5607	4.5992	4.8312	4.8136	4.847	4.8123	5.5607	5.5473	5.5607	5.5607	5.0978	3.2967	2.3509	0.42266	0.79964	1.8776	2.8949	3.7669	5.1984	4.3594	5.5607	1.6103	3.9658	3.6729	3.0975	3.234	1.1957	1.4499	2.3173
3.4637	1.096	5.1257	4.7989	3.3852	2.3895	5.5913	1.58	2.6566	3.5929	3.2279	3.9717	2.3734	2.4448	3.1424	3.936	5.2604	5.5799	4.7444	5.1636	5.2242	5.5913	4.6116	4.8518	4.8481	4.8899	4.8469	5.5913	5.5835	5.5913	5.5913	5.1068	3.3143	2.3722	0.42442	0.82602	1.9009	2.9125	3.7797	5.238	4.3719	5.5913	1.6327	3.9821	3.6905	3.1152	3.2516	1.2166	1.4704	2.335
2.7716	0.65526	5.6273	5.3407	4.0823	1.6605	5.8413	2.3186	3.3831	4.2875	3.9512	4.6449	3.1082	3.1791	3.8642	4.5956	5.6078	5.8413	5.2901	5.5899	5.5922	5.8413	5.2006	5.3675	5.3537	5.3758	5.3531	5.8413	5.8413	5.8413	5.8413	5.6552	4.0058	3.1069	0.5156	1.5709	2.6348	3.628	4.4114	5.6668	4.9904	5.8413	2.37	4.622	4.3414	3.8109	3.9329	1.951	2.2043	3.0448
2.0975	0.4997	6.1733	5.8869	4.6822	0.90625	6.2492	3.0245	4.0072	4.8838	4.5675	5.24	3.8072	3.8738	4.4761	5.1924	6.1367	6.2492	5.8399	6.1363	6.1354	6.2492	5.7626	5.9134	5.9	5.9223	5.8997	6.2492	6.2492	6.2492	6.2492	6.1987	4.6099	3.8113	1.2253	2.3377	3.3215	4.2375	5.0073	6.2073	5.5749	6.2492	3.0938	5.2151	4.9375	4.4109	4.5329	2.654	2.902	3.6566
1.9293	0.60865	6.2127	5.9277	4.8109	0.73689	6.2724	3.1946	4.1703	4.9778	4.7138	5.3127	3.9772	4.0439	4.642	5.2746	6.177	6.2724	5.8912	6.1761	6.1752	6.2724	5.8126	5.9532	5.9402	5.963	5.941	6.2724	6.2724	6.2724	6.2724	6.2389	4.7543	3.9813	1.395	2.5076	3.4917	4.3787	5.0923	6.2478	5.6407	6.2724	3.2638	5.2916	5.0229	4.5396	4.6616	2.824	3.0723	3.8226
1.4464	1.1144	6.4609	6.1783	5.0947	0.55863	6.4937	3.59	4.4708	5.2561	4.9992	5.594	4.3148	4.3774	4.948	5.5561	6.4216	6.4937	6.164	6.4266	6.4213	6.4937	6.0847	6.21	6.2	6.2158	6.1966	6.4937	6.4937	6.4937	6.4937	6.481	5.0426	4.333	1.8889	2.9452	3.841	4.6695	5.3719	6.4856	5.9242	6.4937	3.6843	5.572	5.3007	4.827	4.9415	3.1667	3.3921	4.1259
1.386	1.1759	6.6177	6.3564	5.2503	0.56947	6.6264	3.6545	4.6119	5.4468	5.1538	5.7864	4.4322	4.4973	5.0841	5.7482	6.5809	6.6264	6.3484	6.5878	6.5785	6.6264	6.2747	6.3806	6.3712	6.3813	6.3643	6.6264	6.6264	6.6264	6.6264	6.6264	5.1948	4.4479	1.9509	3.0035	3.9475	4.8187	5.5647	6.6264	6.1166	6.6264	3.7474	5.7648	5.4934	4.979	5.1007	3.2888	3.521	4.2647
3.2211	0.83774	5.2314	4.9261	3.6014	2.1362	5.6514	1.833	2.9003	3.8095	3.4694	4.1705	2.6237	2.6947	3.3827	4.1275	5.3571	5.6483	4.8715	5.2635	5.3229	5.6514	4.7724	4.972	4.9538	4.9932	4.9526	5.6514	5.6506	5.6514	5.6514	5.2526	3.5236	2.6222	0.41137	1.0838	2.1503	3.1463	3.9442	5.3381	4.5364	5.6514	1.8847	4.1661	3.8773	3.3306	3.4551	1.4664	1.7199	2.5633
2.9899	0.64999	5.5055	5.1962	3.8556	1.888	5.7704	2.0902	3.1541	4.0647	3.722	4.4303	2.8795	2.9504	3.6348	4.3913	5.5368	5.7704	5.1416	5.4684	5.5077	5.7704	5.04	5.2434	5.228	5.25	5.2238	5.7704	5.7704	5.7704	5.7704	5.5234	3.7802	2.8782	0.46958	1.3428	2.4061	3.3981	4.2122	5.5488	4.8044	5.7704	2.1415	4.4287	4.1363	3.5868	3.714	1.7224	1.9757	2.8154
3.8956	1.5776	4.7457	4.4214	2.9753	2.8394	5.3483	1.1102	2.217	3.1836	2.8048	3.5615	1.9154	1.9879	2.718	3.5264	4.9027	5.319	4.3668	4.7918	4.861	5.3459	4.2133	4.4742	4.4681	4.511	4.4669	5.3483	5.3229	5.3409	5.3483	4.7336	2.9046	1.9063	0.79319	0.34714	1.4365	2.4961	3.376	4.8777	3.9753	5.3426	1.1778	3.5719	3.2797	2.705	2.8413	0.75382	1.0239	1.9226
1.201	1.7395	6.661	6.4889	5.7066	0.73875	6.661	4.2419	5.1484	5.8507	5.6544	6.1338	4.9926	5.0542	5.6134	6.0858	6.661	6.661	6.4836	6.661	6.661	6.661	6.4903	6.5083	6.5081	6.5266	6.5234	6.661	6.661	6.661	6.661	6.661	5.6686	4.9952	2.5126	3.5895	4.511	5.3117	5.9582	6.661	6.4176	6.661	4.3383	6.1204	5.9144	5.4514	5.5523	3.8441	4.0628	4.7835
1.5268	1.0304	6.3819	6.1433	5.0825	0.64915	6.4175	3.537	4.4474	5.2502	4.9856	5.5723	4.2916	4.3536	4.9241	5.528	6.3598	6.4175	6.1293	6.3639	6.3583	6.4175	6.0488	6.1687	6.1592	6.1672	6.1521	6.4175	6.4175	6.4175	6.4175	6.3928	5.0253	4.3085	1.8036	2.8836	3.8089	4.6499	5.3624	6.3978	5.8868	6.4175	3.6321	5.5564	5.2981	4.8112	4.9332	3.1428	3.3674	4.1004
2.7797	0.67709	5.5758	5.2735	4.0065	1.6343	5.856	2.3268	3.3447	4.2143	3.9053	4.574	3.1038	3.1725	3.8121	4.5233	5.6112	5.856	5.2218	5.5593	5.5917	5.856	5.1357	5.3145	5.2987	5.3225	5.2961	5.856	5.856	5.856	5.856	5.5981	3.9369	3.1052	0.48226	1.6069	2.6304	3.5649	4.342	5.6372	4.9314	5.856	2.3784	4.5627	4.2771	3.7354	3.8579	1.9487	2.1999	2.9926
1.7859	4.29	7.9023	7.9023	7.4973	3.0009	7.9023	6.4149	7.1071	7.6419	7.5467	7.777	7.0281	7.0659	7.4872	7.7709	7.9023	7.9023	7.9023	7.9023	7.9023	7.9023	7.9023	7.9023	7.9023	7.9023	7.9023	7.9023	7.9023	7.9023	7.9023	7.9023	7.5073	6.9418	4.9694	5.8751	6.5968	7.2273	7.7124	7.9023	7.9023	7.9023	6.6309	7.7768	7.6997	7.282	7.3757	5.9485	6.1379	6.7451
5.1153	3.0084	3.6662	3.3292	1.6121	4.1561	4.6899	0.39957	0.76809	1.8961	1.4604	2.2541	0.43945	0.51366	1.3037	2.2763	3.8614	4.3396	3.2593	3.7137	3.7951	4.5085	3.0084	3.3825	3.3922	3.4565	3.3974	4.6899	4.3719	4.4662	4.6899	3.6081	1.5094	1.4283	2.2555	1.1483	0.36694	1.0865	2.1313	3.8365	2.7787	4.4805	0.79627	2.2889	1.9739	1.3567	1.4941	0.8294	0.61805	0.51802
4.9743	2.8435	3.8015	3.4644	1.7925	3.9947	4.7706	0.40509	0.96338	2.0729	1.6411	2.4306	0.63168	0.70585	1.4897	2.445	3.9967	4.4732	3.4013	3.8497	3.9304	4.6246	3.1627	3.5178	3.5275	3.5918	3.5326	4.7706	4.4974	4.5822	4.7706	3.7434	1.6911	1.4987	2.0718	0.96409	0.36318	1.2756	2.298	3.9718	2.9343	4.5966	0.82543	2.457	2.1445	1.5328	1.6699	0.69729	0.49005	0.69534
1.0928	2.0196	6.9702	6.8407	5.9297	0.69205	6.9702	4.4305	5.327	6.0676	5.8447	6.3746	5.1712	5.2333	5.8024	6.3185	6.9702	6.9702	6.8353	6.9702	6.9702	6.9702	6.792	6.8601	6.8548	6.8675	6.8588	6.9702	6.9702	6.9702	6.9702	6.9702	5.8818	5.1859	2.7779	3.7937	4.6882	5.5173	6.1939	6.9702	6.6772	6.9702	4.5273	6.3661	6.1367	5.6732	5.7819	4.0223	4.2444	4.9761
1.011	3.1075	7.4005	7.3512	6.6496	1.8041	7.4005	5.3499	6.1725	6.8045	6.6571	7.0721	6.0192	6.0725	6.5882	7.0298	7.4005	7.4005	7.3472	7.4005	7.4005	7.4005	7.3617	7.3616	7.3624	7.3722	7.371	7.4005	7.4005	7.4005	7.4005	7.4005	6.6122	5.986	3.7952	4.7432	5.574	6.2961	6.9015	7.4005	7.3421	7.4005	5.4784	7.0458	6.8586	6.3968	6.4953	4.8843	5.0943	5.7751
1.0893	1.8951	6.8375	6.6553	5.7405	0.5674	6.8375	4.2923	5.16	5.8784	5.6663	6.1849	5.0028	5.064	5.6269	6.1293	6.8375	6.8375	6.65	6.8375	6.8375	6.8375	6.6048	6.6748	6.6694	6.6821	6.6722	6.8375	6.8375	6.8375	6.8375	6.8375	5.6925	5.0083	2.6537	3.6697	4.5338	5.3281	6.0047	6.8375	6.4851	6.8375	4.4033	6.1768	5.9475	5.4839	5.5926	3.8548	4.0735	4.797
1.088	1.6742	6.7564	6.5519	5.5908	0.35889	6.7564	4.0995	4.9854	5.7308	5.4998	6.0465	4.8297	4.8925	5.4627	6.0021	6.7523	6.7564	6.5465	6.7533	6.752	6.7564	6.4917	6.5713	6.5649	6.5766	6.5655	6.7564	6.7564	6.7564	6.7564	6.7564	5.5405	4.845	2.4397	3.4666	4.3464	5.1716	5.8548	6.7564	6.3617	6.7564	4.1995	6.0361	5.7965	5.3277	5.4398	3.6801	3.904	4.6314
1.808	0.72796	6.3337	6.0622	4.9185	0.62094	6.3439	3.2734	4.2579	5.1179	4.8182	5.4529	4.0482	4.1138	4.7251	5.4144	6.2985	6.3439	6.0365	6.3062	6.2969	6.3439	5.9581	6.0942	6.0841	6.0984	6.0805	6.3439	6.3439	6.3439	6.3439	6.3412	4.8505	4.0662	1.507	2.6107	3.5656	4.4787	5.2324	6.3439	5.7797	6.3439	3.3556	5.4316	5.1624	4.6471	4.7691	2.9076	3.137	3.9057
1.0874	2.2265	7.0545	6.924	6.0806	0.89994	7.0545	4.6334	5.5016	6.2194	6.01	6.5272	5.3444	5.4055	5.9721	6.4721	7.0545	7.0545	6.9186	7.0545	7.0545	7.0545	6.888	6.9434	6.9384	6.9529	6.9456	7.0545	7.0545	7.0545	7.0545	7.0545	6.0368	5.3532	2.9878	4.0082	4.8754	5.672	6.3448	7.0545	6.8165	7.0545	4.7415	6.5198	6.2879	5.8241	5.9332	4.1963	4.416	5.1417
4.2461	1.9915	4.4267	4.0993	2.608	3.2282	5.1536	0.70467	1.8273	2.8465	2.4503	3.2166	1.5114	1.5845	2.3401	3.1939	4.5839	5.0426	4.0448	4.4727	4.5419	5.1371	3.8804	4.1521	4.1491	4.1919	4.1479	5.1536	5.063	5.132	5.1536	4.3955	2.5334	1.4988	1.2111	0.38108	1.0324	2.1315	3.0433	4.561	3.6423	5.1338	0.77384	3.237	2.9358	2.3484	2.4855	0.43992	0.60868	1.5458
3.2058	0.7824	5.219	4.9281	3.6074	2.0898	5.6386	1.8772	2.9195	3.8164	3.4802	4.1816	2.658	2.7278	3.39	4.1426	5.2415	5.6108	4.8745	5.1801	5.2117	5.6386	4.7796	4.9578	4.9439	4.9656	4.9416	5.6386	5.6169	5.6386	5.6386	5.2464	3.5318	2.6581	0.57634	1.1414	2.1846	3.151	3.9578	5.259	4.55	5.6386	1.9263	4.18	3.8878	3.3384	3.4655	1.5019	1.7542	2.5706
4.9984	2.8403	3.8777	3.5387	1.7836	4.0207	4.861	0.52248	0.93399	2.0776	1.6357	2.43	0.60917	0.67956	1.4736	2.4599	4.0723	4.551	3.4597	3.9221	4.0068	4.7558	3.209	3.5944	3.6037	3.668	3.6086	4.861	4.5892	4.7073	4.861	3.819	1.686	1.4176	2.075	1.0052	0.47473	1.2578	2.3221	4.0478	2.9756	4.7233	0.94888	2.4761	2.1563	1.5303	1.6742	0.78659	0.58661	0.72472
4.3516	2.0972	4.5129	4.1802	2.5481	3.3084	5.1981	1.3728	1.7324	2.8263	2.4009	3.1808	1.3994	1.4734	2.2519	3.1885	4.6972	5.1559	4.1257	4.568	4.6387	5.1981	3.9017	4.2331	4.2356	4.2943	4.2358	5.1981	5.165	5.1981	5.1981	4.4737	2.4518	1.3819	1.3188	1.3116	1.3362	2.0427	3.045	4.673	3.6723	5.1981	0.96616	3.2061	2.8957	2.2884	2.4256	1.4085	1.3815	1.4575
3.1826	0.77151	5.5563	5.247	3.818	2.0548	5.868	1.9234	3.0424	4.0496	3.6574	4.4226	2.7298	2.8028	3.5547	4.395	5.6148	5.868	5.1924	5.5328	5.5857	5.868	5.0775	5.2942	5.2788	5.3008	5.2747	5.868	5.868	5.868	5.868	5.5721	3.7469	2.718	1.2241	1.2853	2.2509	3.3457	4.2434	5.608	4.8381	5.868	1.993	4.4412	4.1426	3.5583	3.6955	1.5575	1.8304	2.7603
2.42	2.5316	7.3164	7.1859	6.3979	2.8024	7.3164	4.9724	5.8285	6.5346	6.3257	6.8398	5.6697	5.7285	6.2821	6.784	7.3164	7.3164	7.1806	7.3164	7.3164	7.3164	7.2005	7.2054	7.2036	7.2223	7.2202	7.3164	7.3164	7.3164	7.3164	7.3164	6.3513	5.6633	3.3025	4.3382	5.2139	5.9866	6.6593	7.3164	7.1318	7.3164	5.0705	6.8317	6.6037	6.1401	6.2477	4.5218	4.7343	5.451
1.8626	0.65952	6.362	6.1063	4.9737	0.92419	6.362	3.2878	4.3126	5.1649	4.8726	5.4897	4.0655	4.1345	4.7802	5.4477	6.3407	6.362	6.0909	6.3484	6.3393	6.362	6.0108	6.1364	6.1263	6.1403	6.1223	6.362	6.362	6.362	6.362	6.362	4.9071	4.0666	1.4371	2.5639	3.5921	4.5358	5.277	6.362	5.8206	6.362	3.3385	5.4724	5.2092	4.7023	4.8243	2.9101	3.1617	3.9607
2.8417	0.60659	5.7811	5.4891	4.1492	1.6996	5.9991	2.2811	3.3892	4.3599	3.9797	4.7382	3.0864	3.159	3.8928	4.6998	5.8003	5.9991	5.4427	5.7489	5.7818	5.9991	5.3501	5.5196	5.5044	5.5241	5.502	5.9991	5.9991	5.9991	5.9991	5.807	4.0802	3.077	1.0905	1.5225	2.6075	3.6712	4.5243	5.8264	5.1164	5.9991	2.3494	4.7409	4.4496	3.8817	4.0179	1.9284	2.1961	3.0974
7.0859	5.8583	0.52487	0.52126	2.3237	6.517	1.999	3.9665	3.0927	2.1037	2.533	1.7896	3.3767	3.2989	2.669	1.7254	0.63394	0.84016	0.67804	0.56005	0.87405	1.3965	0.98186	0.6325	0.41498	0.35264	0.36053	2.2524	0.91865	1.4342	2.4333	0.71094	2.443	3.354	5.1841	4.4762	3.6979	2.8184	1.8938	0.1944	1.1604	1.3342	4.0359	1.7396	2.0613	2.5568	2.4436	4.1358	3.9469	3.2056
7.0859	6.0447	0.85204	1.1833	2.9821	6.5397	1.3712	4.4594	3.675	2.7669	3.1901	2.4762	3.9787	3.898	3.3349	2.4092	0.49984	0.34831	1.3411	0.63137	0.71454	0.8294	1.6403	1.1086	1.0614	0.96897	1.025	1.7205	0.37733	0.83547	1.9969	0.94224	3.099	3.9361	5.5125	4.8736	4.2127	3.4186	2.5749	0.53704	1.8305	0.75279	4.5859	2.4362	2.7445	3.1657	3.0725	4.5405	4.3754	3.7012
1.2442	2.4803	7.3105	7.2315	6.4317	1.3793	7.3105	4.9776	5.8796	6.5771	6.3834	6.8614	5.7239	5.7851	6.3412	6.812	7.3105	7.3105	7.2262	7.3105	7.3105	7.3105	7.2276	7.251	7.2489	7.2653	7.2596	7.3105	7.3105	7.3105	7.3105	7.3105	6.394	5.7233	3.2531	4.3265	5.2436	6.0391	6.6832	7.3105	7.1485	7.3105	5.0739	6.8521	6.64	6.1774	6.2774	4.5758	4.7928	5.5113
2.9925	0.66442	5.4715	5.1689	3.8609	1.9054	5.691	2.0153	3.1181	4.0711	3.6968	4.4438	2.818	2.8902	3.6103	4.4024	5.4888	5.691	5.1171	5.4528	5.4759	5.691	5.0307	5.2104	5.1943	5.2187	5.1919	5.691	5.691	5.691	5.691	5.4937	3.7912	2.8119	0.56579	1.258	2.3412	3.3878	4.2184	5.5315	4.8106	5.691	2.0806	4.442	4.1498	3.5915	3.7242	1.6639	1.9249	2.814
2.694	1.5783	5.7791	5.4754	4.2008	1.8819	5.9023	2.4125	3.4906	4.4087	4.0614	4.7683	3.2054	3.2769	3.9761	4.7162	5.7512	5.9023	5.421	5.7386	5.7465	5.9023	5.3307	5.5177	5.5024	5.5226	5.4969	5.9023	5.9023	5.9023	5.9023	5.8036	4.123	3.2052	1.8613	1.8609	2.7339	3.7431	4.5334	5.8192	5.1181	5.9023	2.4653	4.75	4.4658	3.9302	4.0522	2.0496	2.3036	3.1589
1.9331	0.72074	6.5424	6.2585	5.061	0.92593	6.6073	3.2683	4.3492	5.271	4.9195	5.6303	4.0616	4.1331	4.834	5.5786	6.5113	6.6073	6.2325	6.5074	6.5077	6.6073	6.1529	6.2858	6.2752	6.2939	6.2741	6.6073	6.6073	6.6073	6.6073	6.5703	4.9844	4.0628	1.432	2.5127	3.5901	4.6039	5.3963	6.5823	5.9776	6.6073	3.3222	5.611	5.3293	4.7921	4.9142	2.9072	3.1613	4.0194
4.1908	1.8899	4.8482	4.5103	2.7579	3.1041	5.3798	0.89506	1.9087	3.0514	2.61	3.4042	1.5801	1.6543	2.4483	3.4331	5.0252	5.3798	4.4313	4.8928	4.9734	5.3798	4.181	4.5646	4.5715	4.6249	4.5702	5.3798	5.3798	5.3798	5.3798	4.7898	2.6601	1.5657	1.1182	0.67122	1.1628	2.232	3.2946	5.0011	3.9475	5.3798	1.1176	3.4497	3.1305	2.505	2.6484	0.73913	0.90713	1.6601
7.0859	5.8583	0.52487	0.52123	2.3237	6.517	1.999	3.9665	3.0927	2.1036	2.533	1.7896	3.3767	3.2989	2.669	1.7254	0.63394	0.84019	0.678	0.56003	0.87405	1.3966	0.98183	0.6325	0.415	0.35265	0.3605	2.2524	0.91867	1.4343	2.4334	0.71096	2.443	3.354	5.1841	4.4762	3.6979	2.8184	1.8938	0.19445	1.1604	1.3342	4.0359	1.7396	2.0613	2.5568	2.4436	4.1358	3.9469	3.2056
7.0859	5.9299	0.65427	0.93224	2.6544	6.5387	1.5816	4.1845	3.3355	2.4357	2.8542	2.146	3.6386	3.5599	3.0067	2.0814	0.53726	0.48767	1.0889	0.45699	0.77739	0.98509	1.3934	0.86168	0.8148	0.71815	0.77258	1.8614	0.55897	1.0228	2.0511	0.71992	2.7752	3.6118	5.2932	4.6375	3.9209	3.0841	2.2509	0.26616	1.5712	0.92276	4.2647	2.1043	2.4195	2.8256	2.7291	4.3079	4.1402	3.4147
4.7596	2.5249	4.1631	3.8239	2.0948	3.7381	5.0589	0.87245	1.2842	2.3762	1.9414	2.7349	0.95894	1.0325	1.7986	2.7567	4.3574	4.8328	3.7459	4.2084	4.2951	5.0308	3.4954	3.8824	3.8915	3.955	3.8958	5.0589	4.8652	4.9815	5.0589	4.105	1.995	0.94408	1.7532	0.91365	0.83728	1.5909	2.6127	4.3342	3.2631	4.9961	0.53206	2.7701	2.4548	1.8364	1.9743	0.72828	0.72404	1.0043
6.0934	4.126	2.6212	2.2908	0.82558	5.1945	4.2308	1.61	0.82617	0.76438	0.64245	1.052	0.80808	0.73895	0.64225	1.108	2.9329	3.5403	2.1793	2.7749	2.8394	3.8088	1.8782	2.3528	2.3912	2.4733	2.4065	4.2862	3.6069	3.8344	4.3238	2.5399	0.84401	1.0425	3.4042	2.3638	1.2937	0.77089	0.95245	2.892	1.7	3.7659	1.5508	1.1038	0.77669	0.84952	0.85648	1.9714	1.7059	0.87137
6.807	5.157	1.3779	1.0466	0.93979	6.0011	3.3595	2.8246	1.7753	0.83081	1.0859	0.71913	2.0771	2.0029	1.2552	0.70806	1.7638	2.3386	0.8888	1.6329	1.6613	2.852	0.58968	1.1214	1.1686	1.2692	1.2143	3.5292	2.4272	2.8897	3.6728	1.3203	1.0478	2.0912	4.4218	3.4916	2.5385	1.4622	0.84779	1.7419	0.72638	2.7896	2.8153	0.70014	0.59673	1.1958	1.055	3.1325	2.8848	1.9972
6.8569	5.2916	1.1706	0.83933	1.1396	6.0819	3.1748	3.0007	1.9719	0.84252	1.2887	0.58943	2.2703	2.1961	1.4541	0.66617	1.5603	2.1313	0.68152	1.4294	1.4575	2.6566	0.3824	0.91408	0.96131	1.0619	1.007	3.3477	2.22	2.6942	3.4912	1.1162	1.2481	2.2845	4.5621	3.6522	2.72	1.6606	0.69168	1.5392	0.58375	2.5942	3.0081	0.54207	0.76677	1.3945	1.255	3.299	3.0545	2.1904
6.8353	5.2627	1.1948	0.86355	1.116	6.0604	3.1824	2.9781	1.9484	0.81903	1.2652	0.47118	2.2468	2.1726	1.4306	0.66588	1.5818	2.1555	0.70574	1.4509	1.4791	2.6721	0.40662	0.9383	0.98553	1.0861	1.0312	3.3528	2.2442	2.7098	3.4941	1.1381	1.2246	2.261	4.5333	3.6296	2.6974	1.6371	0.61303	1.5601	0.53468	2.6098	2.9846	0.47153	0.74288	1.371	1.2315	3.2764	3.032	2.1669
6.0561	4.1501	2.555	2.225	0.51223	5.1761	4.1602	1.674	0.81443	0.70527	0.63037	0.98069	0.88099	0.80676	0.59375	1.0368	2.8624	3.4676	2.111	2.7037	2.7698	3.7406	1.8091	2.287	2.3258	2.4084	2.3423	4.191	3.5373	3.7614	4.2144	2.4733	0.51743	1.1557	3.4207	2.4236	1.3591	0.75917	0.88134	2.8284	1.6311	3.6977	1.6209	1.0326	0.70529	0.52147	0.52956	2.0328	1.7681	0.84072
6.6155	4.9699	1.5866	1.2576	0.74171	5.8008	3.379	2.6439	1.5885	0.68384	0.87726	0.41421	1.9009	1.8266	1.0598	0.66722	1.9366	2.553	1.1032	1.8005	1.837	2.9094	0.79873	1.3256	1.3715	1.4621	1.4052	3.5463	2.6416	2.9411	3.6848	1.4951	0.84781	1.9151	4.2399	3.3186	2.3551	1.2688	0.60449	1.8971	0.61037	2.8575	2.6386	0.33368	0.34956	1.0016	0.85609	2.9566	2.7073	1.821
6.9051	5.446	0.91576	0.58448	1.3803	6.1702	2.9371	3.2083	2.2085	1.0883	1.5334	0.74467	2.501	2.4266	1.6939	0.69176	1.3082	1.883	0.53354	1.1773	1.2052	2.4105	0.41726	0.65923	0.70646	0.80704	0.75214	3.117	1.968	2.4482	3.2671	0.86364	1.4895	2.5166	4.7284	3.8398	2.9345	1.8997	0.84824	1.2877	0.38842	2.3481	3.2331	0.68751	1.0149	1.6338	1.496	3.4943	3.2539	2.4207
6.8168	5.214	1.305	0.97376	1.0316	6.0258	3.3044	2.9306	1.88	0.74665	1.1657	0.59618	2.1952	2.121	1.3501	0.7602	1.6939	2.2657	0.81595	1.563	1.5912	2.7885	0.51683	1.0485	1.0957	1.1963	1.1414	3.4765	2.3544	2.8261	3.6189	1.2499	1.1375	2.2086	4.487	3.5769	2.6517	1.5594	0.79355	1.6726	0.86891	2.7261	2.9352	0.56391	0.64572	1.2921	1.1459	3.2257	2.9823	2.1153
6.3728	4.6132	2.0383	1.7098	0.38107	5.5065	3.7599	2.2558	1.1747	0.61963	0.54234	0.3995	1.4992	1.4249	0.63514	0.58223	2.3882	3.0056	1.5558	2.2516	2.2886	3.3245	1.2505	1.7768	1.8225	1.913	1.856	3.851	3.0943	3.3533	3.9076	1.9468	0.41868	1.5134	3.8796	2.9538	1.9589	0.84722	0.53538	2.3484	1.0625	3.2816	2.237	0.44008	0.24108	0.57843	0.43065	2.5828	2.3287	1.4193
6.8723	5.4535	0.65705	0.38033	1.6135	6.1607	2.6629	3.3573	2.4252	1.3414	1.7821	1.0079	2.698	2.6222	1.923	0.94368	1.047	1.6217	0.50965	0.91608	0.94416	2.1438	0.47423	0.40052	0.44775	0.54833	0.49597	2.836	1.7064	2.1815	2.9798	0.60284	1.7255	2.6972	4.7527	3.925	3.0927	2.126	1.1118	1.026	0.56802	2.0815	3.4104	0.94844	1.2784	1.8613	1.7303	3.5741	3.3635	2.6003
7.0859	5.8696	0.63867	0.58026	2.0173	6.5198	2.4733	3.7933	2.829	1.7452	2.186	1.4102	3.1059	3.0316	2.3269	1.3464	0.67609	1.2179	0.50742	0.65037	0.57306	1.8723	0.54667	0.24918	0.55956	0.69533	0.69111	2.73	1.3024	1.91	2.9114	0.66554	2.1293	3.1211	5.191	4.3657	3.5326	2.5298	1.5138	0.79806	0.75263	1.8099	3.8408	1.3531	1.6804	2.2651	2.1341	4.0149	3.8034	3.0261
7.0859	5.9552	0.82139	1.1375	2.9374	6.5287	1.417	4.4262	3.6419	2.7222	3.1454	2.4314	3.948	3.8677	3.2902	2.3644	0.45409	0.49534	1.2953	0.58628	0.63974	0.8226	1.5944	1.0628	1.0156	0.92392	0.97998	1.6913	0.52453	0.86029	1.9184	0.89685	3.0543	3.9062	5.3796	4.8018	4.1831	3.3885	2.5302	0.57007	1.7849	0.76027	4.556	2.3915	2.6998	3.1357	3.0358	4.4461	4.311	3.6714
7.0859	5.9159	0.55503	0.44393	2.3146	6.5381	2.1159	3.9925	3.0989	2.0759	2.5093	1.7574	3.3772	3.2996	2.6414	1.6928	0.37415	0.87389	0.59644	0.52456	0.48106	1.5307	0.89557	0.37239	0.42573	0.56267	0.55909	2.4055	0.9516	1.5683	2.5934	0.69042	2.4313	3.3596	5.2467	4.5073	3.725	2.8157	1.8618	0.69967	1.0861	1.4683	4.0513	1.7059	2.0291	2.553	2.4334	4.1643	3.9851	3.2417
5.3694	3.357	3.2771	2.9328	1.1724	4.4531	4.4909	0.81619	0.7357	1.4664	1.0242	1.8188	0.59358	0.55413	0.86134	1.8509	3.5019	4.0158	2.8538	3.3427	3.4187	4.2411	2.601	2.9987	3.0152	3.0907	3.0226	4.4909	4.0582	4.2	4.4909	3.218	1.0748	1.3977	2.626	1.5838	0.78141	0.68044	1.7121	3.4933	2.369	4.1982	0.77882	1.866	1.545	0.91805	1.063	1.185	0.91608	0.33543
5.9707	4.2305	2.3228	1.9916	0.37067	5.1224	3.7587	1.8542	0.76494	0.60923	0.60377	0.76281	1.0936	1.0194	0.53804	0.8186	2.6081	3.1336	1.8847	2.4489	2.5222	3.3577	1.585	2.0537	2.0911	2.1722	2.1044	3.8499	3.1765	3.3659	3.9205	2.2422	0.39839	1.3381	3.4962	2.5523	1.5574	0.64463	0.66287	2.5885	1.4063	3.3148	1.8353	0.81445	0.48767	0.2755	0.26602	2.1813	1.9272	1.0136
6.5873	5.0287	1.4459	1.1171	0.87684	5.8066	3.2113	2.7544	1.7215	0.66118	1.0143	0.35889	2.0282	1.9539	1.1944	0.64058	1.7958	2.4143	0.96322	1.6595	1.6962	2.758	0.65805	1.1846	1.2305	1.321	1.264	3.3783	2.5014	2.7895	3.5105	1.3544	0.98329	2.0435	4.3043	3.4125	2.4714	1.403	0.58283	1.7562	0.46988	2.7063	2.7631	0.30607	0.48345	1.136	0.99137	3.0568	2.8109	1.9484
7.0859	5.8771	0.38994	0.57418	2.0154	6.5254	2.4765	3.7948	2.8271	1.7433	2.1841	1.4099	3.104	3.0297	2.325	1.3456	0.68966	1.2198	0.59137	0.55278	0.64151	1.8797	0.65945	0.58354	0.58581	0.59193	0.59193	2.7424	1.3026	1.9174	2.9249	0.4796	2.1274	3.1193	5.1905	4.3643	3.5323	2.5279	1.5141	0.67193	0.73317	1.8173	3.8389	1.3519	1.6817	2.2632	2.1322	4.0134	3.8031	3.0242
7.0859	5.8765	0.24366	0.41847	2.2717	6.5252	2.1638	3.941	3.056	2.033	2.4664	1.7145	3.3343	3.2567	2.5985	1.6499	0.41179	0.9168	0.54852	0.38254	0.5812	1.5668	0.85235	0.50673	0.43122	0.44033	0.4368	2.4293	0.9942	1.6045	2.6118	0.57306	2.3884	3.3141	5.2077	4.4683	3.6736	2.7728	1.8193	0.447	1.0385	1.5044	3.9998	1.6615	1.9877	2.5101	2.3905	4.1253	3.9404	3.1901
6.8583	5.3889	0.56536	0.26437	1.8015	6.1234	2.4225	3.4561	2.5858	1.5628	1.9963	1.2443	2.8642	2.7865	2.1283	1.1797	0.80602	1.387	0.47802	0.67513	0.7032	1.9031	0.75534	0.42303	0.28513	0.30727	0.29669	2.5957	1.4653	1.9408	2.7395	0.69518	1.9182	2.8461	4.6976	3.9583	3.1892	2.3027	1.3491	0.78503	0.58243	1.8408	3.529	1.1889	1.5176	2.0399	1.9203	3.6153	3.436	2.698
7.0859	5.9368	0.57959	0.86867	2.6839	6.5382	1.6858	4.2418	3.407	2.4687	2.8919	2.1723	3.7005	3.6217	3.0367	2.107	0.4481	0.46282	1.0265	0.40643	0.6444	1.1011	1.3256	0.79392	0.7467	0.6548	0.71254	1.9762	0.53413	1.1387	2.1644	0.69353	2.8008	3.6771	5.3138	4.6729	3.9836	3.146	2.2767	0.34413	1.5158	1.0387	4.3342	2.1302	2.4463	2.886	2.7824	4.347	4.1786	3.4712
6.9476	5.5783	0.65495	0.34111	1.6218	6.2606	2.704	3.4044	2.4446	1.3365	1.7801	0.99698	2.7302	2.6556	1.9341	0.93289	1.0514	1.632	0.52707	0.92056	0.94822	2.1639	0.55394	0.39802	0.44514	0.54572	0.49082	2.884	1.7124	2.2016	3.0492	0.62551	1.732	2.7437	4.871	4.0093	3.1398	2.1389	1.101	1.0321	0.47217	2.1016	3.4541	0.94515	1.2683	1.8734	1.7379	3.674	3.439	2.6449
7.0859	6.05	1.3218	1.5554	3.228	6.5397	0.91904	4.6558	3.8752	3.004	3.416	2.7377	4.1693	4.0887	3.5814	2.67	0.89157	0.5891	1.7108	1.0238	0.9965	0.35505	2.0208	1.489	1.4425	1.3498	1.4037	1.284	0.62128	0.64065	1.5655	1.347	3.3553	4.1311	5.584	5.0463	4.4062	3.6111	2.8356	0.90771	2.1927	0.66351	4.7818	2.6981	3.0065	3.3555	3.2654	4.6908	4.5551	3.8988
6.3082	4.563	2.068	1.7429	0.24715	5.4482	3.745	2.1887	1.0939	0.37203	0.62026	0.43102	1.4074	1.3332	0.56524	0.49181	2.4198	3.0407	1.5997	2.2726	2.3221	3.309	1.2891	1.805	1.8493	1.9381	1.879	3.8556	3.1072	3.3278	3.8951	1.982	0.35324	1.4209	3.8282	2.8867	1.8814	0.7742	0.39257	2.3734	1.1075	3.2661	2.1472	0.48766	0.27027	0.50705	0.36153	2.5157	2.2616	1.3275
7.0462	5.7213	0.57899	0.54605	2.3883	6.3657	1.9278	3.9731	3.1382	2.1682	2.5975	1.858	3.4317	3.353	2.7336	1.7933	0.36359	0.77412	0.70386	0.35353	0.51866	1.3431	1.003	0.47502	0.42975	0.33986	0.39763	2.1222	0.84707	1.3808	2.2857	0.66781	2.5076	3.4083	5.0778	4.4129	3.7149	2.8772	1.9631	0.5173	1.1932	1.2808	4.0655	1.8112	2.1321	2.6172	2.5082	4.0799	3.9104	3.2025
7.0815	5.7422	0.40977	0.28869	2.0355	6.4563	2.3331	3.7243	2.8102	1.7998	2.2393	1.4676	3.092	3.0143	2.3677	1.4034	0.54415	1.1622	0.34442	0.41325	0.46942	1.7149	0.6748	0.43149	0.3519	0.37325	0.3828	2.5383	1.2398	1.7526	2.7119	0.52799	2.1538	3.0693	5.049	4.2981	3.4573	2.5326	1.5719	0.60192	0.82689	1.6526	3.7783	1.419	1.7396	2.2706	2.155	3.9384	3.7281	2.9686
7.0812	5.7921	0.53146	0.42546	2.2808	6.4547	2.1085	3.9696	3.0555	2.0396	2.484	1.698	3.3373	3.2596	2.6123	1.6339	0.32061	0.93078	0.56744	0.46384	0.25968	1.4909	0.87009	0.35913	0.39702	0.50744	0.50606	2.3135	1.0119	1.5286	2.487	0.65609	2.3991	3.3146	5.1575	4.4771	3.7025	2.7779	1.8019	0.71331	1.0499	1.4286	4.0236	1.6452	1.9691	2.5159	2.4003	4.1372	3.9643	3.2138
6.5079	4.7659	1.8814	1.5563	0.43821	5.6553	3.6415	2.3757	1.2803	0.46804	0.56911	0.24465	1.5938	1.5196	0.75165	0.34345	2.2332	2.857	1.4132	2.0859	2.1355	3.1793	1.1025	1.6183	1.6626	1.7514	1.6924	3.8001	2.9283	3.2111	3.9158	1.7954	0.53966	1.6073	4.0327	3.0737	2.0682	0.96061	0.5057	2.1867	0.92107	3.1274	2.3336	0.30121	0.3209	0.69346	0.55391	2.7027	2.4487	1.5139
7.0859	6.05	1.6909	1.8835	3.4339	6.5397	0.56725	4.7094	4.0207	3.2317	3.5954	3.0215	4.2787	4.206	3.7767	2.9499	1.2505	0.7448	2.0382	1.3846	1.3547	0.46301	2.3515	1.8197	1.7733	1.683	1.7367	0.9155	0.65615	0.0741	1.1983	1.7212	3.5541	4.2215	5.5846	5.0789	4.477	3.776	3.0486	1.2842	2.5198	0.16139	4.8675	2.941	3.2092	3.522	3.4454	4.7201	4.5932	3.9819
7.0859	5.8398	0.40537	0.38918	2.204	6.5079	2.1395	3.8586	2.9691	1.9849	2.4169	1.6634	3.2545	3.1768	2.5504	1.599	0.35815	0.96673	0.54613	0.21251	0.50971	1.5322	0.84917	0.47078	0.27048	0.27738	0.35769	2.3822	1.0432	1.5699	2.5619	0.55377	2.3239	3.2319	5.1485	4.4091	3.5923	2.6971	1.7678	0.65973	1.0286	1.4699	3.9179	1.6162	1.9357	2.4357	2.3241	4.0607	3.8636	3.1083
7.0804	5.7126	0.63817	0.66042	1.8729	6.4501	2.5194	3.6072	2.6588	1.6229	2.0648	1.2871	2.9366	2.859	2.1935	1.2229	0.7345	1.3423	0.5808	0.66759	0.67143	1.9035	0.55918	0.55076	0.62639	0.6236	0.60627	2.7239	1.4213	1.9412	2.8968	0.541	1.9893	2.9254	5.0017	4.2035	3.337	2.3747	1.3912	0.90264	0.63905	1.8412	3.6401	1.2369	1.5587	2.1118	1.9916	3.847	3.6351	2.829
7.0859	5.9835	0.84865	1.1799	2.9798	6.5397	1.3746	4.4545	3.673	2.7646	3.1878	2.4738	3.9767	3.896	3.3327	2.4069	0.49651	0.44335	1.3377	0.6287	0.68218	0.79716	1.6369	1.1052	1.058	0.96634	1.0224	1.6772	0.47076	0.83406	1.9042	0.93927	3.0968	3.9345	5.4079	4.8301	4.2114	3.4168	2.5726	0.53426	1.8273	0.73483	4.5843	2.4339	2.7423	3.164	3.0705	4.4744	4.3393	3.6997
6.2036	4.4787	1.9115	1.5864	0.38006	5.3445	3.5509	2.22	1.2124	0.50365	0.57803	0.46201	1.5032	1.4283	0.69465	0.46686	2.2635	2.887	1.4426	2.117	2.1657	3.156	1.1317	1.6485	1.6929	1.7819	1.723	3.6201	2.9539	3.1723	3.632	1.8253	0.48859	1.5183	3.7513	2.8482	1.9473	0.90113	0.42025	2.2176	0.94965	3.1131	2.2364	0.45592	0.20612	0.63498	0.49546	2.504	2.2643	1.4228
6.8452	5.363	0.84423	0.51271	1.4335	6.1103	2.8429	3.2012	2.2453	1.1615	1.6022	0.81547	2.5204	2.4455	1.7431	0.75182	1.2328	1.8122	0.37562	1.1019	1.13	2.3272	0.54205	0.58746	0.63469	0.73527	0.68037	3.0149	1.8972	2.3649	3.1572	0.78883	1.5455	2.5301	4.649	3.7865	2.9409	1.9461	0.91904	1.2115	0.28981	2.2648	3.2433	0.75831	1.0857	1.6813	1.5504	3.4493	3.2198	2.4332
3.8974	1.5885	4.9168	4.5841	3.0124	2.8191	5.4407	1.0996	2.2261	3.2608	2.8579	3.6252	1.9067	1.9799	2.7396	3.6119	5.0835	5.4267	4.5289	4.9733	5.0424	5.4407	4.3066	4.6369	4.6393	4.6879	4.638	5.4407	5.429	5.4407	5.4407	4.8704	2.934	1.8932	0.83532	0.92401	1.4277	2.5313	3.4634	5.0522	4.071	5.4407	1.1683	3.6468	3.3437	2.7527	2.8899	0.95496	1.0005	1.9452
4.2291	1.928	4.5984	4.2613	2.6742	3.1581	5.2778	1.9379	1.9373	2.9397	2.5279	3.298	1.6874	1.7911	2.3942	3.2944	4.7781	5.2216	4.1988	4.647	4.7234	5.2627	3.997	4.3146	4.3216	4.3756	4.3204	5.2778	5.2249	5.2494	5.2778	4.5402	2.5875	1.5528	1.859	1.8848	1.9009	2.1856	3.1481	4.7541	3.7639	5.2541	1.5383	3.3215	3.0145	2.4145	2.5517	1.9825	1.9565	1.9858
2.2544	0.47226	6.1531	5.868	4.6484	1.0596	6.2067	2.8989	3.951	4.8529	4.5193	5.2075	3.68	3.7503	4.4324	5.1613	6.114	6.2067	5.8198	6.1168	6.1139	6.2067	5.7403	5.8937	5.8806	5.9032	5.8804	6.2067	6.2067	6.2067	6.2067	6.1757	4.5728	3.6794	1.0709	2.1851	3.2066	4.1959	4.9765	6.1834	5.5464	6.2067	2.9485	5.1821	4.9056	4.377	4.4991	2.5234	2.7761	3.613
2.3198	0.46496	6.0597	5.7751	4.5729	1.1278	6.1462	2.8269	3.8764	4.7773	4.444	5.1303	3.6067	3.677	4.3571	5.0857	6.0193	6.1462	5.7321	6.0237	6.0197	6.1462	5.6538	5.8005	5.7874	5.8102	5.7881	6.1462	6.1462	6.1462	6.1462	6.0792	4.4973	3.6062	1.0015	2.1154	3.1334	4.1205	4.9009	6.0851	5.4673	6.1462	2.8764	5.1063	4.83	4.3015	4.4235	2.4502	2.7029	3.5377
6.9472	5.5874	0.64576	0.33171	1.6309	6.265	2.6946	3.4134	2.4536	1.3455	1.7892	1.0061	2.7394	2.6647	1.9432	0.94196	1.0423	1.6229	0.53674	0.91139	0.93906	2.1546	0.59288	0.38883	0.43602	0.5366	0.4817	2.8745	1.7033	2.1923	3.0446	0.64496	1.7411	2.7529	4.88	4.0182	3.1487	2.148	1.1101	1.0229	0.47336	2.0923	3.4632	0.95423	1.2774	1.8825	1.747	3.6829	3.4479	2.6538
6.2037	4.3782	2.2656	1.9353	0.32524	5.3353	3.94	1.9445	0.83785	0.38244	0.36169	0.69438	1.1648	1.0905	0.36404	0.75039	2.6054	3.2256	1.8229	2.4555	2.5098	3.4991	1.5215	1.9973	2.0358	2.1228	2.0632	4.0312	3.2931	3.531	4.0759	2.1841	0.39673	1.3049	3.65	2.6674	1.6338	0.51099	0.5949	2.557	1.3433	3.4562	1.9021	0.74624	0.41903	0.37572	0.39692	2.2913	2.0339	1.0849
6.7158	5.0299	1.5613	1.23	0.79717	5.9225	3.4239	2.7316	1.6413	0.56542	0.93432	0.38932	1.943	1.8688	1.1188	0.59859	1.9215	2.522	1.0722	1.7906	1.8205	2.939	0.77308	1.3048	1.352	1.4526	1.3977	3.5932	2.6107	2.9711	3.7348	1.4817	0.90083	1.9571	4.3011	3.4106	2.4167	1.3281	0.57542	1.8919	0.58816	2.8866	2.6812	0.35419	0.43621	1.0617	0.91053	3.0539	2.8062	1.8642
6.9372	5.4585	0.90044	0.57143	1.458	6.2089	2.9365	3.3003	2.2833	1.1431	1.5919	0.7893	2.5572	2.4812	1.7769	0.73355	1.2881	1.8611	0.45213	1.1572	1.1854	2.3855	0.58258	0.64391	0.69114	0.79172	0.73682	3.1205	1.9498	2.4231	3.2745	0.84435	1.5617	2.5695	4.7609	3.9131	3.0049	1.9816	0.88934	1.2666	0.51761	2.3231	3.2871	0.73771	1.0644	1.7166	1.5714	3.5817	3.3484	2.4739
6.7372	5.0705	1.5039	1.1726	0.85454	5.9559	3.3693	2.7883	1.7018	0.56148	0.99248	0.34924	2.0025	1.9283	1.1761	0.55446	1.864	2.4646	1.0148	1.7331	1.7629	2.8785	0.71571	1.2474	1.2946	1.3952	1.3403	3.5464	2.5533	2.9104	3.6944	1.424	0.9582	2.0166	4.3428	3.4506	2.4755	1.3873	0.55993	1.8339	0.53063	2.8265	2.7406	0.36234	0.48737	1.1194	0.9679	3.1016	2.8582	1.9227
6.8079	5.31	1.1685	0.83726	1.1899	6.0783	3.1073	3.0549	2.0308	0.8785	1.3266	0.52475	2.307	2.2309	1.5115	0.60172	1.5457	2.1292	0.67945	1.4148	1.4437	2.6151	0.58287	0.91201	0.95923	1.0598	1.0049	3.2755	2.2179	2.6527	3.4175	1.1036	1.2936	2.3209	4.5965	3.7084	2.758	1.7195	0.62484	1.5218	0.50993	2.5527	3.039	0.47318	0.79982	1.4534	1.3033	3.3596	3.1151	2.2255
7.0162	5.5839	0.60977	0.45841	1.7228	6.3108	2.7172	3.5261	2.5294	1.4185	1.8706	1.064	2.8028	2.7252	2.0367	1.0074	1.015	1.5705	0.42281	0.88408	0.91127	2.146	0.58671	0.40372	0.45337	0.53824	0.48978	2.9089	1.6591	2.1837	3.07	0.56844	1.8317	2.8081	4.9164	4.1227	3.2416	2.2381	1.1622	0.99749	0.51898	2.0837	3.5252	1.0115	1.3398	1.9743	1.8383	3.7769	3.5532	2.7124
6.9563	5.5154	0.7657	0.51148	1.579	6.2491	2.8151	3.4049	2.4003	1.2629	1.715	0.90911	2.6732	2.5971	1.8963	0.85332	1.154	1.7264	0.44245	1.0231	1.0513	2.252	0.56248	0.50917	0.5564	0.65698	0.60208	3.0047	1.8151	2.2897	3.1641	0.71013	1.6853	2.6834	4.8307	4.0041	3.1168	2.0998	1.0091	1.1326	0.51631	2.1897	3.4005	0.85748	1.1843	1.8349	1.6934	3.6715	3.4406	2.5877
6.2992	4.6281	1.9134	1.5857	0.37335	5.4905	3.5703	2.2885	1.2191	0.30457	0.67847	0.31591	1.5287	1.4544	0.69329	0.36707	2.2513	2.8209	1.4576	2.0921	2.1588	3.1117	1.1515	1.6478	1.6892	1.7748	1.7122	3.6866	2.8899	3.1483	3.7724	1.8296	0.47701	1.5423	3.8942	2.9797	1.9899	0.9016	0.25346	2.2023	0.97475	3.0661	2.2679	0.36292	0.32581	0.63472	0.48671	2.6181	2.3635	1.4487
6.8986	5.3936	0.95419	0.62291	1.3905	6.1747	2.9473	3.2532	2.2141	1.0746	1.5262	0.72079	2.4955	2.4212	1.7084	0.66503	1.3236	1.9149	0.4651	1.1927	1.222	2.388	0.473	0.69766	0.74488	0.84547	0.79057	3.1353	2.0035	2.4257	3.2931	0.88272	1.4967	2.5105	4.6902	3.8549	2.9565	1.9124	0.8208	1.2978	0.55532	2.3257	3.231	0.66918	0.9959	1.6474	1.5049	3.5236	3.2917	2.4157
6.8061	5.3428	0.99141	0.66013	1.3573	6.105	2.9356	3.152	2.1752	1.0474	1.4973	0.6933	2.4525	2.3771	1.6684	0.68039	1.3713	1.9521	0.50606	1.2404	1.2691	2.4462	0.52363	0.73488	0.78211	0.88269	0.82779	3.0991	2.0408	2.4838	3.234	0.92877	1.4682	2.4559	4.6313	3.7601	2.8713	1.8724	0.79249	1.348	0.4522	2.3838	3.1674	0.64131	0.96877	1.6072	1.4737	3.4265	3.1963	2.3576
7.0859	6.0073	0.5675	0.77895	2.6711	6.5397	1.8212	4.2009	3.3849	2.4076	2.8544	2.0616	3.6856	3.6051	2.9946	1.9977	0.55428	0.56666	0.90189	0.54613	0.65514	1.2601	1.2065	0.7169	0.67648	0.59208	0.65611	2.1442	0.64943	1.2855	2.3657	0.59816	2.791	3.6474	5.3713	4.688	3.9377	3.1254	2.1654	0.59189	1.3838	1.1921	4.2982	2.0069	2.3323	2.8719	2.7818	4.3481	4.1699	3.4375
5.4821	3.4385	3.3016	2.9672	1.1733	4.5239	4.646	0.83547	0.65653	1.4672	1.0248	1.8197	0.42854	0.45981	0.86106	1.8544	3.5926	4.1278	2.8845	3.4334	3.5052	4.3579	2.6063	3.0287	3.0652	3.1473	3.0807	4.646	4.1739	4.3287	4.646	3.229	1.0758	1.3343	2.669	1.5952	0.65101	0.6548	1.7145	3.5662	2.3909	4.315	0.76727	1.8682	1.5459	0.91777	1.0639	1.2267	1.0205	0.56713
5.5226	3.4941	3.2474	2.913	1.1167	4.575	4.604	0.89174	0.58099	1.4105	0.96792	1.763	0.33796	0.40791	0.80349	1.7996	3.5394	4.0767	2.8303	3.3802	3.4517	4.3081	2.5521	2.9745	3.011	3.0932	3.0266	4.604	4.1235	4.2807	4.604	3.1748	1.0191	1.3179	2.7246	1.6508	0.57588	0.59115	1.6588	3.5122	2.3367	4.2652	0.82374	1.8125	1.4891	0.8602	1.0072	1.2636	1.0532	0.50902
5.7288	3.724	2.9934	2.6594	0.81439	4.8008	4.4385	1.1787	0.60101	1.1142	0.66854	1.4674	0.43051	0.4523	0.49941	1.5225	3.2863	3.8333	2.5693	3.1271	3.1988	4.0831	2.2746	2.7213	2.7579	2.8401	2.7736	4.448	3.888	4.0783	4.448	2.9152	0.71073	1.3369	2.9812	1.933	0.85825	0.61178	1.366	3.2593	2.0836	4.0402	1.1171	1.5183	1.1928	0.66819	0.70103	1.5457	1.2794	0.55735
5.8047	3.8041	2.9114	2.5775	0.72997	4.8793	4.4006	1.2617	0.51331	1.0304	0.58463	1.3837	0.45984	0.38563	0.40995	1.4388	3.2133	3.7802	2.4866	3.0541	3.1225	4.0349	2.1916	2.6395	2.6762	2.7587	2.6924	4.4217	3.8393	4.0315	4.4217	2.8331	0.62631	1.2914	3.0612	2.0157	0.94134	0.5245	1.2823	3.1784	2.0018	3.992	1.2008	1.4346	1.1091	0.58386	0.61661	1.6285	1.3624	0.6098
5.8672	3.8679	2.847	2.5132	0.66512	4.9424	4.3717	1.3263	0.46687	0.9657	0.51989	1.3189	0.52469	0.45048	0.34539	1.3741	3.1694	3.7456	2.4221	3.0111	3.076	4.0006	2.1271	2.5752	2.6129	2.6974	2.6335	4.4185	3.8049	3.9975	4.4185	2.7687	0.56146	1.2983	3.125	2.0801	1.0059	0.46168	1.2176	3.1222	1.9375	3.9577	1.2654	1.3699	1.0444	0.48902	0.56907	1.6928	1.427	0.67155
7.0818	5.8841	0.52784	0.62048	2.3632	6.4779	2.1859	3.9413	3.0853	2.0667	2.5166	1.7125	3.3885	3.3097	2.6791	1.6564	0.58554	0.93259	0.65466	0.50241	0.58248	1.5669	0.88218	0.55641	0.61325	0.60845	0.6129	2.4201	1.0212	1.6045	2.6248	0.38331	2.4834	3.3617	5.2321	4.4741	3.6715	2.8339	1.8117	0.71511	1.06	1.5045	4.0145	1.6605	1.988	2.5755	2.4789	4.1124	3.9231	3.1811
7.0774	5.8934	0.69815	0.94793	2.7523	6.4624	1.5819	4.2877	3.4744	2.5388	2.9644	2.2397	3.7777	3.6989	3.1058	2.1726	0.37548	0.49756	1.1057	0.3952	0.52314	0.9683	1.4049	0.87318	0.82596	0.73276	0.78873	1.8162	0.52594	1.006	2.0454	0.73285	2.8673	3.7509	5.2898	4.6771	4.042	3.2231	2.3418	0.5638	1.5948	0.90597	4.4037	2.2011	2.5112	2.9646	2.8626	4.3408	4.1895	3.5311
7.0616	5.7287	0.50042	0.59873	2.0853	6.3964	2.4204	3.7488	2.8477	1.7843	2.234	1.4302	3.1341	3.0564	2.3992	1.3741	0.67104	1.2159	0.56885	0.54014	0.5667	1.8249	0.61571	0.53485	0.59137	0.58752	0.59184	2.6183	1.3046	1.8626	2.785	0.32612	2.2057	3.1115	5.0762	4.3126	3.4829	2.5773	1.5294	0.68125	0.77884	1.7625	3.8021	1.3782	1.7056	2.3161	2.2056	3.9587	3.7521	2.9931
6.7842	5.3347	0.91324	0.58196	1.4302	6.0837	2.831	3.1879	2.2303	1.1249	1.5749	0.77069	2.503	2.4254	1.7374	0.7145	1.2888	1.8739	0.51224	1.158	1.1869	2.3542	0.44487	0.65671	0.70393	0.80452	0.74962	2.9905	1.9626	2.3919	3.1376	0.84697	1.5442	2.5101	4.6226	3.7901	2.9158	1.9379	0.8698	1.2645	0.52929	2.2919	3.2209	0.71866	1.0462	1.674	1.5479	3.4503	3.225	2.412
5.6107	3.5896	3.1546	2.8202	1.0197	4.6645	4.5864	0.98948	0.57354	1.3135	0.8706	1.666	0.29304	0.3396	0.70506	1.7058	3.4492	3.9995	2.7375	3.29	3.3613	4.2446	2.4583	2.8817	2.9184	3.0008	2.9346	4.5864	4.0536	4.2357	4.5864	3.082	0.92226	1.2826	2.8201	1.7463	0.66071	0.58672	1.5632	3.4206	2.2439	4.2017	0.92158	1.7163	1.3921	0.76177	0.91026	1.3591	1.1375	0.4716
5.6131	3.5924	3.1516	2.8172	1.0168	4.667	4.5853	0.99238	0.54069	1.3106	0.8677	1.6631	0.29456	0.3209	0.70218	1.7029	3.4467	3.9977	2.7346	3.2876	3.3586	4.2428	2.4554	2.8787	2.9154	2.9979	2.9316	4.5853	4.0518	4.2338	4.5853	3.0791	0.91935	1.2735	2.8229	1.7491	0.66362	0.55648	1.5603	3.4176	2.241	4.1998	0.92448	1.7134	1.3892	0.75889	0.90736	1.3619	1.1402	0.47335
5.8854	3.8899	2.8268	2.4931	0.64164	4.9609	4.3858	1.35	0.50617	0.94311	0.49711	1.2964	0.54817	0.47396	0.3217	1.3516	3.1512	3.729	2.4009	2.9931	3.0578	3.9851	2.1056	2.5552	2.593	2.6778	2.6142	4.4111	3.789	3.9924	4.4111	2.7483	0.53798	1.2823	3.1471	2.1018	1.0296	0.53014	1.1952	3.1032	1.9176	3.9422	1.289	1.3474	1.0218	0.59189	0.61941	1.7146	1.4507	0.68802
5.6476	3.6286	3.1157	2.7813	0.98033	4.7017	4.5546	1.0288	0.44417	1.2741	0.83117	1.6267	0.27278	0.29909	0.66551	1.6668	3.4113	3.9626	2.6986	3.2521	3.3231	4.2079	2.4191	2.8428	2.8795	2.962	2.8958	4.5666	4.0168	4.1994	4.5666	3.0431	0.88288	1.324	2.859	1.7853	0.69997	0.46068	1.5239	3.3818	2.205	4.165	0.96091	1.6769	1.3527	0.72222	0.87087	1.398	1.1599	0.49194
6.931	5.4617	0.85272	0.74608	1.4296	6.2056	2.8964	3.2269	2.2544	1.1418	1.586	0.80121	2.5396	2.4648	1.7424	0.73715	1.2487	1.8276	0.62745	1.1178	1.1456	2.3591	0.23106	0.59614	0.73823	0.75678	0.76481	3.076	1.9084	2.3968	3.2267	0.80364	1.5394	2.5526	4.7369	3.8416	2.9589	1.9475	0.90519	1.2291	0.77159	2.2968	3.2656	0.74889	1.0724	1.6819	1.5456	3.5025	3.2656	2.4561
5.5739	3.5514	3.1915	2.8571	1.0582	4.6274	4.5639	0.95083	0.5246	1.352	0.90922	1.7045	0.3149	0.3551	0.74411	1.7431	3.4853	4.0241	2.7744	3.3262	3.3975	4.257	2.496	2.9186	2.9552	3.0376	2.9713	4.5753	4.0717	4.2315	4.5753	3.1189	0.96071	1.31	2.7819	1.7081	0.62211	0.54782	1.6015	3.4572	2.2808	4.2141	0.88287	1.7548	1.4306	0.80082	0.94874	1.3209	1.0876	0.53824
5.8323	3.8562	2.8592	2.5256	0.67484	4.918	4.3575	1.3166	0.48903	0.9761	0.53015	1.3294	0.51497	0.44076	0.35506	1.3846	3.1627	3.7314	2.4336	3.0035	3.0715	3.987	2.1383	2.5876	2.6244	2.7069	2.6407	4.3815	3.791	3.9851	4.3815	2.7808	0.57118	1.3081	3.1134	2.0689	0.99622	0.4999	1.2282	3.1268	1.9499	3.9441	1.2557	1.3804	1.0548	0.55866	0.57887	1.6817	1.4173	0.62542
7.0859	6.0446	1.009	1.3403	3.118	6.5397	1.2142	4.5603	3.7805	2.8965	3.312	2.6335	4.0833	4.0027	3.4695	2.5665	0.65655	0.21754	1.4981	0.78858	0.75667	0.67243	1.7972	1.2655	1.2183	1.1262	1.1822	1.5634	0.26011	0.6785	1.8395	1.0994	3.2412	4.041	5.5136	4.9358	4.3176	3.5234	2.7208	0.69422	1.9875	0.59582	4.6908	2.5895	2.8913	3.2706	3.1772	4.5801	4.4451	3.8062
5.8355	3.8601	2.8553	2.5216	0.67061	4.9213	4.3556	1.3208	0.4559	0.97194	0.52597	1.3252	0.5192	0.44499	0.35092	1.3804	3.16	3.7288	2.4295	3.0008	3.0688	3.9843	2.1342	2.5836	2.6205	2.7032	2.6372	4.3802	3.7884	3.9824	4.3802	2.7768	0.56695	1.296	3.1172	2.073	1.0004	0.46894	1.224	3.1235	1.946	3.9414	1.2598	1.3762	1.0506	0.5299	0.55725	1.6858	1.4215	0.62844
5.8641	3.8886	2.8267	2.493	0.6422	4.9498	4.3557	1.3492	0.45304	0.94349	0.49752	1.2968	0.54761	0.4734	0.32247	1.3519	3.1507	3.7285	2.401	2.9926	3.0573	3.9843	2.1057	2.5551	2.5929	2.6776	2.6139	4.3803	3.7883	3.9826	4.3803	2.7483	0.53854	1.3057	3.1457	2.1014	1.0288	0.46944	1.1955	3.1029	1.9174	3.9414	1.2883	1.3478	1.0222	0.53117	0.55871	1.7142	1.4499	0.65699
5.6469	3.6284	3.1153	2.781	0.98046	4.7012	4.5278	1.0283	0.44506	1.2742	0.83135	1.6268	0.27161	0.2979	0.66581	1.6666	3.411	3.9516	2.6983	3.2519	3.3229	4.1925	2.4191	2.8424	2.8792	2.9617	2.8955	4.5526	4.0016	4.1755	4.5526	3.0428	0.88301	1.3216	2.8589	1.7851	0.69947	0.49211	1.524	3.3816	2.2047	4.1496	0.96046	1.6771	1.3529	0.72252	0.87101	1.3979	1.1485	0.4833
5.8981	3.9242	2.7906	2.457	0.60546	4.9844	4.3248	1.3857	0.46677	0.90693	0.46093	1.2602	0.58435	0.51014	0.28604	1.3154	3.1151	3.6935	2.3647	2.9569	3.0216	3.9496	2.0694	2.519	2.5569	2.6416	2.578	4.3754	3.7535	3.9482	4.3768	2.7122	0.5018	1.337	3.1814	2.1377	1.0652	0.46072	1.159	3.067	1.8814	3.9067	1.3247	1.3113	0.9856	0.43594	0.51778	1.7505	1.4864	0.6904
7.0859	5.9868	0.60754	0.76485	2.6623	6.5397	1.8385	4.1654	3.3758	2.3854	2.8316	2.0407	3.6715	3.591	2.9802	1.9767	0.5679	0.61609	0.88195	0.55989	0.64057	1.2746	1.1848	0.70279	0.66339	0.58013	0.64548	2.1588	0.67002	1.3028	2.3693	0.51751	2.7822	3.6271	5.3429	4.6696	3.9089	3.1152	2.1445	0.64872	1.3646	1.208	4.2769	1.9866	2.3115	2.8596	2.7708	4.3232	4.1376	3.4003
5.8875	3.8926	2.8247	2.4911	0.63921	4.963	4.4116	1.3527	0.54849	0.94077	0.49475	1.294	0.5506	0.47639	0.33534	1.3493	3.1494	3.7288	2.3987	2.9912	3.0559	3.9925	2.1033	2.5531	2.591	2.6758	2.6122	4.4244	3.7908	4.0154	4.4244	2.7462	0.53758	1.3003	3.1498	2.1042	1.0323	0.57806	1.1929	3.1012	1.9155	3.9496	1.2918	1.3451	1.0194	0.63935	0.66733	1.7169	1.4534	0.69764
5.9558	3.9635	2.7526	2.4191	0.56588	5.0327	4.3486	1.4253	0.4989	0.86778	0.50009	1.2211	0.62393	0.54972	0.24636	1.2763	3.0781	3.6588	2.3263	2.9199	2.9846	3.9231	2.0307	2.4811	2.5191	2.604	2.5405	4.4008	3.7212	3.9468	4.4026	2.6741	0.46222	1.4242	3.2207	2.1765	1.1049	0.45859	1.1199	3.0296	1.8435	3.8802	1.3644	1.2721	0.94645	0.45361	0.51141	1.7893	1.526	0.75591
7.0859	6.01	0.48711	0.81418	2.6871	6.5397	1.7977	4.3406	3.4522	2.452	2.9	2.0973	3.7377	3.6599	3.0302	2.0405	0.48444	0.53517	0.94581	0.45053	0.72626	1.2362	1.253	0.75213	0.71	0.62365	0.68547	2.1204	0.62382	1.262	2.3539	0.62973	2.8071	3.7151	5.4344	4.8217	4.0727	3.1802	2.1951	0.3918	1.4294	1.1684	4.3996	2.0447	2.3733	2.9189	2.8073	4.496	4.328	3.59
7.0841	5.9169	0.60754	0.6979	2.5932	6.486	1.8537	4.1647	3.3109	2.3413	2.781	2.0099	3.6141	3.5354	2.9133	1.9456	0.43561	0.61997	0.85556	0.42698	0.50801	1.2338	1.1547	0.63584	0.59625	0.51278	0.57789	2.0899	0.69735	1.2714	2.3213	0.45916	2.7128	3.5873	5.3254	4.6807	3.8966	3.0596	2.1142	0.54424	1.3449	1.1714	4.2401	1.9616	2.282	2.8011	2.7046	4.3357	4.1464	3.4044
5.646	3.6267	3.1176	2.7832	0.98217	4.7001	4.5553	1.027	0.52068	1.2759	0.83301	1.6285	0.27127	0.29822	0.66733	1.6687	3.4127	3.9635	2.7005	3.2535	3.3248	4.2089	2.421	2.8447	2.8814	2.9639	2.8977	4.5674	4.0178	4.2005	4.5674	3.045	0.88472	1.3017	2.8572	1.7834	0.69823	0.53259	1.5257	3.3838	2.2069	4.166	0.95915	1.6788	1.3546	0.72404	0.87272	1.3962	1.1582	0.49045
5.6482	3.6292	3.115	2.7806	0.97964	4.7023	4.5544	1.0295	0.48639	1.2734	0.83048	1.626	0.27268	0.29896	0.66482	1.6661	3.4106	3.962	2.6979	3.2515	3.3224	4.2074	2.4184	2.8421	2.8788	2.9613	2.8951	4.5664	4.0162	4.1989	4.5664	3.0424	0.88219	1.2914	2.8597	1.7859	0.70066	0.50163	1.5232	3.3811	2.2043	4.1645	0.9616	1.6763	1.352	0.72153	0.87018	1.3987	1.1604	0.49244
5.8715	3.8975	2.8185	2.4849	0.63256	4.9574	4.3516	1.3588	0.45547	0.93423	0.48819	1.2875	0.55725	0.48304	0.31289	1.3427	3.1243	3.6936	2.3923	2.9652	3.033	3.9495	2.0969	2.5469	2.5839	2.6667	2.6008	4.3776	3.7534	3.9573	4.3776	2.74	0.5289	1.2924	3.1547	2.1103	1.0384	0.47396	1.1864	3.0872	1.9093	3.9066	1.2979	1.3386	1.0129	0.5363	0.56323	1.7231	1.4595	0.6638
5.683	3.6658	3.0786	2.7442	0.94267	4.7374	4.5228	1.0665	0.44426	1.2364	0.79346	1.589	0.2618	0.27722	0.62764	1.6296	3.3747	3.9266	2.6616	3.2155	3.2864	4.1722	2.3817	2.8057	2.8424	2.925	2.8588	4.5483	3.9809	4.1641	4.5483	3.0061	0.84523	1.3592	2.8963	1.8225	0.73764	0.46077	1.4862	3.3449	2.168	4.1293	0.99863	1.6393	1.3151	0.68435	0.83322	1.4353	1.1833	0.51174
7.0859	6.0083	0.60754	0.88461	2.7753	6.5397	1.6702	4.2768	3.4883	2.526	2.9645	2.197	3.7828	3.7023	3.0942	2.1326	0.52755	0.5716	1.0421	0.51925	0.60021	1.1077	1.3414	0.81675	0.77728	0.69395	0.75922	1.992	0.59867	1.1345	2.2247	0.64474	2.8951	3.7384	5.4292	4.7798	4.0203	3.2272	2.3014	0.63053	1.5322	1.0404	4.3882	2.1498	2.4693	2.9713	2.8825	4.4345	4.2489	3.5117
6.1257	4.1675	2.5258	2.1953	0.52789	5.2173	4.1815	1.6869	0.57422	0.60305	0.38907	0.95703	0.90286	0.82865	0.287	1.013	2.8683	3.475	2.0841	2.7108	2.7726	3.7499	1.7831	2.2573	2.2978	2.3845	2.3232	4.257	3.5421	3.7801	4.2617	2.4445	0.43972	1.2924	3.4431	2.4272	1.3754	0.48251	0.85745	2.8148	1.6048	3.707	1.6429	1.0088	0.68173	0.5424	0.57488	2.04	1.7772	0.90134
5.471	3.4333	3.2516	2.9125	1.1211	4.5566	4.5394	0.86421	0.46244	1.4148	0.97167	1.7674	0.28978	0.24319	0.80792	1.8102	3.4956	4.02	2.8325	3.3364	3.4103	4.2539	2.5612	2.9725	2.9995	3.0757	3.005	4.5394	4.0677	4.2225	4.5394	3.187	1.023	1.4243	2.6882	1.6309	0.54341	0.59365	1.6648	3.482	2.3379	4.211	0.81894	1.8178	1.4935	0.86491	1.0117	1.2335	0.96535	0.33599
6.1362	4.1604	2.5341	2.2035	0.58298	5.2202	4.216	1.6784	0.56501	0.6126	0.41508	0.96598	0.89365	0.81944	0.28647	1.0219	2.8775	3.4995	2.0927	2.7299	2.7808	3.7854	1.7917	2.2656	2.3069	2.3956	2.3365	4.2915	3.57	3.8152	4.2948	2.4528	0.4949	1.3005	3.4359	2.4186	1.3668	0.5377	0.86638	2.8308	1.6134	3.7425	1.6343	1.0178	0.69069	0.59758	0.63006	2.0314	1.7687	0.91752
6.1726	4.2298	2.4623	2.1318	0.3781	5.2744	4.1485	1.7504	0.63804	0.53932	0.49921	0.89331	0.96668	0.89247	0.24446	0.94928	2.8058	3.4291	2.0205	2.6587	2.7092	3.7161	1.7194	2.1939	2.2353	2.3241	2.2651	4.224	3.4996	3.7466	4.2445	2.381	0.28528	1.4244	3.5054	2.4906	1.4388	0.4591	0.79374	2.7595	1.5412	3.6732	1.7063	0.94512	0.618	0.38927	0.4235	2.1034	1.8407	0.94859
6.9843	5.7172	0.51291	0.32549	1.9861	6.3651	2.3406	3.712	2.7824	1.7328	2.1694	1.4077	3.0564	2.9789	2.2986	1.3433	0.6323	1.2228	0.36101	0.5014	0.52911	1.7433	0.62533	0.16094	0.29356	0.44166	0.43622	2.5591	1.2978	1.781	2.7388	0.52105	2.1007	3.0587	5.0509	4.2777	3.4491	2.4922	1.5123	0.62033	0.74341	1.681	3.7687	1.3623	1.6804	2.2286	2.104	3.9209	3.7219	2.9598
7.0859	5.9747	0.59843	0.82206	2.6708	6.538	1.7324	4.2501	3.3893	2.4416	2.8743	2.1247	3.6924	3.6137	3.0071	2.0601	0.36477	0.50673	0.97987	0.35794	0.4408	1.147	1.279	0.74731	0.70033	0.60907	0.66527	2.0234	0.58032	1.1847	2.2549	0.58148	2.7905	3.6656	5.4033	4.7577	3.9778	3.1379	2.2296	0.51421	1.4694	1.0847	4.3185	2.0829	2.3981	2.8794	2.7829	4.4159	4.2347	3.4969
5.6751	3.7572	2.8748	2.5417	0.68131	4.7634	4.2523	1.3111	0.53055	0.98505	0.53856	1.3384	0.58347	0.51241	0.44985	1.3938	3.1312	3.6835	2.4465	2.972	3.049	3.9307	2.1502	2.6037	2.639	2.7176	2.647	4.254	3.7384	3.9222	4.254	2.7959	0.57765	1.1952	3.033	2.044	0.9896	0.46448	1.2375	3.1229	1.9648	3.8878	1.2481	1.3896	1.0637	0.47008	0.56795	1.663	1.4036	0.4803
3.0512	0.61047	5.5961	5.2897	3.8946	1.9201	5.8582	2.0699	3.1465	4.1106	3.7265	4.4894	2.8605	2.9319	3.6392	4.4525	5.6216	5.8582	5.2351	5.5573	5.5932	5.8582	5.13	5.334	5.3195	5.3401	5.3134	5.8582	5.8582	5.8582	5.8582	5.6182	3.8283	2.8586	0.77244	1.3219	2.3873	3.4181	4.2984	5.6377	4.8906	5.8582	2.1214	4.4987	4.2082	3.6328	3.7694	1.7034	1.958	2.8439
4.115	1.9564	4.3946	4.0702	2.6054	3.1279	4.9756	0.72277	1.8368	2.8275	2.4407	3.2047	1.5286	1.6014	2.3483	3.1704	4.52	4.9036	4.0156	4.4249	4.4861	4.9503	3.8451	4.123	4.1171	4.1562	4.1159	4.9756	4.9111	4.9419	4.9756	4.3737	2.5391	1.5179	1.1854	0.54524	1.0497	2.1326	3.013	4.499	3.605	4.9448	0.81306	3.2166	2.9251	2.3457	2.4829	0.36052	0.63371	1.5539
5.8367	3.9605	2.6387	2.3062	0.45841	4.9381	4.1196	1.5518	0.51025	0.73975	0.48331	1.0933	0.75041	0.67618	0.46993	1.1488	2.9257	3.4917	2.2066	2.7666	2.8352	3.7462	1.909	2.3683	2.4044	2.484	2.4144	4.1325	3.5507	3.7483	4.1325	2.5591	0.49077	1.2388	3.2327	2.2777	1.2309	0.44339	0.99274	2.8965	1.7297	3.7033	1.4901	1.1446	0.81843	0.49423	0.49563	1.9008	1.6426	0.68807
5.9998	4.0178	2.681	2.3503	0.6397	5.0776	4.2366	1.5304	0.56516	0.76121	0.3905	1.1151	0.74361	0.6694	0.4693	1.171	3.0214	3.5977	2.2405	2.8635	2.9274	3.8523	1.9399	2.4123	2.4525	2.5389	2.4772	4.3102	3.6569	3.8574	4.3102	2.6	0.63736	1.3404	3.2934	2.2707	1.2188	0.57964	1.0154	2.9684	1.7615	3.8094	1.4853	1.1669	0.83989	0.64056	0.65282	1.8834	1.6207	0.78205
6.058	4.0964	2.599	2.2684	0.55493	5.147	4.1917	1.6131	0.49939	0.67745	0.38973	1.0314	0.82803	0.75382	0.36215	1.0874	2.9406	3.5197	2.1578	2.7831	2.8457	3.7829	1.8569	2.3305	2.3708	2.4574	2.3959	4.2672	3.5815	3.7971	4.2692	2.5178	0.56104	1.2961	3.372	2.3534	1.3015	0.49612	0.93178	2.8873	1.6786	3.74	1.5689	1.0832	0.75613	0.56038	0.58167	1.9662	1.7034	0.8332
5.6504	3.6317	3.1124	2.778	0.97708	4.7044	4.5536	1.032	0.45637	1.2708	0.82794	1.6234	0.27458	0.30308	0.66229	1.6635	3.4094	3.9607	2.6953	3.2502	3.3212	4.2059	2.4158	2.8395	2.8763	2.959	2.893	4.5664	4.0149	4.1973	4.5664	3.0398	0.87963	1.282	2.8622	1.7884	0.70325	0.47277	1.5206	3.3793	2.2017	4.163	0.96417	1.6737	1.3495	0.719	0.86763	1.4012	1.1628	0.49496
5.873	3.8996	2.8159	2.4823	0.63007	4.9595	4.3498	1.3612	0.44311	0.93172	0.48568	1.285	0.55974	0.48553	0.31049	1.3402	3.1216	3.6915	2.3898	2.9625	3.0303	3.9479	2.0944	2.5443	2.5813	2.6641	2.5982	4.3756	3.7516	3.9557	4.3756	2.7374	0.52641	1.2828	3.1567	2.1128	1.0408	0.45962	1.1838	3.0845	1.9067	3.905	1.3003	1.3361	1.0104	0.50749	0.53443	1.7255	1.4619	0.66466
5.6842	3.667	3.0773	2.7429	0.94152	4.7385	4.5228	1.0675	0.44384	1.2352	0.79233	1.5878	0.26341	0.27912	0.62656	1.6283	3.3746	3.9264	2.6602	3.2155	3.2863	4.1718	2.3805	2.8044	2.8412	2.9239	2.8579	4.5491	3.9807	4.1635	4.5491	3.0047	0.84408	1.3154	2.8975	1.8237	0.73868	0.46035	1.4851	3.3443	2.1666	4.1289	0.99967	1.6381	1.3139	0.68327	0.83207	1.4365	1.1848	0.51352
5.9341	3.9618	2.7534	2.4198	0.56723	5.021	4.3197	1.4239	0.4697	0.86897	0.46808	1.2223	0.62258	0.54837	0.24785	1.2775	3.0785	3.6586	2.3272	2.9203	2.985	3.9152	2.0317	2.4819	2.5198	2.6046	2.5411	4.3714	3.7188	3.9232	4.3734	2.6749	0.46357	1.3317	3.2189	2.1753	1.1034	0.45955	1.1211	3.0302	1.8442	3.8723	1.3629	1.2733	0.94764	0.42465	0.48321	1.7881	1.5246	0.72548
7.0859	6.05	3.0803	3.131	4.0034	6.5397	1.1201	4.8106	4.3442	3.8064	4.0996	3.7776	4.559	4.5231	4.2356	3.673	2.6175	2.253	3.2394	2.7563	2.7226	1.5714	3.4501	3.0819	3.0221	2.9443	2.9774	0.73702	2.1676	1.5527	0.74009	3.1105	4.0643	4.5005	5.5846	5.0937	4.6182	4.1408	3.6757	2.6736	3.4267	1.6398	4.948	3.6909	3.7845	4.0094	3.9663	4.7346	4.629	4.2035
6.9824	5.7231	0.44473	0.3997	2.1785	6.3563	2.1855	3.8312	2.9501	1.9064	2.3471	1.5729	3.2365	3.1588	2.4874	1.5087	0.48727	1.0567	0.45926	0.35637	0.39267	1.6018	0.70962	0.35368	0.38846	0.40546	0.41859	2.4041	1.1387	1.6395	2.5872	0.36699	2.2905	3.214	5.0927	4.3928	3.564	2.6797	1.6772	0.68551	0.8954	1.5395	3.892	1.5155	1.8448	2.4185	2.2953	4.0316	3.8323	3.0816
5.9599	4.0039	2.6612	2.3281	0.46568	5.0592	4.2201	1.5169	0.39549	0.76997	0.47638	1.1234	0.71941	0.64517	0.2866	1.1787	2.9693	3.5386	2.2322	2.8101	2.8779	3.7993	1.9358	2.3902	2.4256	2.5044	2.4357	4.2774	3.601	3.816	4.287	2.5822	0.3629	1.3597	3.2725	2.2567	1.1979	0.27109	1.0225	2.9249	1.7517	3.7564	1.4586	1.1746	0.84864	0.32321	0.38101	1.8725	1.6114	0.74229
2.6101	0.46642	5.7959	5.5254	4.3184	1.4666	5.8445	2.5081	3.5978	4.5306	4.1694	4.8942	3.3045	3.3763	4.0836	4.8438	5.7545	5.8445	5.5128	5.7622	5.7549	5.8445	5.4323	5.5526	5.5423	5.5552	5.5379	5.8445	5.8445	5.8445	5.8445	5.8166	4.2462	3.3054	0.69195	1.7526	2.833	3.8583	4.6628	5.8258	5.251	5.8445	2.5667	4.8827	4.5981	4.0528	4.1781	2.1554	2.4099	3.2781
7.0838	5.8995	0.54198	0.69159	2.5882	6.4852	1.8606	4.1346	3.307	2.3348	2.7745	2.0033	3.6102	3.5315	2.907	1.939	0.43733	0.64401	0.84813	0.42864	0.50973	1.2407	1.1473	0.62954	0.59006	0.50674	0.572	2.0965	0.70391	1.2784	2.3049	0.51663	2.7079	3.5834	5.2628	4.5812	3.8799	3.0557	2.1077	0.67207	1.3377	1.1784	4.2362	1.9551	2.2754	2.7972	2.7007	4.2413	4.0707	3.3651
5.0555	2.9532	3.7888	3.4456	1.6543	4.0779	4.7447	0.70582	0.79944	1.9479	1.5046	2.3006	0.57234	0.72233	1.3372	2.3456	4.0004	4.4694	3.3666	3.8425	3.9277	4.6311	3.0956	3.5097	3.5241	3.5936	3.5348	4.7447	4.4882	4.5813	4.7447	3.7226	1.5551	0.85332	2.1875	1.1078	0.72692	1.1258	2.1981	3.9752	2.8746	4.5958	0.40866	2.351	2.0266	1.3939	1.5448	0.80458	0.74534	0.82414
1.6044	0.92736	6.4565	6.2339	5.1205	0.66782	6.4574	3.5102	4.4827	5.3205	5.0262	5.6595	4.2932	4.3597	4.9551	5.6219	6.4401	6.4574	6.2285	6.4436	6.4386	6.4574	6.1511	6.2533	6.2455	6.2555	6.2426	6.4574	6.4574	6.4574	6.4574	6.4574	5.0653	4.2974	1.7132	2.825	3.807	4.689	5.4381	6.4574	5.9926	6.4574	3.5804	5.6381	5.3671	4.8491	4.9711	3.1401	3.3869	4.1357
3.2687	0.85242	5.2526	4.9539	3.5996	2.1455	5.6226	1.8199	2.8802	3.8094	3.4511	4.1842	2.6071	2.6777	3.3656	4.1449	5.2885	5.6136	4.8994	5.212	5.2612	5.6226	4.8002	4.9912	4.9757	4.9957	4.9698	5.6226	5.6162	5.6226	5.6226	5.2777	3.5296	2.6061	0.56728	1.0756	2.1337	3.1337	3.9722	5.2926	4.5644	5.6226	1.8706	4.1865	3.8956	3.3295	3.4636	1.4502	1.7033	2.5539
6.7936	5.3739	0.73309	0.40181	1.5697	6.0954	2.6585	3.2791	2.3698	1.2745	1.723	0.92514	2.6425	2.5649	1.8769	0.86129	1.11	1.7028	0.45638	0.97906	1.0079	2.1781	0.44458	0.47656	0.52378	0.62437	0.56947	2.8192	1.7869	2.2158	2.9674	0.66789	1.6837	2.6302	4.6731	3.8712	3.0182	2.0774	1.0288	1.0859	0.47191	2.1158	3.338	0.86892	1.1955	1.8135	1.6874	3.5196	3.3047	2.5277
2.8012	0.42931	5.8526	5.5503	4.1575	1.6522	5.9808	2.3361	3.4105	4.3721	3.9885	4.7511	3.126	3.1974	3.9013	4.7141	5.8215	5.9808	5.4957	5.8128	5.8175	5.9808	5.3902	5.5916	5.5766	5.597	5.5715	5.9808	5.9808	5.9808	5.9808	5.8785	4.0903	3.1245	0.59782	1.5882	2.6527	3.6801	4.5585	5.892	5.1507	5.9808	2.3876	4.7601	4.4697	3.8945	4.0311	1.9687	2.2225	3.1059
5.8424	3.8689	2.8466	2.513	0.66064	4.9291	4.3504	1.3306	0.45383	0.96233	0.51629	1.3156	0.52917	0.45496	0.34114	1.3708	3.1446	3.6965	2.4205	2.9855	3.0563	3.9491	2.125	2.5751	2.612	2.6946	2.6285	4.3756	3.7527	3.9569	4.3756	2.7681	0.55698	1.2986	3.126	2.0822	1.0101	0.47017	1.2145	3.1146	1.9375	3.9062	1.2696	1.3667	1.041	0.53261	0.55223	1.695	1.4313	0.6341
5.8633	3.8696	2.847	2.5134	0.66049	4.9399	4.3803	1.3309	0.50359	0.96232	0.51624	1.3156	0.52932	0.45511	0.34079	1.3708	3.1454	3.6977	2.4207	2.9863	3.0571	3.9578	2.1252	2.5755	2.6124	2.695	2.629	4.4061	3.756	3.9814	4.4061	2.7685	0.55683	1.307	3.1268	2.0823	1.0105	0.51931	1.2145	3.1152	1.9379	3.9149	1.27	1.3667	1.041	0.58217	0.60537	1.695	1.4316	0.66473
7.0833	5.8416	0.35076	0.4642	2.0303	6.4952	2.4781	3.781	2.8369	1.7471	2.1913	1.4063	3.1079	3.0322	2.3387	1.3425	0.68349	1.2223	0.57905	0.55245	0.57813	1.8581	0.54439	0.4746	0.48184	0.49374	0.49374	2.7163	1.309	1.8958	2.8981	0.3857	2.1432	3.1145	5.1544	4.3545	3.5196	2.5407	1.5096	0.67152	0.72657	1.7958	3.8296	1.3466	1.6765	2.2763	2.1476	3.998	3.7905	3.0182
7.0859	6.0084	0.60754	0.89818	2.7859	6.5397	1.6563	4.2847	3.4972	2.5373	2.9759	2.2083	3.7908	3.7103	3.1055	2.144	0.52869	0.48699	1.056	0.5201	0.60105	1.0939	1.3551	0.82805	0.78851	0.7051	0.77028	1.9782	0.51441	1.1206	2.2109	0.65704	2.9056	3.7464	5.4307	4.7861	4.0282	3.2355	2.3127	0.56577	1.5453	1.0266	4.3962	2.1612	2.4806	2.9794	2.8906	4.4425	4.2569	3.5196
6.4244	4.7484	1.7984	1.4682	0.52329	5.5894	3.548	2.4163	1.3672	0.42674	0.66156	0.27083	1.6777	1.6034	0.84068	0.48276	2.1487	2.7665	1.3153	2.0141	2.0489	3.0984	1.0103	1.5389	1.5851	1.676	1.6193	3.6547	2.8513	3.1319	3.7165	1.7067	0.62987	1.6913	4.0173	3.0957	2.1259	1.0491	0.4349	2.1098	0.82081	3.0555	2.4128	0.21997	0.24888	0.78219	0.63787	2.7319	2.4816	1.5978
6.9671	5.5991	0.61462	0.36994	1.694	6.2786	2.6806	3.4528	2.5145	1.3929	1.8414	1.0436	2.795	2.7198	2.0057	0.97974	1.0135	1.5843	0.39625	0.88262	0.91014	2.1313	0.4451	0.37134	0.41815	0.50538	0.45048	2.8638	1.6684	2.169	3.0276	0.56789	1.8046	2.8021	4.8993	4.0465	3.192	2.2102	1.1473	0.99469	0.42932	2.0689	3.5086	0.98738	1.314	1.9448	1.8103	3.7156	3.4829	2.6997
6.1176	4.1757	2.5161	2.1857	0.47267	5.2199	4.1462	1.6968	0.58479	0.59273	0.38971	0.94672	0.91343	0.83922	0.28915	1.0027	2.8588	3.4519	2.0742	2.7016	2.763	3.7205	1.773	2.2477	2.2883	2.3751	2.3138	4.2217	3.5185	3.7443	4.2427	2.4348	0.48112	1.2835	3.4513	2.4371	1.3852	0.45901	0.84718	2.8055	1.5948	3.6776	1.6527	0.99855	0.67141	0.48702	0.51951	2.0498	1.7871	0.89368
6.1461	4.2041	2.4877	2.1572	0.46524	5.2484	4.1464	1.7252	0.61314	0.56436	0.43358	0.91835	0.94178	0.86757	0.26566	0.97433	2.8304	3.4383	2.0458	2.6732	2.7346	3.7136	1.7446	2.2193	2.2598	2.3466	2.2853	4.2219	3.5056	3.7443	4.2428	2.4064	0.3724	1.2946	3.4797	2.4654	1.4136	0.45903	0.8188	2.777	1.5664	3.6707	1.6811	0.97017	0.64304	0.4764	0.51063	2.0782	1.8155	0.92221
6.1361	4.2096	2.4812	2.1508	0.37935	5.2488	4.1131	1.7319	0.62027	0.55741	0.43487	0.91141	0.94891	0.8747	0.26583	0.9674	2.824	3.4178	2.0391	2.667	2.7282	3.6866	1.7379	2.2129	2.2534	2.3403	2.279	4.1886	3.4845	3.7107	4.2255	2.3999	0.34447	1.3176	3.4852	2.4721	1.4203	0.45889	0.81188	2.7708	1.5597	3.6437	1.6878	0.96324	0.63609	0.39102	0.42449	2.0849	1.8222	0.91824
6.3156	4.4737	2.1986	1.874	0.79733	5.4536	3.8883	2.0631	0.97576	0.87985	0.26317	0.6613	1.2872	1.2129	0.68286	0.6634	2.5515	3.1785	1.7274	2.4081	2.4524	3.4595	1.4157	1.9361	1.981	2.0706	2.0124	3.9857	3.2556	3.4809	4.0256	2.1116	0.78849	1.3013	3.7471	2.7649	1.7592	0.77344	0.83939	2.5077	1.2314	3.4166	2.0251	0.61133	0.61752	0.77881	0.78938	2.3924	2.1376	1.2073
5.9206	3.9681	2.7474	2.4139	0.56019	5.021	4.3145	1.431	0.44246	0.86223	0.49061	1.2155	0.62962	0.55541	0.24072	1.2708	3.0543	3.6252	2.3209	2.8952	2.9629	3.8896	2.0253	2.476	2.513	2.5959	2.5301	4.3418	3.6876	3.9137	4.3418	2.6689	0.45653	1.3337	3.2253	2.1818	1.1106	0.45897	1.1144	3.0166	1.8384	3.8467	1.37	1.2666	0.9409	0.41542	0.47322	1.7946	1.5317	0.70113
7.0845	5.8706	0.30007	0.48089	2.3673	6.4949	2.0717	4.005	3.1407	2.1212	2.5579	1.7962	3.4238	3.3461	2.6871	1.7317	0.37924	0.83439	0.6387	0.37072	0.45164	1.4516	0.93783	0.41118	0.36602	0.2865	0.34771	2.3174	0.91161	1.4893	2.5056	0.54841	2.4856	3.4011	5.2117	4.505	3.7359	2.8644	1.9007	0.52837	1.1277	1.3893	4.0746	1.7464	2.0686	2.6023	2.4868	4.1633	3.9849	3.2478
5.8342	3.8577	2.8588	2.5251	0.67415	4.9194	4.3841	1.3178	0.50979	0.97548	0.52951	1.3288	0.51566	0.44145	0.35394	1.384	3.1626	3.7319	2.4331	3.0034	3.0714	3.9878	2.1378	2.5872	2.624	2.7066	2.6404	4.396	3.7918	3.9949	4.396	2.7804	0.57049	1.2766	3.1149	2.0696	0.99734	0.52586	1.2275	3.1265	1.9495	3.9449	1.2568	1.3798	1.0542	0.58805	0.61153	1.6824	1.4184	0.63408
6.1409	4.1978	2.495	2.1646	0.41366	5.2425	4.1511	1.7177	0.6052	0.57214	0.43341	0.92612	0.93384	0.85963	0.26484	0.98209	2.837	3.4436	2.0533	2.6794	2.7419	3.7189	1.7522	2.2266	2.267	2.3537	2.2921	4.2266	3.5109	3.7494	4.2456	2.4137	0.32237	1.3414	3.4733	2.4579	1.4061	0.45943	0.82655	2.7836	1.574	3.676	1.6736	0.97794	0.65082	0.42651	0.45964	2.0707	1.808	0.91678
6.6451	5.0706	1.4419	1.1123	0.87538	5.8835	3.275	2.761	1.7173	0.56668	1.0155	0.23067	2.0258	1.9516	1.1923	0.30111	1.792	2.4111	0.9598	1.6566	1.6923	2.7994	0.65384	1.1815	1.2275	1.3183	1.2615	3.4395	2.4957	2.8338	3.5673	1.3503	0.98229	2.0396	4.3394	3.428	2.475	1.4004	0.43567	1.7528	0.5395	2.7393	2.7644	0.28719	0.48708	1.1336	0.9901	3.0689	2.8213	1.9459
5.7186	3.7028	3.042	2.7076	0.90539	4.7732	4.5187	1.1037	0.44303	1.1991	0.75612	1.5517	0.29655	0.25617	0.59012	1.5928	3.3467	3.9075	2.625	3.1875	3.2553	4.1601	2.3447	2.7691	2.806	2.8888	2.8229	4.5451	3.9638	4.1589	4.5451	2.9695	0.80797	1.3849	2.9333	1.8595	0.7748	0.45954	1.449	3.3093	2.1313	4.1172	1.0359	1.602	1.2778	0.64683	0.79594	1.4723	1.2183	0.54621
5.8873	3.9341	2.7809	2.4474	0.59453	4.9878	4.3169	1.3966	0.44318	0.89634	0.45027	1.2496	0.59528	0.52107	0.27507	1.3049	3.0872	3.6575	2.3547	2.928	2.9958	3.9141	2.0592	2.5094	2.5464	2.6292	2.5634	4.3433	3.7177	3.9221	4.3433	2.7024	0.49087	1.3168	3.1913	2.1479	1.0762	0.4597	1.1485	3.0498	1.8718	3.8712	1.3357	1.3007	0.97501	0.41809	0.48206	1.7607	1.4973	0.66812
5.9158	3.9623	2.7528	2.4192	0.56647	5.0161	4.3173	1.4248	0.4432	0.86825	0.49048	1.2215	0.62334	0.54913	0.24693	1.2768	3.078	3.658	2.3266	2.9198	2.9845	3.9146	2.0311	2.4813	2.5192	2.604	2.5405	4.3437	3.7182	3.9226	4.3437	2.6743	0.46281	1.3852	3.2195	2.176	1.1043	0.45971	1.1204	3.0297	1.8437	3.8717	1.3638	1.2726	0.94693	0.41843	0.48262	1.7888	1.5255	0.69657
4.7285	2.5164	4.0576	3.7207	2.0909	3.7267	4.9745	0.52449	1.2928	2.3528	1.9431	2.7126	0.96575	1.0393	1.8075	2.7065	4.2446	4.7176	3.6544	4.1087	4.1829	4.8976	3.4069	3.7736	3.7807	3.8419	3.7831	4.9745	4.7453	4.8497	4.9745	4.0024	2.0044	1.4106	1.7427	0.62786	0.49844	1.6	2.5596	4.2205	3.1765	4.8662	0.69613	2.7357	2.4295	1.8312	1.9684	0.50911	0.37193	1.0131
5.9443	3.9903	2.725	2.3914	0.53886	5.0444	4.2911	1.4524	0.4697	0.8406	0.59317	1.1939	0.65095	0.57674	0.2193	1.2491	3.0501	3.6301	2.2988	2.892	2.9566	3.8866	2.0034	2.4535	2.4914	2.5762	2.5127	4.3426	3.6903	3.8945	4.3446	2.6465	0.4352	1.4478	3.2475	2.2038	1.132	0.45957	1.0927	3.0018	1.8159	3.8437	1.3915	1.245	0.91927	0.39594	0.45466	1.8166	1.5531	0.72508
5.7194	3.7033	3.0418	2.7074	0.90487	4.7739	4.5465	1.1044	0.44658	1.1986	0.75557	1.5512	0.31165	0.26111	0.58948	1.5926	3.3617	3.9325	2.6248	3.2026	3.2703	4.1892	2.3443	2.7689	2.8067	2.8916	2.8281	4.5599	3.9928	4.1882	4.5599	2.9693	0.80741	1.322	2.9338	1.86	0.77554	0.47843	1.4485	3.3173	2.1312	4.1463	1.0366	1.6015	1.2773	0.66831	0.79542	1.4728	1.2305	0.56154
5.9076	3.9355	2.7805	2.4469	0.59358	4.9943	4.3463	1.3977	0.44233	0.89552	0.44942	1.2488	0.59623	0.52202	0.27402	1.304	3.0872	3.6579	2.3541	2.928	2.9957	3.9221	2.0585	2.509	2.546	2.6289	2.5631	4.3732	3.7202	3.9459	4.3732	2.7019	0.48992	1.2942	3.1927	2.1487	1.0773	0.45884	1.1477	3.0495	1.8714	3.8792	1.3367	1.2999	0.9742	0.4876	0.52008	1.7614	1.4984	0.69891
5.7521	3.7371	3.0082	2.6738	0.87087	4.8067	4.516	1.1383	0.4426	1.1646	0.72154	1.5172	0.33056	0.279	0.55536	1.5588	3.3284	3.8993	2.5911	3.1692	3.2369	4.1562	2.3104	2.7353	2.7731	2.858	2.7945	4.5434	3.9597	4.1556	4.5434	2.9356	0.77329	1.4241	2.9676	1.8938	0.80948	0.45884	1.4145	3.2837	2.0975	4.1133	1.0706	1.5675	1.2432	0.63527	0.76141	1.5066	1.2514	0.57928
5.9688	3.9977	2.718	2.3845	0.53074	5.0557	4.3157	1.4603	0.4996	0.83278	0.53628	1.1861	0.65907	0.58486	0.23191	1.2413	3.0438	3.6249	2.2915	2.8856	2.9503	3.8893	1.9959	2.4465	2.4845	2.5694	2.506	4.3685	3.6873	3.9133	4.3706	2.6394	0.42708	1.4242	3.2549	2.2112	1.1399	0.45881	1.085	2.9952	1.8089	3.8464	1.3994	1.2372	0.91145	0.4208	0.47861	1.824	1.561	0.75941
7.0859	6.0103	0.72934	1.0606	2.8955	6.5397	1.4939	4.3783	3.6067	2.6725	3.1034	2.3592	3.8993	3.8188	3.2378	2.2945	0.49285	0.47907	1.2184	0.517	0.61814	0.93257	1.5176	0.98587	0.93865	0.84666	0.90272	1.8168	0.50709	0.95817	2.0504	0.81972	3.0151	3.8548	5.4325	4.7925	4.1316	3.3445	2.4642	0.5571	1.7079	0.8647	4.5047	2.3191	2.633	3.0882	2.9993	4.4594	4.2943	3.62
4.8609	2.6477	4.0496	3.7152	1.9508	3.8453	5.0642	0.44596	1.1478	2.2263	1.8062	2.584	0.81893	0.89146	1.6631	2.6021	4.2868	4.7886	3.6315	4.1276	4.207	4.9734	3.3506	3.7737	3.8027	3.8762	3.8095	5.0642	4.8248	4.9358	5.0642	3.9738	1.8611	1.3267	1.8736	0.76142	0.46664	1.4559	2.4611	4.2733	3.1338	4.9501	0.60786	2.6165	2.2996	1.6911	1.8283	0.72322	0.54551	0.95578
4.2229	1.9609	4.5784	4.2417	2.615	3.1915	5.2654	0.72871	1.8443	2.873	2.4607	3.2309	1.5347	1.6076	2.356	3.2285	4.754	5.2036	4.1765	4.626	4.7032	5.2654	3.9347	4.2945	4.3008	4.3538	4.2996	5.2654	5.2187	5.2617	5.2654	4.5208	2.5472	1.5237	1.1792	0.22667	1.0558	2.1443	3.0831	4.731	3.7028	5.2654	0.79874	3.2545	2.9473	2.3553	2.4925	0.57824	0.67702	1.5616
5.9891	4.0305	2.6363	2.3032	0.44122	5.0869	4.2257	1.5421	0.41995	0.74539	0.55867	1.0988	0.74463	0.67039	0.34261	1.1541	2.9441	3.5138	2.2075	2.7849	2.8527	3.786	1.9111	2.3653	2.4007	2.4794	2.4107	4.2826	3.5824	3.8177	4.2925	2.5573	0.33768	1.4405	3.2992	2.2816	1.2231	0.26531	0.99791	2.8999	1.7267	3.7431	1.4838	1.15	0.82407	0.32869	0.38649	1.8975	1.6364	0.7723
5.8342	3.8336	2.8711	2.538	0.67674	4.9182	4.39	1.3109	0.36184	0.98071	0.53417	1.3341	0.51038	0.43614	0.36081	1.3894	3.1949	3.7668	2.4425	3.0357	3.1023	4.0213	2.1462	2.6	2.6381	2.7229	2.6593	4.4011	3.8259	4.0174	4.4011	2.7921	0.57308	1.2372	3.0936	2.0572	0.99047	0.3755	1.2332	3.1484	1.9627	3.9784	1.2499	1.3853	1.0594	0.50117	0.59002	1.67	1.4072	0.636
7.0844	5.918	0.60754	0.84587	2.6928	6.487	1.7064	4.2374	3.4106	2.464	2.8967	2.1471	3.7138	3.635	3.0295	2.0825	0.4002	0.51463	1.0037	0.39155	0.48237	1.0863	1.3028	0.77112	0.7239	0.63185	0.68788	1.9428	0.5579	1.124	2.1743	0.6062	2.8124	3.687	5.3266	4.6837	3.9827	3.1592	2.252	0.583	1.4931	1.024	4.3398	2.1054	2.4205	2.9007	2.8042	4.3438	4.1732	3.4681
5.7859	3.8472	2.8565	2.5233	0.66443	4.8923	4.2777	1.3238	0.42208	0.96778	0.59713	1.3212	0.5233	0.44907	0.34789	1.3764	3.1116	3.6486	2.4286	2.9524	3.0296	3.9011	2.1325	2.5853	2.6205	2.699	2.6282	4.3137	3.7056	3.9006	4.3137	2.7777	0.56077	1.4492	3.109	2.0717	1.0034	0.38254	1.2202	3.1005	1.9461	3.8582	1.2629	1.3723	1.0465	0.40461	0.55107	1.6845	1.4217	0.56767
7.0806	5.856	0.49643	0.68888	2.5487	6.4578	1.8512	4.1116	3.2795	2.3142	2.7484	1.9942	3.5775	3.4987	2.8798	1.9297	0.41418	0.63689	0.84665	0.40554	0.48653	1.2348	1.1458	0.61434	0.56773	0.47643	0.53258	2.0592	0.71078	1.2725	2.2621	0.59743	2.6684	3.5525	5.2415	4.5849	3.8551	3.023	2.0989	0.5576	1.3365	1.1724	4.2068	1.951	2.2673	2.7636	2.6633	4.2448	4.0678	3.3438
5.6257	3.6478	3.0531	2.7187	0.88171	4.7119	4.3662	1.1181	0.27169	1.1794	0.73423	1.5325	0.3648	0.29253	0.56012	1.5875	3.2901	3.8129	2.6313	3.131	3.2104	4.0589	2.3374	2.7771	2.8061	2.8795	2.8129	4.3778	3.8658	4.0521	4.3778	2.9754	0.77805	1.4696	2.9202	1.8664	0.7977	0.34868	1.4309	3.2727	2.1373	4.016	1.0524	1.5834	1.2581	0.61683	0.76835	1.4792	1.2165	0.41418
2.9859	0.54424	5.5288	5.2235	3.8715	1.8537	5.845	2.1132	3.1513	4.0822	3.7225	4.456	2.8924	2.9619	3.637	4.4169	5.5877	5.845	5.169	5.5055	5.5554	5.845	5.0693	5.2668	5.2522	5.2729	5.2476	5.845	5.845	5.845	5.845	5.551	3.802	2.8927	0.36716	1.3798	2.419	3.4055	4.2401	5.5819	4.8323	5.845	2.1619	4.4541	4.1631	3.602	3.7348	1.7365	1.9886	2.8264
7.0859	6.05	3.1079	3.1344	4.0034	6.5397	1.5206	4.8106	4.3442	3.8064	4.0996	3.7776	4.559	4.5231	4.2356	3.673	2.6914	2.5554	3.2394	2.7761	2.7622	1.9521	3.4501	3.1019	3.0398	2.9606	2.9888	1.0896	2.4779	1.908	0.79479	3.1514	4.0643	4.5005	5.5846	5.0937	4.6182	4.1408	3.6757	2.7308	3.4267	2.0037	4.948	3.6909	3.7845	4.0094	3.9663	4.7346	4.629	4.2035
5.4773	3.5044	3.2039	2.8704	1.0161	4.5685	4.375	0.9762	0.34397	1.3183	0.87215	1.6716	0.39795	0.26206	0.69659	1.7268	3.4552	3.9538	2.7772	3.2961	3.3737	4.1455	2.4816	2.9324	2.9674	3.0455	2.9744	4.375	3.9878	4.1005	4.375	3.1253	0.91248	1.3723	2.7724	1.7281	0.65504	0.48311	1.5705	3.4409	2.2923	4.1102	0.91383	1.7227	1.397	0.75357	0.90278	1.3392	1.0756	0.37375
4.8734	2.7587	3.881	3.5399	1.8443	3.9092	4.8114	0.35336	1.0147	2.1247	1.6928	2.4827	0.68316	0.75734	1.5413	2.4973	4.0975	4.5838	3.464	3.9381	4.0198	4.7529	3.2152	3.6031	3.6145	3.6856	3.6251	4.8114	4.6182	4.7179	4.8114	3.8229	1.7428	1.3382	2.0008	0.90881	0.31162	1.3272	2.3501	4.0729	2.987	4.73	0.65163	2.5091	2.1965	1.5846	1.7218	0.63497	0.44112	0.74698
6.112	4.169	2.524	2.1935	0.53022	5.2137	4.1513	1.6889	0.57658	0.60085	0.40829	0.95484	0.90522	0.83101	0.28701	1.0108	2.8661	3.4571	2.0821	2.7085	2.7709	3.7256	1.7811	2.2556	2.296	2.3827	2.3212	4.2268	3.5236	3.7493	4.2456	2.4427	0.44224	1.3082	3.4446	2.4292	1.3773	0.48503	0.85528	2.8127	1.6028	3.6827	1.6449	1.0067	0.67953	0.54492	0.5774	2.042	1.7792	0.88774
6.1147	4.1724	2.52	2.1896	0.50143	5.2168	4.1487	1.6928	0.5807	0.59678	0.38932	0.95077	0.90934	0.83513	0.28714	1.0067	2.8622	3.4545	2.0781	2.7047	2.767	3.723	1.777	2.2517	2.2921	2.3788	2.3173	4.2242	3.521	3.7467	4.2439	2.4387	0.44976	1.2958	3.448	2.4331	1.3813	0.45935	0.85121	2.8088	1.5988	3.6801	1.6488	1.0026	0.67546	0.51601	0.54849	2.0459	1.7832	0.8907
5.9186	3.966	2.7495	2.416	0.56237	5.0191	4.3152	1.4288	0.44281	0.86438	0.47428	1.2177	0.62744	0.55323	0.24287	1.2729	3.0553	3.6264	2.323	2.8961	2.9638	3.8908	2.0275	2.4781	2.515	2.5977	2.5318	4.3421	3.6888	3.9149	4.3421	2.671	0.45871	1.3825	3.2231	2.1797	1.1084	0.45932	1.1166	3.0181	1.8405	3.8479	1.3679	1.2688	0.94306	0.41641	0.47421	1.7924	1.5295	0.6992
7.0859	6.0483	0.71955	1.0508	2.8875	6.5397	1.5037	4.3873	3.5994	2.6643	3.0952	2.351	3.8934	3.8129	3.2296	2.2863	0.49021	0.45599	1.2086	0.50928	0.56256	0.96189	1.5078	0.97608	0.9291	0.83786	0.89408	1.8608	0.48135	0.96796	2.1385	0.81032	3.0073	3.8489	5.535	4.8891	4.1308	3.3378	2.456	0.52589	1.6983	0.88528	4.4988	2.3108	2.6248	3.0819	2.9931	4.5451	4.3595	3.6222
7.0859	6.05	2.4141	2.5639	3.8381	6.5397	0.42766	4.8106	4.3083	3.6714	3.9898	3.569	4.559	4.5231	4.1287	3.4581	1.9695	1.5738	2.7164	2.1045	2.0736	0.85303	3.0358	2.5086	2.4624	2.3771	2.4305	0.33831	1.4851	0.84696	0.42461	2.4465	3.9279	4.4858	5.5846	5.0937	4.6182	4.1031	3.5045	2.0104	3.1568	0.92964	4.948	3.4922	3.628	3.8623	3.8035	4.7346	4.629	4.1966
6.1746	4.2324	2.4594	2.129	0.45804	5.2767	4.1467	1.7534	0.64131	0.53617	0.47758	0.89016	0.96995	0.89574	0.245	0.94613	2.803	3.4267	2.0175	2.6561	2.7064	3.7139	1.7164	2.191	2.2325	2.3213	2.2624	4.2222	3.4972	3.7447	4.2431	2.3781	0.3651	1.3228	3.508	2.4937	1.4418	0.45908	0.7906	2.7568	1.5382	3.671	1.7094	0.94198	0.61484	0.46906	0.50337	2.1064	1.8437	0.95066
5.9489	3.9963	2.7193	2.3858	0.53222	5.0492	4.3149	1.459	0.47085	0.83421	0.53568	1.1875	0.65759	0.58338	0.21778	1.2427	3.045	3.6257	2.2928	2.8868	2.9515	3.8901	1.9973	2.4478	2.4858	2.5707	2.5072	4.3422	3.6881	3.9142	4.3422	2.6407	0.42856	1.4245	3.2534	2.2098	1.1386	0.45901	1.0864	2.9964	1.8102	3.8472	1.3981	1.2386	0.91288	0.41577	0.47357	1.8226	1.5597	0.72946
6.1925	4.2656	2.4254	2.095	0.31881	5.3049	4.1142	1.7875	0.67575	0.50184	0.53593	0.85584	1.0044	0.93018	0.2458	0.91182	2.7691	3.3932	1.9834	2.6222	2.6724	3.6807	1.6822	2.157	2.1985	2.2874	2.2285	4.1897	3.4637	3.7117	4.2264	2.3441	0.22411	1.4245	3.5412	2.5278	1.4759	0.47253	0.75629	2.7229	1.504	3.6378	1.7435	0.90766	0.58052	0.32796	0.36293	2.1406	1.8778	0.97423
4.4093	2.1532	4.417	4.0816	2.4394	3.3683	5.1557	0.79929	1.6518	2.6872	2.2856	3.0532	1.3315	1.4048	2.1654	3.0487	4.5922	5.0482	4.0155	4.4685	4.5432	5.1553	3.7679	4.1345	4.1394	4.192	4.1382	5.1557	5.0679	5.1403	5.1557	4.3631	2.3601	1.3178	1.3822	0.72259	0.85253	1.9571	2.9026	4.5692	3.5402	5.1485	0.59286	3.0747	2.7715	2.1797	2.3169	0.85634	0.87163	1.371
5.2388	3.0986	3.6495	3.3154	1.5094	4.2742	4.849	0.8643	0.93336	1.8031	1.3615	2.1557	0.63884	0.75809	1.2003	2.19	3.9111	4.4325	3.2273	3.7519	3.8277	4.6579	2.9397	3.377	3.4115	3.4901	3.4204	4.849	4.476	4.6139	4.849	3.5715	1.4117	0.67875	2.3403	1.2489	0.84138	0.98353	2.0471	3.9024	2.7378	4.615	0.50078	2.2013	1.882	1.2572	1.3999	1.0232	0.83824	0.88564
5.1236	2.9626	3.7672	3.4336	1.6622	4.125	4.874	0.59558	0.84118	1.9428	1.5132	2.3019	0.52406	0.67181	1.3632	2.32	4.0058	4.5048	3.3526	3.8466	3.9253	4.7257	3.0719	3.4898	3.5217	3.596	3.5275	4.874	4.5437	4.6818	4.874	3.696	1.5637	1.0233	2.1902	1.0845	0.6273	1.1518	2.1814	3.9873	2.852	4.6828	0.6441	2.3365	2.0193	1.4025	1.5397	0.88408	0.686	0.74965
7.0859	5.9351	0.57753	0.75195	2.5852	6.538	1.8025	4.1738	3.3261	2.3673	2.7966	2.0571	3.6195	3.5408	2.9326	1.9923	0.38255	0.57506	0.90976	0.37282	0.5336	1.2171	1.2089	0.6772	0.62998	0.5385	0.59636	2.0918	0.648	1.2548	2.2795	0.67836	2.7049	3.5962	5.312	4.6613	3.9092	3.065	2.1622	0.42245	1.3991	1.1548	4.2533	2.0139	2.3311	2.8051	2.7014	4.3214	4.1485	3.4129
7.0859	6.0487	0.88549	1.2168	3.0172	6.5397	1.3377	4.4831	3.7109	2.802	3.2252	2.511	4.0036	3.9232	3.37	2.4441	0.53336	0.34164	1.3746	0.6656	0.63345	0.79595	1.6737	1.142	1.0949	1.0033	1.0594	1.6957	0.36906	0.80202	1.9736	0.97611	3.1341	3.9592	5.5377	4.8972	4.2363	3.4488	2.6099	0.5711	1.8641	0.71934	4.609	2.4712	2.7796	3.1926	3.1037	4.5642	4.3991	3.7244
7.0859	6.05	1.4573	1.7141	3.2563	6.5397	0.78111	4.5984	3.9059	3.0315	3.4452	2.829	4.2014	4.1208	3.6092	2.7579	1.0259	0.61072	1.8677	1.1584	1.1308	0.52754	2.1863	1.6542	1.6082	1.513	1.5673	1.0853	0.62172	0.38923	1.3636	1.4831	3.383	4.145	5.5496	4.9657	4.3778	3.6405	2.8632	1.044	2.3488	0.55575	4.7887	2.7524	3.034	3.3877	3.2972	4.6151	4.4773	3.8992
4.9775	2.7779	3.9528	3.6142	1.957	3.9616	4.9889	1.9638	2.0145	2.1436	1.7149	2.5003	1.7785	1.8321	1.8124	2.5183	4.1796	4.6653	3.5351	4.0204	4.1005	4.8791	3.2642	3.6737	3.6955	3.7681	3.7039	4.9889	4.7006	4.8289	4.9889	3.887	1.955	0.69756	1.999	1.8882	1.9264	1.9156	2.3754	4.1556	3.0385	4.8367	1.6118	2.5311	2.2144	1.9593	1.9722	1.9498	1.9717	1.9763
6.991	5.7212	0.45391	0.23338	2.1079	6.3739	2.2099	3.7894	2.8993	1.8599	2.2953	1.5372	3.1755	3.0979	2.4256	1.4727	0.49993	1.0937	0.3883	0.36903	0.39657	1.6171	0.68743	0.25318	0.20909	0.35428	0.35071	2.4345	1.1678	1.6547	2.6167	0.63672	2.2233	3.1576	5.0688	4.3194	3.5159	2.6122	1.6418	0.5652	0.87772	1.5547	3.8508	1.4928	1.81	2.3489	2.2262	3.9685	3.7796	3.0358
7.0859	5.9907	0.59149	0.91716	2.7297	6.5397	1.6373	4.2912	3.4602	2.5177	2.9452	2.2111	3.7582	3.6795	3.0838	2.1462	0.38611	0.42146	1.075	0.36763	0.51633	1.0692	1.3741	0.84241	0.79519	0.70329	0.75933	1.9529	0.49406	1.1015	2.1685	0.67634	2.8494	3.7332	5.3879	4.7465	4.0347	3.2037	2.3163	0.44936	1.5644	1.0048	4.3874	2.1739	2.4855	2.9443	2.8441	4.4102	4.2403	3.5236
6.5505	4.9134	1.6027	1.2738	0.7169	5.7447	3.3617	2.6057	1.5599	0.40698	0.85604	0.21885	1.8673	1.793	1.0341	0.36006	1.9527	2.5713	1.1201	1.8165	1.8531	2.9074	0.81485	1.3416	1.3875	1.4781	1.4211	3.5141	2.6579	2.9398	3.6414	1.5112	0.82364	1.8819	4.1838	3.2792	2.3174	1.2424	0.27348	1.9131	0.62656	2.8576	2.604	0.18049	0.32677	0.97549	0.83155	2.9177	2.6686	1.7875
6.1779	4.2671	2.3886	2.0587	0.2155	5.3021	4.0589	1.8162	0.72018	0.4595	0.55881	0.8136	1.0408	0.96654	0.36943	0.86969	2.7227	3.3435	1.9444	2.5716	2.6276	3.6188	1.6424	2.1207	2.1596	2.2423	2.1781	4.1318	3.4145	3.6508	4.1693	2.3069	0.13534	1.4411	3.5447	2.5485	1.5074	0.43342	0.71428	2.6724	1.4644	3.5759	1.7775	0.86553	0.53818	0.29139	0.22531	2.1643	1.9033	0.98097
7.0859	6.0154	0.7072	1.0385	2.8455	6.5397	1.516	4.3828	3.5555	2.632	3.0576	2.3327	3.8587	3.7799	3.199	2.2657	0.37787	0.43794	1.1963	0.4874	0.496	0.95704	1.4954	0.96373	0.91664	0.82505	0.88113	1.8402	0.44076	0.98031	2.0791	0.79789	2.9604	3.8319	5.4443	4.8055	4.1282	3.3041	2.435	0.46368	1.6859	0.88801	4.4847	2.2943	2.6043	3.0457	2.9491	4.4759	4.3147	3.6134
6.3807	4.5657	2.1141	1.7876	0.8216	5.5173	3.8638	2.1538	1.0392	0.8593	0.45126	0.67339	1.3678	1.2936	0.63318	0.69313	2.463	3.0867	1.6554	2.3136	2.3668	3.4096	1.3489	1.8497	1.8925	1.9796	1.9186	3.9969	3.1604	3.4425	4.0532	2.0292	0.8035	1.383	3.834	2.8641	1.8461	0.75915	0.76515	2.4126	1.1723	3.3595	2.1096	0.61469	0.59655	0.80183	0.80167	2.4948	2.2386	1.2908
5.1279	3.0909	3.577	3.2343	1.5079	4.1913	4.6148	0.4847	0.66352	1.7925	1.3565	2.1501	0.38878	0.40909	1.1995	2.1728	3.7954	4.2803	3.1565	3.6363	3.7172	4.4767	2.9057	3.2988	3.3113	3.3843	3.3218	4.6148	4.3104	4.4271	4.6148	3.5183	1.4055	1.4772	2.3412	1.2566	0.16118	0.98227	2.0282	3.7726	2.6758	4.4373	0.8329	2.1857	1.8706	1.2527	1.3904	0.85812	0.63038	0.53644
6.8761	5.4822	0.81679	0.48523	1.4943	6.1837	2.7947	3.3002	2.3171	1.1918	1.6406	0.84186	2.6029	2.5282	1.8066	0.77802	1.1936	1.786	0.5033	1.0627	1.0915	2.2622	0.68544	0.55998	0.6072	0.70779	0.65289	2.9745	1.8703	2.2998	3.137	0.75148	1.6045	2.6161	4.7748	3.9144	3.0249	2.0114	0.94549	1.1696	0.47309	2.1998	3.3266	0.78537	1.1122	1.7459	1.6104	3.5791	3.3441	2.5174
5.0329	2.8648	3.84	3.4966	1.7548	4.048	4.893	0.79135	0.91329	2.0434	1.6061	2.3992	0.58139	0.67483	1.4462	2.4243	4.0599	4.558	3.4176	3.9008	3.9808	4.7657	3.1672	3.5617	3.5758	3.65	3.5851	4.893	4.5939	4.7148	4.893	3.7812	1.6548	0.77324	2.1042	1.0058	0.75555	1.2291	2.2825	4.0433	2.9337	4.7268	0.43333	2.4395	2.1236	1.5018	1.6417	0.82017	0.76808	0.79857
3.28	5.5683	8.393	8.393	8.1718	4.4188	8.393	7.3533	7.9233	8.2804	8.2223	8.3602	7.8412	7.8531	8.2042	8.3593	8.393	8.393	8.393	8.393	8.393	8.393	8.393	8.393	8.393	8.393	8.393	8.393	8.393	8.393	8.393	8.393	8.195	7.7562	6.1009	6.8509	7.4693	8.0036	8.3617	8.393	8.393	8.393	7.5696	8.3764	8.3639	8.0147	8.0853	6.8881	7.0599	7.5694
1.1749	3.6495	7.5857	7.5857	7.0172	2.3888	7.5857	5.8205	6.5904	7.1836	7.0604	7.369	6.4535	6.4977	6.9907	7.3596	7.5857	7.5857	7.5857	7.5857	7.5857	7.5857	7.5857	7.5857	7.5857	7.5857	7.5857	7.5857	7.5857	7.5857	7.5857	7.5857	7.0084	6.401	4.3343	5.2589	6.0146	6.7088	7.2602	7.5857	7.5857	7.5857	6.0102	7.3475	7.2243	6.7884	6.8821	5.3519	5.5526	6.1955
0.76594	1.7961	6.8887	6.7341	5.7753	0.70859	6.8887	4.2453	5.1611	5.9186	5.684	6.2382	5	5.0634	5.638	6.1946	6.8872	6.8887	6.7288	6.8879	6.887	6.8887	6.6799	6.7535	6.7475	6.7601	6.7501	6.8887	6.8887	6.8887	6.8887	6.8887	5.7253	5.0241	2.566	3.6031	4.5167	5.3548	6.0393	6.8887	6.5558	6.8887	4.3405	6.2248	5.9813	5.5121	5.625	3.8547	4.0828	4.8136
3.7663	1.4454	4.9635	4.6362	3.1537	2.6916	5.4777	1.2515	2.3737	3.3914	2.9956	3.7618	2.0581	2.1313	2.8864	3.7385	5.1025	5.4592	4.5817	5.0031	5.0643	5.4777	4.4246	4.689	4.686	4.7284	4.6848	5.4777	5.464	5.4777	5.4777	4.936	3.0796	2.0456	0.95961	1.0219	1.5792	2.6777	3.5878	5.0776	4.1863	5.4777	1.3207	3.7821	3.4811	2.8941	3.0312	1.132	1.1559	2.092
5.906	4.0404	2.6122	2.2808	0.38934	5.0217	4.1	1.594	0.47183	0.7011	0.66151	1.0549	0.7927	0.71846	0.39077	1.1106	2.8945	3.4527	2.1753	2.7354	2.8091	3.7064	1.8759	2.3429	2.3801	2.461	2.3928	4.1454	3.5113	3.71	4.1505	2.5318	0.38543	1.506	3.3116	2.3347	1.2732	0.1627	0.95482	2.8766	1.6971	3.6635	1.5324	1.1065	0.77978	0.46175	0.47178	1.9515	1.6884	0.72867
5.5565	3.528	3.2074	2.8745	1.0092	4.6346	4.4954	0.97993	0.46069	1.3142	0.86747	1.6677	0.38053	0.48707	0.694	1.7231	3.4679	3.9738	2.7777	3.3087	3.3852	4.181	2.4809	2.9366	2.9722	3.0511	2.9809	4.4954	4.0103	4.156	4.4954	3.1282	0.9066	1.2301	2.7837	1.7342	0.65815	0.49467	1.5669	3.4581	2.2986	4.1416	0.91638	1.7189	1.3929	0.75096	0.89586	1.344	1.0797	0.59183
5.5585	3.5306	3.2044	2.8715	1.006	4.6366	4.4936	0.98309	0.46036	1.3111	0.8643	1.6645	0.37953	0.4863	0.69084	1.7199	3.4651	3.9712	2.7746	3.3059	3.3823	4.1786	2.4779	2.9336	2.9692	3.0482	2.9779	4.4936	4.0077	4.1536	4.4936	3.1252	0.90344	1.2302	2.7865	1.7373	0.66131	0.49397	1.5637	3.4554	2.2957	4.1392	0.91954	1.7158	1.3898	0.7478	0.89263	1.3471	1.0827	0.59107
5.9539	3.9594	2.7445	2.4114	0.54953	5.0434	4.3568	1.4377	0.44915	0.85368	0.4071	1.2071	0.63721	0.56298	0.33902	1.2624	3.069	3.6556	2.3157	2.9098	2.9764	3.933	2.0193	2.4735	2.5117	2.5966	2.533	4.3683	3.7254	3.9625	4.3683	2.6655	0.44587	1.2834	3.2196	2.184	1.1173	0.43041	1.1062	3.0221	1.8362	3.8901	1.3768	1.2583	0.93236	0.4616	0.51984	1.7968	1.534	0.73979
6.8933	8.7518	10.064	10.064	10.064	7.8242	10.064	9.8411	10.06	10.064	10.064	10.064	10.018	10.017	10.064	10.064	10.064	10.064	10.064	10.064	10.064	10.064	10.064	10.064	10.064	10.064	10.064	10.064	10.064	10.064	10.064	10.064	10.064	10.009	9.0454	9.5578	9.9043	10.064	10.064	10.064	10.064	10.064	9.9795	10.064	10.064	10.064	10.064	9.6301	9.731	9.9907
5.8191	3.7915	2.9439	2.6156	0.74701	4.8976	4.4871	1.2435	0.58011	1.0508	0.6043	1.4042	0.44072	0.37034	0.42986	1.4595	3.2768	3.8513	2.5123	3.1176	3.1844	4.1059	2.216	2.6777	2.7184	2.8032	2.7395	4.4871	3.9105	4.1114	4.4871	2.8618	0.64335	1.0696	3.0448	1.995	0.92203	0.55708	1.3033	3.2285	2.0334	4.063	1.1805	1.4553	1.1295	0.60371	0.67461	1.6054	1.3414	0.64802
5.2046	3.1181	3.5656	3.2313	1.4349	4.2516	4.715	0.54829	0.68281	1.7269	1.2873	2.0812	0.32736	0.43502	1.1261	2.1089	3.8075	4.3155	3.1458	3.6483	3.7248	4.5374	2.8615	3.2906	3.3216	3.3971	3.3271	4.715	4.3561	4.4917	4.715	3.4877	1.337	1.162	2.3762	1.3186	0.46689	0.90912	1.9706	3.799	2.6504	4.4945	0.48543	2.1255	1.8076	1.1831	1.3253	0.96203	0.77714	0.56703
7.0859	6.0491	0.73903	1.0703	2.9036	6.5397	1.4842	4.3986	3.6136	2.681	3.1119	2.3677	3.9047	3.8242	3.2462	2.303	0.56617	0.40125	1.2281	0.52495	0.776	0.94241	1.5272	0.99556	0.94834	0.85543	0.9114	1.8431	0.42256	0.94848	2.121	0.82898	3.0231	3.8603	5.5414	4.8992	4.1421	3.3506	2.4727	0.474	1.7173	0.8658	4.5101	2.3275	2.6414	3.094	3.0052	4.5564	4.3708	3.6336
6.5427	4.9188	1.557	1.228	0.77839	5.7511	3.3198	2.6618	1.6223	0.46393	0.91666	0.40797	1.9224	1.8481	1.0958	0.45511	1.907	2.5232	1.0734	1.771	1.8074	2.8667	0.77307	1.2961	1.342	1.4326	1.3757	3.4756	2.6119	2.8981	3.5797	1.4655	0.88497	1.9369	4.1927	3.3072	2.3714	1.3042	0.21839	1.8675	0.58067	2.8151	2.6583	0.39842	0.43045	1.0373	0.89297	2.9627	2.7182	1.8425
6.1506	4.2376	2.4536	2.1232	0.31048	5.2747	4.085	1.7595	0.64769	0.52995	0.52505	0.88394	0.97633	0.90212	0.24644	0.93993	2.7964	3.3899	2.0116	2.6393	2.7006	3.6587	1.7104	2.1853	2.2258	2.3127	2.2514	4.1605	3.4566	3.6827	4.2125	2.3723	0.24632	1.3932	3.5132	2.4998	1.4479	0.45874	0.78441	2.7431	1.5322	3.6158	1.7154	0.93577	0.60862	0.31482	0.34642	2.1125	1.8498	0.94625
6.1788	4.2657	2.4255	2.0951	0.30303	5.3029	4.0854	1.7875	0.67565	0.50194	0.59472	0.85594	1.0043	0.93008	0.24674	0.91192	2.7682	3.3765	1.9835	2.6111	2.6725	3.6521	1.6823	2.1571	2.1977	2.2845	2.2232	4.1609	3.4439	3.683	4.2129	2.3442	0.21815	1.4503	3.5413	2.5278	1.476	0.47307	0.75639	2.715	1.5041	3.6092	1.7435	0.90776	0.58062	0.28858	0.31033	2.1406	1.8778	0.97439
7.0859	6.0491	0.895	1.2263	3.0249	6.5397	1.3282	4.4879	3.7178	2.8097	3.2329	2.519	4.0091	3.9286	3.3777	2.452	0.54228	0.31632	1.3841	0.67419	0.76502	0.78644	1.6832	1.1515	1.1043	1.0118	1.0678	1.687	0.34946	0.79251	1.965	0.98513	3.1418	3.9646	5.541	4.9021	4.2412	3.4549	2.6177	0.57988	1.8734	0.70983	4.6145	2.479	2.7874	3.1983	3.1095	4.5691	4.404	3.7298
6.993	5.7034	0.42963	0.17124	2.0766	6.3627	2.2841	3.756	2.868	1.8084	2.25	1.4731	3.1442	3.0666	2.3867	1.4089	0.57334	1.1563	0.34996	0.44244	0.46996	1.6915	0.69379	0.33956	0.13998	0.18523	0.28446	2.4941	1.2351	1.7292	2.6735	0.6175	2.192	3.1263	5.0343	4.2844	3.4825	2.581	1.5773	0.5756	0.80484	1.6292	3.8178	1.4232	1.7448	2.3176	2.1949	3.9341	3.7452	3.0025
7.0859	5.994	0.59535	0.92663	2.738	6.5397	1.6279	4.2981	3.4678	2.526	2.9535	2.2194	3.7658	3.6871	3.0921	2.1545	0.41909	0.41315	1.0844	0.39255	0.57222	1.0614	1.3836	0.85188	0.80466	0.71209	0.76811	1.9453	0.48574	1.0922	2.1624	0.68538	2.8576	3.7408	5.3914	4.7512	4.0416	3.2113	2.3247	0.41632	1.5737	0.99613	4.395	2.1822	2.4938	2.9519	2.8516	4.415	4.2452	3.5302
4.8472	2.7667	3.9024	3.5612	1.7987	3.9086	4.726	0.37383	0.95776	2.0926	1.6504	2.4451	0.649	0.72041	1.4874	2.4781	4.0889	4.5507	3.4822	3.947	4.0317	4.7036	3.2286	3.6204	3.629	3.686	3.6298	4.726	4.5726	4.6642	4.726	3.8438	1.7011	1.3973	2.0156	0.956	0.33824	1.2728	2.3389	4.0643	2.9971	4.6807	0.80698	2.4927	2.1713	1.5444	1.6893	0.62019	0.43011	0.69924
6.9502	5.5738	0.56706	0.39911	1.8591	6.2619	2.4716	3.5505	2.6469	1.5724	2.0195	1.2231	2.9268	2.8492	2.1699	1.1592	0.81588	1.4048	0.49478	0.68498	0.74088	1.9298	0.80952	0.56356	0.44567	0.4275	0.40081	2.6522	1.4889	1.9675	2.8154	0.63568	1.9696	2.9061	4.8955	4.1181	3.2826	2.3664	1.3267	0.79665	0.55363	1.8674	3.6073	1.1668	1.4935	2.1039	1.9753	3.7573	3.5522	2.7984
6.08	4.1275	2.5713	2.2414	0.39437	5.1894	4.2131	1.6407	0.53742	0.64224	0.52276	0.99633	0.85927	0.78501	0.14801	1.0524	2.915	3.5279	2.1271	2.7604	2.819	3.8013	1.8251	2.3034	2.3444	2.4317	2.371	4.2383	3.5976	3.8263	4.2533	2.4896	0.26709	1.267	3.398	2.381	1.3291	0.32729	0.89702	2.8634	1.6471	3.7584	1.5967	1.0483	0.72092	0.32836	0.38282	1.9937	1.731	0.85872
7.0859	6.0173	0.7194	1.0507	2.8547	6.5397	1.5038	4.3895	3.5634	2.6412	3.0668	2.3421	3.8666	3.7879	3.2082	2.275	0.4191	0.37114	1.2085	0.49767	0.587	0.94609	1.5076	0.97593	0.92871	0.8352	0.89114	1.8287	0.38575	0.96811	2.0688	0.80892	2.9697	3.8398	5.4475	4.8102	4.1349	3.3121	2.4442	0.43953	1.6974	0.87643	4.4927	2.3035	2.6136	3.0536	2.9571	4.4806	4.3201	3.6203
5.7789	3.7634	2.9818	2.6474	0.8448	4.8334	4.4903	1.1645	0.44348	1.1385	0.6955	1.4911	0.38049	0.29229	0.52939	1.5326	3.3018	3.8726	2.5648	3.1426	3.2103	4.1294	2.2842	2.7089	2.7467	2.8316	2.7681	4.5309	3.9329	4.1285	4.5309	2.9093	0.74732	1.5282	2.9939	1.9201	0.83561	0.45889	1.3884	3.2573	2.0712	4.0865	1.0967	1.5414	1.2172	0.60847	0.73535	1.5329	1.2786	0.59265
5.9776	4.0245	2.6913	2.3577	0.50438	5.0777	4.2881	1.4869	0.50026	0.80632	0.68055	1.1596	0.68543	0.61122	0.25824	1.2148	3.0168	3.5977	2.2649	2.8587	2.9234	3.862	1.9693	2.4198	2.4577	2.5427	2.4792	4.3406	3.6601	3.8859	4.343	2.6127	0.40072	1.5283	3.2816	2.2379	1.1665	0.45888	1.0585	2.9684	1.7822	3.8191	1.4259	1.2107	0.885	0.39319	0.45099	1.8506	1.5876	0.75819
4.9359	2.7244	3.978	3.6406	1.8761	3.8933	5.0045	0.63366	1.0799	2.1533	1.7308	2.5124	0.75419	0.82774	1.5945	2.5305	4.2054	4.6978	3.5616	4.0462	4.1268	4.8737	3.2824	3.6999	3.7213	3.7957	3.7303	5.0045	4.7299	4.8248	5.0045	3.9066	1.791	1.0353	1.9408	0.82609	0.64402	1.3868	2.3919	4.1873	3.0628	4.8413	0.60562	2.5469	2.2298	1.6164	1.7536	0.72631	0.66792	0.88204
7.0684	5.7673	0.57888	0.61377	2.4539	6.4092	1.8927	4.0296	3.1947	2.236	2.6653	1.9258	3.4882	3.4094	2.8014	1.8611	0.38624	0.70632	0.77158	0.37587	0.55626	1.2924	1.0707	0.54278	0.49752	0.40764	0.46542	2.0922	0.77935	1.3301	2.2604	0.67911	2.5736	3.4648	5.1344	4.4695	3.7713	2.9337	2.0309	0.46892	1.2609	1.2301	4.1219	1.8789	2.1999	2.6737	2.5701	4.1364	3.967	3.259
7.0859	6.0054	0.74457	1.041	2.783	6.5397	1.4786	4.2881	3.484	2.5709	2.996	2.2644	3.7901	3.7101	3.1371	2.1995	0.61213	0.53804	1.1977	0.47516	0.85525	0.92005	1.5019	0.97014	0.92322	0.8263	0.88076	1.803	0.55135	0.94294	2.0227	0.7698	2.8991	3.7497	5.3755	4.727	4.0316	3.2314	2.3696	0.33799	1.68	0.85083	4.3995	2.2272	2.5387	2.9783	2.8793	4.4017	4.2346	3.5183
7.0859	6.0118	0.89072	1.222	3.0221	6.5397	1.3325	4.4828	3.7153	2.8069	3.2301	2.5161	4.007	3.9265	3.3749	2.4491	0.53867	0.41302	1.3798	0.67089	0.72523	0.77207	1.6789	1.1473	1.1002	1.0085	1.0646	1.6559	0.44874	0.79679	1.8905	0.98142	3.139	3.9626	5.4362	4.8585	4.2396	3.4526	2.6149	0.57643	1.8694	0.70376	4.6124	2.4761	2.7845	3.1961	3.1073	4.5027	4.3676	3.7278
4.3745	2.11	4.4563	4.1192	2.5094	3.3172	5.1873	1.9203	1.9197	2.7818	2.3657	3.137	1.6709	1.7742	2.2231	3.1383	4.6455	5.1008	4.0567	4.5049	4.5848	5.1629	3.8449	4.1725	4.1813	4.2423	4.1847	5.1873	5.1154	5.1496	5.1873	4.3981	2.4187	1.3716	1.8415	1.8679	1.884	2.0152	2.993	4.621	3.6132	5.1543	1.5254	3.1613	2.8528	2.2497	2.3869	1.966	1.9436	1.9695
2.4867	0.7871	5.9211	5.6273	4.3323	1.3016	6.1315	2.6068	3.6316	4.542	4.1961	4.9043	3.3904	3.4565	4.1095	4.858	5.9247	6.1315	5.5783	5.8863	5.9079	6.1315	5.4894	5.6595	5.6445	5.6645	5.6399	6.1315	6.1315	6.1315	6.1315	5.9465	4.256	3.3962	1.2416	1.9306	2.9037	3.8749	4.6761	5.9656	5.2682	6.1315	2.6818	4.9008	4.6115	4.0631	4.1893	2.2387	2.4832	3.2905
6.9078	5.5555	0.54141	0.16282	1.9458	6.227	2.3052	3.609	2.7371	1.6773	2.1189	1.342	3.0134	2.9358	2.2557	1.2779	0.68479	1.2874	0.33087	0.55389	0.58258	1.759	0.75533	0.37331	0.13878	0.19643	0.26965	2.5005	1.3662	1.7967	2.6659	0.61259	2.0612	2.9956	4.9032	4.1389	3.3366	2.4501	1.4462	0.66139	0.7216	1.6967	3.6719	1.2921	1.6138	2.1868	2.0641	3.7783	3.5894	2.8481
7.081	5.858	0.60045	0.83604	2.6472	6.4598	1.7058	4.1931	3.3771	2.4352	2.8627	2.1286	3.6751	3.5964	3.0013	2.0637	0.39182	0.50399	0.99385	0.3724	0.54436	1.0885	1.293	0.76129	0.71407	0.62147	0.67747	1.914	0.57657	1.1262	2.1169	0.67094	2.7668	3.6502	5.2441	4.5957	3.9455	3.1206	2.2338	0.49488	1.4831	1.0262	4.3044	2.0914	2.403	2.8613	2.761	4.2707	4.1131	3.4343
6.3528	4.6995	1.8382	1.5113	0.45648	5.547	3.5166	2.3688	1.2994	0.32251	0.67846	0.27825	1.609	1.5348	0.77365	0.33808	2.1859	2.7673	1.3783	2.0284	2.0906	3.0623	1.0707	1.5734	1.6158	1.7025	1.641	3.6504	2.8362	3.0947	3.7367	1.7536	0.56322	1.6227	3.9656	3.0511	2.0703	0.98196	0.25753	2.1325	0.89437	3.0125	2.3482	0.28884	0.3258	0.71507	0.57113	2.6895	2.4405	1.5291
5.5127	3.541	3.1666	2.8332	0.97744	4.6045	4.3705	1.0146	0.37235	1.28	0.83375	1.6333	0.45326	0.31728	0.65819	1.6886	3.4191	3.9186	2.7395	3.2599	3.3374	4.1117	2.4437	2.8952	2.9302	3.0085	2.9375	4.3705	3.953	4.0669	4.3705	3.0879	0.87378	1.4311	2.8094	1.766	0.69343	0.44441	1.5322	3.4054	2.2554	4.0764	0.95223	1.6844	1.3587	0.71517	0.86408	1.3772	1.1136	0.3163
4.1911	1.9321	4.6418	4.3052	2.6579	3.1404	5.3277	0.75416	1.8759	2.9362	2.5137	3.2908	1.5608	1.6339	2.3885	3.2997	4.8264	5.2765	4.2425	4.6912	4.7667	5.3277	4.0132	4.358	4.3646	4.4235	4.365	5.3277	5.2848	5.3277	5.3277	4.5849	2.5816	1.5484	1.1488	0.35312	1.0818	2.1798	3.1561	4.8022	3.7835	5.3277	0.82344	3.3162	3.0057	2.3982	2.5354	0.61384	0.74285	1.5942
4.8909	2.7747	3.8629	3.5218	1.8273	3.9267	4.8162	0.38076	0.99847	2.1077	1.676	2.4653	0.66669	0.74086	1.5246	2.4796	4.0794	4.5654	3.4459	3.92	4.0017	4.7478	3.1972	3.585	3.5964	3.6675	3.607	4.8162	4.5999	4.7033	4.8162	3.8048	1.726	1.3893	2.0174	0.9248	0.33902	1.3107	2.3327	4.0544	2.9689	4.7187	0.70895	2.4917	2.1792	1.5676	1.7047	0.65384	0.4612	0.73025
7.0859	6.05	1.5314	1.788	3.3156	6.5397	0.70698	4.6283	3.9651	3.0907	3.5044	2.8942	4.2367	4.1627	3.6684	2.8208	1.1	0.65497	1.9417	1.2325	1.2049	0.49728	2.2603	1.7282	1.6822	1.5871	1.6415	1.0202	0.57371	0.35919	1.2997	1.5572	3.4423	4.1744	5.5656	4.9957	4.4077	3.6997	2.9224	1.1182	2.4228	0.52603	4.8184	2.8115	3.0933	3.4434	3.3546	4.645	4.5073	3.9287
1.2161	1.3158	6.3781	6.1806	5.2348	0.56595	6.3781	3.7819	4.6523	5.3742	5.1485	5.688	4.4943	4.5531	5.1096	5.6393	6.3781	6.3781	6.1739	6.3781	6.3781	6.3781	6.111	6.2006	6.1919	6.2008	6.1895	6.3781	6.3781	6.3781	6.3781	6.3781	5.1852	4.4911	2.0906	3.141	4.031	4.8177	5.4989	6.3781	5.9946	6.3781	3.8765	5.6791	5.4412	4.9738	5.0851	3.3435	3.5576	4.2781
5.998	4.0662	2.6002	2.2672	0.40509	5.1113	4.1905	1.5785	0.45608	0.70928	0.69758	1.0627	0.78096	0.70672	0.3443	1.118	2.9081	3.4785	2.1714	2.7489	2.8167	3.7507	1.875	2.3292	2.3647	2.4434	2.3747	4.2477	3.5471	3.7824	4.2579	2.5213	0.30143	1.4983	3.335	2.3176	1.2594	0.2649	0.96181	2.8638	1.6907	3.7078	1.5202	1.1139	0.78796	0.29361	0.35141	1.9334	1.6723	0.78294
4.0973	1.8045	4.7292	4.406	2.8225	3.0466	5.3167	1.3433	2.0175	3.0936	2.6786	3.4494	1.6862	1.76	2.533	3.4498	4.8742	5.2849	4.3514	4.7671	4.8341	5.3167	4.1559	4.4588	4.4517	4.4894	4.4505	5.3167	5.292	5.3167	5.3167	4.7078	2.7314	1.6699	1.2785	1.3556	1.3756	2.3259	3.3044	4.8435	3.924	5.3167	1.0248	3.4736	3.1654	2.5628	2.7	1.4625	1.4409	1.7387
7.0848	5.9195	0.72411	1	2.8045	6.4886	1.5533	4.3269	3.5135	2.591	3.0166	2.2919	3.8168	3.738	3.158	2.2248	0.37847	0.44653	1.1578	0.44736	0.56027	0.93319	1.457	0.92528	0.87806	0.78492	0.84089	1.7902	0.47436	0.97088	2.0217	0.75881	2.9194	3.79	5.329	4.7163	4.0812	3.2623	2.394	0.52294	1.6469	0.87086	4.4428	2.2533	2.5633	3.0038	2.9072	4.38	4.2287	3.5703
0.63875	1.9183	6.9494	6.8134	5.9076	0.75507	6.9494	4.4123	5.3132	6.0573	5.8173	6.373	5.1574	5.2186	5.7784	6.3254	6.9494	6.9494	6.8081	6.9494	6.9494	6.9494	6.7877	6.8329	6.8298	6.8452	6.8384	6.9494	6.9494	6.9494	6.9494	6.9494	5.8549	5.1595	2.691	3.762	4.677	5.4848	6.1766	6.9494	6.6819	6.9494	4.5086	6.3635	6.1153	5.6409	5.7546	4.0093	4.2265	4.9474
2.566	0.60826	5.8503	5.5605	4.2591	1.4118	6.0248	2.5426	3.5555	4.4691	4.1208	4.832	3.3213	3.3894	4.0353	4.7908	5.8406	6.0248	5.5098	5.8126	5.824	6.0248	5.4226	5.5903	5.5764	5.5981	5.5742	6.0248	6.0248	6.0248	6.0248	5.8781	4.1838	3.3235	0.71162	1.8326	2.8443	3.802	4.6067	5.8901	5.1989	6.0248	2.5995	4.8302	4.5395	3.9902	4.1173	2.1667	2.4175	3.2175
7.0859	6.049	1.0515	1.3827	3.1605	6.5397	1.1717	4.5885	3.8229	2.939	3.3545	2.6759	4.1137	4.0332	3.512	2.6089	0.69899	0.1779	1.5406	0.83102	0.80468	0.62997	1.8397	1.308	1.2608	1.1686	1.2247	1.5303	0.26011	0.63604	1.8082	1.1418	3.2836	4.0693	5.5419	4.9641	4.3459	3.5594	2.7632	0.73666	2.03	0.55336	4.7191	2.6319	2.9337	3.3029	3.2141	4.6083	4.4733	3.8345
7.0859	6.05	1.445	1.7676	3.2607	6.5397	0.77821	4.684	3.9103	3.0359	3.4496	2.8497	4.2058	4.1252	3.6136	2.7726	1.046	0.65729	1.9213	1.1769	1.1493	0.41171	2.2307	1.6989	1.6521	1.5537	1.6086	1.1686	0.67607	0.69303	1.4505	1.4915	3.3874	4.1687	5.5846	5.0592	4.446	3.6449	2.8676	1.0649	2.4024	0.70613	4.8196	2.7678	3.0384	3.3922	3.3016	4.6997	4.5684	3.9383
7.0859	6.05	1.8476	2.0587	3.5446	6.5397	0.39082	4.7541	4.1186	3.3426	3.7092	3.1469	4.3636	4.3081	3.8843	3.0734	1.4162	0.92987	2.2112	1.5487	1.5211	0.41341	2.5356	2.0034	1.9575	1.868	1.9218	0.74201	0.84122	0.32242	1.0263	1.8734	3.6669	4.3011	5.5846	5.0937	4.5334	3.8761	3.1613	1.4343	2.6907	0.30449	4.9443	3.0639	3.3196	3.6254	3.5516	4.7346	4.6258	4.0552
4.8047	2.5903	4.0984	3.7614	2.0295	3.779	4.9906	0.43936	1.1851	2.3176	1.8804	2.6736	0.85467	0.92888	1.7209	2.6984	4.2904	4.7669	3.6877	4.1446	4.2264	4.96	3.4371	3.8146	3.823	3.8871	3.8275	4.9906	4.8024	4.913	4.9906	4.0404	1.9292	1.2344	1.8256	0.73044	0.45277	1.5038	2.5561	4.2667	3.2058	4.93	0.5838	2.7132	2.3974	1.7762	1.9158	0.63494	0.45304	0.93258
7.0846	5.7971	0.54649	0.62753	1.987	6.4755	2.593	3.756	2.8482	1.6892	2.1344	1.336	3.1277	3.0514	2.3086	1.281	0.79522	1.3321	0.60767	0.66418	0.68986	1.9729	0.6161	0.54566	0.61295	0.61819	0.63373	2.8065	1.4208	2.0106	2.9825	0.34739	2.0907	3.1201	5.1482	4.3564	3.4914	2.5201	1.4376	0.78443	0.7312	1.9105	3.8061	1.2852	1.6105	2.2519	2.1004	4.0256	3.7906	2.9965
6.8848	5.4362	0.82404	0.49276	1.5116	6.1802	2.8115	3.2776	2.3295	1.2099	1.6608	0.85552	2.6071	2.5318	1.8227	0.79912	1.2044	1.7847	0.42077	1.0735	1.1022	2.2803	0.44896	0.56751	0.61474	0.71532	0.66042	2.9934	1.8734	2.318	3.1454	0.7618	1.6226	2.6121	4.7264	3.878	3.0089	2.0267	0.95417	1.1812	0.39245	2.218	3.3183	0.80327	1.1312	1.7616	1.628	3.5451	3.3149	2.5093
4.0674	1.7623	4.7562	4.4254	2.8575	2.9917	5.3734	1.4982	2.0568	3.1228	2.7111	3.4812	1.7281	1.8018	2.5718	3.4774	4.9328	5.3681	4.3708	4.8111	4.8819	5.3734	4.1808	4.4782	4.4788	4.5321	4.4776	5.3734	5.3718	5.3734	5.3734	4.7288	2.7693	1.7124	1.4247	1.4663	1.477	2.3644	3.331	4.9099	3.9484	5.3734	1.0264	3.5046	3.1977	2.5978	2.735	1.4927	1.464	1.7774
5.0496	2.954	3.7856	3.4456	1.6434	4.0686	4.7422	0.67084	0.7847	1.9369	1.4932	2.2897	0.58263	0.72694	1.3243	2.3392	4.0057	4.4801	3.3666	3.8454	3.9297	4.6321	3.0869	3.507	3.5249	3.5953	3.5356	4.7422	4.4973	4.5823	4.7422	3.7165	1.5422	0.90438	2.1923	1.1154	0.70297	1.1128	2.1874	3.9785	2.8708	4.5991	0.39724	2.3402	2.0156	1.381	1.5325	0.81014	0.73375	0.81368
7.0859	5.9957	0.46164	0.76496	2.5439	6.5397	1.7621	4.1452	3.2857	2.3277	2.7593	2.0116	3.5828	3.5041	2.8931	1.947	0.32891	0.70191	0.92185	0.18822	0.47827	1.2009	1.2251	0.69342	0.64645	0.54887	0.60342	2.085	0.69852	1.2265	2.2995	0.55845	2.662	3.5582	5.3447	4.6332	3.8773	3.0283	2.1165	0.72607	1.4043	1.133	4.2148	1.9703	2.2851	2.7689	2.6616	4.2932	4.1186	3.3838
4.6829	2.5589	4.1231	3.7866	2.0417	3.7263	4.9198	0.59472	1.2014	2.3333	1.8941	2.6877	0.86926	0.94354	1.7329	2.7147	4.2979	4.7512	3.7098	4.1695	4.2481	4.8939	3.4594	3.8394	3.8456	3.8982	3.8443	4.9198	4.7702	4.8609	4.9198	4.066	1.9435	1.0676	1.8006	0.71648	0.55736	1.5159	2.5749	4.2743	3.2267	4.8753	0.4141	2.7316	2.4141	1.7898	1.9318	0.52412	0.44781	0.94473
4.6418	2.5361	4.1361	3.7996	2.0574	3.6972	4.8337	0.44953	1.2173	2.3481	1.9099	2.7029	0.88649	0.95926	1.7487	2.7294	4.311	4.7352	3.7232	4.1828	4.2611	4.8302	3.4728	3.8524	3.8586	3.9113	3.8573	4.8337	4.7469	4.8171	4.8337	4.0791	1.9587	1.3047	1.7804	0.69906	0.45219	1.5316	2.589	4.2859	3.2403	4.8266	0.87132	2.7458	2.4291	1.8055	1.9465	0.42194	0.35546	0.96008
4.9715	2.8986	3.7528	3.416	1.6704	4.0417	4.6551	0.49254	0.83234	1.9622	1.5228	2.3165	0.60414	0.58582	1.3616	2.3436	3.9377	4.408	3.339	3.7988	3.8776	4.5925	3.0886	3.4689	3.4756	3.5349	3.4763	4.6551	4.4338	4.5457	4.6551	3.6954	1.5723	1.3102	2.1494	1.0804	0.44845	1.1446	2.2039	3.9135	2.8558	4.5622	0.8232	2.3606	2.0429	1.4186	1.5607	0.69544	0.49296	0.57342
4.7233	2.6263	4.041	3.7046	1.9603	3.7834	4.7851	0.43998	1.1211	2.2518	1.8127	2.6063	0.79412	0.86554	1.6516	2.6332	4.2157	4.6521	3.6281	4.0876	4.1661	4.7691	3.3777	3.7574	3.7635	3.8162	3.7623	4.7851	4.667	4.7458	4.7851	3.984	1.8621	1.2966	1.8721	0.79444	0.35709	1.4345	2.4933	4.1905	3.145	4.7574	0.86168	2.65	2.3327	1.7085	1.8503	0.47545	0.33421	0.86338
4.5276	2.4026	4.2763	3.9401	2.1981	3.571	4.9154	0.50176	1.3582	2.4891	2.0506	2.8438	1.0261	1.1003	1.8894	2.8704	4.4507	4.8509	3.8645	4.3237	4.4016	4.9154	3.6141	3.9929	3.9988	4.0513	3.9976	4.9154	4.8581	4.9107	4.9154	4.2198	2.0996	1.2952	1.6443	0.55967	0.59299	1.6724	2.7302	4.4251	3.3816	4.9154	0.8924	2.8869	2.5701	1.9464	2.0876	0.51588	0.50704	1.101
2.4413	0.52102	5.9101	5.6273	4.3684	1.2591	6.0479	2.6626	3.6957	4.5701	4.2562	4.9277	3.4405	3.5096	4.1653	4.8786	5.8689	6.0479	5.5837	5.8765	5.8687	6.0479	5.4968	5.654	5.6419	5.6638	5.6427	6.0479	6.0479	6.0479	6.0479	5.9296	4.2973	3.4414	1.0358	1.9785	2.9671	3.9258	4.6934	5.9383	5.2803	6.0479	2.7259	4.913	4.626	4.097	4.2191	2.285	2.5367	3.3459
1.9559	0.63439	6.238	5.9892	4.832	0.94855	6.238	3.1631	4.1743	5.0314	4.7353	5.3644	3.9413	4.0095	4.6424	5.3266	6.2237	6.238	5.9664	6.23	6.2213	6.238	5.8878	6.0212	6.0113	6.0241	6.0072	6.238	6.238	6.238	6.238	6.238	4.7655	3.9433	1.3282	2.4502	3.4655	4.3931	5.1461	6.238	5.7033	6.238	3.2184	5.3445	5.0761	4.5606	4.6826	2.7865	3.0374	3.823
7.0859	6.05	2.4941	2.627	3.8786	6.5397	0.41108	4.8106	4.3277	3.7119	4.0303	3.6095	4.559	4.5231	4.1639	3.4986	2.0495	1.6736	2.7795	2.1845	2.1536	0.95284	3.0754	2.5718	2.5219	2.4371	2.4857	0.31859	1.5849	0.94677	0.36433	2.5265	3.967	4.4907	5.5846	5.0937	4.6182	4.1178	3.545	2.0904	3.1973	1.0294	4.948	3.5327	3.6686	3.9009	3.8431	4.7346	4.629	4.2035
5.4766	3.4389	3.2459	2.9068	1.1156	4.5624	4.5397	0.86963	0.46888	1.4093	0.96619	1.762	0.28946	0.24976	0.8025	1.8046	3.4898	4.0142	2.8268	3.3307	3.4046	4.248	2.5557	2.9668	2.9939	3.07	2.9993	4.5397	4.0619	4.2165	4.5397	3.1814	1.0176	1.4293	2.6938	1.6363	0.54883	0.58821	1.6593	3.4763	2.3322	4.2051	0.8381	1.8123	1.488	0.85949	1.0062	1.239	0.97078	0.33638
6.1446	4.3231	2.1627	1.8379	0.47988	5.2495	3.7938	2.0263	0.98306	0.57049	0.54076	0.62184	1.2845	1.2102	0.46289	0.59044	2.5153	3.1448	1.6924	2.3705	2.4171	3.4169	1.381	1.9	1.9447	2.034	1.9756	3.8246	3.2137	3.4362	3.8331	2.0763	0.60162	1.3236	3.5876	2.6726	1.7416	0.66992	0.57599	2.4706	1.1976	3.374	2.0209	0.62276	0.448	0.47859	0.49649	2.3215	2.0781	1.2047
7.0859	5.9994	0.6326	0.94575	2.6824	6.5397	1.5906	4.1971	3.3908	2.4462	2.8816	2.1234	3.6969	3.6181	3.0119	2.0589	0.43227	0.71634	1.1004	0.4185	0.50695	1.0303	1.4137	0.8819	0.83556	0.74132	0.79622	1.9141	0.73386	1.0549	2.1306	0.67873	2.8017	3.6691	5.3487	4.6457	3.9464	3.1423	2.2281	0.7507	1.582	0.96196	4.3214	2.0791	2.3963	2.8851	2.7899	4.3058	4.1329	3.4395
4.2257	1.964	4.757	4.4218	2.6957	3.1754	5.3227	0.81242	1.8496	2.9833	2.5463	3.3396	1.521	1.5952	2.3871	3.3641	4.929	5.2916	4.3528	4.809	4.8833	5.3227	4.1021	4.4746	4.4795	4.5307	4.4783	5.3227	5.2956	5.3227	5.3227	4.7034	2.5951	1.5047	1.1861	0.56905	1.0774	2.17	3.2216	4.9015	3.8711	5.3227	0.77927	3.3788	3.063	2.4421	2.5816	0.63616	0.80934	1.597
7.0859	6.0052	0.71231	1.0233	2.7376	6.5397	1.5109	4.2041	3.4405	2.5237	2.9521	2.201	3.7293	3.6488	3.0894	2.1365	0.44823	0.68964	1.178	0.44254	0.62249	0.9524	1.4913	0.95945	0.91311	0.82103	0.8754	1.8354	0.67234	0.9752	2.0553	0.75747	2.8532	3.6849	5.3548	4.6527	3.9533	3.1762	2.3056	0.58624	1.6596	0.88314	4.3347	2.1566	2.4739	2.9191	2.8303	4.3128	4.1399	3.448
7.0859	6.05	2.4987	2.599	3.9835	6.5397	0.69841	4.8106	4.3442	3.8064	4.0996	3.6872	4.559	4.5231	4.2356	3.6002	2.0472	1.7605	2.7518	2.1835	2.1508	1.1025	3.0748	2.5426	2.4968	2.4132	2.4661	0.56152	1.6772	1.0778	0.49192	2.5345	4.0514	4.5005	5.5846	5.0937	4.6182	4.1408	3.6487	2.0999	3.2324	1.1678	4.948	3.6047	3.7718	3.9991	3.9435	4.7346	4.629	4.2035
4.9868	2.816	3.9743	3.6401	1.8168	3.9744	4.9191	0.49644	0.95558	2.1115	1.6669	2.4644	0.66527	0.74117	1.4952	2.5193	4.205	4.6849	3.5586	4.0455	4.1264	4.8398	3.2659	3.6968	3.7209	3.793	3.7294	4.9191	4.709	4.7928	4.9191	3.9001	1.7131	1.0511	2.0424	0.95768	0.49182	1.2837	2.3625	4.1791	3.0586	4.8093	0.33456	2.5151	2.1902	1.5519	1.7034	0.78246	0.60491	0.83216
7.0859	6.05	0.96028	1.2373	2.9957	6.5397	1.2629	4.4898	3.6808	2.779	3.2112	2.4629	3.9796	3.8991	3.3443	2.3982	0.53734	0.70468	1.3933	0.66824	0.64206	0.72116	1.7007	1.169	1.1223	1.0277	1.0819	1.6325	0.7012	0.72723	1.9118	0.98665	3.1123	3.9399	5.5632	4.9596	4.228	3.4201	2.5678	0.72921	1.8754	0.72501	4.5904	2.4215	2.7364	3.1655	3.0762	4.6334	4.4643	3.7285
7.0859	6.05	2.9505	3.0413	4.0034	6.5397	1.0932	4.8106	4.3442	3.8064	4.0996	3.7776	4.559	4.5231	4.2356	3.673	2.4991	2.2123	3.1928	2.6353	2.6026	1.5567	3.4123	2.986	2.9307	2.8399	2.8815	0.65758	2.129	1.5296	0.3559	2.9863	4.0643	4.5005	5.5846	5.0937	4.6182	4.1408	3.6757	2.5518	3.4247	1.6196	4.948	3.6909	3.7845	4.0094	3.9663	4.7346	4.629	4.2035
7.0859	6.05	2.7808	2.8415	4.0034	6.5397	0.84214	4.8106	4.3442	3.8064	4.0996	3.7598	4.559	4.5231	4.2356	3.6427	2.3155	2.0236	2.9891	2.4543	2.4213	1.3274	3.2492	2.794	2.7364	2.6488	2.6864	0.38667	1.937	1.3134	0.33691	2.8236	4.0643	4.5005	5.5846	5.0937	4.6182	4.1408	3.6757	2.392	3.3609	1.3988	4.948	3.6909	3.7845	4.0094	3.9663	4.7346	4.629	4.2035
1.2538	3.7244	7.6567	7.6567	7.1298	2.4679	7.6567	5.9479	6.7204	7.2959	7.1731	7.4833	6.5939	6.6413	7.1031	7.4729	7.6567	7.6567	7.6567	7.6567	7.6567	7.6567	7.6567	7.6567	7.6567	7.6567	7.6567	7.6567	7.6567	7.6567	7.6567	7.6567	7.1229	6.5365	4.4113	5.3566	6.1549	6.8369	7.3705	7.6567	7.6567	7.6567	6.1033	7.4589	7.3366	6.9008	6.9946	5.477	5.682	6.3375
7.0859	6.05	0.89793	1.177	2.9636	6.5397	1.3253	4.4785	3.6659	2.739	3.1766	2.4118	3.9683	3.8877	3.3049	2.3474	0.47613	0.82438	1.333	0.60703	0.58078	0.78351	1.6404	1.1087	1.062	0.9674	1.0216	1.6937	0.81849	0.83256	1.9728	0.92527	3.0805	3.9286	5.561	4.9534	4.2167	3.4082	2.5163	0.85052	1.8151	0.84517	4.5791	2.3655	2.6843	3.1542	3.0649	4.6267	4.4555	3.7171
7.0859	6.05	2.6311	2.722	3.9927	6.5397	0.70125	4.8106	4.3442	3.8064	4.0996	3.71	4.559	4.5231	4.2356	3.612	2.1797	1.8929	2.8742	2.3159	2.2833	1.2373	3.1368	2.6667	2.6116	2.5209	2.5627	0.29303	1.8096	1.2102	0.33909	2.6669	4.0588	4.5005	5.5846	5.0937	4.6182	4.1408	3.6549	2.2324	3.2809	1.3003	4.948	3.6274	3.778	4.0035	3.9518	4.7346	4.629	4.2035
4.8924	2.8509	3.7206	3.3822	1.7178	3.9609	4.6119	0.5034	0.91444	1.9866	1.5729	2.3434	0.58412	0.65786	1.4298	2.3421	3.9211	4.3908	3.304	3.7667	3.8535	4.5398	3.0536	3.4414	3.4524	3.5183	3.4592	4.6119	4.4107	4.4948	4.6119	3.6621	1.6278	1.1305	2.0957	1.0105	0.53859	1.2226	2.1963	3.8979	2.8243	4.5101	0.58874	2.3673	2.0596	1.4581	1.5953	0.60613	0.54437	0.6354
7.0676	5.7397	0.40226	0.32208	2.2161	6.408	2.1834	3.8326	2.964	1.958	2.3987	1.6245	3.2619	3.1832	2.5309	1.5602	0.42647	1.0051	0.47989	0.30313	0.59257	1.5835	0.78464	0.46064	0.29739	0.27382	0.30152	2.3827	1.0833	1.6212	2.5509	0.58644	2.3323	3.237	5.0859	4.3714	3.5622	2.7074	1.7287	0.44816	0.96432	1.5212	3.8934	1.5753	1.8964	2.448	2.3347	4.0178	3.8283	3.0816
7.0859	6.05	2.1461	2.3041	3.863	6.5397	0.78823	4.8106	4.3337	3.6715	4.034	3.4346	4.559	4.5231	4.1747	3.3664	1.7015	1.3253	2.4581	1.8365	1.8055	0.83203	2.7751	2.2431	2.1969	2.1091	2.1625	0.82973	1.2366	0.80071	0.82538	2.1785	3.9769	4.4922	5.5846	5.0937	4.6182	4.1223	3.4877	1.7424	2.9394	0.82969	4.948	3.3814	3.6423	3.9127	3.8549	4.7346	4.629	4.2035
7.0859	6.05	2.3721	2.5096	3.886	6.5397	0.47542	4.8106	4.3416	3.7115	4.0593	3.5391	4.559	4.5231	4.1891	3.4564	1.9275	1.5633	2.662	2.0625	2.0315	0.84258	2.9658	2.4543	2.4054	2.3217	2.3716	0.44239	1.4747	0.83651	0.45243	2.4044	3.9902	4.4942	5.5846	5.0937	4.6182	4.1284	3.5213	1.9683	3.11	0.91919	4.948	3.4574	3.6675	3.9285	3.8707	4.7346	4.629	4.2035
7.0859	6.05	2.7373	2.872	4.0034	6.5397	0.75727	4.8106	4.3442	3.8064	4.0996	3.7668	4.559	4.5231	4.2356	3.6574	2.2927	1.9388	3.0245	2.4276	2.3967	1.2425	3.3077	2.8167	2.7672	2.6829	2.732	0.42539	1.8521	1.2285	0.42163	2.7696	4.0643	4.5005	5.5846	5.0937	4.6182	4.1408	3.6757	2.3335	3.384	1.314	4.948	3.6909	3.7845	4.0094	3.9663	4.7346	4.629	4.2035
5.095	2.9414	3.7875	3.4542	1.6797	4.0963	4.8919	0.83724	0.94717	1.9604	1.5326	2.3207	0.70675	0.8565	1.3836	2.3415	4.0221	4.5193	3.3727	3.863	3.9427	4.7411	3.0938	3.5105	3.5381	3.6111	3.5453	4.8919	4.561	4.6932	4.8919	3.7186	1.5835	0.93132	2.1745	1.0622	0.8798	1.1745	2.2024	4.0041	2.8718	4.6982	0.61251	2.3572	2.0398	1.42	1.5572	0.88945	0.89081	0.96812
7.0859	6.05	2.0493	2.2147	3.6401	6.5397	0.30527	4.7975	4.2035	3.4752	3.8151	3.2995	4.4503	4.3965	3.9773	3.2228	1.607	1.1467	2.3675	1.7416	1.7112	0.46761	2.6905	2.1583	2.1124	2.0285	2.0818	0.5373	1.0581	0.4199	0.82308	2.0782	3.7643	4.3739	5.5846	5.0937	4.5771	3.9635	3.2902	1.6395	2.8481	0.50258	4.948	3.2168	3.4248	3.7148	3.6433	4.7346	4.629	4.1057
4.9187	2.7134	3.9848	3.6443	1.878	3.8755	5.0027	0.88926	1.0854	2.1588	1.7344	2.5191	0.76194	0.8959	1.5996	2.5398	4.2103	4.6958	3.565	4.0511	4.1309	4.874	3.2922	3.706	3.7262	3.7993	3.7335	5.0027	4.7256	4.8299	5.0027	3.917	1.7953	0.89419	1.9358	0.81895	0.88168	1.3917	2.4007	4.1878	3.0703	4.8376	0.59339	2.5555	2.2381	1.6183	1.7555	0.88535	0.89731	0.97676
1.9358	0.61576	6.1069	5.8097	4.6279	0.72272	6.285	3.1044	3.9981	4.7961	4.53	5.1457	3.8417	3.9028	4.4733	5.1001	6.0998	6.285	5.7605	6.0707	6.0874	6.285	5.6789	5.8452	5.8305	5.851	5.8248	6.285	6.285	6.285	6.285	6.1314	4.5731	3.8577	1.3885	2.4553	3.3644	4.1966	4.9143	6.1507	5.4829	6.285	3.2005	5.1207	4.8427	4.3565	4.4757	2.6936	2.9165	3.6496
7.0859	6.05	2.2626	2.4022	3.8751	6.5397	0.68625	4.8106	4.338	3.6917	4.0495	3.484	4.559	4.5231	4.1826	3.4103	1.8181	1.4483	2.5547	1.953	1.9221	0.72756	2.8765	2.3469	2.2985	2.217	2.2697	0.54672	1.3597	0.72149	0.56557	2.295	3.9842	4.4933	5.5846	5.0937	4.6182	4.1256	3.5048	1.8589	3.0307	0.80417	4.948	3.4041	3.6554	3.9213	3.8635	4.7346	4.629	4.2035
3.945	1.7873	4.5784	4.2631	2.7885	2.9856	5.03	0.90452	2.0183	3.0168	2.626	3.3906	1.7104	1.7832	2.5297	3.3669	4.6768	5.03	4.2086	4.5866	4.6418	5.03	4.0594	4.3159	4.3009	4.3297	4.2997	5.03	5.03	5.03	5.03	4.5783	2.7204	1.6997	1.0089	0.69318	1.2314	2.318	3.2179	4.6622	3.8231	5.03	1.0245	3.4081	3.111	2.5288	2.666	0.79673	0.81568	1.7354
6.8365	5.2221	1.1495	1.0752	1.1719	6.0425	3.1476	3.0184	2.0006	1.0304	1.3102	0.89336	2.2911	2.2168	1.4872	0.90152	1.5329	2.1178	0.90878	1.402	1.4301	2.6292	0.37311	0.89259	1.0829	1.1064	1.1131	3.3207	2.2026	2.6668	3.4646	1.0889	1.2785	2.3065	4.5	3.6327	2.7377	1.6927	0.98915	1.5118	1.0534	2.5668	3.0257	0.87385	0.78016	1.4269	1.2865	3.3002	3.0614	2.2114
7.0859	6.05	3.108	3.1344	4.0034	6.5397	1.4264	4.8106	4.3442	3.8064	4.0996	3.7776	4.559	4.5231	4.2356	3.673	2.809	2.5594	3.2394	2.852	2.8831	1.8777	3.4501	3.1052	3.0398	2.9809	2.9929	0.99544	2.4739	1.8591	0.70067	3.1514	4.0643	4.5005	5.5846	5.0937	4.6182	4.1408	3.6757	2.8007	3.4267	1.9461	4.948	3.6909	3.7845	4.0094	3.9663	4.7346	4.629	4.2035
4.7842	2.6659	4.0015	3.6573	1.9457	3.8239	4.8791	0.52813	1.1085	2.2256	1.7918	2.5863	0.77773	0.85202	1.639	2.6049	4.2154	4.6986	3.5785	4.0543	4.1394	4.8754	3.328	3.723	3.7357	3.8057	3.7467	4.8791	4.73	4.8402	4.8791	3.9423	1.8414	1.318	1.9057	0.80624	0.48672	1.4221	2.4559	4.189	3.1	4.8552	0.64251	2.6142	2.3004	1.686	1.8231	0.58288	0.41281	0.85485
7.0859	6.05	1.6025	1.8463	3.4303	6.5397	0.74816	4.7488	4.0606	3.2131	3.6094	2.9837	4.3466	4.2661	3.7827	2.9129	1.1728	0.78282	2.0008	1.305	1.2778	0.39665	2.3151	1.7833	1.7368	1.6435	1.6975	0.99578	0.7794	0.79347	1.2799	1.6276	3.5567	4.2929	5.5846	5.0937	4.5285	3.8033	3.0375	1.1882	2.4823	0.80379	4.9374	2.9199	3.2088	3.5431	3.4567	4.7346	4.6229	4.0477
7.0619	5.8448	0.55106	0.5478	2.4245	6.4503	1.9642	4.0167	3.1776	2.1765	2.612	1.8538	3.471	3.3923	2.7422	1.7893	0.3341	0.77702	0.70561	0.31439	0.5275	1.3534	1.0047	0.47305	0.42583	0.33405	0.40158	2.2055	0.85117	1.3911	2.3933	0.69277	2.5399	3.4477	5.208	4.522	3.7542	2.9165	1.9584	0.4672	1.195	1.2911	4.1048	1.8094	2.1267	2.6566	2.5428	4.1747	3.9929	3.2557
3.242	0.87595	5.2826	4.9736	3.6286	2.1505	5.6096	1.807	2.8832	3.8355	3.4584	4.213	2.5991	2.6705	3.3718	4.1739	5.3437	5.6096	4.919	5.2625	5.313	5.6096	4.8171	5.0214	5.005	5.0282	5.0034	5.6096	5.6096	5.6096	5.6096	5.3017	3.5575	2.5974	0.29599	1.0559	2.1258	3.1496	3.9923	5.3406	4.5845	5.6096	1.8591	4.2118	3.9193	3.3565	3.4919	1.4417	1.6953	2.5764
5.962	4.1197	2.5161	2.1856	0.34294	5.0857	4.0433	1.6978	0.58341	0.59373	0.68655	0.9477	0.89644	0.82221	0.43595	1.0037	2.8117	3.3729	2.0745	2.6525	2.7245	3.6265	1.7736	2.2476	2.2859	2.3678	2.301	4.0888	3.4316	3.6372	4.0946	2.4348	0.36282	1.5149	3.3902	2.4221	1.377	0.25527	0.84811	2.7863	1.5953	3.5836	1.6361	0.9995	0.67241	0.43896	0.44899	2.0527	1.7916	0.83196
6.5814	4.9698	1.4824	1.1511	0.85918	5.8041	3.2709	2.7359	1.7028	0.54465	0.99745	0.46024	1.9952	1.9209	1.1766	0.50567	1.8366	2.4431	0.99332	1.7055	1.7364	2.8179	0.80358	1.2259	1.2731	1.368	1.3121	3.4263	2.5318	2.8492	3.5368	1.3935	0.96576	2.0097	4.2476	3.366	2.4455	1.385	0.29104	1.7994	0.50463	2.7663	2.7321	0.42371	0.46597	1.1181	0.97376	3.0342	2.793	1.9153
6.9885	5.6121	0.54771	0.36214	1.9438	6.3007	2.3975	3.6175	2.7231	1.6685	2.1156	1.3192	3.0036	2.9259	2.2567	1.2553	0.71523	1.3087	0.52444	0.58434	0.77033	1.8404	0.81996	0.57317	0.42005	0.40176	0.37474	2.583	1.3928	1.8781	2.7483	0.63653	2.0613	2.9816	4.9434	4.1852	3.3496	2.4431	1.4228	0.69719	0.65943	1.7781	3.6743	1.263	1.5896	2.1806	2.063	3.8245	3.6192	2.8654
7.0859	6.0374	0.83721	1.1337	2.864	6.5397	1.386	4.3382	3.5583	2.6519	3.0773	2.3454	3.852	3.7715	3.2181	2.2805	0.64744	0.50178	1.2904	0.54445	0.89059	0.83744	1.5945	1.0628	1.0159	0.91898	0.97344	1.7195	0.51456	0.8503	1.971	0.86247	2.9802	3.8076	5.4223	4.7739	4.0854	3.2967	2.4506	0.42977	1.7727	0.76639	4.4574	2.3082	2.6197	3.0407	2.9518	4.4484	4.2811	3.5725
7.0859	6.05	1.6332	1.8597	3.3732	6.5397	0.60515	4.663	4.0227	3.1483	3.562	2.9622	4.2953	4.2214	3.726	2.885	1.2019	0.74234	2.0134	1.3343	1.3067	0.48684	2.332	1.7999	1.7539	1.6672	1.7204	0.91236	0.65953	0.34476	1.1929	1.659	3.4998	4.2286	5.5798	5.0252	4.4401	3.7573	2.98	1.22	2.4945	0.5116	4.8484	2.878	3.1509	3.5012	3.4123	4.6709	4.5367	3.9676
7.0859	6.05	1.9509	2.1342	3.6043	6.5397	0.34442	4.7893	4.1783	3.4015	3.7685	3.2153	4.4228	4.3678	3.9439	3.1382	1.5195	1.0481	2.2867	1.652	1.6244	0.39743	2.6093	2.0789	2.0312	1.9492	2.0019	0.63287	0.95948	0.32214	0.91827	1.9767	3.7266	4.3558	5.5846	5.0937	4.5662	3.9358	3.2204	1.5376	2.7645	0.404	4.948	3.1316	3.3793	3.685	3.6112	4.7346	4.629	4.0939
7.0859	6.05	2.5743	2.7078	3.9192	6.5397	0.51105	4.8106	4.3435	3.7525	4.0694	3.6501	4.559	4.5231	4.1993	3.5393	2.1297	1.7735	2.8603	2.2647	2.2337	1.0528	3.1406	2.6525	2.6028	2.5181	2.5669	0.29961	1.6849	1.0467	0.34568	2.6066	3.9996	4.4956	5.5846	5.0937	4.6182	4.1326	3.5856	2.1705	3.238	1.1294	4.948	3.5733	3.7092	3.9396	3.8818	4.7346	4.629	4.2035
7.0859	6.05	2.1584	2.3247	3.705	6.5397	0.43518	4.7926	4.2202	3.5218	3.8743	3.3679	4.4762	4.4232	4.0196	3.2793	1.7253	1.2686	2.4771	1.8581	1.8301	0.54781	2.7856	2.2694	2.2197	2.1352	2.184	0.41359	1.1799	0.54174	0.69913	2.185	3.8225	4.3935	5.5846	5.0937	4.5703	3.9947	3.3361	1.7464	2.9342	0.62442	4.948	3.2844	3.4837	3.7563	3.6985	4.7346	4.629	4.0984
7.0859	6.05	3.108	3.1344	4.0034	6.5397	1.5876	4.8106	4.3442	3.8064	4.0996	3.7776	4.559	4.5231	4.2356	3.673	2.7593	2.6234	3.2394	2.8186	2.8301	2.02	3.4501	3.1052	3.0398	2.972	2.9929	1.1565	2.5458	1.976	0.86177	3.1514	4.0643	4.5005	5.5846	5.0937	4.6182	4.1408	3.6757	2.7699	3.4267	2.0716	4.948	3.6909	3.7845	4.0094	3.9663	4.7346	4.629	4.2035
4.9616	2.8515	3.8714	3.529	1.7593	3.984	4.7838	0.7069	0.90689	2.0532	1.6107	2.4057	0.58893	0.71964	1.4465	2.4416	4.0696	4.5248	3.45	3.9184	4.0058	4.6853	3.1936	3.5938	3.6039	3.6664	3.6084	4.7838	4.5436	4.6353	4.7838	3.8139	1.6618	0.85515	2.0858	1.0061	0.72742	1.2334	2.3011	4.0451	2.964	4.6512	0.41433	2.4548	2.1318	1.5032	1.6499	0.73749	0.74467	0.82347
6.9379	5.4729	0.71941	0.47096	1.5897	6.2213	2.7127	3.3928	2.4009	1.2856	1.7334	0.93778	2.6765	2.5989	1.9057	0.87389	1.0723	1.6903	0.56978	0.9414	0.97157	2.1612	0.79969	0.62355	0.5417	0.60396	0.54904	2.9038	1.7738	2.1989	3.0642	0.65378	1.6972	2.6734	4.7969	4.0021	3.1024	2.113	1.0415	1.0486	0.4023	2.0989	3.3893	0.88222	1.2083	1.8466	1.7047	3.6484	3.4348	2.5773
6.6975	5.1603	1.3223	0.99105	0.98988	5.9422	3.2	2.8692	1.8294	0.6841	1.1322	0.52624	2.1284	2.0541	1.3062	0.55228	1.6753	2.2925	0.84104	1.5444	1.5746	2.707	0.82461	1.0653	1.1122	1.2073	1.1523	3.3681	2.3763	2.7418	3.4901	1.2358	1.0972	2.1433	4.4376	3.5207	2.5885	1.5139	0.45632	1.6482	0.34617	2.6499	2.8641	0.48206	0.60593	1.2473	1.1048	3.1676	2.9231	2.0485
7.0859	6.05	2.1399	2.2866	3.695	6.5397	0.30519	4.8104	4.2584	3.53	3.8701	3.3535	4.5052	4.4514	4.0322	3.2768	1.6976	1.2552	2.4391	1.8322	1.8018	0.53452	2.7628	2.2306	2.1847	2.1011	2.154	0.43791	1.1666	0.52845	0.72483	2.1684	3.8192	4.4289	5.5846	5.0937	4.6037	4.0184	3.3445	1.7298	2.9157	0.61113	4.948	3.2707	3.4796	3.7697	3.6983	4.7346	4.629	4.1415
7.0859	6.05	1.7189	1.9513	3.5125	6.5397	0.76047	4.7841	4.1427	3.295	3.6915	3.0726	4.414	4.3391	3.8649	2.9992	1.2892	0.80282	2.1058	1.4214	1.3942	0.4088	2.4201	1.8882	1.842	1.7523	1.8059	0.87682	0.79103	0.8051	1.1621	1.744	3.6389	4.3477	5.5846	5.0937	4.5614	3.8855	3.1197	1.3046	2.5873	0.81593	4.948	3.0016	3.291	3.6253	3.5389	4.7346	4.629	4.0886
7.0859	6.05	1.5626	1.8183	3.3754	6.5397	0.67441	4.6691	4.0283	3.1539	3.5694	2.94	4.2985	4.224	3.7269	2.8645	1.1319	0.69559	1.9735	1.2642	1.2368	0.39809	2.2844	1.7527	1.7062	1.6141	1.668	0.98809	0.72865	0.74547	1.2685	1.5881	3.4985	4.232	5.5792	5.025	4.4465	3.7678	2.9782	1.1489	2.4553	0.7633	4.8532	2.8539	3.1486	3.5076	3.4187	4.6678	4.5398	3.9736
1.8124	0.82153	6.3616	6.1339	4.9764	1.1285	6.3812	3.3351	4.3292	5.1714	4.8804	5.528	4.1152	4.1828	4.7992	5.4795	6.345	6.3812	6.1192	6.3481	6.3439	6.3812	6.0384	6.1583	6.1489	6.1571	6.1422	6.3812	6.3812	6.3812	6.3812	6.3698	4.9164	4.1182	1.5162	2.6338	3.635	4.5422	5.2953	6.3735	5.8634	6.3812	3.3967	5.5031	5.2254	4.705	4.827	2.9612	3.2114	3.9798
7.0859	6.05	3.108	3.1344	4.0034	6.5397	1.7194	4.8106	4.3442	3.8064	4.0996	3.7776	4.559	4.5231	4.2356	3.673	2.8243	2.6884	3.2394	2.8592	2.8951	2.085	3.4501	3.1052	3.0398	2.9828	2.9929	1.2884	2.6108	2.041	0.99365	3.1514	4.0643	4.5005	5.5846	5.0937	4.6182	4.1408	3.6757	2.8074	3.4267	2.1366	4.948	3.6909	3.7845	4.0094	3.9663	4.7346	4.629	4.2035
2.2657	0.8286	6.1536	5.8617	4.5852	1.1202	6.2233	2.8536	3.9034	4.7897	4.4667	5.1487	3.6373	3.7075	4.3778	5.098	6.1212	6.2233	5.8122	6.1136	6.1182	6.2233	5.7255	5.8925	5.8774	5.8977	5.8742	6.2233	6.2233	6.2233	6.2233	6.1806	4.513	3.6369	1.2204	2.1139	3.1639	4.1397	4.9134	6.1916	5.5028	6.2233	2.9034	5.1358	4.8486	4.3139	4.4359	2.4808	2.7335	3.5583
5.5037	3.4009	3.4046	3.0724	1.6947	4.5553	4.681	1.611	1.6692	1.673	1.2523	1.8571	1.3878	1.4808	1.4656	1.9126	3.6748	4.1888	2.9716	3.5157	3.5909	4.4092	2.6738	3.1345	3.1708	3.2506	3.1813	4.681	4.2281	4.3863	4.681	3.3249	1.6934	0.6557	2.6511	1.5631	1.5754	1.6257	1.7566	3.6637	2.4945	4.3663	1.235	1.9084	1.5821	1.6931	1.6919	1.5626	1.587	1.5956
4.707	2.4651	4.2055	3.8666	2.1795	3.6828	5.1147	1.5201	1.6073	2.4602	2.0299	2.8153	1.3489	1.4807	1.8796	2.8267	4.4184	4.8948	3.7933	4.2571	4.341	5.056	3.5431	3.9274	3.9386	4.0066	3.9477	5.1147	4.9255	5.0312	5.1147	4.1477	2.0804	1.0059	1.6925	1.4431	1.5374	1.6677	2.6817	4.3904	3.3158	5.042	1.0509	2.8412	2.5296	1.9198	2.057	1.5453	1.5413	1.6151
6.2021	4.2977	2.4314	2.107	1.0652	5.3145	4.1195	1.8245	0.9935	1.072	0.46041	0.93057	1.0349	0.98438	0.97586	0.94838	2.784	3.4132	1.967	2.642	2.6853	3.6969	1.6603	2.169	2.2141	2.3038	2.2458	4.1794	3.489	3.7208	4.1872	2.3444	1.1409	1.0803	3.5713	2.5629	1.5091	0.99536	1.0426	2.7414	1.4837	3.654	1.7732	0.94262	0.82854	1.1191	1.1422	2.1842	1.9193	1.0379
7.0859	6.05	2.1295	2.295	3.7025	6.5397	0.31825	4.8106	4.2656	3.5383	3.8776	3.3671	4.5128	4.4589	4.0397	3.2904	1.6873	1.2451	2.4477	1.8218	1.7914	0.52432	2.7708	2.2385	2.1927	2.1087	2.162	0.44934	1.1564	0.51825	0.73642	2.1607	3.8267	4.4356	5.5846	5.0937	4.6063	4.0259	3.3559	1.7223	2.9284	0.60093	4.948	3.2843	3.488	3.7772	3.7058	4.7346	4.629	4.1464
7.0859	6.05	2.2539	2.4004	3.7757	6.5397	0.35076	4.8106	4.2793	3.613	3.934	3.4586	4.5339	4.4803	4.0732	3.376	1.8094	1.3855	2.5528	1.9443	1.9134	0.66478	2.8761	2.3451	2.2981	2.2166	2.2693	0.31151	1.2969	0.65871	0.59892	2.2863	3.8721	4.4505	5.5846	5.0937	4.6103	4.0482	3.4361	1.8502	3.0295	0.74139	4.948	3.3769	3.5626	3.8072	3.7477	4.7346	4.629	4.1567
7.0526	5.7941	0.551	0.42296	2.1904	6.4349	2.2188	3.8824	3.0021	1.9183	2.359	1.5848	3.2737	3.1973	2.4999	1.5206	0.52747	1.0448	0.50103	0.33351	0.6669	1.6135	0.87254	0.61573	0.44336	0.39923	0.37132	2.452	1.123	1.6512	2.6357	0.46254	2.3024	3.2658	5.121	4.391	3.6121	2.7029	1.6891	0.46035	0.92111	1.5512	3.9501	1.5356	1.8567	2.4382	2.3072	4.0511	3.8715	3.1263
4.9224	2.831	3.7625	3.4232	1.7626	3.954	4.7813	0.2973	0.95151	2.0388	1.617	2.393	0.61856	0.69246	1.4689	2.3977	3.9679	4.4467	3.349	3.8112	3.8978	4.6502	3.1072	3.485	3.4962	3.5627	3.5038	4.7813	4.481	4.6009	4.7813	3.7051	1.6682	1.3393	2.0811	0.97042	0.25554	1.2616	2.2532	3.943	2.8763	4.6119	0.68563	2.4178	2.1083	1.5029	1.6401	0.67231	0.47897	0.67456
7.0819	5.7688	0.4153	0.38251	2.1997	6.4587	2.1351	3.8513	2.9564	1.9789	2.4151	1.6518	3.2439	3.1662	2.5449	1.5874	0.4783	0.97855	0.53941	0.28988	0.71278	1.516	0.84268	0.49878	0.33674	0.30268	0.31225	2.3407	1.0543	1.5537	2.5146	0.57721	2.3178	3.2214	5.1095	4.3966	3.5839	2.6877	1.7563	0.45671	1.0218	1.4537	3.9076	1.6054	1.9242	2.4267	2.3174	4.0368	3.8482	3.0987
7.0859	6.05	3.1035	3.1344	4.0034	6.5397	1.3369	4.8106	4.3442	3.8064	4.0996	3.7776	4.559	4.5231	4.2356	3.673	2.6466	2.423	3.2394	2.7708	2.7494	1.7805	3.4501	3.099	3.0366	2.9564	2.9857	0.90584	2.3408	1.7492	0.61107	3.1514	4.0643	4.5005	5.5846	5.0937	4.6182	4.1408	3.6757	2.722	3.4267	1.8407	4.948	3.6909	3.7845	4.0094	3.9663	4.7346	4.629	4.2035
7.0816	5.7665	0.45267	0.37668	2.2332	6.4571	2.1397	3.8877	2.9921	1.9937	2.4361	1.6555	3.2797	3.2019	2.5646	1.5914	0.40252	0.97363	0.53357	0.26691	0.62771	1.5212	0.83685	0.48157	0.33132	0.32085	0.33205	2.345	1.0535	1.5589	2.5188	0.63174	2.3535	3.2571	5.1076	4.4124	3.6205	2.7234	1.7595	0.47219	1.016	1.4588	3.9433	1.6042	1.9269	2.4624	2.3532	4.0645	3.8822	3.1344
7.0859	6.05	1.1702	1.433	3.1295	6.5397	1.053	4.5296	3.7866	2.9128	3.3323	2.6315	4.0649	3.9844	3.482	2.5642	0.74639	0.40432	1.5886	0.87743	0.85175	0.51125	1.8978	1.3661	1.3195	1.2262	1.2802	1.424	0.41759	0.51732	1.7035	1.1958	3.2483	4.0107	5.5656	4.9666	4.2768	3.5287	2.7254	0.75956	2.0705	0.46153	4.6581	2.5885	2.8953	3.2672	3.1784	4.6409	4.4731	3.7721
7.0859	6.05	1.5561	1.8044	3.3644	6.5397	0.68231	4.6592	4.014	3.1395	3.5532	2.9319	4.2894	4.2146	3.7172	2.8585	1.1247	0.66754	1.9593	1.2572	1.2296	0.42389	2.2713	1.7395	1.6931	1.6018	1.6556	0.98948	0.60817	0.50547	1.2699	1.5819	3.4911	4.223	5.5792	5.0218	4.4365	3.7486	2.9712	1.1428	2.4411	0.58362	4.845	2.8537	3.1421	3.4927	3.4039	4.668	4.5334	3.9638
7.0859	6.05	1.8747	2.0789	3.5982	6.5397	0.40742	4.7857	4.1722	3.3932	3.7617	3.1865	4.4168	4.3617	3.9379	3.113	1.4434	0.97092	2.2325	1.5758	1.5482	0.2645	2.5511	2.0191	1.973	1.8863	1.9396	0.70915	0.88227	0.41211	0.99444	1.9005	3.7206	4.3503	5.5846	5.0937	4.5629	3.9297	3.213	1.4615	2.7136	0.50329	4.948	3.1079	3.3733	3.679	3.6052	4.7346	4.629	4.0903
7.0859	6.05	2.3009	2.4221	3.849	6.5397	0.36759	4.8106	4.3286	3.6486	4.016	3.4625	4.559	4.5231	4.1656	3.3853	1.862	1.4214	2.5744	1.9959	1.9664	0.71848	2.8791	2.3668	2.3144	2.2301	2.2792	0.45261	1.3343	0.70668	0.6052	2.3305	3.9685	4.4909	5.5846	5.0937	4.6182	4.1185	3.4678	1.8931	3.0269	0.79136	4.948	3.3806	3.627	3.9027	3.8449	4.7346	4.629	4.2035
7.0859	6.05	1.1053	1.37	3.0891	6.5397	1.1179	4.5226	3.7704	2.877	3.3038	2.5704	4.0579	3.9775	3.4431	2.5055	0.68235	0.52732	1.5256	0.81325	0.78711	0.57613	1.8348	1.3031	1.2565	1.1632	1.2172	1.488	0.55552	0.5822	1.7673	1.1317	3.2056	4.0037	5.564	4.9619	4.2698	3.5076	2.6757	0.69575	2.0075	0.66088	4.6511	2.5333	2.8448	3.2523	3.1634	4.6359	4.4672	3.7652
4.6989	2.6257	3.8796	3.5434	1.9326	3.7352	4.7333	0.52787	1.1389	2.1885	1.7822	2.5509	0.82127	0.89368	1.6531	2.5405	4.0539	4.5085	3.4825	3.9304	4.0049	4.636	3.2423	3.5962	3.6021	3.6545	3.6009	4.7333	4.5234	4.5998	4.7333	3.8241	1.8491	1.127	1.8578	0.76885	0.48234	1.4453	2.3926	4.0307	3.0129	4.6121	0.55462	2.5733	2.2684	1.6729	1.8101	0.4491	0.39102	0.85878
7.0859	6.0368	0.7735	1.0704	2.803	6.5397	1.4497	4.2818	3.4991	2.5909	3.0175	2.2843	3.7942	3.7138	3.157	2.2195	0.57887	0.53116	1.2271	0.48074	0.81999	0.90025	1.5313	0.99957	0.95266	0.85572	0.91019	1.7822	0.54434	0.91401	2.0302	0.7991	2.9194	3.7498	5.4059	4.7321	4.029	3.2383	2.3896	0.36661	1.7095	0.8292	4.3996	2.2472	2.5587	2.9826	2.8937	4.3959	4.2257	3.5152
7.0859	6.05	2.4761	2.6109	3.8944	6.5397	0.45253	4.8106	4.3427	3.7265	4.0652	3.5979	4.559	4.5231	4.195	3.498	2.0315	1.672	2.7634	2.1665	2.1355	0.95122	3.0474	2.5556	2.5062	2.4219	2.4711	0.3293	1.5833	0.94515	0.3474	2.5084	3.9956	4.495	5.5846	5.0937	4.6182	4.1308	3.5514	2.0724	3.1774	1.0278	4.948	3.5115	3.6766	3.935	3.8772	4.7346	4.629	4.2035
7.0859	6.05	3.1067	3.1344	4.0034	6.5397	1.3794	4.8106	4.3442	3.8064	4.0996	3.7776	4.559	4.5231	4.2356	3.673	2.6694	2.4644	3.2394	2.7735	2.756	1.8218	3.4501	3.1013	3.0394	2.9585	2.9873	0.94836	2.3822	1.7905	0.65359	3.1514	4.0643	4.5005	5.5846	5.0937	4.6182	4.1408	3.6757	2.7283	3.4267	1.882	4.948	3.6909	3.7845	4.0094	3.9663	4.7346	4.629	4.2035
7.0859	6.05	2.8031	2.8858	4.0034	6.5397	0.85335	4.8106	4.3442	3.8064	4.0996	3.7673	4.559	4.5231	4.2356	3.6586	2.3482	2.0349	3.0376	2.4851	2.4516	1.3386	3.3125	2.8316	2.7748	2.6901	2.7389	0.39777	1.9482	1.3246	0.36174	2.8406	4.0643	4.5005	5.5846	5.0937	4.6182	4.1408	3.6757	2.4068	3.3859	1.4101	4.948	3.6909	3.7845	4.0094	3.9663	4.7346	4.629	4.2035
5.1133	2.9708	3.758	3.4248	1.6503	4.1252	4.8632	0.79736	0.95215	1.931	1.5032	2.2913	0.69749	0.84383	1.3542	2.3121	3.9929	4.49	3.3432	3.8337	3.9135	4.7118	3.0644	3.4812	3.5088	3.5819	3.5161	4.8632	4.5316	4.6641	4.8632	3.6892	1.5541	0.96629	2.2039	1.0916	0.84066	1.1452	2.173	3.9749	2.8423	4.6689	0.62381	2.3278	2.0103	1.3906	1.5277	0.87839	0.86301	0.94119
4.9394	2.7461	3.9524	3.612	1.8455	3.9072	4.9725	0.84806	1.0528	2.1262	1.7018	2.4865	0.7618	0.9073	1.5669	2.5073	4.1782	4.664	3.5328	4.019	4.0987	4.8424	3.2596	3.6736	3.6941	3.7673	3.7012	4.9725	4.6939	4.7985	4.9725	3.8845	1.7627	0.93105	1.9686	0.85176	0.86078	1.359	2.3682	4.156	3.0379	4.806	0.59743	2.523	2.2056	1.5858	1.723	0.87509	0.88999	0.97025
7.0859	6.05	2.3749	2.5116	3.8871	6.5397	0.62303	4.8106	4.3418	3.7125	4.0605	3.54	4.559	4.5231	4.1902	3.4574	1.9303	1.5664	2.6641	2.0653	2.0343	0.84569	2.9668	2.4563	2.4072	2.3234	2.3731	0.48226	1.4778	0.83962	0.48147	2.4072	3.9912	4.4944	5.5846	5.0937	4.6182	4.1288	3.5223	1.9712	3.1109	0.9223	4.948	3.4583	3.6686	3.9297	3.8719	4.7346	4.629	4.2035
7.0859	6.05	3.108	3.1344	4.0034	6.5397	1.5782	4.8106	4.3442	3.8064	4.0996	3.7776	4.559	4.5231	4.2356	3.673	2.819	2.6299	3.2394	2.857	2.8914	1.9874	3.4501	3.1052	3.0398	2.9822	2.9929	1.1472	2.5477	1.9561	0.85243	3.1514	4.0643	4.5005	5.5846	5.0937	4.6182	4.1408	3.6757	2.8054	3.4267	2.0476	4.948	3.6909	3.7845	4.0094	3.9663	4.7346	4.629	4.2035
6.4506	4.7883	1.8214	1.4966	1.1803	5.6343	3.5748	2.4217	1.3356	1.1296	0.66247	1.0203	1.6485	1.5743	1.0203	1.0095	2.1739	2.803	1.3515	2.0288	2.0758	3.1212	1.0402	1.5587	1.6034	1.6926	1.6341	3.7146	2.8743	3.1528	3.791	1.7351	1.2171	1.662	4.0588	3.1156	2.1262	1.1436	1.1796	2.1289	1.1135	3.0693	2.3881	1.0323	0.91482	1.224	1.2287	2.7462	2.493	1.571
4.9532	2.8962	3.7411	3.4001	1.6998	4.0066	4.6965	0.45467	0.88496	1.9776	1.5529	2.3321	0.55201	0.62597	1.4041	2.341	3.9512	4.429	3.3215	3.7919	3.8777	4.5995	3.0711	3.4632	3.4746	3.544	3.4849	4.6965	4.4574	4.5529	4.6965	3.6831	1.6039	1.1228	2.1352	1.0455	0.40939	1.1953	2.196	3.9244	2.8385	4.5692	0.60813	2.3573	2.047	1.4401	1.5773	0.68984	0.48536	0.60975
7.0859	6.05	2.7521	2.8426	3.9964	6.5397	0.82744	4.8106	4.3442	3.8064	4.0996	3.7279	4.559	4.5231	4.2356	3.6197	2.3007	2.0139	2.9904	2.4369	2.4043	1.3583	3.2093	2.7873	2.7316	2.6403	2.6814	0.41836	1.9306	1.3312	0.27281	2.7879	4.0614	4.5005	5.5846	5.0937	4.6182	4.1408	3.659	2.3534	3.3103	1.4213	4.948	3.6447	3.7804	4.0047	3.9554	4.7346	4.629	4.2035
7.0859	6.05	2.7521	2.8426	3.9964	6.5397	0.8274	4.8106	4.3442	3.8064	4.0996	3.7279	4.559	4.5231	4.2356	3.6197	2.3007	2.0139	2.9904	2.4369	2.4043	1.3583	3.2093	2.7873	2.7316	2.6403	2.6814	0.41834	1.9306	1.3312	0.27281	2.7879	4.0614	4.5005	5.5846	5.0937	4.6182	4.1408	3.659	2.3534	3.3103	1.4213	4.948	3.6447	3.7804	4.0047	3.9554	4.7346	4.629	4.2035
7.0859	6.05	1.4436	1.706	3.3092	6.5397	0.79479	4.6255	3.9588	3.0843	3.4981	2.8396	4.2327	4.158	3.6617	2.7687	1.0122	0.61686	1.861	1.1447	1.1171	0.41892	2.173	1.6412	1.5947	1.4993	1.5537	1.1074	0.6264	0.56575	1.3868	1.4694	3.4348	4.1707	5.5643	4.9933	4.4051	3.6934	2.913	1.0304	2.3427	0.63999	4.8151	2.7766	3.0829	3.4373	3.3484	4.6426	4.5048	3.9252
4.2536	1.9912	4.7326	4.3972	2.6686	3.2022	5.3216	0.78702	1.8224	2.9566	2.5195	3.3127	1.4938	1.568	2.3601	3.3375	4.9051	5.2885	4.327	4.7837	4.8587	5.3216	4.0764	4.45	4.4551	4.5066	4.4539	5.3216	5.2938	5.3216	5.3216	4.6784	2.5683	1.4776	1.2133	0.52079	1.0522	2.1429	3.1953	4.8781	3.8451	5.3216	0.75207	3.3524	3.0366	2.4153	2.5549	0.61278	0.78498	1.5701
7.0859	6.0434	0.7866	1.1038	2.8298	6.5397	1.4366	4.3423	3.5455	2.6172	3.044	2.302	3.8516	3.7719	3.1836	2.2376	0.38154	0.8212	1.2598	0.51244	0.48478	0.89484	1.567	1.0353	0.98833	0.89076	0.94531	1.7833	0.81976	0.90091	2.0562	0.82765	2.9462	3.8112	5.4905	4.8108	4.0872	3.294	2.4064	0.84537	1.7419	0.8445	4.4604	2.2556	2.5744	3.0395	2.9398	4.4709	4.2962	3.5733
2.3631	0.59383	6.0657	5.7797	4.497	1.1896	6.1476	2.7431	3.7943	4.7058	4.3634	5.0678	3.524	3.594	4.2767	5.0172	6.0278	6.1476	5.729	6.0293	6.0278	6.1476	5.6447	5.8063	5.793	5.8154	5.7923	6.1476	6.1476	6.1476	6.1476	6.0879	4.4201	3.5238	0.93237	2.0433	3.0506	4.0402	4.8368	6.0953	5.4279	6.1476	2.7976	5.0606	4.7729	4.2269	4.3517	2.3676	2.6202	3.4572
7.0859	6.05	0.96844	1.2997	3.1361	6.5397	1.2548	4.5332	3.7708	2.9112	3.3196	2.6082	4.0568	3.9763	3.4872	2.5438	0.66437	0.25957	1.4575	0.75892	0.90724	0.713	1.7567	1.225	1.1801	1.0917	1.1512	1.6211	0.28421	0.71907	1.9	1.0575	3.2525	4.0124	5.5575	4.9428	4.2869	3.5135	2.7126	0.65745	1.9463	0.63639	4.6622	2.561	2.8805	3.2533	3.1664	4.6143	4.4492	3.7772
7.0859	6.05	0.97199	1.3033	3.1379	6.5397	1.2512	4.5525	3.7725	2.9131	3.3213	2.6111	4.0585	3.978	3.4891	2.5468	0.66428	0.21554	1.4611	0.76153	0.90714	0.70945	1.7602	1.2285	1.1829	1.0945	1.154	1.6178	0.26011	0.71552	1.8967	1.0607	3.2549	4.0141	5.5579	4.9742	4.2959	3.5152	2.7155	0.66014	1.9497	0.63284	4.6639	2.564	2.8834	3.2551	3.1682	4.6322	4.4893	3.7844
3.5646	1.3388	4.953	4.639	3.1727	2.5558	5.3249	1.3236	2.4173	3.409	3.0132	3.7789	2.1188	2.1907	2.9159	3.7565	5.0343	5.3249	4.5845	4.9439	4.9977	5.3249	4.4438	4.6919	4.6755	4.704	4.6742	5.3249	5.3249	5.3249	5.3249	4.9564	3.1058	2.1197	0.56157	0.58449	1.6463	2.7015	3.6061	5.022	4.206	5.3249	1.3815	3.7993	3.4986	2.913	3.0502	0.97054	1.2257	2.1209
7.0859	6.05	1.7608	1.9785	3.5307	6.5397	0.47757	4.7517	4.1145	3.3188	3.6913	3.0936	4.3595	4.304	3.8788	3.0226	1.3295	0.84239	2.1321	1.4619	1.4343	0.24283	2.4508	1.9187	1.8726	1.7817	1.8355	0.82886	0.75374	0.48663	1.113	1.7866	3.6543	4.2974	5.5846	5.0937	4.5311	3.872	3.1378	1.3476	2.6132	0.57653	4.9416	3.0265	3.3062	3.6213	3.5475	4.7346	4.6245	4.0518
5.1188	2.9833	3.7647	3.4303	1.9291	4.1483	4.849	1.8976	1.9484	1.9517	1.5829	2.3006	1.7404	1.7646	1.7558	2.3194	4.0051	4.5058	3.3469	3.846	3.9248	4.7092	3.0669	3.4898	3.521	3.5951	3.5271	4.849	4.5421	4.6583	4.849	3.6899	1.9521	0.5714	2.219	1.8207	1.8602	1.8764	2.1777	3.9906	2.8495	4.6728	1.5892	2.3333	2.0164	1.9524	1.9649	1.9473	1.9662	1.9693
2.0643	0.57937	6.0941	5.8174	4.6388	1.0591	6.1929	3.0168	3.9827	4.8299	4.5436	5.1649	3.7882	3.8522	4.4508	5.1262	6.0565	6.1929	5.7846	6.0642	6.0553	6.1929	5.707	5.848	5.8372	5.8556	5.836	6.1929	6.1929	6.1929	6.1929	6.1101	4.5737	3.8111	1.2592	2.3574	3.3066	4.2017	4.9439	6.1172	5.5058	6.1929	3.1022	5.1426	4.8742	4.3674	4.4894	2.6468	2.8762	3.6314
1.6869	0.87726	6.4469	6.1665	5.0149	1.1631	6.4603	3.3916	4.3528	5.2148	4.9138	5.5602	4.1711	4.2371	4.8258	5.5176	6.406	6.4603	6.1459	6.4138	6.4058	6.4603	6.0659	6.1972	6.1864	6.2048	6.1852	6.4603	6.4603	6.4603	6.4603	6.4601	4.9453	4.184	1.6497	2.7296	3.6843	4.5745	5.3317	6.4603	5.8968	6.4603	3.4736	5.5347	5.2603	4.7435	4.8655	3.0262	3.2604	4.0064
3.1711	0.7435	5.4316	5.1129	3.7042	2.0513	5.7568	1.897	2.9674	3.912	3.5393	4.2888	2.6809	2.7523	3.4535	4.2495	5.5147	5.7568	5.0583	5.4459	5.4902	5.7568	4.9125	5.1657	5.1541	5.1896	5.1528	5.7568	5.7568	5.7568	5.7568	5.4225	3.6342	2.6794	0.87411	1.1772	2.208	3.2302	4.0805	5.5221	4.6726	5.7568	1.9486	4.2915	4.0006	3.4326	3.5682	1.5248	1.7793	2.6547
0.72093	3.1714	7.4531	7.3702	6.6597	1.92	7.4531	5.3724	6.1749	6.8163	6.6621	7.0813	6.0278	6.0781	6.5948	7.0353	7.4531	7.4531	7.3648	7.4531	7.4531	7.4531	7.3826	7.3896	7.3884	7.4063	7.4026	7.4531	7.4531	7.4531	7.4531	7.4531	6.6231	5.9863	3.8531	4.7721	5.5889	6.2958	6.9132	7.4531	7.3493	7.4531	5.5227	7.0558	6.87	6.4096	6.5064	4.9025	5.1098	5.7777
0.53593	2.0366	6.9351	6.7163	5.8057	1.1488	6.9351	4.3572	5.2365	5.9418	5.7403	6.2508	5.0799	5.1409	5.7012	6.2014	6.9273	6.9351	6.7081	6.9294	6.9266	6.9351	6.658	6.7377	6.7284	6.737	6.7228	6.9351	6.9351	6.9351	6.9351	6.9351	5.7636	5.0826	2.7376	3.7304	4.6036	5.4005	6.0654	6.9351	6.5549	6.9351	4.4647	6.2425	6.01	5.5453	5.6531	3.9319	4.1487	4.8713
2.5086	0.51319	5.9543	5.6704	4.3567	1.3201	6.1177	2.625	3.6563	4.5704	4.2185	4.9371	3.4023	3.4712	4.133	4.898	5.9357	6.1177	5.6276	5.9192	5.9173	6.1177	5.5358	5.6964	5.6848	5.7058	5.6852	6.1177	6.1177	6.1177	6.1177	5.9798	4.2856	3.4036	1.0501	1.9105	2.929	3.8994	4.7131	5.9906	5.3053	6.1177	2.6769	4.9357	4.6428	4.0923	4.22	2.2471	2.4985	3.3168
0.5915	2.2251	7.0065	6.8485	6.0087	1.4571	7.0065	4.5515	5.4339	6.1442	5.9395	6.4448	5.2781	5.3391	5.9011	6.3919	7.0065	7.0065	6.8432	7.0065	7.0065	7.0065	6.824	6.868	6.8645	6.8795	6.8733	7.0065	7.0065	7.0065	7.0065	7.0065	5.9656	5.2823	2.9284	3.922	4.7996	5.6008	6.2663	7.0065	6.7331	7.0065	4.6561	6.4367	6.2133	5.7493	5.8569	4.13	4.3468	5.0712
7.0859	6.05	2.2896	2.4098	3.8508	6.5397	0.46212	4.8106	4.3292	3.6515	4.0183	3.4654	4.559	4.5231	4.1667	3.3882	1.8507	1.4104	2.5621	1.9846	1.9551	0.70745	2.882	2.3545	2.304	2.222	2.2747	0.55746	1.3232	0.69565	0.70481	2.3192	3.9696	4.4911	5.5846	5.0937	4.6182	4.119	3.4703	1.8818	3.0299	0.78033	4.948	3.3835	3.6289	3.9039	3.8461	4.7346	4.629	4.2035
1.5911	0.97916	6.5447	6.2665	5.1121	1.1224	6.5594	3.4815	4.449	5.3122	5.0102	5.6589	4.2568	4.3228	4.9173	5.6186	6.5045	6.5594	6.2446	6.5122	6.5033	6.5594	6.1655	6.2984	6.2876	6.3041	6.2854	6.5594	6.5594	6.5594	6.5594	6.559	5.0429	4.2762	1.7496	2.8227	3.7715	4.6722	5.4326	6.5594	5.9942	6.5594	3.5686	5.6347	5.3606	4.8407	4.9627	3.113	3.3461	4.0979
7.0859	6.05	1.0978	1.4291	3.222	6.5397	1.1254	4.6196	3.8565	2.9972	3.4053	2.7185	4.1425	4.0621	3.5733	2.6514	0.74343	0.15634	1.5869	0.87458	0.9082	0.5836	1.8861	1.3544	1.3072	1.2121	1.2679	1.5061	0.26011	0.58967	1.7868	1.1865	3.3409	4.0981	5.5802	5.0169	4.3732	3.5992	2.8168	0.78065	2.0755	0.50699	4.7479	2.6781	2.9865	3.3391	3.2523	4.6729	4.5319	3.863
7.029	5.7777	0.55082	0.44927	2.3414	6.4106	2.0292	3.9326	3.0943	2.0934	2.5288	1.7631	3.3883	3.3096	2.6591	1.6989	0.34897	0.86632	0.60708	0.3295	0.527	1.4268	0.90621	0.44363	0.33909	0.25091	0.31847	2.2502	0.94514	1.4645	2.4289	0.67984	2.4568	3.3649	5.141	4.4547	3.6702	2.8338	1.8673	0.45599	1.0959	1.3645	4.0218	1.7131	2.0348	2.5739	2.4597	4.1019	3.9129	3.1717
2.1956	4.5711	8.0213	8.0213	7.5759	3.3615	8.0213	6.5713	7.2316	7.7123	7.62	7.8537	7.1619	7.1912	7.587	7.8467	8.0213	8.0213	8.0213	8.0213	8.0213	8.0213	8.0213	8.0213	8.0213	8.0213	8.0213	8.0213	8.0213	8.0213	8.0213	8.0213	7.5958	7.0726	5.1881	6.0412	6.7313	7.3508	7.7828	8.0213	8.0213	8.0213	6.7906	7.8461	7.7766	7.3778	7.4641	6.099	6.2846	6.8724
7.0859	6.05	1.09	1.4213	3.2175	6.5397	1.1332	4.6114	3.8526	2.9929	3.4015	2.7128	4.1387	4.0582	3.5688	2.6457	0.73686	0.18219	1.5791	0.86852	0.88741	0.59142	1.8782	1.3465	1.2993	1.2061	1.262	1.4993	0.26011	0.59749	1.7781	1.1798	3.3353	4.0942	5.5571	4.9866	4.3698	3.5954	2.8112	0.77436	2.0682	0.51481	4.7441	2.6725	2.9808	3.3352	3.2482	4.6308	4.4961	3.8592
6.4741	4.8494	1.6684	1.3435	0.63804	5.6684	3.3956	2.5391	1.481	0.36328	0.77718	0.29925	1.7906	1.7163	0.95521	0.37171	2.0206	2.6463	1.1991	1.8746	1.9227	2.9413	0.8881	1.4055	1.45	1.5391	1.4804	3.5452	2.7152	2.9737	3.6562	1.5822	0.74478	1.8042	4.1238	3.2126	2.2508	1.1635	0.28176	1.975	0.70561	2.8915	2.5298	0.303	0.32556	0.89663	0.75269	2.851	2.602	1.7107
7.0859	6.05	1.1542	1.4855	3.2599	6.5397	1.069	4.6532	3.8951	3.0353	3.4439	2.776	4.1811	4.1006	3.6111	2.7089	0.80052	0.20475	1.6433	0.93197	0.92767	0.52724	1.9424	1.4107	1.3635	1.2695	1.3254	1.449	0.26011	0.53331	1.7296	1.2435	3.383	4.1367	5.5798	5.0282	4.4119	3.6378	2.8627	0.83791	2.1322	0.45063	4.7865	2.7314	3.0332	3.3777	3.2906	4.6708	4.5378	3.9016
7.0859	6.05	1.1992	1.5305	3.2797	6.5397	1.024	4.6467	3.9121	3.0569	3.4609	2.7938	4.1981	4.1176	3.6342	2.7273	0.83585	0.25593	1.6883	0.96674	0.9371	0.48223	1.9874	1.4557	1.4085	1.3079	1.3628	1.4019	0.26011	0.4883	1.6822	1.2758	3.4083	4.1534	5.5777	5.0221	4.4086	3.6548	2.8882	0.86299	2.1711	0.40562	4.8022	2.7552	3.0586	3.3947	3.3083	4.6651	4.5314	3.9155
7.0859	6.05	2.3534	2.5114	3.8842	6.5397	0.61279	4.8106	4.3412	3.7149	4.0582	3.5863	4.559	4.5231	4.1884	3.4864	1.9088	1.5429	2.6653	2.0438	2.0128	0.82213	2.9823	2.4503	2.4041	2.3163	2.3697	0.52891	1.4542	0.81606	0.55469	2.3857	3.9896	4.4941	5.5846	5.0937	4.6182	4.1281	3.5398	1.9496	3.1466	0.89874	4.948	3.4984	3.6654	3.9278	3.8699	4.7346	4.629	4.2035
7.0859	6.05	2.5468	2.6334	3.9809	6.5397	0.51417	4.8106	4.3442	3.8064	4.0996	3.6845	4.559	4.5231	4.2356	3.5968	2.0958	1.7273	2.7852	2.2326	2.1991	1.031	3.1004	2.5792	2.5223	2.4409	2.4936	0.45204	1.6407	1.0171	0.4918	2.5791	4.0491	4.5005	5.5846	5.0937	4.6182	4.1408	3.6469	2.143	3.2546	1.1025	4.948	3.6028	3.7698	3.9975	3.9409	4.7346	4.629	4.2035
7.0859	6.05	2.4198	2.5778	3.9119	6.5397	0.58908	4.8106	4.3423	3.7452	4.0632	3.6428	4.559	4.5231	4.1929	3.532	1.9752	1.6126	2.7317	2.1102	2.0792	0.89184	3.0487	2.5167	2.4706	2.3828	2.4361	0.49029	1.5239	0.88577	0.51548	2.4521	3.9937	4.4948	5.5846	5.0937	4.6182	4.13	3.5783	2.016	3.213	0.96845	4.948	3.5592	3.7019	3.9327	3.8749	4.7346	4.629	4.2035
1.4541	1.0963	6.3735	6.1433	5.1197	0.68625	6.3837	3.564	4.4987	5.2865	5.0259	5.6122	4.3324	4.3964	4.9746	5.571	6.3562	6.3837	6.1379	6.3615	6.3544	6.3837	6.0768	6.1627	6.1564	6.168	6.1569	6.3837	6.3837	6.3837	6.3837	6.3795	5.0675	4.3568	1.8645	2.9083	3.8509	4.6968	5.3989	6.382	5.935	6.3837	3.6564	5.5946	5.3308	4.8541	4.9664	3.1913	3.4206	4.1545
7.0062	5.7185	0.61774	0.56934	1.9053	6.3917	2.4806	3.6448	2.7088	1.6389	2.0817	1.2994	2.9802	2.9027	2.2128	1.2353	0.75134	1.3296	0.45329	0.62045	0.64796	1.8697	0.43656	0.23691	0.54554	0.65187	0.64962	2.7015	1.4099	1.9074	2.8795	0.61781	2.0187	2.9869	5.0217	4.2167	3.3797	2.4144	1.4034	0.75834	0.71048	1.8074	3.7007	1.2476	1.5707	2.1502	2.0227	3.8606	3.6519	2.8904
1.6072	4.0412	7.7963	7.7963	7.2924	2.8123	7.7963	6.1531	6.8816	7.4581	7.3366	7.6165	6.7809	6.8231	7.2668	7.6088	7.7963	7.7963	7.7963	7.7963	7.7963	7.7963	7.7963	7.7963	7.7963	7.7963	7.7963	7.7963	7.7963	7.7963	7.7963	7.7963	7.2859	6.7027	4.7002	5.6089	6.3419	6.9977	7.526	7.7963	7.7963	7.7963	6.3613	7.6025	7.4988	7.0643	7.1581	5.6857	5.8822	6.5074
0.44053	2.193	7.0677	6.953	6.0626	0.86807	7.0677	4.5941	5.47	6.2022	5.9815	6.5129	5.3143	5.3757	5.9445	6.4569	7.0677	7.0677	6.9476	7.0677	7.0677	7.0677	6.9141	6.9724	6.9683	6.9827	6.9748	7.0677	7.0677	7.0677	7.0677	7.0677	6.0144	5.3266	2.9473	3.9605	4.8391	5.6497	6.3266	7.0677	6.8033	7.0677	4.6931	6.5046	6.2691	5.805	5.9143	4.166	4.3856	5.113
3.3915	1.011	5.2629	4.9527	3.5675	2.2923	5.6632	1.6906	2.8023	3.7852	3.401	4.1643	2.4962	2.569	3.3134	4.1269	5.3557	5.6616	4.8981	5.2718	5.3249	5.6632	4.7903	5.0027	4.9853	5.0158	4.9839	5.6632	5.6623	5.6632	5.6632	5.277	3.5032	2.486	1.107	1.1273	2.0173	3.0927	3.9617	5.3473	4.5538	5.6632	1.7609	4.1722	3.8823	3.3076	3.4441	1.3302	1.6034	2.5182
3.1981	0.7699	5.3752	5.0657	3.6891	2.0759	5.7287	1.9044	2.9691	3.9006	3.5401	4.2738	2.6924	2.7631	3.4547	4.2346	5.4573	5.7287	5.0112	5.3699	5.423	5.7287	4.9034	5.1135	5.0976	5.121	5.0955	5.7287	5.7287	5.7287	5.7287	5.3928	3.6193	2.6913	0.64168	1.1589	2.219	3.2254	4.0714	5.4454	4.6634	5.7287	1.9554	4.2768	3.9866	3.4211	3.5528	1.5354	1.7886	2.6455
4.8179	2.5724	4.1414	3.7992	2.0865	3.7809	5.106	1.9902	2.0413	2.3668	1.9373	2.7218	1.8212	1.8577	1.8602	2.7354	4.3626	4.8472	3.7202	4.2016	4.2854	5.0124	3.4648	3.8628	3.8792	3.9504	3.8889	5.106	4.8791	4.9735	5.106	4.0811	2.064	1.261	1.8715	1.9509	1.9695	2.0103	2.588	4.3371	3.2323	4.9872	1.674	2.7476	2.4362	2.0737	2.0696	2.0757	2.0656	2.079
7.0859	6.05	3.108	3.1344	4.0034	6.5397	1.4475	4.8106	4.3442	3.8064	4.0996	3.7776	4.559	4.5231	4.2356	3.673	2.7381	2.5329	3.2394	2.8165	2.8247	1.8903	3.4501	3.1052	3.0398	2.9714	2.9929	1.0165	2.4506	1.859	0.72169	3.1514	4.0643	4.5005	5.5846	5.0937	4.6182	4.1408	3.6757	2.768	3.4267	1.9505	4.948	3.6909	3.7845	4.0094	3.9663	4.7346	4.629	4.2035
4.026	1.806	4.5832	4.2584	2.7775	3.006	5.1782	0.86972	1.9942	3.0195	2.6212	3.388	1.6766	1.7498	2.5073	3.3677	4.7429	5.1244	4.2038	4.6327	4.7019	5.1782	4.0564	4.3112	4.3056	4.3498	4.3044	5.1782	5.13	5.1662	5.1782	4.5672	2.7011	1.6636	1.0377	0.54674	1.1977	2.2988	3.2177	4.7116	3.8189	5.1708	0.93867	3.4088	3.1069	2.5178	2.655	0.50315	0.77227	1.7129
7.0859	5.8307	0.22874	0.36708	2.2546	6.4967	2.1973	3.9185	3.0341	2.0138	2.4535	1.6756	3.3143	3.2366	2.5831	1.6114	0.39791	0.95357	0.51498	0.35074	0.49904	1.5849	0.81411	0.40131	0.33216	0.33967	0.343	2.4285	1.0335	1.6225	2.6076	0.53197	2.372	3.2924	5.171	4.4543	3.6498	2.7538	1.7796	0.46438	1.0047	1.5225	3.9791	1.6243	1.947	2.4914	2.3737	4.1025	3.9139	3.1688
4.8096	2.6425	4.0285	3.6892	1.9721	3.8139	4.92	0.5247	1.1292	2.2541	1.819	2.613	0.80052	0.87473	1.6638	2.634	4.2315	4.7115	3.6142	4.0746	4.1623	4.8811	3.3633	3.7495	3.7599	3.8245	3.7659	4.92	4.7432	4.8452	4.92	3.9711	1.8682	1.0003	1.8842	0.78997	0.51231	1.4466	2.4877	4.205	3.1338	4.8624	0.26986	2.6455	2.3309	1.7147	1.8519	0.61412	0.49407	0.87094
4.8574	2.7129	3.9661	3.6272	1.894	3.8738	4.8654	0.51609	1.0481	2.1814	1.7445	2.5378	0.71948	0.79369	1.5855	2.5621	4.1692	4.6481	3.5507	4.013	4.0999	4.8325	3.3001	3.6877	3.6988	3.764	3.7049	4.8654	4.6812	4.7886	4.8654	3.9081	1.7933	1.0051	1.9572	0.86919	0.49204	1.3683	2.4195	4.1441	3.0688	4.8049	0.32218	2.5766	2.261	1.6403	1.7796	0.6417	0.50622	0.81018
5.4425	3.4426	3.2817	2.9495	1.072	4.5259	4.4311	0.91877	0.40148	1.3802	0.93273	1.7338	0.33703	0.39982	0.75287	1.7893	3.5522	4.0661	2.8486	3.393	3.4682	4.2739	2.5506	3.0115	3.0479	3.1277	3.0584	4.4311	4.1052	4.2264	4.4311	3.2019	0.96835	1.1799	2.7117	1.6684	0.59953	0.53898	1.6333	3.5409	2.3714	4.2402	0.8575	1.7852	1.4588	0.80982	0.95865	1.2776	1.0129	0.45478
7.0859	6.05	2.0949	2.2453	3.7292	6.5397	0.6524	4.8106	4.2958	3.5094	3.8994	3.3069	4.5554	4.5078	4.0816	3.2313	1.6611	1.1898	2.3978	1.7947	1.7655	0.48536	2.7121	2.19	2.1407	2.0566	2.1073	0.74824	1.1025	0.72707	0.77028	2.1204	3.8556	4.4778	5.5846	5.0937	4.6151	4.0758	3.3364	1.6812	2.863	0.74587	4.948	3.2218	3.5077	3.8327	3.7556	4.7346	4.629	4.1826
7.0859	6.05	2.6075	2.7008	3.9131	6.5397	0.63437	4.8106	4.3442	3.7511	4.0774	3.6322	4.559	4.5231	4.2074	3.5271	2.1561	1.8693	2.8533	2.2923	2.2597	1.1761	3.1038	2.6456	2.5931	2.5055	2.5508	0.31614	1.786	1.1701	0.27051	2.6433	4.007	4.4968	5.5846	5.0937	4.6182	4.136	3.5796	2.2088	3.2146	1.2527	4.948	3.549	3.7027	3.9485	3.8907	4.7346	4.629	4.2035
4.4011	2.197	4.3856	4.0477	2.4244	3.384	5.1169	1.1229	1.622	2.692	2.279	3.0494	1.2923	1.366	2.1373	3.0472	4.5787	5.0325	3.9773	4.4299	4.5151	5.1085	3.751	4.1026	4.1118	4.176	4.1166	5.1169	5.0415	5.0894	5.1169	4.3267	2.3351	1.2764	1.4186	1.0437	1.0937	1.93	2.9012	4.5558	3.5183	5.0961	0.57011	3.0731	2.7657	2.1648	2.3019	1.0215	1.0172	1.3429
1.6145	0.92341	6.284	6.0343	4.9868	0.61029	6.3038	3.4029	4.3453	5.1542	4.8899	5.475	4.1618	4.2275	4.8169	5.4292	6.2564	6.3038	6.0262	6.2616	6.2546	6.3038	5.9484	6.0585	6.049	6.0579	6.0418	6.3038	6.3038	6.3038	6.3038	6.2977	4.9297	4.1826	1.6975	2.7564	3.6777	4.5543	5.2679	6.3027	5.7944	6.3038	3.4981	5.4604	5.2022	4.7154	4.8375	3.0189	3.2506	3.9975
0.85247	1.7051	6.7079	6.5309	5.6256	0.46028	6.7079	4.1485	5.0399	5.7705	5.5459	6.0854	4.8841	4.9457	5.5088	6.0333	6.7079	6.7079	6.5256	6.7079	6.7079	6.7079	6.4744	6.5504	6.5432	6.5538	6.5416	6.7079	6.7079	6.7079	6.7079	6.7079	5.5754	4.89	2.4554	3.5042	4.4032	5.2105	5.8906	6.7079	6.3837	6.7079	4.2431	6.0766	5.8302	5.366	5.4754	3.7356	3.9543	4.6772
5.415	3.3858	3.331	2.9982	1.2016	4.4973	4.5277	0.78855	0.49203	1.4955	1.0534	1.8479	0.1602	0.22603	0.8905	1.88	3.5935	4.1098	2.9129	3.4344	3.5105	4.3366	2.632	3.0603	3.096	3.1751	3.105	4.5277	4.1542	4.2961	4.5277	3.2552	1.1039	1.258	2.6385	1.5563	0.46739	0.67569	1.7412	3.5855	2.4227	4.2937	0.72206	1.8951	1.5742	0.94721	1.0921	1.1585	0.90251	0.50755
6.982	5.7223	0.42425	0.44754	2.092	6.3557	2.2718	3.7734	2.8921	1.8199	2.2607	1.4864	3.1729	3.0956	2.4015	1.4222	0.57388	1.1432	0.44534	0.44299	0.4706	1.6882	0.67012	0.38843	0.43891	0.44375	0.44899	2.4901	1.2254	1.7259	2.6732	0.31299	2.204	3.1536	5.0795	4.3353	3.5063	2.6045	1.5907	0.68566	0.80879	1.6259	3.8342	1.4289	1.7583	2.3398	2.2088	3.9806	3.7748	3.0238
6.9923	5.6031	0.55477	0.45224	1.7574	6.3062	2.6405	3.5043	2.5848	1.4516	1.8998	1.103	2.858	2.7807	2.0737	1.0391	0.95333	1.525	0.34989	0.82244	0.85	2.0696	0.43189	0.39038	0.44466	0.50014	0.49519	2.834	1.6088	2.1072	2.9968	0.50781	1.8647	2.8569	4.904	4.0881	3.2411	2.2815	1.2067	0.93434	0.56388	2.0072	3.5617	1.0471	1.3734	2.0148	1.8723	3.7448	3.5222	2.7527
4.802	2.6692	4.0213	3.6851	1.9559	3.8158	4.8659	0.69181	1.1103	2.243	1.8062	2.5995	0.78164	0.85585	1.6474	2.6236	4.1956	4.6481	3.6114	4.0688	4.1466	4.7874	3.3607	3.7379	3.7438	3.7963	3.7426	4.8659	4.667	4.7544	4.8659	3.9649	1.855	0.86639	1.8975	0.81568	0.71043	1.4303	2.4807	4.1718	3.1298	4.7667	0.39894	2.6379	2.3223	1.7021	1.8411	0.71648	0.72759	0.85702
7.0859	6.05	2.6076	2.7009	3.9131	6.5397	0.63439	4.8106	4.3442	3.7511	4.0774	3.6322	4.559	4.5231	4.2074	3.5271	2.1561	1.8693	2.8533	2.2923	2.2597	1.1762	3.1038	2.6456	2.5932	2.5055	2.5508	0.31614	1.786	1.1701	0.27051	2.6433	4.007	4.4968	5.5846	5.0937	4.6182	4.136	3.5796	2.2088	3.2146	1.2528	4.948	3.549	3.7027	3.9485	3.8907	4.7346	4.629	4.2035
4.4483	2.2533	4.4027	4.062	2.3467	3.4452	5.1467	0.44895	1.552	2.6236	2.2011	2.9827	1.2272	1.3007	2.0664	3.0008	4.5891	5.0363	3.9842	4.4475	4.5328	5.1467	3.7334	4.1211	4.1298	4.1874	4.1311	5.1467	5.0479	5.1176	5.1467	4.3442	2.2626	1.349	1.4797	0.41722	0.74826	1.8586	2.8559	4.5658	3.5035	5.1309	0.62917	3.0134	2.6983	2.087	2.2242	0.41203	0.53284	1.272
6.9927	5.7258	0.48236	0.35201	2.0923	6.3763	2.2275	3.7721	2.8838	1.8442	2.2797	1.5215	3.1598	3.0822	2.4099	1.457	0.51614	1.1093	0.3725	0.41449	0.41276	1.6342	0.67163	0.13994	0.31362	0.45148	0.44818	2.4532	1.1834	1.6719	2.6357	0.6031	2.2076	3.142	5.0737	4.3109	3.4986	2.5966	1.6261	0.61221	0.86204	1.5718	3.8339	1.4771	1.7944	2.3333	2.2105	3.9503	3.7614	3.0186
6.9925	5.6785	0.38605	0.18497	2.0109	6.3382	2.3364	3.7067	2.8186	1.7349	2.1765	1.3996	3.0938	3.0164	2.3213	1.3354	0.6472	1.2299	0.32631	0.51631	0.54383	1.7651	0.6588	0.33932	0.17518	0.21621	0.34602	2.5435	1.3087	1.8028	2.7228	0.55561	2.1224	3.0768	5.0091	4.2457	3.4333	2.5248	1.5037	0.64009	0.73102	1.7028	3.7686	1.3496	1.6713	2.2599	2.1275	3.8851	3.6962	2.9532
7.0859	6.016	0.90427	1.2355	3.0315	6.5397	1.3189	4.4875	3.6943	2.8103	3.2258	2.5267	3.9971	3.9165	3.3833	2.4596	0.55085	0.29772	1.3934	0.68242	0.67237	0.76105	1.6925	1.1608	1.1136	1.0199	1.0759	1.6437	0.32513	0.78324	1.8812	0.99381	3.1492	3.9663	5.4405	4.8627	4.2459	3.4406	2.6251	0.5883	1.8824	0.69148	4.6182	2.4863	2.7947	3.1848	3.091	4.5069	4.3722	3.7354
6.2396	4.5487	1.9969	1.6683	0.27411	5.421	3.6209	2.1991	1.1298	0.29813	0.67837	0.40516	1.4393	1.3651	0.61052	0.46159	2.321	2.8804	1.5457	2.1618	2.2303	3.1638	1.2413	1.7303	1.7708	1.8552	1.7912	3.7263	2.9494	3.1999	3.8121	1.9139	0.38265	1.5132	3.8147	2.9002	1.9006	0.80714	0.30655	2.2797	1.064	3.1209	2.1785	0.45743	0.32579	0.53899	0.38747	2.5292	2.2741	1.3594
7.0859	6.0398	0.96047	1.2917	3.0701	6.5397	1.2627	4.5287	3.7326	2.8486	3.2642	2.5855	4.0355	3.9548	3.4217	2.5185	0.60825	0.26645	1.4496	0.74039	0.70835	0.71884	1.7487	1.217	1.1698	1.078	1.1341	1.6014	0.28302	0.72704	1.8644	1.051	3.1933	4.0046	5.4822	4.9044	4.2858	3.479	2.6729	0.64597	1.9391	0.64436	4.6565	2.5416	2.8434	3.2232	3.1293	4.5486	4.4136	3.7741
5.8479	3.9656	2.7026	2.3704	0.49414	4.9596	4.1509	1.4972	0.36703	0.80197	0.64395	1.1556	0.69567	0.62146	0.34364	1.2111	2.9721	3.5272	2.2699	2.813	2.8883	3.7809	1.9721	2.4324	2.4687	2.5484	2.479	4.1966	3.5859	3.7776	4.203	2.6229	0.40064	1.5044	3.2358	2.2419	1.1764	0.16551	1.0551	2.9614	1.7928	3.738	1.4355	1.2069	0.88065	0.47735	0.48738	1.8539	1.5907	0.64493
7.0859	5.9478	0.62685	0.92335	2.6799	6.5397	1.5964	4.2144	3.3903	2.4678	2.8936	2.1612	3.691	3.6123	3.0339	2.0964	0.57844	0.56709	1.08	0.45914	0.82157	1.0176	1.3842	0.8525	0.80558	0.70865	0.76312	1.8968	0.58039	1.0552	2.0901	0.65393	2.7961	3.666	5.3179	4.6695	3.9579	3.1365	2.2665	0.26942	1.5624	0.95531	4.3198	2.1241	2.4356	2.8771	2.7769	4.3439	4.1762	3.449
7.0859	6.05	1.7167	1.9406	3.4715	6.5397	0.52163	4.7111	4.0455	3.2674	3.6353	3.0533	4.2905	4.235	3.8112	2.9798	1.2854	0.78088	2.0956	1.4179	1.3902	0.42794	2.4076	1.8758	1.8294	1.7381	1.7919	0.87983	0.69223	0.32177	1.1627	1.7426	3.5938	4.2297	5.5846	5.08	4.4796	3.803	3.0868	1.3035	2.5773	0.32388	4.8748	2.9776	3.2465	3.5523	3.4785	4.7213	4.5947	3.9883
7.0859	6.0319	1.1001	1.3684	3.0162	6.5397	1.1382	4.4677	3.6657	2.7913	3.205	2.5405	3.9612	3.8806	3.369	2.4721	0.66878	0.61316	1.5248	0.80125	0.77364	0.56237	1.8303	1.2986	1.2518	1.1559	1.2102	1.4441	0.62636	0.57943	1.6912	1.126	3.1428	3.9241	5.449	4.8587	4.2134	3.4003	2.623	0.68692	2.007	0.54332	4.575	2.491	2.7938	3.1476	3.057	4.512	4.3682	3.6983
7.0859	6.05	2.6831	2.7438	3.9977	6.5397	0.71735	4.8106	4.3442	3.8064	4.0996	3.7268	4.559	4.5231	4.2356	3.6225	2.2178	1.8989	2.8913	2.3566	2.3236	1.2026	3.1536	2.6963	2.6387	2.5511	2.5887	0.26878	1.8122	1.1886	0.33594	2.7258	4.0623	4.5005	5.5846	5.0937	4.6182	4.1408	3.6605	2.2943	3.2977	1.274	4.948	3.6411	3.7812	4.0051	3.9568	4.7346	4.629	4.2035
7.0859	6.05	3.108	3.1344	4.0034	6.5397	1.7121	4.8106	4.3442	3.8064	4.0996	3.7776	4.559	4.5231	4.2356	3.673	2.8669	2.7974	3.2394	2.872	2.9167	2.1634	3.4501	3.1052	3.0398	2.9964	2.9929	1.2811	2.7332	2.1447	0.98633	3.1514	4.0643	4.5005	5.5846	5.0937	4.6182	4.1408	3.6757	2.8477	3.4267	2.2318	4.948	3.6909	3.7845	4.0094	3.9663	4.7346	4.629	4.2035
7.0859	6.05	2.2607	2.3832	3.8462	6.5397	0.59625	4.8106	4.3276	3.644	4.0124	3.4579	4.559	4.5231	4.1637	3.3807	1.8218	1.3807	2.5357	1.9557	1.9261	0.67772	2.8556	2.3279	2.2776	2.1955	2.2483	0.66836	1.2935	0.66592	0.76906	2.2902	3.9668	4.4907	5.5846	5.0937	4.6182	4.1177	3.4638	1.8529	3.0108	0.7506	4.948	3.3759	3.6239	3.9007	3.8429	4.7346	4.629	4.2035
5.5843	3.5177	3.3499	3.0195	1.1126	4.6575	4.709	0.99432	0.9138	1.426	0.9768	1.78	0.91142	0.85466	0.80434	1.836	3.6475	4.1831	2.9078	3.4884	3.5601	4.4146	2.6065	3.0816	3.12	3.2021	3.1354	4.709	4.2293	4.3866	4.709	3.2685	1.0058	1.1096	2.7733	1.6908	0.95948	0.8586	1.6805	3.621	2.4283	4.3717	0.86805	1.8319	1.5047	0.90155	0.99613	1.3159	1.1183	0.62407
7.0859	6.05	2.414	2.5112	3.7849	6.5397	0.43769	4.8106	4.3056	3.6229	3.96	3.504	4.5586	4.5213	4.1221	3.3989	1.9625	1.6385	2.6636	2.0988	2.0661	0.91778	2.9626	2.4559	2.4078	2.325	2.3759	0.32768	1.5499	0.91171	0.35843	2.4498	3.9091	4.4851	5.5846	5.0937	4.6182	4.0979	3.4514	2.0152	3.0864	0.99439	4.948	3.4208	3.5745	3.8569	3.7882	4.7346	4.629	4.1957
7.0859	6.05	2.414	2.5112	3.7849	6.5397	0.43771	4.8106	4.3056	3.6229	3.96	3.504	4.5586	4.5213	4.1221	3.3989	1.9625	1.6385	2.6636	2.0988	2.0661	0.9178	2.9626	2.4559	2.4078	2.325	2.3759	0.32768	1.5499	0.91173	0.35841	2.4498	3.9091	4.4851	5.5846	5.0937	4.6182	4.0979	3.4514	2.0152	3.0864	0.99441	4.948	3.4208	3.5745	3.8569	3.7882	4.7346	4.629	4.1957
1.6745	4.0589	7.7723	7.7721	7.1921	2.8427	7.7723	6.1052	6.8075	7.3542	7.2419	7.5493	6.7233	6.7636	7.1763	7.5339	7.7723	7.7723	7.7714	7.7723	7.7723	7.7723	7.7723	7.7723	7.7723	7.7723	7.7723	7.7723	7.7723	7.7723	7.7723	7.7723	7.1974	6.6403	4.6985	5.5644	6.2875	6.9294	7.4275	7.7723	7.7711	7.7723	6.321	7.5267	7.3973	6.9691	7.0628	5.6387	5.8287	6.4444
5.6943	3.6728	3.0925	2.7602	0.88602	4.7791	4.4484	1.1081	0.61198	1.1933	0.74606	1.5469	0.44387	0.44046	0.56443	1.6024	3.3703	3.8969	2.6603	3.2111	3.2849	4.136	2.3627	2.8222	2.8584	2.938	2.8697	4.4484	3.9406	4.1357	4.4484	3.013	0.78236	1.2911	2.9353	1.8619	0.78914	0.55249	1.4463	3.3532	2.1834	4.0931	1.0455	1.5982	1.272	0.62114	0.77266	1.4694	1.2039	0.48331
5.7159	3.7928	2.911	2.5795	0.68788	4.8131	4.2541	1.3002	0.74245	0.99969	0.56711	1.3535	0.63806	0.56658	0.50815	1.4092	3.1932	3.7164	2.4739	3.034	3.1077	3.9467	2.1745	2.6416	2.6789	2.7597	2.6915	4.2541	3.7626	3.9217	4.2541	2.8305	0.58422	1.2066	3.0657	2.0513	0.98483	0.68617	1.2534	3.1753	1.9958	3.9038	1.2436	1.405	1.0784	0.43462	0.57452	1.6599	1.395	0.49103
6.2874	4.4835	2.1855	1.8574	0.45791	5.436	3.9201	2.0431	0.93223	0.68236	0.60747	0.60409	1.26	1.1858	0.52101	0.66362	2.5349	3.1645	1.7386	2.394	2.4365	3.4669	1.4357	1.9195	1.965	2.0551	1.9976	4.0045	3.2403	3.5024	4.0723	2.1033	0.44019	1.3751	3.7502	2.7856	1.7308	0.73622	0.60665	2.4923	1.258	3.424	1.9976	0.65616	0.34196	0.41043	0.35667	2.3975	2.1343	1.1805
6.3409	4.5505	2.1164	1.7883	0.45736	5.4988	3.8568	2.1086	1.0014	0.683	0.60817	0.53493	1.3255	1.2513	0.55344	0.66307	2.4657	3.0954	1.6695	2.3248	2.3674	3.4009	1.3665	1.8503	1.8958	1.9859	1.9284	3.9615	3.1711	3.4375	4.0556	2.0341	0.43967	1.3392	3.8173	2.8511	1.7963	0.73592	0.60676	2.4232	1.1888	3.358	2.0631	0.587	0.3385	0.47696	0.35899	2.463	2.1998	1.2457
0.64532	1.9434	6.9697	6.7869	5.8487	0.92792	6.9697	4.3553	5.2474	5.9993	5.7532	6.3155	5.0916	5.1532	5.716	6.2647	6.9697	6.9697	6.7815	6.9697	6.9697	6.9697	6.7135	6.8063	6.7984	6.8083	6.7953	6.9697	6.9697	6.9697	6.9697	6.9697	5.7959	5.0975	2.6873	3.7102	4.6108	5.4241	6.1182	6.9697	6.6164	6.9697	4.451	6.3054	6.0564	5.5802	5.6958	3.9432	4.1617	4.8845
0.63373	1.9567	6.9759	6.7945	5.8594	0.92537	6.9759	4.3678	5.2587	6.0091	5.764	6.3252	5.1029	5.1644	5.7267	6.2742	6.9759	6.9759	6.7891	6.9759	6.9759	6.9759	6.722	6.8139	6.8061	6.8161	6.8032	6.9759	6.9759	6.9759	6.9759	6.9759	5.8066	5.1082	2.7001	3.7226	4.6225	5.4348	6.1283	6.9759	6.6257	6.9759	4.463	6.3153	6.0667	5.5909	5.7063	3.9547	4.1727	4.8952
5.681	3.6256	3.2336	2.9031	0.99598	4.7574	4.649	1.0474	0.84287	1.3106	0.86143	1.6646	0.80701	0.75464	0.68796	1.7205	3.5311	4.0702	2.7918	3.372	3.4436	4.3042	2.4907	2.9652	3.0035	3.0855	3.0188	4.649	4.1184	4.3195	4.649	3.1523	0.89073	1.0057	2.8844	1.8059	0.88837	0.78762	1.565	3.5042	2.3124	4.2613	0.98318	1.7164	1.3893	0.79588	0.88103	1.3993	1.1907	0.68415
6.6388	4.9824	1.5518	1.2206	0.78061	5.8241	3.3544	2.6689	1.6267	0.67276	0.91675	0.4153	1.9367	1.8624	1.0985	0.66897	1.9039	2.513	1.0628	1.7716	1.8038	2.8874	0.76363	1.2953	1.3424	1.434	1.3779	3.5253	2.6012	2.9191	3.6668	1.4611	0.88682	1.9518	4.2545	3.3386	2.3819	1.3074	0.59361	1.8661	0.57315	2.8356	2.6703	0.31802	0.38721	1.0403	0.89504	2.9785	2.7302	1.8569
6.633	5.0442	1.4289	1.0976	0.89475	5.842	3.2117	2.7585	1.7394	0.65852	1.0322	0.38671	2.0418	1.9671	1.2123	0.64024	1.7804	2.3964	0.94532	1.6479	1.6803	2.7582	0.64072	1.1722	1.2188	1.3102	1.254	3.3823	2.4814	2.7896	3.5222	1.3377	1.0012	2.056	4.3208	3.4167	2.4755	1.4209	0.5798	1.7425	0.45001	2.7065	2.7692	0.30179	0.50148	1.1539	1.0093	3.061	2.8151	1.9591
6.9741	5.5918	0.60499	0.31105	1.6712	6.2686	2.6759	3.4356	2.494	1.3859	1.8295	1.0464	2.7734	2.6979	1.9835	0.98231	1.0041	1.5826	0.51177	0.87323	0.90069	2.1245	0.52663	0.36635	0.41333	0.49481	0.44248	2.8595	1.6629	2.1622	3.0155	0.64336	1.7814	2.7798	4.9021	4.0388	3.171	2.1883	1.1504	0.98558	0.44327	2.0622	3.4857	0.99457	1.3177	1.9228	1.7873	3.7052	3.4702	2.6761
6.0001	4.105	2.5443	2.2149	0.45741	5.1239	4.1489	1.6778	0.79105	0.68148	0.65157	0.96251	0.89465	0.82039	0.52091	1.0187	2.8562	3.4408	2.0972	2.6971	2.767	3.7229	1.7943	2.2769	2.3164	2.3998	2.3346	4.1548	3.5118	3.7489	4.1548	2.462	0.44002	1.4743	3.3739	2.4202	1.3654	0.73579	0.86348	2.8218	1.6166	3.68	1.6322	1.0146	0.68697	0.36613	0.35632	2.0322	1.769	0.81479
6.807	5.364	0.95248	0.62089	1.3648	6.0745	2.8651	3.1849	2.2068	1.0561	1.5049	0.70617	2.494	2.4185	1.6818	0.64233	1.3131	1.9217	0.47036	1.1823	1.212	2.3443	0.68221	0.69555	0.74253	0.84279	0.78789	3.0436	2.006	2.3807	3.1971	0.87348	1.4717	2.5014	4.6765	3.8164	2.9096	1.8899	0.8098	1.2854	0.44342	2.2843	3.2113	0.64968	0.97652	1.6231	1.4795	3.4737	3.2324	2.4021
2.9762	0.62209	5.6033	5.2984	3.971	1.8085	5.8903	2.1579	3.2372	4.1809	3.8101	4.5556	2.9466	3.018	3.724	4.5164	5.6411	5.8903	5.2456	5.5956	5.6249	5.8903	5.1572	5.3439	5.3258	5.3556	5.3245	5.8903	5.8903	5.8903	5.8903	5.6245	3.901	2.9459	0.7362	1.4318	2.4741	3.5009	4.3342	5.6737	4.9264	5.8903	2.2069	4.5547	4.2623	3.7005	3.8347	1.7928	2.0473	2.9245
6.3718	4.5922	2.0007	1.6722	0.35699	5.5074	3.729	2.2299	1.1698	0.59556	0.59107	0.36324	1.4806	1.4064	0.64157	0.56595	2.3506	2.97	1.519	2.2141	2.2511	3.2873	1.2129	1.7393	1.7851	1.8756	1.8185	3.8133	3.0566	3.3206	3.8728	1.9093	0.42983	1.4949	3.8603	2.9238	1.9344	0.85042	0.51106	2.3109	1.0249	3.2445	2.2163	0.40241	0.22218	0.58332	0.43806	2.5544	2.3012	1.4008
4.9153	2.8178	3.8397	3.4977	1.7623	3.9826	4.7978	0.92418	0.95705	2.0432	1.6132	2.4028	0.73929	0.70422	1.4717	2.424	4.0353	4.5027	3.4186	3.8852	3.973	4.6929	3.1658	3.5603	3.5701	3.6323	3.5739	4.7978	4.5272	4.6425	4.7978	3.7818	1.6684	1.1269	2.0583	0.96632	0.88948	1.2641	2.2818	4.011	2.933	4.6535	0.67604	2.4389	2.1231	1.5033	1.6414	0.67621	0.5751	0.67733
6.9693	5.5882	0.61627	0.31898	1.66	6.2655	2.6835	3.4266	2.4827	1.3746	1.8183	1.0351	2.7631	2.6877	1.9722	0.97103	1.0152	1.5939	0.512	0.88436	0.91186	2.134	0.46874	0.37428	0.42105	0.50668	0.45178	2.8666	1.6742	2.1717	3.0234	0.58833	1.7701	2.7705	4.8958	4.0312	3.1619	2.177	1.1391	0.99653	0.443	2.0716	3.4767	0.98329	1.3064	1.9116	1.776	3.6961	3.4612	2.667
6.9733	5.633	0.56089	0.22606	1.7617	6.2864	2.5801	3.5111	2.5822	1.4791	1.9221	1.1408	2.8605	2.7849	2.0734	1.0767	0.9086	1.4883	0.56472	0.77771	0.80516	2.0289	0.77558	0.52424	0.31759	0.3993	0.34672	2.7637	1.5682	2.0666	2.9331	0.71576	1.8722	2.8661	4.9489	4.1046	3.2502	2.2778	1.2449	0.89004	0.47174	1.9666	3.5699	1.0896	1.4123	2.0125	1.8779	3.7738	3.5411	2.7597
3.6933	1.343	5.1017	4.7742	3.2587	2.6007	5.5809	1.3562	2.4785	3.4965	3.1007	3.8668	2.1629	2.236	2.9913	3.8436	5.2494	5.5713	4.7196	5.1491	5.2125	5.5809	4.5298	4.827	4.8242	4.8667	4.8229	5.5809	5.5749	5.5809	5.5809	5.0688	3.1845	2.1504	0.96402	1.0973	1.684	2.7826	3.693	5.2227	4.2916	5.5809	1.4255	3.8872	3.5862	2.999	3.1362	1.1331	1.2606	2.1969
3.8988	1.5702	4.9573	4.6265	3.0322	2.818	5.5047	1.2312	2.2505	3.2719	2.8749	3.6413	1.934	2.0072	2.7635	3.626	5.118	5.4815	4.5719	5.0097	5.078	5.5047	4.3405	4.6793	4.6798	4.7262	4.6786	5.5047	5.4877	5.5047	5.5047	4.916	2.957	1.9213	1.0093	1.1456	1.4551	2.5549	3.4823	5.0869	4.1112	5.5047	1.1964	3.662	3.3605	2.7725	2.9097	1.1917	1.2133	1.9691
6.3349	4.5605	2.0883	1.7588	0.44949	5.4924	3.8291	2.1307	1.0292	0.6762	0.60138	0.50702	1.3493	1.275	0.57472	0.65521	2.4337	3.0635	1.6414	2.2924	2.3367	3.3736	1.3385	1.8209	1.8634	1.9535	1.896	3.9273	3.1387	3.4101	4.0206	2.0061	0.43168	1.3636	3.8313	2.871	1.8192	0.72785	0.59937	2.3909	1.1608	3.3307	2.0867	0.55908	0.33641	0.4821	0.35284	2.4838	2.221	1.2694
3.131	0.64413	5.4775	5.1679	3.8207	1.9693	5.8677	2.0393	3.1073	4.0317	3.6785	4.3963	2.8274	2.8981	3.593	4.3574	5.5751	5.8677	5.1133	5.4834	5.5405	5.8677	5.0063	5.2157	5.2	5.2223	5.1974	5.8677	5.8677	5.8677	5.8677	5.4943	3.7471	2.8263	1.0405	1.2935	2.354	3.363	4.1784	5.5584	4.7705	5.8677	2.0903	4.3949	4.103	3.5536	3.6807	1.6704	1.9236	2.7797
6.3227	4.5578	2.1377	1.8129	0.56297	5.4782	3.8704	2.0905	0.97601	0.78525	0.71009	0.55717	1.3032	1.229	0.75707	0.76817	2.4903	3.1198	1.6871	2.3455	2.3922	3.4211	1.3853	1.875	1.9197	2.009	1.9506	3.9735	3.192	3.4556	4.0623	2.0513	0.54939	1.3173	3.8266	2.8386	1.7762	0.84032	0.70987	2.4456	1.2073	3.3782	2.0413	0.60908	0.39199	0.52316	0.52016	2.4484	2.184	1.2499
5.1867	3.0148	3.7213	3.3882	1.6333	4.1959	4.8916	0.97334	0.87675	1.9132	1.4806	2.2739	0.80839	0.7483	1.3292	2.2929	3.955	4.4541	3.3067	3.7958	3.8746	4.6712	3.0351	3.444	3.4709	3.5455	3.4774	4.8916	4.4939	4.6375	4.8916	3.6558	1.5307	1.0516	2.2473	1.1242	0.93631	1.1153	2.1484	3.9399	2.8059	4.6295	0.64619	2.3057	1.9902	1.3737	1.5109	0.92228	0.73715	0.73247
4.7802	2.5766	3.955	3.6173	2.0153	3.7892	4.9962	0.78607	1.2314	2.2579	1.8593	2.6261	0.91348	0.9867	1.7446	2.6063	4.1612	4.6484	3.548	4	4.0872	4.859	3.3068	3.6749	3.6856	3.7519	3.6929	4.9962	4.6832	4.8082	4.9962	3.8962	1.9385	0.9004	1.8033	0.83543	0.7488	1.5361	2.4564	4.1355	3.0781	4.8178	0.44659	2.6471	2.345	1.7556	1.8927	0.77309	0.78824	0.95021
5.6362	3.5449	3.2035	2.8698	1.0923	4.6909	4.6288	0.92538	0.7731	1.3839	0.94476	1.7383	0.62858	0.58126	0.7836	1.7653	3.4581	4.0164	2.7877	3.2989	3.3738	4.2792	2.5128	2.9293	2.9638	3.0416	2.9706	4.6288	4.0789	4.2917	4.6288	3.1348	0.99404	0.82666	2.789	1.6785	0.75331	0.7226	1.6259	3.4491	2.2885	4.2363	0.86185	1.7822	1.4647	0.84057	0.98238	1.3413	1.1289	0.68734
4.5785	2.2973	4.2419	3.9049	2.3052	3.5384	5.1531	0.96827	1.5208	2.5486	2.1496	2.9165	1.2026	1.2758	2.0341	2.8972	4.4366	4.9149	3.8399	4.2903	4.3707	5.0947	3.5981	3.9582	3.9677	4.032	3.9727	5.1531	4.9488	5.0558	5.1531	4.1838	2.2281	1.1894	1.521	0.888	0.93858	1.8256	2.7474	4.4119	3.3695	5.0728	0.49945	2.9375	2.6353	2.0455	2.1827	0.92556	0.92127	1.2397
3.7153	1.3676	4.8442	4.5215	3.1124	2.6589	5.3458	1.2988	2.3657	3.3197	2.9414	3.6976	2.0816	2.153	2.8546	3.6597	4.962	5.3275	4.467	4.8715	4.9271	5.3458	4.3306	4.5743	4.5667	4.6048	4.5654	5.3458	5.3313	5.3458	5.3458	4.8276	3.041	2.0814	0.89822	0.81291	1.6082	2.6327	3.4991	4.9466	4.0913	5.3458	1.3484	3.7045	3.4143	2.8411	2.9774	0.92524	1.1778	2.0592
1.9757	0.56908	6.3865	6.1019	4.8591	0.78627	6.4458	3.1442	4.1761	5.0631	4.7372	5.4171	3.9279	3.9942	4.6473	5.3716	6.3474	6.4458	6.0509	6.3505	6.3472	6.4458	5.964	6.1273	6.1143	6.137	6.1145	6.4458	6.4458	6.4458	6.4458	6.4091	4.7839	3.9325	1.3535	2.4637	3.4451	4.4085	5.1866	6.4185	5.7587	6.4458	3.2168	5.3922	5.1158	4.5877	4.7097	2.7751	3.022	3.8279
1.9395	0.60644	6.4157	6.1317	4.9082	0.75832	6.4592	3.1824	4.2172	5.1123	4.7806	5.4641	3.9661	4.0324	4.6934	5.4208	6.375	6.4592	6.0822	6.3801	6.3754	6.4592	5.9994	6.1568	6.1439	6.1668	6.1442	6.4592	6.4592	6.4592	6.4592	6.4359	4.8331	3.9706	1.391	2.5014	3.4849	4.4566	5.2357	6.4442	5.801	6.4592	3.2548	5.4402	5.1644	4.6369	4.7589	2.8132	3.0606	3.874
2.8308	0.4125	5.8019	5.4905	4.1312	1.6587	6.0399	2.3374	3.4146	4.3429	3.985	4.7081	3.1309	3.2023	3.8997	4.6691	5.8001	6.0399	5.4359	5.7736	5.7885	6.0399	5.3263	5.5418	5.5244	5.5487	5.5232	6.0399	6.0399	6.0399	6.0399	5.8146	4.0585	3.1294	0.83549	1.5837	2.658	3.6724	4.4949	5.8532	5.0871	6.0399	2.39	4.7066	4.4145	3.8651	3.9922	1.9737	2.2276	3.0906
6.8343	5.3448	1.0998	0.77434	1.2316	6.1227	3.076	3.1103	2.068	0.92566	1.3763	0.56895	2.3686	2.2944	1.5472	0.51842	1.4841	2.0605	0.62623	1.3532	1.3816	2.5686	0.31155	0.84323	0.89046	0.99104	0.93614	3.2456	2.1491	2.6063	3.3855	1.0408	1.3394	2.3832	4.6184	3.7248	2.8288	1.7544	0.84416	1.4617	0.89745	2.5063	3.1052	0.5164	0.84492	1.4879	1.3467	3.387	3.1506	2.2888
5.2761	3.1903	3.5709	3.2336	1.4543	4.3552	4.7262	0.89041	0.8095	1.7482	1.3059	2.1007	0.65742	0.61621	1.1423	2.1354	3.8173	4.3344	3.1532	3.6581	3.733	4.5546	2.8876	3.2919	3.3218	3.3983	3.3275	4.7262	4.3752	4.5155	4.7262	3.5092	1.3567	1.0811	2.4308	1.3365	0.85584	0.9284	1.9952	3.8056	2.6588	4.5117	0.63176	2.149	1.8269	1.199	1.3449	0.98658	0.78533	0.5508
6.6158	5.0929	1.221	0.88942	1.0939	5.8483	3.0263	2.9006	1.9347	0.78653	1.235	0.5386	2.2195	2.1439	1.4105	0.60575	1.5776	2.1907	0.73932	1.4467	1.4767	2.5689	0.7808	0.96407	1.011	1.1094	1.0544	3.1632	2.2748	2.604	3.3006	1.136	1.201	2.2256	4.391	3.5228	2.6284	1.6184	0.54085	1.5441	0.32974	2.5224	2.9336	0.49505	0.7076	1.3517	1.2087	3.1837	2.9443	2.1247
6.1273	4.4348	2.0467	1.7179	0.32535	5.2909	3.6326	2.1273	1.081	0.55088	0.77289	0.52286	1.3786	1.3033	0.69592	0.54039	2.367	2.9204	1.5969	2.2078	2.2767	3.1918	1.2929	1.7799	1.82	1.9041	1.8397	3.7014	2.9822	3.2237	3.7582	1.964	0.4142	1.4773	3.7182	2.8227	1.8304	0.7529	0.47095	2.3278	1.1155	3.1489	2.1114	0.51035	0.32459	0.48475	0.33323	2.4543	2.2003	1.2978
7.0141	5.7801	0.58939	0.38611	2.1712	6.3948	2.1433	3.8389	2.9582	1.9291	2.3633	1.6091	3.2356	3.158	2.4947	1.5446	0.5906	1.022	0.54102	0.44394	0.76527	1.55	0.84028	0.68902	0.40309	0.28106	0.27953	2.3818	1.0959	1.5877	2.574	0.71929	2.2874	3.2196	5.1221	4.3568	3.5681	2.6734	1.7139	0.45427	0.95704	1.4877	3.9054	1.5651	1.8822	2.4105	2.2898	4.0033	3.8176	3.0804
6.9466	5.4981	0.68467	0.36557	1.593	6.2187	2.7285	3.3419	2.4135	1.3104	1.7535	0.97216	2.6906	2.6149	1.9047	0.90804	1.0752	1.6569	0.49557	0.94429	0.97195	2.188	0.62581	0.42771	0.47468	0.57002	0.5151	2.9086	1.7385	2.2257	3.0625	0.71039	1.7036	2.6933	4.7976	3.9358	3.0811	2.1092	1.0762	1.0558	0.34968	2.1257	3.3993	0.91734	1.2436	1.8438	1.7093	3.6047	3.372	2.5905
6.6196	5.0719	1.3792	1.0479	0.93842	5.8466	3.1761	2.7995	1.7804	0.62972	1.0785	0.3801	2.0758	2.0011	1.2553	0.61611	1.7354	2.3481	0.89677	1.6045	1.6346	2.7203	0.59093	1.1226	1.1698	1.2672	1.212	3.319	2.4324	2.754	3.463	1.2929	1.0453	2.0899	4.3621	3.4665	2.5134	1.4635	0.53156	1.6999	0.40269	2.6726	2.8043	0.2642	0.55012	1.1967	1.0531	3.1074	2.8597	1.9934
6.616	5.1501	1.0294	0.69942	1.2463	5.8707	2.8359	3.0019	2.0667	0.96366	1.4067	0.63651	2.3432	2.2674	1.558	0.65034	1.3871	2.0037	0.55075	1.2562	1.2862	2.3786	0.72301	0.7729	0.82012	0.91896	0.86392	2.9728	2.0836	2.4136	3.1102	0.94555	1.3568	2.3524	4.4557	3.5958	2.7411	1.7624	0.72947	1.3537	0.34316	2.332	3.0608	0.57354	0.89684	1.4971	1.3625	3.2647	3.0319	2.2505
6.1806	4.4983	1.9415	1.6126	0.33981	5.3544	3.525	2.2132	1.1855	0.55901	0.79117	0.45935	1.4894	1.4144	0.68243	0.5606	2.2611	2.814	1.4918	2.1019	2.1709	3.085	1.188	1.6746	1.7147	1.7987	1.7343	3.6161	2.8757	3.1164	3.7016	1.8588	0.45621	1.5036	3.7802	2.8801	1.9271	0.85738	0.47754	2.2223	1.0105	3.0421	2.218	0.44693	0.28175	0.58923	0.43771	2.5211	2.2734	1.4071
4.5145	2.2706	4.3648	4.0279	2.3412	3.4876	5.1378	0.59701	1.5477	2.6074	2.1907	2.9635	1.2238	1.2972	2.062	2.9816	4.5435	4.9929	3.9548	4.4098	4.4895	5.1256	3.7039	4.0808	4.0875	4.1421	4.0866	5.1378	5.0103	5.0958	5.1378	4.3068	2.2579	1.2092	1.4922	0.48668	0.74485	1.8541	2.8323	4.5204	3.4762	5.1103	0.48429	2.9906	2.6769	2.0815	2.2187	0.47879	0.51005	1.2676
3.1546	0.74691	5.3413	5.0277	3.7007	2.0402	5.6441	1.8949	2.9754	3.9127	3.5463	4.2823	2.6874	2.7588	3.4607	4.2391	5.3671	5.6441	4.9732	5.3221	5.3489	5.6441	4.8715	5.0805	5.0637	5.0904	5.0625	5.6441	5.6441	5.6441	5.6441	5.3507	3.6307	2.6877	0.92631	1.1729	2.2152	3.2338	4.056	5.401	4.6482	5.6441	1.947	4.28	3.9888	3.4328	3.5641	1.5332	1.7875	2.6562
2.0053	0.69415	6.3317	6.0478	4.8301	1.0596	6.3821	3.1128	4.1448	5.0331	4.708	5.3846	3.8936	3.9598	4.6194	5.3417	6.291	6.3821	6.0039	6.2969	6.2911	6.3821	5.9228	6.0736	6.0615	6.0836	6.0623	6.3821	6.3821	6.3821	6.3821	6.3519	4.756	3.8988	1.3248	2.4333	3.4164	4.3816	5.1559	6.3602	5.7255	6.3821	3.1844	5.3596	5.0835	4.5587	4.6807	2.7413	2.9888	3.8
7.0859	5.9468	0.54589	0.49874	2.3504	6.5397	2.0557	4.0253	3.1301	2.1171	2.5494	1.8011	3.4101	3.3324	2.6825	1.7364	0.35784	0.83046	0.65655	0.42351	0.55821	1.4793	0.95568	0.42399	0.37677	0.46507	0.46213	2.3599	0.90397	1.5157	2.5554	0.70188	2.4678	3.389	5.2885	4.5336	3.7537	2.8496	1.906	0.59407	1.1408	1.4169	4.086	1.7547	2.0746	2.5872	2.4695	4.1857	4.0034	3.2694
7.0859	5.8817	0.29302	0.48246	2.3464	6.5273	2.072	3.996	3.1203	2.1132	2.5454	1.7971	3.4061	3.3285	2.6785	1.7324	0.43451	0.83445	0.64027	0.37777	0.67483	1.4766	0.9394	0.50614	0.36846	0.27847	0.33612	2.341	0.90855	1.5143	2.524	0.57333	2.4638	3.3835	5.2216	4.5047	3.7243	2.8456	1.902	0.30683	1.1251	1.4143	4.0567	1.7472	2.0706	2.5832	2.4655	4.1648	3.9839	3.2432
6.8905	5.4116	0.57547	0.24702	1.8056	6.1452	2.42	3.4518	2.5854	1.5724	2.0046	1.2563	2.8653	2.7877	2.1378	1.1917	0.78657	1.3752	0.48222	0.65567	0.68355	1.8909	0.77099	0.5249	0.2709	0.29969	0.2675	2.5964	1.4487	1.9286	2.7432	0.69824	1.9231	2.8436	4.7113	3.9565	3.1804	2.3049	1.3612	0.76633	0.58677	1.8286	3.5207	1.2096	1.5298	2.0424	1.9247	3.6085	3.4263	2.6924
7.0859	5.9089	0.22845	0.43956	2.2963	6.5375	2.1149	3.9709	3.076	2.063	2.4953	1.747	3.356	3.2784	2.6284	1.6823	0.39749	0.88456	0.59737	0.37932	0.62189	1.5276	0.8965	0.49874	0.42477	0.44005	0.44897	2.4011	0.95807	1.5653	2.5872	0.69459	2.4137	3.3348	5.2468	4.492	3.6997	2.7955	1.8518	0.43617	1.0842	1.4653	4.0317	1.7031	2.0205	2.5331	2.4154	4.1441	3.9618	3.2193
6.2211	4.3501	2.3095	1.98	0.22941	5.3543	4.0247	1.9066	0.80706	0.41351	0.70003	0.72893	1.129	1.0547	0.37564	0.78513	2.6485	3.2758	1.863	2.5038	2.5532	3.5757	1.5602	2.0421	2.0815	2.1647	2.1071	4.0813	3.3499	3.6117	4.1292	2.2274	0.19583	1.5141	3.62	2.6418	1.5968	0.48316	0.62985	2.6025	1.3824	3.5328	1.866	0.78098	0.45341	0.33612	0.24241	2.2565	1.9949	1.0492
7.0859	6.0331	0.99069	1.322	3.0534	6.5397	1.2325	4.4911	3.7159	2.8319	3.2474	2.5795	4.0187	3.9381	3.4049	2.511	0.62664	0.18859	1.4798	0.75753	0.75635	0.68157	1.7789	1.2472	1.2	1.0994	1.1543	1.5634	0.21948	0.69682	1.8129	1.0667	3.1766	3.9862	5.4587	4.875	4.2473	3.4622	2.6562	0.65455	1.9625	0.61052	4.6361	2.526	2.8267	3.2064	3.1126	4.5251	4.3845	3.749
6.2771	4.4513	2.2326	1.9079	0.46656	5.4203	3.9538	1.988	0.8751	0.69062	0.61571	0.65837	1.2034	1.1292	0.53777	0.71444	2.5854	3.2151	1.7887	2.4409	2.4872	3.5082	1.4868	1.97	2.0148	2.1042	2.0458	4.045	3.2873	3.5431	4.1159	2.1509	0.44872	1.3085	3.7167	2.7325	1.675	0.74492	0.61508	2.5409	1.3088	3.4653	1.9412	0.71029	0.38296	0.39536	0.36526	2.3437	2.0801	1.1388
1.2054	1.3635	6.7181	6.4764	5.4454	0.98623	6.7365	3.8434	4.8032	5.603	5.3485	5.9194	4.6209	4.6867	5.2745	5.8796	6.6899	6.7365	6.4711	6.6952	6.6881	6.7365	6.3997	6.4959	6.488	6.498	6.4854	6.7365	6.7365	6.7365	6.7365	6.7312	5.388	4.6347	2.1375	3.1967	4.133	5.0127	5.7216	6.736	6.248	6.7365	3.9392	5.9092	5.6594	5.174	5.296	3.4737	3.7098	4.455
1.3982	1.1684	6.613	6.3379	5.2404	0.96631	6.6523	3.6492	4.5988	5.4123	5.1436	5.7557	4.4188	4.4846	5.0718	5.7157	6.5725	6.6523	6.3261	6.5791	6.5725	6.6523	6.247	6.3668	6.3566	6.37	6.3525	6.6523	6.6523	6.6523	6.6523	6.6339	5.1829	4.4355	1.9423	3.0023	3.9313	4.8076	5.5299	6.6419	6.0879	6.6523	3.745	5.7321	5.4575	4.969	5.091	3.2732	3.5076	4.2524
4.9293	2.7779	3.8904	3.5521	1.866	3.9571	4.8754	1.7685	1.82	2.1465	1.715	2.5036	1.6052	1.6352	1.633	2.5172	4.0995	4.5785	3.481	3.9387	4.0232	4.7465	3.2344	3.6111	3.622	3.689	3.6299	4.8754	4.607	4.7107	4.8754	3.8318	1.8476	0.6879	2.0098	1.7238	1.7423	1.7834	2.3707	4.0724	3.0063	4.723	1.4546	2.5298	2.2176	1.8528	1.8558	1.8501	1.8529	1.8593
7.0859	6.05	1.366	1.5992	3.2611	6.5397	0.86046	4.6148	3.8748	3.0368	3.4354	2.7684	4.1463	4.0659	3.6134	2.7008	0.94217	0.42029	1.7541	1.0732	1.0475	0.31547	2.0664	1.5347	1.4883	1.3973	1.451	1.2384	0.35189	0.32154	1.5192	1.3881	3.3866	4.093	5.5805	5.0195	4.3613	3.6279	2.8653	0.94884	2.2357	0.35647	4.7409	2.7285	3.0354	3.3712	3.2913	4.6742	4.5336	3.8549
7.0859	5.8658	0.46154	0.58245	2.4597	6.4892	2.01	4.1349	3.2344	2.2318	2.6635	1.8798	3.5162	3.4384	2.7975	1.8227	0.48205	0.74746	0.72057	0.44202	0.62161	1.3945	1.0297	0.52039	0.47704	0.38932	0.45035	2.2345	0.83611	1.4322	2.4119	0.66075	2.578	3.4935	5.2486	4.5953	3.8623	2.9568	1.9825	0.37734	1.2072	1.3321	4.1954	1.8269	2.1561	2.6947	2.5791	4.26	4.0913	3.3739
1.1135	2.5387	7.1928	7.1208	6.3228	1.2209	7.1928	4.9115	5.782	6.4681	6.2803	6.7588	5.6227	5.683	6.2359	6.7027	7.1928	7.1928	7.1155	7.1928	7.1928	7.1928	7.123	7.1403	7.1385	7.1554	7.1522	7.1928	7.1928	7.1928	7.1928	7.1928	6.2821	5.6186	3.2685	4.2746	5.157	5.9327	6.5787	7.1928	7.0508	7.1928	5.0066	6.7503	6.5281	6.0662	6.1688	4.4741	4.6906	5.4044
1.111	2.5478	7.1972	7.1261	6.3295	1.2302	7.1972	4.9195	5.7896	6.475	6.2877	6.7654	5.6302	5.6904	6.2432	6.7093	7.1972	7.1972	7.1207	7.1972	7.1972	7.1972	7.1289	7.1455	7.1438	7.1608	7.1577	7.1972	7.1972	7.1972	7.1972	7.1972	6.2887	5.6259	3.277	4.2827	5.1647	5.9399	6.5853	7.1972	7.0573	7.1972	5.0146	6.757	6.5348	6.0728	6.1755	4.4815	4.6979	5.4115
7.0859	5.9208	0.49268	0.73689	2.6023	6.4964	1.8576	4.2607	3.3674	2.3859	2.8152	2.0327	3.6528	3.5751	2.9514	1.9756	0.47006	0.59508	0.87432	0.43003	0.59086	1.2425	1.1832	0.67484	0.63162	0.54406	0.60448	2.0975	0.68373	1.2802	2.3246	0.6587	2.7222	3.6302	5.3389	4.7072	3.9887	3.0954	2.1349	0.41413	1.3602	1.1802	4.3214	1.9798	2.3089	2.834	2.7224	4.3818	4.2207	3.5019
6.1864	4.3286	2.3274	2.0024	0.45263	5.3099	4.0272	1.9016	0.79511	0.57995	0.50545	0.74	1.1218	1.0475	0.53266	0.79616	2.6796	3.3068	1.8727	2.5338	2.5817	3.585	1.5703	2.0645	2.109	2.1981	2.1394	4.0786	3.3771	3.617	4.1015	2.2411	0.4799	1.1674	3.5935	2.6306	1.5939	0.63317	0.64083	2.6341	1.3924	3.5421	1.8617	0.792	0.46452	0.48533	0.49208	2.2477	1.9872	1.0418
5.3046	3.2347	3.4691	3.1317	1.3532	4.3801	4.6487	0.8899	0.80925	1.6471	1.2047	1.9995	0.65787	0.62401	1.0424	2.0338	3.7153	4.2314	3.0513	3.5562	3.631	4.4518	2.7855	3.19	3.22	3.2964	3.2256	4.6487	4.2722	4.4114	4.6487	3.4071	1.2556	1.0646	2.4844	1.4077	0.85534	0.82728	1.894	3.7037	2.5569	4.4089	0.5711	2.0478	1.7257	1.0993	1.2438	1.0153	0.81439	0.46612
7.0859	5.9534	0.6179	0.93219	2.7711	6.5273	1.6223	4.2926	3.5039	2.544	2.9749	2.2308	3.8099	3.7298	3.1093	2.166	0.43437	0.55198	1.09	0.42809	0.50679	1.0268	1.3891	0.85744	0.81022	0.71814	0.77421	1.8948	0.58168	1.0645	2.1218	0.69122	2.8894	3.7692	5.3654	4.7067	4.0458	3.251	2.3357	0.62413	1.5794	0.96449	4.419	2.1906	2.5045	2.9981	2.8906	4.3737	4.2086	3.5344
6.2782	4.559	2.0657	1.7408	0.3125	5.4325	3.7348	2.183	1.0942	0.52278	0.49667	0.42538	1.4078	1.3335	0.56555	0.51064	2.4179	3.0438	1.5963	2.272	2.32	3.3136	1.2853	1.8028	1.8474	1.9364	1.8777	3.826	3.111	3.3338	3.8641	1.9795	0.35355	1.4212	3.8236	2.881	1.8828	0.77451	0.44117	2.3724	1.1028	3.2706	2.1475	0.48286	0.15319	0.50736	0.36184	2.51	2.256	1.329
5.4075	3.37	3.3555	3.0232	1.1478	4.4698	4.5436	0.84315	0.34951	1.4554	1.0081	1.809	0.55524	0.41963	0.82618	1.8645	3.6243	4.1368	2.923	3.4652	3.5406	4.348	2.6252	3.0852	3.1215	3.2012	3.1317	4.5436	4.1755	4.2987	4.5436	3.2759	1.0441	1.3966	2.6367	1.5943	0.52709	0.61474	1.7085	3.614	2.446	4.31	1.0232	1.8603	1.5341	0.88289	1.0344	1.2029	0.93791	0.37664
2.7574	0.38645	5.7628	5.4502	4.1261	1.6244	5.9695	2.3209	3.4023	4.3382	3.9731	4.7095	3.1144	3.1858	3.8876	4.6688	5.7825	5.9695	5.3956	5.7458	5.7692	5.9695	5.3015	5.503	5.4852	5.512	5.484	5.9695	5.9695	5.9695	5.9695	5.7771	4.0566	3.1151	0.65447	1.5949	2.6424	3.6614	4.4845	5.8246	5.0767	5.9695	2.3745	4.7079	4.4154	3.8585	3.9895	1.9601	2.2144	3.0829
7.0859	6.0487	0.71413	1.0353	2.8757	6.5397	1.5091	4.4872	3.6165	2.6612	3.0895	2.3264	3.9099	3.8312	3.2269	2.2626	0.47266	0.35857	1.1923	0.4973	0.58339	0.96731	1.4953	0.96359	0.91661	0.82123	0.88158	1.867	0.38963	0.97338	2.1448	0.77401	2.9954	3.8866	5.5375	4.9208	4.2155	3.3555	2.4301	0.40698	1.6747	0.8907	4.551	2.2699	2.5968	3.0955	2.9918	4.5914	4.4348	3.7192
7.0859	5.86	0.68267	0.78434	2.114	6.5178	2.2561	3.8193	2.8887	1.8814	2.3168	1.5583	3.1705	3.0928	2.4471	1.4941	0.73712	1.0722	0.6254	0.62768	0.63511	1.6541	0.73588	0.71218	0.77418	0.77348	0.78226	2.5105	1.1491	1.6917	2.6916	0.27259	2.2323	3.1478	5.1583	4.3831	3.559	2.6111	1.6626	0.81213	0.9157	1.5917	3.8568	1.5098	1.8303	2.3491	2.2335	4.0251	3.8298	3.047
7.0022	5.7463	0.55853	0.23365	2.032	6.3975	2.3342	3.749	2.8321	1.774	2.2117	1.4396	3.1048	3.0272	2.34	1.3755	0.61021	1.1895	0.56524	0.47932	0.62259	1.7286	0.76982	0.41551	0.20957	0.23283	0.25699	2.5689	1.2694	1.7663	2.7511	0.71287	2.1459	3.105	5.0838	4.2979	3.4773	2.5397	1.5437	0.59145	0.76856	1.6663	3.8097	1.3883	1.7111	2.2757	2.1496	3.938	3.7458	2.9967
4.6356	2.474	4.1934	3.8556	2.1972	3.6681	4.9659	0.9488	1.3853	2.4738	2.0513	2.8283	1.0523	1.1262	1.903	2.837	4.3927	4.8627	3.7864	4.2379	4.3256	4.9462	3.55	3.9132	3.924	3.9897	3.9308	4.9659	4.8833	4.9374	4.9659	4.1345	2.1025	1.1558	1.6937	1.0026	0.91285	1.6954	2.6935	4.3697	3.3203	4.9405	0.69483	2.8538	2.5433	1.9375	2.0747	0.58197	0.59949	1.1087
7.0859	5.9707	0.54973	0.85165	2.6536	6.5397	1.6735	4.2776	3.4098	2.44	2.8686	2.124	3.6974	3.6196	3.0054	2.0593	0.36239	0.66544	1.0086	0.47812	0.44599	1.0985	1.3118	0.78011	0.73314	0.63557	0.69011	1.9802	0.65384	1.1342	2.1821	0.69043	2.7712	3.6748	5.3586	4.7329	4.0059	3.1411	2.2288	0.6517	1.491	1.0362	4.3455	2.0749	2.3975	2.8801	2.7709	4.4075	4.2425	3.5176
7.0859	5.8828	0.32761	0.50543	2.2916	6.5278	2.02	3.9359	3.047	2.079	2.5058	1.7742	3.3346	3.2568	2.6454	1.709	0.4622	0.85884	0.66233	0.38544	0.57329	1.4249	0.9656	0.57069	0.42401	0.43794	0.44274	2.2898	0.9312	1.4626	2.4728	0.55874	2.4084	3.312	5.2203	4.4655	3.6642	2.7783	1.8793	0.43628	1.1447	1.3626	3.9966	1.7314	2.0485	2.5173	2.4081	4.1175	3.9327	3.1836
5.6576	3.6009	3.2592	2.9287	1.0207	4.7327	4.6524	1.0218	0.90713	1.3365	0.88733	1.6904	0.8957	0.8455	0.74865	1.7464	3.5553	4.0895	2.8175	3.3961	3.4681	4.319	2.5165	2.9908	3.0291	3.1111	3.0443	4.6524	4.1353	4.3341	4.6524	3.1779	0.9167	1.0046	2.8598	1.78	0.95252	0.85183	1.5909	3.5297	2.3382	4.2761	0.95824	1.7423	1.4151	0.81036	0.907	1.3733	1.1678	0.57564
6.9935	5.7401	0.56508	0.28554	2.1582	6.3772	2.1574	3.8263	2.9501	1.9101	2.3456	1.5874	3.2257	3.1481	2.4758	1.5229	0.44547	1.0434	0.44335	0.31458	0.55027	1.5639	0.78121	0.51684	0.18094	0.09546	0.14159	2.3833	1.1176	1.6016	2.5659	0.69519	2.2735	3.2083	5.0815	4.329	3.5528	2.6625	1.692	0.43099	0.92803	1.5016	3.8868	1.543	1.8603	2.3991	2.2764	3.9818	3.8	3.0667
6.5658	5.0316	1.4276	1.0963	0.89173	5.7932	3.2046	2.7591	1.7326	0.5844	1.0329	0.40009	2.0359	1.9616	1.2084	0.43776	1.7799	2.3929	0.94145	1.6478	1.6798	2.7473	0.75194	1.1711	1.2183	1.3102	1.2542	3.3415	2.4769	2.7824	3.4734	1.3371	0.99883	2.0507	4.3141	3.4188	2.4756	1.4163	0.36047	1.7422	0.44904	2.7018	2.7688	0.40646	0.50547	1.1496	1.0065	3.0625	2.8163	1.9561
7.004	5.7479	0.55431	0.40634	2.254	6.3847	2.0428	3.8887	3.0284	2.012	2.4461	1.6919	3.3184	3.2408	2.5775	1.6274	0.36907	0.93918	0.56415	0.22176	0.52449	1.4526	0.86328	0.49543	0.28437	0.18378	0.23868	2.2727	1.0131	1.4903	2.4582	0.68269	2.3702	3.2964	5.0915	4.3655	3.6192	2.7563	1.7967	0.46429	1.0489	1.3903	3.9567	1.6487	1.965	2.4933	2.3726	4.0255	3.8484	3.1219
7.0859	6.0309	1.142	1.4314	3.1067	6.5397	1.0812	4.486	3.737	2.8911	3.2858	2.6523	4.023	3.9425	3.4591	2.584	0.71824	0.34279	1.5879	0.84928	0.8236	0.52936	1.8929	1.3612	1.3144	1.218	1.2724	1.4111	0.32425	0.54547	1.6587	1.1665	3.2331	3.9786	5.4558	4.8712	4.2418	3.4797	2.7139	0.72965	2.0702	0.45831	4.6284	2.5999	2.8852	3.2195	3.1332	4.5222	4.3812	3.7416
6.3636	4.5934	2.0687	1.7441	0.29418	5.4963	3.786	2.1976	1.1041	0.47359	0.51266	0.42364	1.4172	1.3429	0.5746	0.48934	2.4217	3.0491	1.5976	2.2787	2.3227	3.3451	1.286	1.8062	1.8511	1.9406	1.8824	3.8891	3.1257	3.3723	3.9419	1.9819	0.36216	1.4312	3.8581	2.9027	1.8902	0.78375	0.38979	2.3777	1.1018	3.3022	2.1552	0.48184	0.17522	0.51653	0.37826	2.529	2.2735	1.3373
3.7781	1.4285	5.1565	4.8256	3.1706	2.6789	5.6238	1.2657	2.389	3.4468	3.0242	3.8018	2.0725	2.1456	2.9019	3.8125	5.3183	5.6238	4.771	5.2094	5.2781	5.6238	4.5314	4.8784	4.879	4.9253	4.8777	5.6238	5.6238	5.6238	5.6238	5.1145	3.0954	2.0598	0.72201	0.6848	1.5936	2.6933	3.6679	5.2872	4.3035	5.6238	1.3348	3.8276	3.5162	2.9109	3.0481	1.0245	1.2207	2.1075
2.1846	0.41537	6.1716	5.8867	4.6276	0.97597	6.2945	2.9253	3.9503	4.8294	4.5113	5.1853	3.7076	3.7737	4.4214	5.1371	6.1389	6.2945	5.8412	6.1352	6.1344	6.2945	5.7569	5.912	5.899	5.9219	5.8998	6.2945	6.2945	6.2945	6.2945	6.1979	4.5548	3.7151	1.1531	2.2577	3.2289	4.1827	4.9513	6.2089	5.5382	6.2945	3.0038	5.1709	4.8839	4.3562	4.4782	2.5574	2.8024	3.602
1.3431	1.2207	6.6614	6.3789	5.245	0.80208	6.6814	3.6776	4.6088	5.4428	5.1499	5.7787	4.4391	4.5034	5.0829	5.7398	6.6203	6.6814	6.3539	6.628	6.6201	6.6814	6.2743	6.4072	6.3965	6.4153	6.3955	6.6814	6.6814	6.6814	6.6814	6.673	5.1889	4.4618	1.9945	3.036	3.9574	4.8117	5.557	6.6777	6.1106	6.6814	3.7727	5.7553	5.4871	4.9737	5.0957	3.2983	3.5275	4.2635
2.448	0.38704	6.0384	5.7398	4.4242	1.2461	6.2119	2.6902	3.7314	4.6322	4.2971	4.9927	3.4697	3.5394	4.2093	4.9486	6.0121	6.2119	5.6865	5.9985	6.0069	6.2119	5.5908	5.7768	5.7617	5.7816	5.7554	6.2119	6.2119	6.2119	6.2119	6.0628	4.3476	3.4699	0.88625	1.9952	2.9963	3.9721	4.764	6.079	5.3562	6.2119	2.7469	4.9878	4.6992	4.1532	4.2771	2.3137	2.5659	3.3899
6.8133	5.3365	1.1029	0.77161	1.2136	6.0957	3.065	3.081	2.0402	0.92355	1.3683	0.56557	2.3326	2.2583	1.5268	0.50861	1.4818	2.0636	0.6138	1.3509	1.3796	2.5544	0.68776	0.84636	0.89359	0.99417	0.93927	3.2354	2.1522	2.5921	3.3736	1.0394	1.3232	2.3471	4.6063	3.7045	2.8004	1.7323	0.66636	1.4582	0.39492	2.4921	3.0696	0.51277	0.84178	1.4666	1.3295	3.362	3.1233	2.2528
5.0126	2.9293	3.8305	3.488	1.718	4.0877	4.7852	0.89087	0.86549	2.0118	1.5693	2.3643	0.65616	0.62178	1.4051	2.4004	4.0378	4.5335	3.409	3.8765	3.9643	4.7493	3.1524	3.5519	3.5626	3.6287	3.5698	4.7852	4.574	4.7001	4.7852	3.773	1.6204	1.1406	2.1698	1.0737	0.8565	1.192	2.2598	4.0125	2.9229	4.7101	0.637	2.4135	2.0905	1.4618	1.6085	0.7629	0.57408	0.71564
7.0859	6.05	1.3397	1.6284	3.3176	6.5397	0.8835	4.6832	3.9515	3.0933	3.5003	2.8478	4.2375	4.157	3.6699	2.7794	0.9159	0.379	1.7849	1.0469	1.0213	0.34174	2.0899	1.5582	1.5113	1.415	1.4694	1.272	0.33259	0.34809	1.5537	1.3637	3.4426	4.1931	5.5846	5.0538	4.4554	3.6942	2.9222	0.92667	2.2672	0.35807	4.8429	2.7925	3.0927	3.434	3.3477	4.6944	4.5665	3.956
7.0859	6.05	1.5454	1.8308	3.4799	6.5397	0.67785	4.716	4.0539	3.2803	3.6453	3.0465	4.2989	4.2434	3.8196	2.9781	1.1216	0.58465	1.9872	1.2526	1.2269	0.45491	2.2928	1.7611	1.7142	1.6183	1.6726	1.0773	0.496	0.39609	1.3604	1.5698	3.6022	4.2382	5.5846	5.0833	4.488	3.8114	3.098	1.1329	2.4695	0.39114	4.8832	2.9912	3.2549	3.5607	3.4869	4.7248	4.5993	3.9968
4.851	2.7514	3.9434	3.6063	1.8673	3.909	4.7918	0.42591	1.0247	2.1562	1.7188	2.5119	0.69273	0.76701	1.5587	2.5372	4.126	4.5934	3.5281	3.9881	4.068	4.7537	3.2775	3.6593	3.6658	3.723	3.6646	4.7918	4.6178	4.7184	4.7918	3.8852	1.7675	1.0281	1.9919	0.89379	0.39363	1.3416	2.3956	4.1017	3.0459	4.7344	0.48068	2.5526	2.2366	1.6145	1.7546	0.60246	0.43027	0.76924
6.897	5.3091	1.1835	0.85226	1.1475	6.1013	3.2128	3.016	1.9943	0.83376	1.2831	0.48111	2.3018	2.2274	1.4656	0.68598	1.5773	2.1472	0.69909	1.4464	1.4742	2.6825	0.4839	0.92701	0.97424	1.0748	1.0199	3.3897	2.2329	2.7202	3.5369	1.1325	1.2536	2.3173	4.5797	3.6675	2.7353	1.6746	0.60003	1.5571	0.35259	2.6202	3.0313	0.43075	0.75509	1.4074	1.2619	3.3143	3.0698	2.2215
4.7056	2.4972	4.1901	3.85	2.1249	3.6923	5.0263	0.54177	1.3199	2.4052	1.977	2.7655	0.99226	1.0659	1.8348	2.7857	4.3843	4.8404	3.7727	4.236	4.3236	4.995	3.5221	3.9106	3.9201	3.9811	3.9233	5.0263	4.8595	4.9503	5.0263	4.1325	2.0319	1.0621	1.72	0.60201	0.53747	1.6273	2.6422	4.3598	3.2911	4.9672	0.51243	2.7995	2.484	1.8658	2.0033	0.51226	0.49742	1.0404
3.8093	1.403	4.9679	4.6342	3.1169	2.6862	5.5324	1.2794	2.3793	3.3238	2.9523	3.7025	2.0795	2.1515	2.8662	3.6711	5.1372	5.5012	4.5787	5.0246	5.0945	5.5324	4.3593	4.6871	4.6904	4.7401	4.6892	5.5324	5.5058	5.532	5.5324	4.9201	3.0462	2.0762	0.87215	1.0263	1.605	2.6432	3.521	5.1074	4.1218	5.5324	1.3425	3.7153	3.421	2.846	2.9824	1.0771	1.1864	2.0672
7.0859	6.05	1.897	2.1082	3.6617	6.5397	0.34261	4.7267	4.1597	3.4844	3.8366	3.2602	4.4169	4.3645	3.9682	3.1909	1.4732	0.93629	2.2629	1.6042	1.5785	0.47495	2.5761	2.0443	1.998	1.9076	1.9613	0.72731	0.84764	0.39306	1.0105	1.9191	3.7696	4.3348	5.5846	5.0874	4.5036	3.9387	3.2951	1.4784	2.7445	0.38249	4.9146	3.1984	3.4424	3.7071	3.6493	4.7293	4.6051	4.039
7.0859	5.9958	0.60698	0.93826	2.7487	6.5397	1.6162	4.3548	3.5092	2.5366	2.9642	2.23	3.7975	3.7198	3.1027	2.1651	0.57261	0.40255	1.0961	0.51883	0.81094	1.0497	1.3952	0.86351	0.81629	0.72226	0.7782	1.9336	0.47514	1.0805	2.1525	0.71663	2.8691	3.7749	5.3935	4.7809	4.089	3.2406	2.3352	0.46483	1.5849	0.98446	4.4368	2.1928	2.5044	2.9795	2.869	4.4492	4.2973	3.5869
6.5218	4.7538	1.8944	1.5639	0.52329	5.6748	3.6595	2.3918	1.3228	0.74104	0.66564	0.44742	1.6507	1.5765	0.78326	0.7265	2.2448	2.8575	1.4077	2.1106	2.145	3.2027	1.1062	1.6353	1.6816	1.7725	1.716	3.7985	2.9461	3.2373	3.9137	1.8027	0.56857	1.6642	4.0217	3.0755	2.0999	0.99687	0.6656	2.2061	0.91642	3.1565	2.3854	0.39412	0.35091	0.72655	0.58041	2.71	2.4588	1.5708
5.7122	3.761	2.8646	2.5232	0.81843	4.8292	4.2568	1.2481	0.89219	1.0261	0.58288	1.3788	0.64914	0.69537	0.67462	1.4224	3.1008	3.6264	2.4437	2.9417	3.0158	3.8628	2.173	2.5853	2.6086	2.6844	2.6137	4.2855	3.6702	3.8826	4.2991	2.7993	0.84021	0.91564	3.0357	2.0006	0.93226	0.79334	1.2761	3.0892	1.9505	3.8199	1.1919	1.4291	1.1048	0.84298	0.85551	1.6087	1.3434	0.85948
7.0859	5.9576	0.5817	0.91177	2.7156	6.5397	1.6427	4.2711	3.4341	2.5004	2.9236	2.2019	3.7321	3.6534	3.0684	2.1371	0.41923	0.43112	1.0696	0.37997	0.62311	1.0657	1.3687	0.83702	0.7898	0.69037	0.74537	1.946	0.50318	1.1024	2.1408	0.71228	2.8325	3.7088	5.3346	4.6951	4.0152	3.1777	2.307	0.33705	1.5553	1.0034	4.3638	2.1623	2.476	2.9177	2.8141	4.3696	4.2065	3.5004
7.0859	5.9298	0.58864	0.90503	2.7021	6.5375	1.6495	4.2425	3.4169	2.4869	2.9101	2.1924	3.7186	3.6399	3.0549	2.1265	0.41958	0.44468	1.0628	0.38028	0.61742	1.062	1.362	0.83028	0.78306	0.68247	0.73737	1.9354	0.51599	1.0997	2.1215	0.70619	2.819	3.6952	5.3068	4.6656	3.9902	3.1641	2.2948	0.34244	1.5457	0.9997	4.3476	2.1549	2.4645	2.9042	2.8005	4.3392	4.1731	3.4748
6.8986	5.5043	0.50656	0.21152	1.7544	6.1965	2.5114	3.4763	2.561	1.4887	1.928	1.1563	2.8316	2.7549	2.0627	1.0922	0.89631	1.4726	0.43593	0.76542	0.79351	1.9928	0.68745	0.44696	0.29726	0.39784	0.34294	2.6886	1.5559	2.0305	2.8422	0.61728	1.8673	2.8288	4.812	4.0226	3.2078	2.2648	1.2603	0.87525	0.48368	1.9305	3.5367	1.0983	1.4271	2.0004	1.8716	3.6635	3.4751	2.7265
6.7587	5.2185	1.2586	0.97398	1.0687	6.0115	3.2143	2.9576	1.9052	0.9906	1.2137	0.76894	2.205	2.1307	1.3843	0.76764	1.6403	2.2193	0.81165	1.5094	1.5379	2.7191	0.47034	1.002	1.0493	1.1498	1.0949	3.3798	2.3079	2.7568	3.4924	1.1974	1.1765	2.2196	4.4889	3.5892	2.6705	1.5915	0.93969	1.6174	0.96387	2.6568	2.9416	0.76849	0.69026	1.3251	1.1838	3.2437	3.0033	2.1252
5.7829	3.7387	3.0564	2.7238	0.85473	4.8494	4.468	1.1466	0.66327	1.1607	0.71373	1.5142	0.44693	0.44283	0.53314	1.5696	3.3202	3.8641	2.6256	3.161	3.2371	4.1177	2.3285	2.7858	2.8217	2.9009	2.831	4.5058	3.9222	4.1203	4.5063	2.9771	0.75107	1.06	2.9974	1.9037	0.8254	0.65751	1.4135	3.3121	2.1486	4.0748	1.0817	1.5655	1.2394	0.71248	0.74137	1.51	1.2699	0.57077
3.8378	1.5359	4.8588	4.5248	3.0108	2.7691	5.4213	1.1443	2.246	3.2551	2.8555	3.6226	1.946	2.0181	2.7487	3.6062	5.0284	5.4	4.4702	4.9152	4.9856	5.4213	4.3037	4.5776	4.5813	4.6312	4.58	5.4213	5.4019	5.4156	5.4213	4.8349	2.9387	1.941	0.91082	0.84735	1.4701	2.5358	3.4585	4.999	4.069	5.4182	1.209	3.6437	3.3413	2.7511	2.8883	0.79409	1.0529	1.9539
5.7866	3.7437	3.1113	2.781	0.87566	4.8659	4.6049	1.1739	0.92831	1.1856	0.73618	1.5396	0.69117	0.74599	0.72312	1.5956	3.4109	3.9633	2.6684	3.2517	3.3233	4.2332	2.3669	2.8431	2.8817	2.964	2.8975	4.6049	4.0307	4.2507	4.6049	3.0298	0.84246	1.0017	3.0062	1.932	0.84821	0.82699	1.4401	3.3833	2.1888	4.1903	1.11	1.5915	1.2642	0.80201	0.81551	1.5253	1.2743	0.81949
6.5971	4.9145	1.6565	1.3259	0.70603	5.767	3.4409	2.6074	1.5609	0.66998	0.85521	0.37077	1.8837	1.8093	1.0213	0.65243	2.0069	2.6194	1.1696	1.8728	1.9071	2.981	0.86826	1.3975	1.4438	1.5348	1.4782	3.6099	2.7081	3.0125	3.7381	1.5648	0.80359	1.899	4.1831	3.2693	2.3223	1.2328	0.59461	1.9683	0.67843	2.9292	2.6141	0.31819	0.34756	0.96462	0.81548	2.9135	2.6665	1.8034
4.9893	2.8663	3.8307	3.4907	1.7688	4.0246	4.8387	0.4342	0.93273	2.0489	1.6157	2.4093	0.60299	0.67725	1.4633	2.4266	4.0582	4.55	3.4108	3.899	3.9784	4.7486	3.1532	3.552	3.5741	3.6476	3.5808	4.8387	4.586	4.7018	4.8387	3.77	1.6654	1.2825	2.0999	0.99006	0.39863	1.2472	2.2777	4.0372	2.9203	4.7173	0.59019	2.4362	2.1228	1.5091	1.6463	0.73376	0.55168	0.71727
6.2233	4.4279	2.1724	1.8419	0.27534	5.3687	3.8476	2.0185	0.92688	0.35776	0.45763	0.60418	1.2542	1.1799	0.39908	0.66014	2.5156	3.1313	1.731	2.3647	2.4192	3.4061	1.43	1.904	1.945	2.0331	1.9732	3.9458	3.1985	3.4361	4.0113	2.0912	0.26149	1.363	3.6933	2.7334	1.7158	0.60072	0.50458	2.4666	1.2517	3.3632	1.9913	0.65598	0.32889	0.34341	0.27443	2.3559	2.0984	1.1743
6.9232	5.5826	0.47319	0.20001	1.8512	6.2536	2.428	3.5811	2.6577	1.5855	2.0248	1.2545	2.9287	2.8529	2.1595	1.1905	0.79673	1.3751	0.50762	0.66584	0.69375	1.9001	0.66232	0.40815	0.19454	0.29512	0.24022	2.6166	1.4573	1.9378	2.7932	0.64748	1.9641	2.932	4.9114	4.1278	3.3137	2.3616	1.3585	0.7764	0.57519	1.8378	3.6412	1.1983	1.5253	2.0972	1.9684	3.7686	3.5802	2.8312
7.0859	5.9586	0.57661	0.7232	2.5659	6.5397	1.8313	4.2061	3.3405	2.3388	2.7696	2.0255	3.6224	3.5446	2.904	1.9608	0.58165	0.60634	0.88099	0.52829	0.82041	1.2551	1.1801	0.64909	0.60268	0.51162	0.56805	2.1364	0.67958	1.2914	2.3327	0.70576	2.6842	3.5996	5.3205	4.6631	3.933	3.063	2.1305	0.46801	1.3708	1.1928	4.2694	1.9853	2.2992	2.8009	2.6853	4.3329	4.168	3.4466
6.9352	5.5894	0.64062	0.3151	1.642	6.2585	2.6779	3.4309	2.4647	1.3567	1.8003	1.0172	2.7502	2.6755	1.9543	0.95309	1.0343	1.6118	0.53697	0.90338	0.93124	2.1394	0.7521	0.42101	0.43132	0.5319	0.477	2.8577	1.6939	2.177	3.035	0.70197	1.7522	2.7639	4.8938	4.0352	3.1662	2.1591	1.1212	1.0141	0.46402	2.077	3.4771	0.96176	1.2885	1.8936	1.7581	3.7004	3.4655	2.6673
7.0859	5.919	0.56339	0.62664	2.4846	6.5338	1.9279	4.1434	3.2593	2.2575	2.6884	1.941	3.5411	3.4634	2.8228	1.8768	0.56106	0.68827	0.78445	0.50428	0.79945	1.3372	1.0836	0.55717	0.51245	0.42319	0.48167	2.2075	0.76767	1.3749	2.3917	0.70429	2.6029	3.5184	5.2809	4.6235	3.8712	2.9817	2.0451	0.46591	1.2729	1.2749	4.2051	1.8903	2.2126	2.7197	2.6041	4.2915	4.1188	3.3885
4.8386	2.7591	3.8804	3.5385	1.8096	3.911	4.7705	0.84519	1.0095	2.0896	1.663	2.4503	0.68421	0.75774	1.524	2.4701	4.0709	4.5334	3.4595	3.9258	4.0122	4.7073	3.2077	3.5999	3.6089	3.6676	3.6109	4.7705	4.5556	4.6612	4.7705	3.8224	1.7204	1.1817	2.0021	0.90772	0.81024	1.3163	2.3262	4.0463	2.9744	4.6744	0.68724	2.4836	2.1683	1.5503	1.6877	0.58631	0.4962	0.72963
6.0601	4.0505	2.7479	2.4213	1.0202	5.1514	4.364	1.4824	1.0046	1.0845	0.44319	1.1767	0.78627	0.93065	0.92322	1.2323	3.0965	3.7064	2.2932	2.9438	3.0005	3.973	1.9948	2.4834	2.526	2.6133	2.5532	4.4266	3.7719	3.9865	4.4312	2.6632	1.0836	1.008	3.3206	2.2374	1.1622	0.97969	1.0763	3.0462	1.8158	3.9301	1.4178	1.2281	0.9017	1.0704	1.086	1.8445	1.5788	0.98054
7.0859	6.05	2.2237	2.3718	3.8157	6.5397	0.1377	4.8106	4.3166	3.6056	3.9735	3.4224	4.559	4.5231	4.1438	3.3469	1.794	1.263	2.5243	1.9263	1.8989	0.60733	2.8277	2.3165	2.2634	2.175	2.2228	0.45032	1.1743	0.56964	0.73975	2.2458	3.9359	4.4879	5.5846	5.0937	4.6182	4.1094	3.4209	1.805	2.9785	0.66966	4.948	3.3373	3.5909	3.879	3.8192	4.7346	4.629	4.1997
3.4815	1.1275	5.1796	4.8589	3.4521	2.4044	5.606	1.5744	2.6864	3.6709	3.2858	4.0493	2.3801	2.4529	3.1976	4.013	5.2681	5.6047	4.8044	5.1924	5.2364	5.606	4.6791	4.9117	4.902	4.9371	4.9008	5.606	5.6054	5.606	5.606	5.1669	3.3878	2.3698	0.57079	0.80716	1.9012	2.9776	3.8499	5.2688	4.4421	5.606	1.6449	4.0592	3.7685	3.1924	3.3294	1.2138	1.487	2.403
4.5733	2.3416	4.2956	3.9546	2.2785	3.5444	5.0173	0.84364	1.4752	2.5474	2.1337	2.9042	1.1449	1.2186	1.9905	2.903	4.4812	4.9223	3.8756	4.3399	4.424	5.0005	3.6244	4.013	4.0214	4.0779	4.022	5.0173	4.9288	4.9753	5.0173	4.2367	2.1885	1.3973	1.5649	0.88579	0.80873	1.7833	2.7572	4.4566	3.3915	4.9841	0.65315	2.9281	2.6204	2.0188	2.156	0.48463	0.49509	1.1962
5.4977	3.4045	3.3432	3.0102	1.2603	4.5479	4.6636	1.1142	1.18	1.4924	1.0544	1.8474	1.0325	1.1733	1.1682	1.8793	3.6105	4.1329	2.9165	3.4514	3.5252	4.3551	2.629	3.0723	3.1078	3.1867	3.1163	4.6636	4.1748	4.3513	4.6636	3.2641	1.3192	0.80177	2.6557	1.5551	1.0992	1.2157	1.7363	3.5965	2.434	4.3122	0.73189	1.8909	1.5731	1.309	1.322	1.2014	1.1389	1.2183
6.5032	4.7535	1.969	1.6439	0.52168	5.6513	3.736	2.3403	1.222	0.70457	0.62766	0.47728	1.5484	1.4741	0.68239	0.73375	2.3209	2.9498	1.5005	2.1772	2.2232	3.2785	1.1898	1.706	1.7504	1.8393	1.7804	3.8948	3.0237	3.3101	3.9981	1.8829	0.53013	1.5617	4.0185	3.0516	2.0291	0.89628	0.62834	2.276	1.0082	3.2267	2.2884	0.38834	0.34627	0.66149	0.53948	2.6755	2.4187	1.475
7.0859	5.9006	0.53163	0.48537	2.3628	6.5251	2.0691	4.0409	3.1471	2.1241	2.5575	1.8003	3.4255	3.3478	2.6896	1.736	0.56499	0.82982	0.64318	0.50982	0.80256	1.472	0.94231	0.50883	0.37214	0.31044	0.36098	2.339	0.90642	1.5096	2.5289	0.68772	2.4795	3.4069	5.2484	4.5504	3.7699	2.864	1.9047	0.40415	1.1321	1.4096	4.1016	1.7511	2.0726	2.6012	2.4816	4.2105	4.03	3.2897
7.0859	6.05	2.1998	2.3545	3.8229	6.5397	0.042446	4.8106	4.3147	3.6245	3.9903	3.4258	4.559	4.5231	4.1406	3.3517	1.776	1.2391	2.507	1.907	1.8813	0.59413	2.8213	2.2992	2.2464	2.1624	2.215	0.47334	1.1504	0.55644	0.76266	2.2219	3.9431	4.4874	5.5846	5.0937	4.6182	4.108	3.4423	1.7811	2.9748	0.65646	4.948	3.3421	3.601	3.8763	3.8185	4.7346	4.629	4.199
[truncated: 2,543 more rows]
[truncated: 3,613 more columns]
