# Supplementary material for: Improved understanding of aqueous solubility modeling through topological data analysis
Source: J Cheminform. 2018 Nov 20;10:54. doi: 10.1186/s13321-018-0308-5 (PMC6755597; doi:10.1186/s13321-018-0308-5)
Supplement: Supplementary file 3 — Additional file 3. The pairwise distance matrix of the one-dimensional persistence diagrams. [file 13321_2018_308_MOESM3_ESM.csv]

0	0.8566	2.7481	2.7481	2.6744	2.7481	2.7481	2.7481	2.7481	2.7481	2.7481	2.6718	2.512	2.5027	2.493	2.7481	2.7481	2.7481	2.7481	2.7481	2.7481	2.7481	2.7481	2.7481	2.7481	2.7481	2.7481	2.7481	2.7481	2.7481	2.7481	2.7481	2.4831	2.7481	2.7481	2.7481	2.7481	2.7481	2.7481	2.7481	2.7481	2.7481	1.7148	2.6564	2.6631	2.659	2.6596	2.6081	2.6435	2.6667
0.8566	0	2.5152	2.4962	2.3494	2.5152	2.5152	2.5152	2.5152	2.5152	2.5152	2.3456	2.1515	2.1411	2.1302	2.5152	2.5152	2.5152	2.5152	2.5152	2.5152	2.5152	2.5021	2.5019	2.5022	2.5026	2.5019	2.5152	2.5152	2.5152	2.5152	2.5152	2.1226	2.5152	2.5152	2.5152	2.5152	2.5152	2.5152	2.5152	2.5152	2.5152	0.99265	2.3127	2.3265	2.3189	2.3196	2.2436	2.283	2.3332
2.7481	2.5152	0	0.20635	0.5085	0.5836	0.5836	0.5836	0.5836	0.5836	0.5836	0.59117	0.76526	0.79685	0.83144	0.5836	0.5836	0.5836	0.5836	0.5836	0.5836	0.5836	0.30425	0.20109	0.2596	0.2389	0.21398	0.5836	0.5836	0.5836	0.5836	0.5836	0.63719	0.5836	0.5836	0.5836	0.5836	0.5836	0.5836	0.5836	0.5836	0.5836	2.3839	0.55487	0.50564	0.53503	0.52923	0.90308	0.82492	0.66016
2.7481	2.4962	0.20635	0	0.33524	0.39486	0.39486	0.39486	0.39486	0.39486	0.39486	0.40485	0.62077	0.65167	0.68566	0.39486	0.39486	0.39486	0.39486	0.39486	0.39486	0.39486	0.18919	0.027841	0.0579	0.035984	0.041596	0.39486	0.39486	0.39486	0.39486	0.39486	0.52873	0.39486	0.39486	0.39486	0.39486	0.39486	0.39486	0.39486	0.39486	0.39486	2.3172	0.38735	0.33846	0.36328	0.36226	0.73201	0.63858	0.47488
2.6744	2.3494	0.5085	0.33524	0	0.60312	0.60312	0.60312	0.60312	0.60312	0.60312	0.094848	0.30747	0.33748	0.37054	0.60312	0.60312	0.60312	0.60312	0.60312	0.60312	0.60312	0.26336	0.35489	0.34722	0.33917	0.32591	0.60312	0.60312	0.60312	0.60312	0.60312	0.26282	0.60312	0.60312	0.60312	0.60312	0.60312	0.60312	0.60312	0.60312	0.60312	2.0652	0.057689	0.039267	0.03831	0.037519	0.4021	0.31692	0.17305
2.7481	2.5152	0.5836	0.39486	0.60312	0	0.33465	0	0	0	0	0.69573	0.77554	0.8043	0.83769	0	0	0.31056	0	0	0	0	0.56249	0.38664	0.35159	0.37369	0.40208	0	0.29073	0	0	0	0.63719	0	0	0	0	0	0	0	0	0	2.3839	0.57864	0.59625	0.59591	0.57396	0.92976	0.87522	0.77004
2.7481	2.5152	0.5836	0.39486	0.60312	0.33465	0	0.33465	0.33465	0.33465	0.33465	0.69573	0.77554	0.8043	0.83769	0.33465	0.33465	0.024082	0.33465	0.33465	0.33465	0.33465	0.56249	0.38664	0.35159	0.37369	0.40208	0.33465	0.044478	0.33465	0.33465	0.33465	0.63719	0.33465	0.33465	0.33465	0.33465	0.33465	0.33465	0.33465	0.33465	0.33465	2.3839	0.57864	0.59625	0.59591	0.57396	0.92976	0.87522	0.77004
2.7481	2.5152	0.5836	0.39486	0.60312	0	0.33465	0	0	0	0	0.69573	0.77554	0.8043	0.83769	0	0	0.31056	0	0	0	0	0.56249	0.38664	0.35159	0.37369	0.40208	0	0.29073	0	0	0	0.63719	0	0	0	0	0	0	0	0	0	2.3839	0.57864	0.59625	0.59591	0.57396	0.92976	0.87522	0.77004
2.7481	2.5152	0.5836	0.39486	0.60312	0	0.33465	0	0	0	0	0.69573	0.77554	0.8043	0.83769	0	0	0.31056	0	0	0	0	0.56249	0.38664	0.35159	0.37369	0.40208	0	0.29073	0	0	0	0.63719	0	0	0	0	0	0	0	0	0	2.3839	0.57864	0.59625	0.59591	0.57396	0.92976	0.87522	0.77004
2.7481	2.5152	0.5836	0.39486	0.60312	0	0.33465	0	0	0	0	0.69573	0.77554	0.8043	0.83769	0	0	0.31056	0	0	0	0	0.56249	0.38664	0.35159	0.37369	0.40208	0	0.29073	0	0	0	0.63719	0	0	0	0	0	0	0	0	0	2.3839	0.57864	0.59625	0.59591	0.57396	0.92976	0.87522	0.77004
2.7481	2.5152	0.5836	0.39486	0.60312	0	0.33465	0	0	0	0	0.69573	0.77554	0.8043	0.83769	0	0	0.31056	0	0	0	0	0.56249	0.38664	0.35159	0.37369	0.40208	0	0.29073	0	0	0	0.63719	0	0	0	0	0	0	0	0	0	2.3839	0.57864	0.59625	0.59591	0.57396	0.92976	0.87522	0.77004
2.6718	2.3456	0.59117	0.40485	0.094848	0.69573	0.69573	0.69573	0.69573	0.69573	0.69573	0	0.27958	0.30503	0.33244	0.69573	0.69573	0.69573	0.69573	0.69573	0.69573	0.69573	0.3307	0.42256	0.41445	0.40638	0.39331	0.69573	0.69573	0.69573	0.69573	0.69573	0.25056	0.69573	0.69573	0.69573	0.69573	0.69573	0.69573	0.69573	0.69573	0.69573	2.0393	0.11709	0.11146	0.10294	0.12497	0.32877	0.23378	0.082742
2.512	2.1515	0.76526	0.62077	0.30747	0.77554	0.77554	0.77554	0.77554	0.77554	0.77554	0.27958	0	0.031985	0.066496	0.77554	0.77554	0.77554	0.77554	0.77554	0.77554	0.77554	0.55958	0.63784	0.63122	0.62417	0.61344	0.77554	0.77554	0.77554	0.77554	0.77554	0.15321	0.77554	0.77554	0.77554	0.77554	0.77554	0.77554	0.77554	0.77554	0.77554	1.7612	0.25895	0.29906	0.27754	0.2785	0.15914	0.16429	0.26178
2.5027	2.1411	0.79685	0.65167	0.33748	0.8043	0.8043	0.8043	0.8043	0.8043	0.8043	0.30503	0.031985	0	0.034805	0.8043	0.8043	0.8043	0.8043	0.8043	0.8043	0.8043	0.59051	0.6689	0.66205	0.65502	0.64429	0.8043	0.8043	0.8043	0.8043	0.8043	0.18197	0.8043	0.8043	0.8043	0.8043	0.8043	0.8043	0.8043	0.8043	0.8043	1.7363	0.28744	0.32942	0.3079	0.30886	0.14183	0.18409	0.28181
2.493	2.1302	0.83144	0.68566	0.37054	0.83769	0.83769	0.83769	0.83769	0.83769	0.83769	0.33244	0.066496	0.034805	0	0.83769	0.83769	0.83769	0.83769	0.83769	0.83769	0.83769	0.62441	0.70333	0.6965	0.68918	0.67842	0.83769	0.83769	0.83769	0.83769	0.83769	0.21536	0.83769	0.83769	0.83769	0.83769	0.83769	0.83769	0.83769	0.83769	0.83769	1.7098	0.32056	0.36257	0.34104	0.342	0.13405	0.20517	0.30314
2.7481	2.5152	0.5836	0.39486	0.60312	0	0.33465	0	0	0	0	0.69573	0.77554	0.8043	0.83769	0	0	0.31056	0	0	0	0	0.56249	0.38664	0.35159	0.37369	0.40208	0	0.29073	0	0	0	0.63719	0	0	0	0	0	0	0	0	0	2.3839	0.57864	0.59625	0.59591	0.57396	0.92976	0.87522	0.77004
2.7481	2.5152	0.5836	0.39486	0.60312	0	0.33465	0	0	0	0	0.69573	0.77554	0.8043	0.83769	0	0	0.31056	0	0	0	0	0.56249	0.38664	0.35159	0.37369	0.40208	0	0.29073	0	0	0	0.63719	0	0	0	0	0	0	0	0	0	2.3839	0.57864	0.59625	0.59591	0.57396	0.92976	0.87522	0.77004
2.7481	2.5152	0.5836	0.39486	0.60312	0.31056	0.024082	0.31056	0.31056	0.31056	0.31056	0.69573	0.77554	0.8043	0.83769	0.31056	0.31056	0	0.31056	0.31056	0.31056	0.31056	0.56249	0.38664	0.35159	0.37369	0.40208	0.31056	0.020703	0.31056	0.31056	0.31056	0.63719	0.31056	0.31056	0.31056	0.31056	0.31056	0.31056	0.31056	0.31056	0.31056	2.3839	0.57864	0.59625	0.59591	0.57396	0.92976	0.87522	0.77004
2.7481	2.5152	0.5836	0.39486	0.60312	0	0.33465	0	0	0	0	0.69573	0.77554	0.8043	0.83769	0	0	0.31056	0	0	0	0	0.56249	0.38664	0.35159	0.37369	0.40208	0	0.29073	0	0	0	0.63719	0	0	0	0	0	0	0	0	0	2.3839	0.57864	0.59625	0.59591	0.57396	0.92976	0.87522	0.77004
2.7481	2.5152	0.5836	0.39486	0.60312	0	0.33465	0	0	0	0	0.69573	0.77554	0.8043	0.83769	0	0	0.31056	0	0	0	0	0.56249	0.38664	0.35159	0.37369	0.40208	0	0.29073	0	0	0	0.63719	0	0	0	0	0	0	0	0	0	2.3839	0.57864	0.59625	0.59591	0.57396	0.92976	0.87522	0.77004
2.7481	2.5152	0.5836	0.39486	0.60312	0	0.33465	0	0	0	0	0.69573	0.77554	0.8043	0.83769	0	0	0.31056	0	0	0	0	0.56249	0.38664	0.35159	0.37369	0.40208	0	0.29073	0	0	0	0.63719	0	0	0	0	0	0	0	0	0	2.3839	0.57864	0.59625	0.59591	0.57396	0.92976	0.87522	0.77004
2.7481	2.5152	0.5836	0.39486	0.60312	0	0.33465	0	0	0	0	0.69573	0.77554	0.8043	0.83769	0	0	0.31056	0	0	0	0	0.56249	0.38664	0.35159	0.37369	0.40208	0	0.29073	0	0	0	0.63719	0	0	0	0	0	0	0	0	0	2.3839	0.57864	0.59625	0.59591	0.57396	0.92976	0.87522	0.77004
2.7481	2.5021	0.30425	0.18919	0.26336	0.56249	0.56249	0.56249	0.56249	0.56249	0.56249	0.3307	0.55958	0.59051	0.62441	0.56249	0.56249	0.56249	0.56249	0.56249	0.56249	0.56249	0	0.20368	0.21106	0.18893	0.16071	0.56249	0.56249	0.56249	0.56249	0.56249	0.49877	0.56249	0.56249	0.56249	0.56249	0.56249	0.56249	0.56249	0.56249	0.56249	2.2959	0.30883	0.26396	0.28685	0.28589	0.65064	0.55135	0.39208
2.7481	2.5019	0.20109	0.027841	0.35489	0.38664	0.38664	0.38664	0.38664	0.38664	0.38664	0.42256	0.63784	0.6689	0.70333	0.38664	0.38664	0.38664	0.38664	0.38664	0.38664	0.38664	0.20368	0	0.063766	0.04484	0.048886	0.38664	0.38664	0.38664	0.38664	0.38664	0.54209	0.38664	0.38664	0.38664	0.38664	0.38664	0.38664	0.38664	0.38664	0.38664	2.3306	0.40545	0.35678	0.38168	0.38055	0.75037	0.65139	0.49314
2.7481	2.5022	0.2596	0.0579	0.34722	0.35159	0.35159	0.35159	0.35159	0.35159	0.35159	0.41445	0.63122	0.66205	0.6965	0.35159	0.35159	0.35159	0.35159	0.35159	0.35159	0.35159	0.21106	0.063766	0	0.022546	0.050579	0.35159	0.35159	0.35159	0.35159	0.35159	0.53868	0.35159	0.35159	0.35159	0.35159	0.35159	0.35159	0.35159	0.35159	0.35159	2.3279	0.39753	0.34891	0.37385	0.37268	0.74252	0.64306	0.48527
2.7481	2.5026	0.2389	0.035984	0.33917	0.37369	0.37369	0.37369	0.37369	0.37369	0.37369	0.40638	0.62417	0.65502	0.68918	0.37369	0.37369	0.37369	0.37369	0.37369	0.37369	0.37369	0.18893	0.04484	0.022546	0	0.029367	0.37369	0.37369	0.37369	0.37369	0.37369	0.53516	0.37369	0.37369	0.37369	0.37369	0.37369	0.37369	0.37369	0.37369	0.37369	2.3253	0.38908	0.34053	0.3655	0.36428	0.73416	0.63472	0.47686
2.7481	2.5019	0.21398	0.041596	0.32591	0.40208	0.40208	0.40208	0.40208	0.40208	0.40208	0.39331	0.61344	0.64429	0.67842	0.40208	0.40208	0.40208	0.40208	0.40208	0.40208	0.40208	0.16071	0.048886	0.050579	0.029367	0	0.40208	0.40208	0.40208	0.40208	0.40208	0.52845	0.40208	0.40208	0.40208	0.40208	0.40208	0.40208	0.40208	0.40208	0.40208	2.3196	0.37417	0.32587	0.3507	0.34943	0.71947	0.62017	0.46201
2.7481	2.5152	0.5836	0.39486	0.60312	0	0.33465	0	0	0	0	0.69573	0.77554	0.8043	0.83769	0	0	0.31056	0	0	0	0	0.56249	0.38664	0.35159	0.37369	0.40208	0	0.29073	0	0	0	0.63719	0	0	0	0	0	0	0	0	0	2.3839	0.57864	0.59625	0.59591	0.57396	0.92976	0.87522	0.77004
2.7481	2.5152	0.5836	0.39486	0.60312	0.29073	0.044478	0.29073	0.29073	0.29073	0.29073	0.69573	0.77554	0.8043	0.83769	0.29073	0.29073	0.020703	0.29073	0.29073	0.29073	0.29073	0.56249	0.38664	0.35159	0.37369	0.40208	0.29073	0	0.29073	0.29073	0.29073	0.63719	0.29073	0.29073	0.29073	0.29073	0.29073	0.29073	0.29073	0.29073	0.29073	2.3839	0.57864	0.59625	0.59591	0.57396	0.92976	0.87522	0.77004
2.7481	2.5152	0.5836	0.39486	0.60312	0	0.33465	0	0	0	0	0.69573	0.77554	0.8043	0.83769	0	0	0.31056	0	0	0	0	0.56249	0.38664	0.35159	0.37369	0.40208	0	0.29073	0	0	0	0.63719	0	0	0	0	0	0	0	0	0	2.3839	0.57864	0.59625	0.59591	0.57396	0.92976	0.87522	0.77004
2.7481	2.5152	0.5836	0.39486	0.60312	0	0.33465	0	0	0	0	0.69573	0.77554	0.8043	0.83769	0	0	0.31056	0	0	0	0	0.56249	0.38664	0.35159	0.37369	0.40208	0	0.29073	0	0	0	0.63719	0	0	0	0	0	0	0	0	0	2.3839	0.57864	0.59625	0.59591	0.57396	0.92976	0.87522	0.77004
2.7481	2.5152	0.5836	0.39486	0.60312	0	0.33465	0	0	0	0	0.69573	0.77554	0.8043	0.83769	0	0	0.31056	0	0	0	0	0.56249	0.38664	0.35159	0.37369	0.40208	0	0.29073	0	0	0	0.63719	0	0	0	0	0	0	0	0	0	2.3839	0.57864	0.59625	0.59591	0.57396	0.92976	0.87522	0.77004
2.4831	2.1226	0.63719	0.52873	0.26282	0.63719	0.63719	0.63719	0.63719	0.63719	0.63719	0.25056	0.15321	0.18197	0.21536	0.63719	0.63719	0.63719	0.63719	0.63719	0.63719	0.63719	0.49877	0.54209	0.53868	0.53516	0.52845	0.63719	0.63719	0.63719	0.63719	0.63719	0	0.63719	0.63719	0.63719	0.63719	0.63719	0.63719	0.63719	0.63719	0.63719	1.8042	0.21378	0.24781	0.23008	0.23104	0.30989	0.26446	0.24535
2.7481	2.5152	0.5836	0.39486	0.60312	0	0.33465	0	0	0	0	0.69573	0.77554	0.8043	0.83769	0	0	0.31056	0	0	0	0	0.56249	0.38664	0.35159	0.37369	0.40208	0	0.29073	0	0	0	0.63719	0	0	0	0	0	0	0	0	0	2.3839	0.57864	0.59625	0.59591	0.57396	0.92976	0.87522	0.77004
2.7481	2.5152	0.5836	0.39486	0.60312	0	0.33465	0	0	0	0	0.69573	0.77554	0.8043	0.83769	0	0	0.31056	0	0	0	0	0.56249	0.38664	0.35159	0.37369	0.40208	0	0.29073	0	0	0	0.63719	0	0	0	0	0	0	0	0	0	2.3839	0.57864	0.59625	0.59591	0.57396	0.92976	0.87522	0.77004
2.7481	2.5152	0.5836	0.39486	0.60312	0	0.33465	0	0	0	0	0.69573	0.77554	0.8043	0.83769	0	0	0.31056	0	0	0	0	0.56249	0.38664	0.35159	0.37369	0.40208	0	0.29073	0	0	0	0.63719	0	0	0	0	0	0	0	0	0	2.3839	0.57864	0.59625	0.59591	0.57396	0.92976	0.87522	0.77004
2.7481	2.5152	0.5836	0.39486	0.60312	0	0.33465	0	0	0	0	0.69573	0.77554	0.8043	0.83769	0	0	0.31056	0	0	0	0	0.56249	0.38664	0.35159	0.37369	0.40208	0	0.29073	0	0	0	0.63719	0	0	0	0	0	0	0	0	0	2.3839	0.57864	0.59625	0.59591	0.57396	0.92976	0.87522	0.77004
2.7481	2.5152	0.5836	0.39486	0.60312	0	0.33465	0	0	0	0	0.69573	0.77554	0.8043	0.83769	0	0	0.31056	0	0	0	0	0.56249	0.38664	0.35159	0.37369	0.40208	0	0.29073	0	0	0	0.63719	0	0	0	0	0	0	0	0	0	2.3839	0.57864	0.59625	0.59591	0.57396	0.92976	0.87522	0.77004
2.7481	2.5152	0.5836	0.39486	0.60312	0	0.33465	0	0	0	0	0.69573	0.77554	0.8043	0.83769	0	0	0.31056	0	0	0	0	0.56249	0.38664	0.35159	0.37369	0.40208	0	0.29073	0	0	0	0.63719	0	0	0	0	0	0	0	0	0	2.3839	0.57864	0.59625	0.59591	0.57396	0.92976	0.87522	0.77004
2.7481	2.5152	0.5836	0.39486	0.60312	0	0.33465	0	0	0	0	0.69573	0.77554	0.8043	0.83769	0	0	0.31056	0	0	0	0	0.56249	0.38664	0.35159	0.37369	0.40208	0	0.29073	0	0	0	0.63719	0	0	0	0	0	0	0	0	0	2.3839	0.57864	0.59625	0.59591	0.57396	0.92976	0.87522	0.77004
2.7481	2.5152	0.5836	0.39486	0.60312	0	0.33465	0	0	0	0	0.69573	0.77554	0.8043	0.83769	0	0	0.31056	0	0	0	0	0.56249	0.38664	0.35159	0.37369	0.40208	0	0.29073	0	0	0	0.63719	0	0	0	0	0	0	0	0	0	2.3839	0.57864	0.59625	0.59591	0.57396	0.92976	0.87522	0.77004
2.7481	2.5152	0.5836	0.39486	0.60312	0	0.33465	0	0	0	0	0.69573	0.77554	0.8043	0.83769	0	0	0.31056	0	0	0	0	0.56249	0.38664	0.35159	0.37369	0.40208	0	0.29073	0	0	0	0.63719	0	0	0	0	0	0	0	0	0	2.3839	0.57864	0.59625	0.59591	0.57396	0.92976	0.87522	0.77004
1.7148	0.99265	2.3839	2.3172	2.0652	2.3839	2.3839	2.3839	2.3839	2.3839	2.3839	2.0393	1.7612	1.7363	1.7098	2.3839	2.3839	2.3839	2.3839	2.3839	2.3839	2.3839	2.2959	2.3306	2.3279	2.3253	2.3196	2.3839	2.3839	2.3839	2.3839	2.3839	1.8042	2.3839	2.3839	2.3839	2.3839	2.3839	2.3839	2.3839	2.3839	2.3839	0	2.018	2.0486	2.0324	2.0334	1.8158	1.8953	2.0129
2.6564	2.3127	0.55487	0.38735	0.057689	0.57864	0.57864	0.57864	0.57864	0.57864	0.57864	0.11709	0.25895	0.28744	0.32056	0.57864	0.57864	0.57864	0.57864	0.57864	0.57864	0.57864	0.30883	0.40545	0.39753	0.38908	0.37417	0.57864	0.57864	0.57864	0.57864	0.57864	0.21378	0.57864	0.57864	0.57864	0.57864	0.57864	0.57864	0.57864	0.57864	0.57864	2.018	0	0.088775	0.055903	0.038255	0.35668	0.29657	0.19803
2.6631	2.3265	0.50564	0.33846	0.039267	0.59625	0.59625	0.59625	0.59625	0.59625	0.59625	0.11146	0.29906	0.32942	0.36257	0.59625	0.59625	0.59625	0.59625	0.59625	0.59625	0.59625	0.26396	0.35678	0.34891	0.34053	0.32587	0.59625	0.59625	0.59625	0.59625	0.59625	0.24781	0.59625	0.59625	0.59625	0.59625	0.59625	0.59625	0.59625	0.59625	0.59625	2.0486	0.088775	0	0.035124	0.055426	0.39767	0.3204	0.1791
2.659	2.3189	0.53503	0.36328	0.03831	0.59591	0.59591	0.59591	0.59591	0.59591	0.59591	0.10294	0.27754	0.3079	0.34104	0.59591	0.59591	0.59591	0.59591	0.59591	0.59591	0.59591	0.28685	0.38168	0.37385	0.3655	0.3507	0.59591	0.59591	0.59591	0.59591	0.59591	0.23008	0.59591	0.59591	0.59591	0.59591	0.59591	0.59591	0.59591	0.59591	0.59591	2.0324	0.055903	0.035124	0	0.025578	0.36901	0.29218	0.17748
2.6596	2.3196	0.52923	0.36226	0.037519	0.57396	0.57396	0.57396	0.57396	0.57396	0.57396	0.12497	0.2785	0.30886	0.342	0.57396	0.57396	0.57396	0.57396	0.57396	0.57396	0.57396	0.28589	0.38055	0.37268	0.36428	0.34943	0.57396	0.57396	0.57396	0.57396	0.57396	0.23104	0.57396	0.57396	0.57396	0.57396	0.57396	0.57396	0.57396	0.57396	0.57396	2.0334	0.038255	0.055426	0.025578	0	0.38065	0.31169	0.19934
2.6081	2.2436	0.90308	0.73201	0.4021	0.92976	0.92976	0.92976	0.92976	0.92976	0.92976	0.32877	0.15914	0.14183	0.13405	0.92976	0.92976	0.92976	0.92976	0.92976	0.92976	0.92976	0.65064	0.75037	0.74252	0.73416	0.71947	0.92976	0.92976	0.92976	0.92976	0.92976	0.30989	0.92976	0.92976	0.92976	0.92976	0.92976	0.92976	0.92976	0.92976	0.92976	1.8158	0.35668	0.39767	0.36901	0.38065	0	0.099538	0.2589
2.6435	2.283	0.82492	0.63858	0.31692	0.87522	0.87522	0.87522	0.87522	0.87522	0.87522	0.23378	0.16429	0.18409	0.20517	0.87522	0.87522	0.87522	0.87522	0.87522	0.87522	0.87522	0.55135	0.65139	0.64306	0.63472	0.62017	0.87522	0.87522	0.87522	0.87522	0.87522	0.26446	0.87522	0.87522	0.87522	0.87522	0.87522	0.87522	0.87522	0.87522	0.87522	1.8953	0.29657	0.3204	0.29218	0.31169	0.099538	0	0.16541
2.6667	2.3332	0.66016	0.47488	0.17305	0.77004	0.77004	0.77004	0.77004	0.77004	0.77004	0.082742	0.26178	0.28181	0.30314	0.77004	0.77004	0.77004	0.77004	0.77004	0.77004	0.77004	0.39208	0.49314	0.48527	0.47686	0.46201	0.77004	0.77004	0.77004	0.77004	0.77004	0.24535	0.77004	0.77004	0.77004	0.77004	0.77004	0.77004	0.77004	0.77004	0.77004	2.0129	0.19803	0.1791	0.17748	0.19934	0.2589	0.16541	0
2.6053	2.2397	0.89003	0.72313	0.39319	0.90087	0.90087	0.90087	0.90087	0.90087	0.90087	0.3199	0.13176	0.11969	0.12449	0.90087	0.90087	0.90087	0.90087	0.90087	0.90087	0.90087	0.64044	0.74143	0.73356	0.72517	0.71033	0.90087	0.90087	0.90087	0.90087	0.90087	0.27854	0.90087	0.90087	0.90087	0.90087	0.90087	0.90087	0.90087	0.90087	0.90087	1.8074	0.33621	0.38472	0.36003	0.3609	0.042024	0.090592	0.24837
2.6555	2.3118	0.55573	0.38877	0.058853	0.57845	0.57845	0.57845	0.57845	0.57845	0.57845	0.11728	0.25744	0.28593	0.31905	0.57845	0.57845	0.57845	0.57845	0.57845	0.57845	0.57845	0.31034	0.40706	0.39919	0.39079	0.37594	0.57845	0.57845	0.57845	0.57845	0.57845	0.21227	0.57845	0.57845	0.57845	0.57845	0.57845	0.57845	0.57845	0.57845	0.57845	2.0164	0.00182	0.09005	0.057178	0.03938	0.35628	0.29677	0.19845
1.9605	1.4429	2.0532	1.9063	1.6242	2.0532	2.0532	2.0532	2.0532	2.0532	2.0532	1.5917	1.3177	1.2911	1.2623	2.0532	2.0532	2.0532	2.0532	2.0532	2.0532	2.0532	1.8594	1.9249	1.9183	1.9111	1.8995	2.0532	2.0532	2.0532	2.0532	2.0532	1.416	2.0532	2.0532	2.0532	2.0532	2.0532	2.0532	2.0532	2.0532	2.0532	0.58694	1.5754	1.609	1.5915	1.5924	1.3442	1.4282	1.5548
2.7481	2.4957	0.26477	0.074672	0.34458	0.33957	0.32533	0.33957	0.33957	0.33957	0.33957	0.42181	0.62315	0.65399	0.6888	0.33957	0.33957	0.32533	0.33957	0.33957	0.33957	0.33957	0.23843	0.069022	0.027538	0.049631	0.078023	0.33957	0.32533	0.33957	0.33957	0.33957	0.53062	0.33957	0.33957	0.33957	0.33957	0.33957	0.33957	0.33957	0.33957	0.33957	2.3199	0.39592	0.34707	0.3719	0.37087	0.74062	0.64731	0.48349
1.4068	0.58643	2.6019	2.5504	2.3113	2.6019	2.6019	2.6019	2.6019	2.6019	2.6019	2.3009	2.0484	2.0311	2.0128	2.6019	2.6019	2.6019	2.6019	2.6019	2.6019	2.6019	2.5387	2.5638	2.562	2.5603	2.5557	2.6019	2.6019	2.6019	2.6019	2.6019	2.0514	2.6019	2.6019	2.6019	2.6019	2.6019	2.6019	2.6019	2.6019	2.6019	0.5069	2.2651	2.2939	2.2785	2.2795	2.1447	2.2093	2.2934
2.6347	2.2925	0.55968	0.40427	0.077188	0.60625	0.60625	0.60625	0.60625	0.60625	0.60625	0.098566	0.2361	0.26151	0.29417	0.60625	0.60625	0.60625	0.60625	0.60625	0.60625	0.60625	0.34048	0.42392	0.41707	0.40996	0.39776	0.60625	0.60625	0.60625	0.60625	0.60625	0.19093	0.60625	0.60625	0.60625	0.60625	0.60625	0.60625	0.60625	0.60625	0.60625	1.9951	0.051925	0.10525	0.073757	0.070004	0.34669	0.27594	0.18093
1.4975	0.69006	2.5463	2.4921	2.2504	2.5463	2.5463	2.5463	2.5463	2.5463	2.5463	2.2278	1.9674	1.9498	1.9312	2.5463	2.5463	2.5463	2.5463	2.5463	2.5463	2.5463	2.4785	2.5055	2.5035	2.5017	2.4968	2.5463	2.5463	2.5463	2.5463	2.5463	1.9903	2.5463	2.5463	2.5463	2.5463	2.5463	2.5463	2.5463	2.5463	2.5463	0.37107	2.2041	2.233	2.2176	2.2186	2.0639	2.1292	2.2182
1.3078	0.49142	2.7202	2.6729	2.4892	2.7202	2.7202	2.7202	2.7202	2.7202	2.7202	2.484	2.2361	2.2192	2.2013	2.7202	2.7202	2.7202	2.7202	2.7202	2.7202	2.7202	2.6784	2.6863	2.6854	2.6847	2.6812	2.7202	2.7202	2.7202	2.7202	2.7202	2.2358	2.7202	2.7202	2.7202	2.7202	2.7202	2.7202	2.7202	2.7202	2.7202	0.72218	2.4452	2.4626	2.453	2.4538	2.3319	2.3956	2.471
2.3547	1.9869	0.87645	0.76205	0.51342	0.87645	0.87645	0.87645	0.87645	0.87645	0.87645	0.4867	0.20714	0.18173	0.15432	0.87645	0.87645	0.87645	0.87645	0.87645	0.87645	0.87645	0.74389	0.77541	0.77306	0.77073	0.76538	0.87645	0.87645	0.87645	0.87645	0.87645	0.25231	0.87645	0.87645	0.87645	0.87645	0.87645	0.87645	0.87645	0.87645	0.87645	1.5562	0.46609	0.49685	0.48067	0.48164	0.28158	0.35273	0.45747
2.6508	2.303	0.58515	0.41829	0.088332	0.59942	0.59942	0.59942	0.59942	0.59942	0.59942	0.11246	0.23829	0.26371	0.29338	0.59942	0.59942	0.59942	0.59942	0.59942	0.59942	0.59942	0.33767	0.43661	0.42875	0.42037	0.40553	0.59942	0.59942	0.59942	0.59942	0.59942	0.20035	0.59942	0.59942	0.59942	0.59942	0.59942	0.59942	0.59942	0.59942	0.59942	1.9974	0.047792	0.12133	0.086744	0.080679	0.33082	0.28373	0.18901
0.90872	0.46083	2.9411	2.9411	2.79	2.9411	2.9411	2.9411	2.9411	2.9411	2.9411	2.7862	2.5481	2.5342	2.5218	2.9411	2.9411	2.9411	2.9411	2.9411	2.9411	2.9411	2.9411	2.9411	2.9411	2.9411	2.9411	2.9411	2.9411	2.9411	2.9411	2.9411	2.544	2.9411	2.9411	2.9411	2.9411	2.9411	2.9411	2.9411	2.9411	2.9411	1.2815	2.7482	2.7634	2.7549	2.7557	2.6473	2.7041	2.7708
1.5536	1.2629	1.5048	1.3417	1.1265	1.5631	1.5631	1.5631	1.5631	1.5631	1.5631	1.1239	0.97485	0.96609	0.95705	1.5631	1.5631	1.5631	1.5631	1.5631	1.5631	1.5631	1.3049	1.3614	1.3546	1.3476	1.3355	1.5631	1.5631	1.5631	1.5631	1.5631	0.94593	1.5631	1.5631	1.5631	1.5631	1.5631	1.5631	1.5631	1.5631	1.5631	1.002	1.1143	1.1196	1.1161	1.1167	1.0731	1.1063	1.1225
2.3684	2.005	0.73468	0.66476	0.40647	0.73468	0.73468	0.73468	0.73468	0.73468	0.73468	0.38018	0.23964	0.21635	0.20585	0.73468	0.73468	0.73468	0.73468	0.73468	0.73468	0.73468	0.63999	0.67812	0.67517	0.67217	0.66606	0.73468	0.73468	0.73468	0.73468	0.73468	0.14441	0.73468	0.73468	0.73468	0.73468	0.73468	0.73468	0.73468	0.73468	0.73468	1.6624	0.35819	0.39077	0.37373	0.37469	0.3278	0.28701	0.37612
0.65717	0.79437	3.2216	3.2216	3.1047	3.2216	3.2216	3.2216	3.2216	3.2216	3.2216	3.1011	2.9257	2.9156	2.9051	3.2216	3.2216	3.2216	3.2216	3.2216	3.2216	3.2216	3.2216	3.2216	3.2216	3.2216	3.2216	3.2216	3.2216	3.2216	3.2216	3.2216	2.8968	3.2216	3.2216	3.2216	3.2216	3.2216	3.2216	3.2216	3.2216	3.2216	1.7297	3.0733	3.0809	3.0763	3.0769	3.019	3.0572	3.0867
3.2682	4.0943	4.9926	4.9926	4.9926	4.9926	4.9926	4.9926	4.9926	4.9926	4.9926	4.9926	4.9926	4.9926	4.9926	4.9926	4.9926	4.9926	4.9926	4.9926	4.9926	4.9926	4.9926	4.9926	4.9926	4.9926	4.9926	4.9926	4.9926	4.9926	4.9926	4.9926	4.9926	4.9926	4.9926	4.9926	4.9926	4.9926	4.9926	4.9926	4.9926	4.9926	4.8185	4.9926	4.9926	4.9926	4.9926	4.9926	4.9926	4.9926
2.7481	2.5152	0.36023	0.25963	0.51672	0.39548	0.22964	0.39548	0.39548	0.39548	0.39548	0.61065	0.76526	0.79685	0.83144	0.39548	0.39548	0.22964	0.39548	0.39548	0.39548	0.39548	0.44222	0.23892	0.23415	0.25564	0.28439	0.39548	0.22964	0.39548	0.39548	0.39548	0.63719	0.39548	0.39548	0.39548	0.39548	0.39548	0.39548	0.39548	0.39548	0.39548	2.3839	0.55487	0.50531	0.53397	0.52923	0.90222	0.82198	0.67153
1.5747	1.1979	1.366	1.366	1.2444	1.366	1.366	1.366	1.366	1.366	1.366	1.2405	1.0204	1.0059	0.99086	1.366	1.366	1.366	1.366	1.366	1.366	1.366	1.366	1.366	1.366	1.366	1.366	1.366	1.366	1.366	1.366	1.366	1.0101	1.366	1.366	1.366	1.366	1.366	1.366	1.366	1.366	1.366	1.0897	1.208	1.2213	1.214	1.2146	1.1191	1.1705	1.2277
2.4904	2.1309	0.66622	0.53363	0.26932	0.67967	0.67967	0.67967	0.67967	0.67967	0.67967	0.23644	0.12046	0.13157	0.16624	0.67967	0.67967	0.67967	0.67967	0.67967	0.67967	0.67967	0.50473	0.54699	0.54368	0.54026	0.53368	0.67967	0.67967	0.67967	0.67967	0.67967	0.065517	0.67967	0.67967	0.67967	0.67967	0.67967	0.67967	0.67967	0.67967	0.67967	1.8029	0.22045	0.25416	0.23658	0.23754	0.25032	0.20003	0.23271
2.7481	2.5152	0.5836	0.39486	0.60312	0	0.33465	0	0	0	0	0.69573	0.77554	0.8043	0.83769	0	0	0.31056	0	0	0	0	0.56249	0.38664	0.35159	0.37369	0.40208	0	0.29073	0	0	0	0.63719	0	0	0	0	0	0	0	0	0	2.3839	0.57864	0.59625	0.59591	0.57396	0.92976	0.87522	0.77004
2.7481	2.5152	0.5836	0.39486	0.60312	0	0.33465	0	0	0	0	0.69573	0.77554	0.8043	0.83769	0	0	0.31056	0	0	0	0	0.56249	0.38664	0.35159	0.37369	0.40208	0	0.29073	0	0	0	0.63719	0	0	0	0	0	0	0	0	0	2.3839	0.57864	0.59625	0.59591	0.57396	0.92976	0.87522	0.77004
0.79894	1.2232	2.2744	2.2744	2.2744	2.2744	2.2744	2.2744	2.2744	2.2744	2.2744	2.2744	2.2297	2.228	2.2264	2.2744	2.2744	2.2744	2.2744	2.2744	2.2744	2.2744	2.2744	2.2744	2.2744	2.2744	2.2744	2.2744	2.2744	2.2744	2.2744	2.2744	2.2246	2.2744	2.2744	2.2744	2.2744	2.2744	2.2744	2.2744	2.2744	2.2744	1.9419	2.2744	2.2744	2.2744	2.2744	2.2744	2.2744	2.2744
2.6438	2.2964	0.62753	0.46024	0.12716	0.6591	0.6591	0.6591	0.6591	0.6591	0.6591	0.064425	0.22106	0.24652	0.2739	0.6591	0.6591	0.6591	0.6591	0.6591	0.6591	0.6591	0.38385	0.47988	0.47192	0.46354	0.4499	0.6591	0.6591	0.6591	0.6591	0.6591	0.2	0.6591	0.6591	0.6591	0.6591	0.6591	0.6591	0.6591	0.6591	0.6591	1.9814	0.08461	0.12548	0.10097	0.10699	0.27675	0.21612	0.11813
2.3898	2.022	0.99126	0.83266	0.51629	1.0475	1.0475	1.0475	1.0475	1.0475	1.0475	0.48132	0.28676	0.27152	0.28907	1.0475	1.0475	1.0475	1.0475	1.0475	1.0475	1.0475	0.7696	0.85231	0.84548	0.83839	0.82622	1.0475	1.0475	1.0475	1.0475	1.0475	0.43688	1.0475	1.0475	1.0475	1.0475	1.0475	1.0475	1.0475	1.0475	1.0475	1.5602	0.46887	0.50572	0.48355	0.48451	0.26889	0.34698	0.46033
0.88828	0.80856	1.9287	1.9287	1.8412	1.9287	1.9287	1.9287	1.9287	1.9287	1.9287	1.8386	1.7208	1.717	1.7133	1.9287	1.9287	1.9287	1.9287	1.9287	1.9287	1.9287	1.9287	1.9287	1.9287	1.9287	1.9287	1.9287	1.9287	1.9287	1.9287	1.9287	1.6914	1.9287	1.9287	1.9287	1.9287	1.9287	1.9287	1.9287	1.9287	1.9287	1.0472	1.8315	1.8361	1.8329	1.8335	1.8274	1.8348	1.8388
2.7481	2.5152	0.5836	0.39486	0.60312	0	0.33465	0	0	0	0	0.69573	0.77554	0.8043	0.83769	0	0	0.31056	0	0	0	0	0.56249	0.38664	0.35159	0.37369	0.40208	0	0.29073	0	0	0	0.63719	0	0	0	0	0	0	0	0	0	2.3839	0.57864	0.59625	0.59591	0.57396	0.92976	0.87522	0.77004
2.7481	2.4871	0.26315	0.059422	0.30339	0.4111	0.34814	0.4111	0.4111	0.4111	0.4111	0.37339	0.58754	0.61843	0.65246	0.4111	0.4111	0.34814	0.4111	0.4111	0.4111	0.4111	0.21886	0.069342	0.071354	0.08488	0.10027	0.4111	0.34814	0.4111	0.4111	0.4111	0.50177	0.4111	0.4111	0.4111	0.4111	0.4111	0.4111	0.4111	0.4111	0.4111	2.291	0.35617	0.30724	0.33205	0.33105	0.70079	0.60561	0.44409
2.2787	1.9109	0.87276	0.75771	0.52113	0.87276	0.87276	0.87276	0.87276	0.87276	0.87276	0.50869	0.2589	0.2424	0.22965	0.87276	0.87276	0.87276	0.87276	0.87276	0.87276	0.87276	0.74655	0.77107	0.76924	0.76751	0.76284	0.87276	0.87276	0.87276	0.87276	0.87276	0.2616	0.87276	0.87276	0.87276	0.87276	0.87276	0.87276	0.87276	0.87276	0.87276	1.5624	0.47538	0.50313	0.48839	0.48935	0.35496	0.41931	0.50067
1.2871	1.7372	2.9483	2.9483	2.8403	2.9483	2.9483	2.9483	2.9483	2.9483	2.9483	2.8365	2.6704	2.6641	2.6585	2.9483	2.9483	2.9483	2.9483	2.9483	2.9483	2.9483	2.9483	2.9483	2.9483	2.9483	2.9483	2.9483	2.9483	2.9483	2.9483	2.9483	2.6414	2.9483	2.9483	2.9483	2.9483	2.9483	2.9483	2.9483	2.9483	2.9483	2.0565	2.8046	2.8166	2.8099	2.8105	2.78	2.8005	2.8224
2.7481	2.4963	0.30954	0.17727	0.24501	0.54769	0.54769	0.54769	0.54769	0.54769	0.54769	0.31237	0.54303	0.57396	0.60786	0.54769	0.54769	0.54769	0.54769	0.54769	0.54769	0.54769	0.018375	0.20193	0.20452	0.18434	0.15602	0.54769	0.54769	0.54769	0.54769	0.54769	0.48222	0.54769	0.54769	0.54769	0.54769	0.54769	0.54769	0.54769	0.54769	0.54769	2.2794	0.29045	0.24641	0.26891	0.26795	0.63251	0.53322	0.37441
2.7481	2.4981	0.25412	0.067836	0.27684	0.42586	0.42586	0.42586	0.42586	0.42586	0.42586	0.34453	0.56751	0.59841	0.63241	0.42586	0.42586	0.42586	0.42586	0.42586	0.42586	0.42586	0.1716	0.084706	0.088084	0.067609	0.050143	0.42586	0.42586	0.42586	0.42586	0.42586	0.49674	0.42586	0.42586	0.42586	0.42586	0.42586	0.42586	0.42586	0.42586	0.42586	2.2914	0.3249	0.27624	0.30114	0.30001	0.66983	0.57085	0.4126
2.7481	2.5152	0.5836	0.39486	0.60312	0	0.33465	0	0	0	0	0.69573	0.77554	0.8043	0.83769	0	0	0.31056	0	0	0	0	0.56249	0.38664	0.35159	0.37369	0.40208	0	0.29073	0	0	0	0.63719	0	0	0	0	0	0	0	0	0	2.3839	0.57864	0.59625	0.59591	0.57396	0.92976	0.87522	0.77004
2.1557	1.7879	1.0029	0.85197	0.63119	1.1278	1.1278	1.1278	1.1278	1.1278	1.1278	0.62602	0.62344	0.62344	0.62344	1.1278	1.1278	1.1278	1.1278	1.1278	1.1278	1.1278	0.82983	0.86533	0.86174	0.85801	0.85107	1.1278	1.1278	1.1278	1.1278	1.1278	0.62344	1.1278	1.1278	1.1278	1.1278	1.1278	1.1278	1.1278	1.1278	1.1278	1.4699	0.62344	0.62344	0.62344	0.62344	0.62344	0.62344	0.62344
1.7174	1.2328	1.8562	1.6964	1.3826	1.8562	1.8562	1.8562	1.8562	1.8562	1.8562	1.3533	1.093	1.0614	1.027	1.8562	1.8562	1.8562	1.8562	1.8562	1.8562	1.8562	1.6306	1.7161	1.7082	1.6998	1.6871	1.8562	1.8562	1.8562	1.8562	1.8562	1.2218	1.8562	1.8562	1.8562	1.8562	1.8562	1.8562	1.8562	1.8562	1.8562	0.68793	1.3344	1.3668	1.3499	1.3508	1.1328	1.2089	1.3251
2.401	2.027	1.2366	1.0729	0.74148	1.2366	1.2366	1.2366	1.2366	1.2366	1.2366	0.66997	0.47412	0.44262	0.40822	1.2366	1.2366	1.2366	1.2366	1.2366	1.2366	1.2366	0.99402	1.0923	1.0844	1.0758	1.0618	1.2366	1.2366	1.2366	1.2366	1.2366	0.60684	1.2366	1.2366	1.2366	1.2366	1.2366	1.2366	1.2366	1.2366	1.2366	1.4364	0.68835	0.73626	0.7115	0.71276	0.40894	0.49265	0.61873
2.7481	2.5152	0.39086	0.27279	0.52364	0.39153	0.19792	0.39153	0.39153	0.39153	0.39153	0.61726	0.76526	0.79685	0.83144	0.39153	0.39153	0.19792	0.39153	0.39153	0.39153	0.39153	0.45684	0.25346	0.24869	0.27027	0.29888	0.39153	0.19792	0.39153	0.39153	0.39153	0.63719	0.39153	0.39153	0.39153	0.39153	0.39153	0.39153	0.39153	0.39153	0.39153	2.3839	0.55487	0.51028	0.53339	0.52923	0.90176	0.82113	0.68089
2.5874	2.2627	1.1343	1.002	0.73594	1.3359	1.3359	1.3359	1.3359	1.3359	1.3359	0.64232	0.56765	0.54672	0.52289	1.3359	1.3359	1.3359	1.3359	1.3359	1.3359	1.3359	0.84405	1.0299	1.028	1.0095	0.98311	1.3359	1.3359	1.3359	1.3359	1.3359	0.71896	1.3359	1.3359	1.3359	1.3359	1.3359	1.3359	1.3359	1.3359	1.3359	1.7937	0.75723	0.75239	0.74381	0.76584	0.41072	0.46137	0.57942
2.4483	2.0855	0.70329	0.60458	0.34132	0.72575	0.72575	0.72575	0.72575	0.72575	0.72575	0.30881	0.068542	0.093896	0.12849	0.72575	0.72575	0.72575	0.72575	0.72575	0.72575	0.72575	0.57644	0.61794	0.6147	0.61136	0.60487	0.72575	0.72575	0.72575	0.72575	0.72575	0.11374	0.72575	0.72575	0.72575	0.72575	0.72575	0.72575	0.72575	0.72575	0.72575	1.7336	0.29254	0.32608	0.30858	0.30954	0.20737	0.20454	0.29515
2.3126	1.9446	1.0744	0.937	0.63216	1.0744	1.0744	1.0744	1.0744	1.0744	1.0744	0.6101	0.33387	0.30968	0.28382	1.0744	1.0744	1.0744	1.0744	1.0744	1.0744	1.0744	0.87491	0.95622	0.94942	0.94206	0.93095	1.0744	1.0744	1.0744	1.0744	1.0744	0.44146	1.0744	1.0744	1.0744	1.0744	1.0744	1.0744	1.0744	1.0744	1.0744	1.4345	0.58599	0.61453	0.59941	0.60037	0.39294	0.47183	0.58696
0.83497	0.52626	3.0147	3.0147	2.8746	3.0147	3.0147	3.0147	3.0147	3.0147	3.0147	2.8708	2.6428	2.6293	2.617	3.0147	3.0147	3.0147	3.0147	3.0147	3.0147	3.0147	3.0147	3.0147	3.0147	3.0147	3.0147	3.0147	3.0147	3.0147	3.0147	3.0147	2.6365	3.0147	3.0147	3.0147	3.0147	3.0147	3.0147	3.0147	3.0147	3.0147	1.3929	2.8371	2.8509	2.843	2.8438	2.7424	2.7959	2.8577
2.7481	2.5152	0.5836	0.39486	0.60312	0	0.33465	0	0	0	0	0.69573	0.77554	0.8043	0.83769	0	0	0.31056	0	0	0	0	0.56249	0.38664	0.35159	0.37369	0.40208	0	0.29073	0	0	0	0.63719	0	0	0	0	0	0	0	0	0	2.3839	0.57864	0.59625	0.59591	0.57396	0.92976	0.87522	0.77004
2.7481	2.5029	0.26374	0.071871	0.35053	0.33951	0.33002	0.33951	0.33951	0.33951	0.33951	0.42633	0.63289	0.66372	0.69831	0.33951	0.33951	0.33002	0.33951	0.33951	0.33951	0.33951	0.23289	0.06809	0.021994	0.044087	0.072479	0.33951	0.33002	0.33951	0.33951	0.33951	0.54035	0.33951	0.33951	0.33951	0.33951	0.33951	0.33951	0.33951	0.33951	0.33951	2.3296	0.40188	0.35303	0.37786	0.37683	0.74658	0.65327	0.48944
2.7481	2.5152	0.24999	0.20475	0.5036	0.41136	0.34642	0.41136	0.41136	0.41136	0.41136	0.5837	0.76526	0.79685	0.83144	0.41136	0.41136	0.34642	0.41136	0.41136	0.41136	0.41136	0.38222	0.17937	0.17437	0.19557	0.22483	0.41136	0.34642	0.41136	0.41136	0.41136	0.63719	0.41136	0.41136	0.41136	0.41136	0.41136	0.41136	0.41136	0.41136	0.41136	2.3839	0.55487	0.50531	0.53338	0.52923	0.90175	0.81661	0.65415
2.7481	2.5152	0.49719	0.3689	0.60312	0.27186	0.11953	0.27186	0.27186	0.27186	0.27186	0.69573	0.77554	0.8043	0.83769	0.27186	0.27186	0.11964	0.27186	0.27186	0.27186	0.27186	0.5563	0.35442	0.34786	0.36997	0.39782	0.27186	0.11959	0.27186	0.27186	0.27186	0.63719	0.27186	0.27186	0.27186	0.27186	0.27186	0.27186	0.27186	0.27186	0.27186	2.3839	0.57864	0.59094	0.59591	0.57396	0.92976	0.87522	0.77004
2.7481	2.5152	0.5836	0.39486	0.60312	0	0.33465	0	0	0	0	0.69573	0.77554	0.8043	0.83769	0	0	0.31056	0	0	0	0	0.56249	0.38664	0.35159	0.37369	0.40208	0	0.29073	0	0	0	0.63719	0	0	0	0	0	0	0	0	0	2.3839	0.57864	0.59625	0.59591	0.57396	0.92976	0.87522	0.77004
2.6836	2.3567	0.50477	0.32297	0.095362	0.55759	0.55759	0.55759	0.55759	0.55759	0.55759	0.13814	0.33086	0.36121	0.39436	0.55759	0.55759	0.55759	0.55759	0.55759	0.55759	0.55759	0.23465	0.33878	0.33033	0.32128	0.30568	0.55759	0.55759	0.55759	0.55759	0.55759	0.28241	0.55759	0.55759	0.55759	0.55759	0.55759	0.55759	0.55759	0.55759	0.55759	2.0844	0.07529	0.1292	0.097745	0.093789	0.41709	0.32151	0.21304
2.5017	2.1411	0.6798	0.54086	0.27391	0.6798	0.6798	0.6798	0.6798	0.6798	0.6798	0.24006	0.15788	0.13448	0.16707	0.6798	0.6798	0.6798	0.6798	0.6798	0.6798	0.6798	0.51009	0.55422	0.55074	0.54714	0.54034	0.6798	0.6798	0.6798	0.6798	0.6798	0.057465	0.6798	0.6798	0.6798	0.6798	0.6798	0.6798	0.6798	0.6798	0.6798	1.802	0.2248	0.25897	0.24117	0.24213	0.25914	0.21582	0.22831
1.4647	0.67579	2.5054	2.4482	2.2029	2.5054	2.5054	2.5054	2.5054	2.5054	2.5054	2.178	1.9236	1.9057	1.8867	2.5054	2.5054	2.5054	2.5054	2.5054	2.5054	2.5054	2.4324	2.4616	2.4595	2.4574	2.4523	2.5054	2.5054	2.5054	2.5054	2.5054	1.9421	2.5054	2.5054	2.5054	2.5054	2.5054	2.5054	2.5054	2.5054	2.5054	0.37477	2.1559	2.1861	2.1702	2.1711	2.0204	2.0863	2.1712
2.7481	2.5064	0.32697	0.15983	0.42564	0.32598	0.25663	0.32598	0.32598	0.32598	0.32598	0.52	0.6977	0.72902	0.76371	0.32598	0.32598	0.25663	0.32598	0.32598	0.32598	0.32598	0.34036	0.13724	0.13239	0.15377	0.18272	0.32598	0.25663	0.32598	0.32598	0.32598	0.57545	0.32598	0.32598	0.32598	0.32598	0.32598	0.32598	0.32598	0.32598	0.32598	2.3586	0.47457	0.42551	0.45029	0.44934	0.81908	0.73216	0.57703
2.4874	2.1197	1.1048	0.94016	0.61431	1.1484	1.1484	1.1484	1.1484	1.1484	1.1484	0.55322	0.37597	0.35287	0.3292	1.1484	1.1484	1.1484	1.1484	1.1484	1.1484	1.1484	0.87765	0.95981	0.95308	0.94597	0.93408	1.1484	1.1484	1.1484	1.1484	1.1484	0.52608	1.1484	1.1484	1.1484	1.1484	1.1484	1.1484	1.1484	1.1484	1.1484	1.5899	0.58285	0.61371	0.59081	0.6006	0.25186	0.34723	0.49967
2.7481	2.5152	0.5836	0.39486	0.60312	0	0.33465	0	0	0	0	0.69573	0.77554	0.8043	0.83769	0	0	0.31056	0	0	0	0	0.56249	0.38664	0.35159	0.37369	0.40208	0	0.29073	0	0	0	0.63719	0	0	0	0	0	0	0	0	0	2.3839	0.57864	0.59625	0.59591	0.57396	0.92976	0.87522	0.77004
2.7481	2.5152	0.5836	0.39486	0.60312	0	0.33465	0	0	0	0	0.69573	0.77554	0.8043	0.83769	0	0	0.31056	0	0	0	0	0.56249	0.38664	0.35159	0.37369	0.40208	0	0.29073	0	0	0	0.63719	0	0	0	0	0	0	0	0	0	2.3839	0.57864	0.59625	0.59591	0.57396	0.92976	0.87522	0.77004
1.9448	1.4129	2.0587	1.9188	1.6196	2.0587	2.0587	2.0587	2.0587	2.0587	2.0587	1.5892	1.3131	1.287	1.2586	2.0587	2.0587	2.0587	2.0587	2.0587	2.0587	2.0587	1.8563	1.9384	1.9317	1.9244	1.9127	2.0587	2.0587	2.0587	2.0587	2.0587	1.4262	2.0587	2.0587	2.0587	2.0587	2.0587	2.0587	2.0587	2.0587	2.0587	0.57152	1.5713	1.6038	1.5868	1.5878	1.348	1.431	1.5552
2.7481	2.4887	0.32058	0.17196	0.22613	0.52745	0.52745	0.52745	0.52745	0.52745	0.52745	0.29427	0.52584	0.55619	0.58935	0.52745	0.52745	0.52745	0.52745	0.52745	0.52745	0.52745	0.03932	0.1998	0.19917	0.18021	0.15328	0.52745	0.52745	0.52745	0.52745	0.52745	0.46457	0.52745	0.52745	0.52745	0.52745	0.52745	0.52745	0.52745	0.52745	0.52745	2.2609	0.27185	0.22698	0.24904	0.24808	0.61694	0.51764	0.35965
2.7481	2.5152	0.5836	0.39486	0.60312	0	0.33465	0	0	0	0	0.69573	0.77554	0.8043	0.83769	0	0	0.31056	0	0	0	0	0.56249	0.38664	0.35159	0.37369	0.40208	0	0.29073	0	0	0	0.63719	0	0	0	0	0	0	0	0	0	2.3839	0.57864	0.59625	0.59591	0.57396	0.92976	0.87522	0.77004
2.7481	2.5152	0.5836	0.39486	0.60312	0	0.33465	0	0	0	0	0.69573	0.77554	0.8043	0.83769	0	0	0.31056	0	0	0	0	0.56249	0.38664	0.35159	0.37369	0.40208	0	0.29073	0	0	0	0.63719	0	0	0	0	0	0	0	0	0	2.3839	0.57864	0.59625	0.59591	0.57396	0.92976	0.87522	0.77004
1.4777	0.69578	2.6307	2.5662	2.3135	2.6307	2.6307	2.6307	2.6307	2.6307	2.6307	2.3025	2.0422	2.0235	2.0035	2.6307	2.6307	2.6307	2.6307	2.6307	2.6307	2.6307	2.5452	2.5796	2.577	2.5743	2.5687	2.6307	2.6307	2.6307	2.6307	2.6307	2.0519	2.6307	2.6307	2.6307	2.6307	2.6307	2.6307	2.6307	2.6307	2.6307	0.43658	2.2657	2.2973	2.2807	2.2817	2.1375	2.2065	2.2973
1.4776	0.69576	2.6307	2.5662	2.3135	2.6307	2.6307	2.6307	2.6307	2.6307	2.6307	2.3025	2.0423	2.0235	2.0036	2.6307	2.6307	2.6307	2.6307	2.6307	2.6307	2.6307	2.5453	2.5796	2.577	2.5744	2.5687	2.6307	2.6307	2.6307	2.6307	2.6307	2.052	2.6307	2.6307	2.6307	2.6307	2.6307	2.6307	2.6307	2.6307	2.6307	0.4366	2.2657	2.2973	2.2807	2.2817	2.1375	2.2065	2.2973
1.8329	1.6144	2.1602	2.0352	1.8539	2.1602	2.1602	2.1602	2.1602	2.1602	2.1602	1.8539	1.8539	1.8539	1.8539	2.1602	2.1602	2.1602	2.1602	2.1602	2.1602	2.1602	1.9769	2.0486	2.0425	2.036	2.0258	2.1602	2.1602	2.1602	2.1602	2.1602	1.8539	2.1602	2.1602	2.1602	2.1602	2.1602	2.1602	2.1602	2.1602	2.1602	1.8244	1.8539	1.8539	1.8539	1.8539	1.8539	1.8539	1.8539
2.4386	2.0603	1.451	1.2657	0.94324	1.4962	1.4962	1.4962	1.4962	1.4962	1.4962	0.86101	0.74557	0.74557	0.74557	1.4962	1.4962	1.4962	1.4962	1.4962	1.4962	1.4962	1.1685	1.2786	1.2693	1.2592	1.2425	1.4962	1.4962	1.4962	1.4962	1.4962	0.87694	1.4962	1.4962	1.4962	1.4962	1.4962	1.4962	1.4962	1.4962	1.4962	1.4549	0.91753	0.94543	0.9166	0.93834	0.74557	0.74557	0.79142
2.1084	1.6521	1.7924	1.6184	1.2917	1.7924	1.7924	1.7924	1.7924	1.7924	1.7924	1.2146	1.0775	1.0775	1.0775	1.7924	1.7924	1.7924	1.7924	1.7924	1.7924	1.7924	1.5343	1.6345	1.6263	1.6175	1.6022	1.7924	1.7924	1.7924	1.7924	1.7924	1.1652	1.7924	1.7924	1.7924	1.7924	1.7924	1.7924	1.7924	1.7924	1.7924	0.98878	1.2376	1.2871	1.2604	1.2632	1.0775	1.0775	1.1518
1.6829	1.1484	1.917	1.8023	1.5401	1.917	1.917	1.917	1.917	1.917	1.917	1.5112	1.2337	1.2078	1.1797	1.917	1.917	1.917	1.917	1.917	1.917	1.917	1.7731	1.8156	1.8121	1.8085	1.8018	1.917	1.917	1.917	1.917	1.917	1.2848	1.917	1.917	1.917	1.917	1.917	1.917	1.917	1.917	1.917	0.66927	1.4922	1.5241	1.5074	1.5083	1.2892	1.3653	1.4812
2.3645	1.9511	1.5716	1.3955	1.0698	1.5716	1.5716	1.5716	1.5716	1.5716	1.5716	0.99158	0.81193	0.78055	0.78048	1.5716	1.5716	1.5716	1.5716	1.5716	1.5716	1.5716	1.3062	1.4111	1.4026	1.3936	1.3779	1.5716	1.5716	1.5716	1.5716	1.5716	0.94755	1.5716	1.5716	1.5716	1.5716	1.5716	1.5716	1.5716	1.5716	1.5716	1.2739	1.0167	1.0662	1.0391	1.0423	0.78048	0.78048	0.92077
1.7763	1.3703	1.432	1.3578	1.1354	1.432	1.432	1.432	1.432	1.432	1.432	1.1316	0.89108	0.87493	0.85799	1.432	1.432	1.432	1.432	1.432	1.432	1.432	1.3453	1.3712	1.3679	1.3646	1.3582	1.432	1.432	1.432	1.432	1.432	0.8875	1.432	1.432	1.432	1.432	1.432	1.432	1.432	1.432	1.432	0.96168	1.0926	1.108	1.0994	1.1002	0.98765	1.0478	1.1156
2.7481	2.4943	0.48561	0.46261	0.29969	0.85555	0.85555	0.85555	0.85555	0.85555	0.85555	0.29859	0.51658	0.54694	0.58009	0.85555	0.85555	0.85555	0.85555	0.85555	0.85555	0.85555	0.32223	0.4696	0.51766	0.49649	0.47103	0.85555	0.85555	0.85555	0.85555	0.85555	0.46814	0.85555	0.85555	0.85555	0.85555	0.85555	0.85555	0.85555	0.85555	0.85555	2.2701	0.34359	0.26235	0.2948	0.31017	0.59313	0.49383	0.33707
2.3672	2.8106	3.8743	3.8743	3.8243	3.8743	3.8743	3.8743	3.8743	3.8743	3.8743	3.8217	3.6847	3.6774	3.67	3.8743	3.8743	3.8743	3.8743	3.8743	3.8743	3.8743	3.8743	3.8743	3.8743	3.8743	3.8743	3.8743	3.8743	3.8743	3.8743	3.8743	3.6558	3.8743	3.8743	3.8743	3.8743	3.8743	3.8743	3.8743	3.8743	3.8743	2.8468	3.8182	3.822	3.8192	3.8198	3.7883	3.8162	3.8242
0.78301	1.044	3.0683	3.0683	2.9313	3.0683	3.0683	3.0683	3.0683	3.0683	3.0683	2.9274	2.7075	2.6932	2.6782	3.0683	3.0683	3.0683	3.0683	3.0683	3.0683	3.0683	3.0683	3.0683	3.0683	3.0683	3.0683	3.0683	3.0683	3.0683	3.0683	3.0683	2.6967	3.0683	3.0683	3.0683	3.0683	3.0683	3.0683	3.0683	3.0683	3.0683	1.4458	2.8948	2.9083	2.9009	2.9015	2.8059	2.8571	2.9148
2.2954	1.8552	1.7263	1.5476	1.2213	1.7263	1.7263	1.7263	1.7263	1.7263	1.7263	1.1466	0.96803	0.93672	0.90248	1.7263	1.7263	1.7263	1.7263	1.7263	1.7263	1.7263	1.475	1.5673	1.5596	1.5516	1.5384	1.7263	1.7263	1.7263	1.7263	1.7263	1.1034	1.7263	1.7263	1.7263	1.7263	1.7263	1.7263	1.7263	1.7263	1.7263	1.1292	1.1714	1.221	1.1922	1.1971	0.87081	0.95567	1.0924
2.7481	2.4856	0.50551	0.51752	0.42965	0.91238	0.91238	0.91238	0.91238	0.91238	0.91238	0.42965	0.47913	0.5084	0.54147	0.91238	0.91238	0.91238	0.91238	0.91238	0.91238	0.91238	0.42965	0.52821	0.57227	0.55014	0.52365	0.91238	0.91238	0.91238	0.91238	0.91238	0.42965	0.91238	0.91238	0.91238	0.91238	0.91238	0.91238	0.91238	0.91238	0.91238	2.2256	0.42965	0.42965	0.42965	0.42965	0.56347	0.46416	0.42965
1.2988	1.6399	2.7306	2.6919	2.4703	2.7306	2.7306	2.7306	2.7306	2.7306	2.7306	2.4617	2.196	2.1758	2.1544	2.7306	2.7306	2.7306	2.7306	2.7306	2.7306	2.7306	2.6913	2.7053	2.7043	2.7036	2.7001	2.7306	2.7306	2.7306	2.7306	2.7306	2.2134	2.7306	2.7306	2.7306	2.7306	2.7306	2.7306	2.7306	2.7306	2.7306	1.8494	2.4272	2.451	2.4376	2.4385	2.2883	2.3595	2.4575
2.0431	2.4556	3.4754	3.4754	3.433	3.4754	3.4754	3.4754	3.4754	3.4754	3.4754	3.4304	3.3509	3.3477	3.3453	3.4754	3.4754	3.4754	3.4754	3.4754	3.4754	3.4754	3.4754	3.4754	3.4754	3.4754	3.4754	3.4754	3.4754	3.4754	3.4754	3.4754	3.3205	3.4754	3.4754	3.4754	3.4754	3.4754	3.4754	3.4754	3.4754	3.4754	2.8851	3.4439	3.4434	3.4431	3.4434	3.4419	3.4419	3.4434
2.2653	1.8425	1.7528	1.5873	1.2544	1.768	1.768	1.768	1.768	1.768	1.768	1.1897	0.9976	0.96601	0.93151	1.768	1.768	1.768	1.768	1.768	1.768	1.768	1.5164	1.607	1.599	1.5908	1.5776	1.768	1.768	1.768	1.768	1.768	1.1457	1.768	1.768	1.768	1.768	1.768	1.768	1.768	1.768	1.768	1.1304	1.2096	1.2557	1.2322	1.2332	0.88767	0.9833	1.1369
2.7481	2.5152	0.24974	0.204	0.5033	0.41127	0.34692	0.41127	0.41127	0.41127	0.41127	0.58314	0.76526	0.79685	0.83144	0.41127	0.41127	0.34692	0.41127	0.41127	0.41127	0.41127	0.38148	0.17863	0.17363	0.19482	0.22409	0.41127	0.34692	0.41127	0.41127	0.41127	0.63719	0.41127	0.41127	0.41127	0.41127	0.41127	0.41127	0.41127	0.41127	0.41127	2.3839	0.55487	0.50531	0.53323	0.52923	0.90163	0.8159	0.65363
2.6944	2.3766	0.59055	0.44668	0.38075	0.84154	0.84154	0.84154	0.84154	0.84154	0.84154	0.38075	0.38075	0.38075	0.38075	0.84154	0.84154	0.84154	0.84154	0.84154	0.84154	0.84154	0.38075	0.46923	0.50282	0.48079	0.45436	0.84154	0.84154	0.84154	0.84154	0.84154	0.38075	0.84154	0.84154	0.84154	0.84154	0.84154	0.84154	0.84154	0.84154	0.84154	2.0622	0.38075	0.38075	0.38075	0.38075	0.38075	0.38075	0.38075
2.7719	3.1423	4.4225	4.4225	4.4225	4.4225	4.4225	4.4225	4.4225	4.4225	4.4225	4.4225	4.3882	4.3867	4.3854	4.4225	4.4225	4.4225	4.4225	4.4225	4.4225	4.4225	4.4225	4.4225	4.4225	4.4225	4.4225	4.4225	4.4225	4.4225	4.4225	4.4225	4.368	4.4225	4.4225	4.4225	4.4225	4.4225	4.4225	4.4225	4.4225	4.4225	4.0259	4.4225	4.4225	4.4225	4.4225	4.4225	4.4225	4.4225
1.7	2.0596	2.2536	2.2425	2.2425	2.2536	2.2536	2.2536	2.2536	2.2536	2.2536	2.2425	2.2425	2.2425	2.2425	2.2536	2.2536	2.2536	2.2536	2.2536	2.2536	2.2536	2.2425	2.2425	2.2425	2.2425	2.2425	2.2536	2.2536	2.2536	2.2536	2.2536	2.2425	2.2536	2.2536	2.2536	2.2536	2.2536	2.2536	2.2536	2.2536	2.2536	2.2153	2.2425	2.2425	2.2425	2.2425	2.2425	2.2425	2.2425
2.7481	2.502	0.32502	0.40955	0.33868	0.79501	0.79501	0.79501	0.79501	0.79501	0.79501	0.40687	0.62252	0.65336	0.68753	0.79501	0.79501	0.79501	0.79501	0.79501	0.79501	0.79501	0.26962	0.41019	0.46425	0.44317	0.41782	0.79501	0.79501	0.79501	0.79501	0.79501	0.53351	0.79501	0.79501	0.79501	0.79501	0.79501	0.79501	0.79501	0.79501	0.79501	2.3236	0.38204	0.33587	0.35981	0.35854	0.72508	0.62578	0.46714
2.7481	2.5152	0.33914	0.25164	0.51271	0.29491	0.24657	0.29491	0.29491	0.29491	0.29491	0.60683	0.76526	0.79685	0.83144	0.29491	0.29491	0.24657	0.29491	0.29491	0.29491	0.29491	0.43331	0.23007	0.22528	0.24672	0.27556	0.29491	0.24657	0.29491	0.29491	0.29491	0.63719	0.29491	0.29491	0.29491	0.29491	0.29491	0.29491	0.29491	0.29491	0.29491	2.3839	0.55487	0.50531	0.53138	0.52923	0.90014	0.81966	0.66596
2.7481	2.5152	0.5836	0.39486	0.60312	0.27165	0.065062	0.27165	0.27165	0.27165	0.27165	0.69573	0.77554	0.8043	0.83769	0.27165	0.27165	0.041075	0.27165	0.27165	0.27165	0.27165	0.56249	0.38664	0.35159	0.37369	0.40208	0.27165	0.020817	0.27165	0.27165	0.27165	0.63719	0.27165	0.27165	0.27165	0.27165	0.27165	0.27165	0.27165	0.27165	0.27165	2.3839	0.57864	0.59625	0.59591	0.57396	0.92976	0.87522	0.77004
2.7481	2.5065	0.25679	0.08917	0.40175	0.3436	0.3436	0.3436	0.3436	0.3436	0.3436	0.47097	0.68158	0.71288	0.74756	0.3436	0.3436	0.3436	0.3436	0.3436	0.3436	0.3436	0.26664	0.063792	0.058792	0.07999	0.10925	0.3436	0.3436	0.3436	0.3436	0.3436	0.56803	0.3436	0.3436	0.3436	0.3436	0.3436	0.3436	0.3436	0.3436	0.3436	2.3529	0.45453	0.4056	0.43041	0.42941	0.79916	0.70151	0.54221
2.7481	2.5014	0.14481	0.13173	0.43567	0.46843	0.45577	0.46843	0.46843	0.46843	0.46843	0.52607	0.70947	0.74096	0.77569	0.46843	0.46843	0.45577	0.46843	0.46843	0.46843	0.46843	0.29108	0.10801	0.1455	0.13309	0.15335	0.46843	0.45577	0.46843	0.46843	0.46843	0.5843	0.46843	0.46843	0.46843	0.46843	0.46843	0.46843	0.46843	0.46843	0.46843	2.3608	0.4913	0.44206	0.46678	0.46592	0.83569	0.74926	0.58486
2.4219	2.0539	0.97844	0.799	0.55615	1.055	1.055	1.055	1.055	1.055	1.055	0.55615	0.55615	0.55615	0.55615	1.055	1.055	1.055	1.055	1.055	1.055	1.055	0.7409	0.81376	0.80501	0.79563	0.7811	1.055	1.055	1.055	1.055	1.055	0.55615	1.055	1.055	1.055	1.055	1.055	1.055	1.055	1.055	1.055	1.5891	0.55615	0.55615	0.55615	0.55615	0.55615	0.55615	0.55615
1.8297	1.2915	2.1818	2.0327	1.7098	2.1818	2.1818	2.1818	2.1818	2.1818	2.1818	1.6767	1.4438	1.4438	1.4438	2.1818	2.1818	2.1818	2.1818	2.1818	2.1818	2.1818	1.9662	2.0523	2.0451	2.0375	2.0248	2.1818	2.1818	2.1818	2.1818	2.1818	1.5447	2.1818	2.1818	2.1818	2.1818	2.1818	2.1818	2.1818	2.1818	2.1818	1.315	1.6608	1.7039	1.6805	1.6815	1.4438	1.5194	1.6396
2.7481	2.5152	0.5836	0.39486	0.60312	0.31882	0.017332	0.31882	0.31882	0.31882	0.31882	0.69573	0.77554	0.8043	0.83769	0.31882	0.31882	0.017932	0.31882	0.31882	0.31882	0.31882	0.56249	0.38664	0.35159	0.37369	0.40208	0.31882	0.035796	0.31882	0.31882	0.31882	0.63719	0.31882	0.31882	0.31882	0.31882	0.31882	0.31882	0.31882	0.31882	0.31882	2.3839	0.57864	0.59625	0.59591	0.57396	0.92976	0.87522	0.77004
2.7481	2.5152	0.5836	0.39486	0.60312	0.33634	0.0019231	0.33634	0.33634	0.33634	0.33634	0.69573	0.77554	0.8043	0.83769	0.33634	0.33634	0.025915	0.33634	0.33634	0.33634	0.33634	0.56249	0.38664	0.35159	0.37369	0.40208	0.33634	0.046248	0.33634	0.33634	0.33634	0.63719	0.33634	0.33634	0.33634	0.33634	0.33634	0.33634	0.33634	0.33634	0.33634	2.3839	0.57864	0.59625	0.59591	0.57396	0.92976	0.87522	0.77004
2.7481	2.5152	0.5836	0.39486	0.60312	0.34218	0.0079322	0.34218	0.34218	0.34218	0.34218	0.69573	0.77554	0.8043	0.83769	0.34218	0.34218	0.03193	0.34218	0.34218	0.34218	0.34218	0.56249	0.38664	0.35159	0.37369	0.40208	0.34218	0.052219	0.34218	0.34218	0.34218	0.63719	0.34218	0.34218	0.34218	0.34218	0.34218	0.34218	0.34218	0.34218	0.34218	2.3839	0.57864	0.59625	0.59591	0.57396	0.92976	0.87522	0.77004
2.7481	2.5152	0.49692	0.3351	0.58034	0.35176	0.10164	0.35176	0.35176	0.35176	0.35176	0.67344	0.76805	0.79886	0.83355	0.35176	0.35176	0.10268	0.35176	0.35176	0.35176	0.35176	0.52352	0.31989	0.31522	0.33707	0.36531	0.35176	0.10249	0.35176	0.35176	0.35176	0.63719	0.35176	0.35176	0.35176	0.35176	0.35176	0.35176	0.35176	0.35176	0.35176	2.3839	0.56143	0.56389	0.57232	0.55024	0.91347	0.85545	0.74003
2.6714	2.3445	0.66569	0.52822	0.29886	0.89516	0.89516	0.89516	0.89516	0.89516	0.89516	0.2881	0.27944	0.29968	0.32125	0.89516	0.89516	0.89516	0.89516	0.89516	0.89516	0.89516	0.3827	0.54609	0.55052	0.52965	0.50054	0.89516	0.89516	0.89516	0.89516	0.89516	0.32273	0.89516	0.89516	0.89516	0.89516	0.89516	0.89516	0.89516	0.89516	0.89516	2.0292	0.3455	0.30422	0.30299	0.32485	0.26829	0.25607	0.25607
2.7481	2.4982	0.85065	0.75631	0.67766	1.1234	1.1234	1.1234	1.1234	1.1234	1.1234	0.67766	0.67766	0.67766	0.67766	1.1234	1.1234	1.1234	1.1234	1.1234	1.1234	1.1234	0.67766	0.7708	0.77557	0.75372	0.72561	1.1234	1.1234	1.1234	1.1234	1.1234	0.67766	1.1234	1.1234	1.1234	1.1234	1.1234	1.1234	1.1234	1.1234	1.1234	2.2115	0.67766	0.67766	0.67766	0.67766	0.67766	0.67766	0.67766
2.7481	2.4903	0.2232	0.036842	0.30784	0.41446	0.41446	0.41446	0.41446	0.41446	0.41446	0.37552	0.60311	0.6337	0.66716	0.41446	0.41446	0.41446	0.41446	0.41446	0.41446	0.41446	0.16664	0.064035	0.066603	0.04483	0.041639	0.41446	0.41446	0.41446	0.41446	0.41446	0.51509	0.41446	0.41446	0.41446	0.41446	0.41446	0.41446	0.41446	0.41446	0.41446	2.3036	0.3559	0.30723	0.33213	0.331	0.70082	0.60179	0.4436
2.7481	2.5152	0.5836	0.39486	0.60312	0	0.33465	0	0	0	0	0.69573	0.77554	0.8043	0.83769	0	0	0.31056	0	0	0	0	0.56249	0.38664	0.35159	0.37369	0.40208	0	0.29073	0	0	0	0.63719	0	0	0	0	0	0	0	0	0	2.3839	0.57864	0.59625	0.59591	0.57396	0.92976	0.87522	0.77004
1.1546	0.68713	2.4728	2.4232	2.224	2.4728	2.4728	2.4728	2.4728	2.4728	2.4728	2.2201	1.9858	1.9704	1.9541	2.4728	2.4728	2.4728	2.4728	2.4728	2.4728	2.4728	2.4183	2.4365	2.4349	2.4333	2.4289	2.4728	2.4728	2.4728	2.4728	2.4728	1.9807	2.4728	2.4728	2.4728	2.4728	2.4728	2.4728	2.4728	2.4728	2.4728	0.97119	2.1831	2.1977	2.1895	2.1903	2.084	2.1404	2.2049
2.7481	2.5152	0.33313	0.2473	0.50985	0.37626	0.25788	0.37626	0.37626	0.37626	0.37626	0.60404	0.76526	0.79685	0.83144	0.37626	0.37626	0.25788	0.37626	0.37626	0.37626	0.37626	0.42861	0.22541	0.2206	0.24202	0.2709	0.37626	0.25788	0.37626	0.37626	0.37626	0.63719	0.37626	0.37626	0.37626	0.37626	0.37626	0.37626	0.37626	0.37626	0.37626	2.3839	0.55487	0.50531	0.53411	0.52923	0.90234	0.82192	0.66252
2.7481	2.5152	0.5836	0.39486	0.60312	0.24017	0.097523	0.24017	0.24017	0.24017	0.24017	0.69573	0.77554	0.8043	0.83769	0.24017	0.24017	0.073572	0.24017	0.24017	0.24017	0.24017	0.56249	0.38664	0.35159	0.37369	0.40208	0.24017	0.053267	0.24017	0.24017	0.24017	0.63719	0.24017	0.24017	0.24017	0.24017	0.24017	0.24017	0.24017	0.24017	0.24017	2.3839	0.57864	0.59625	0.59591	0.57396	0.92976	0.87522	0.77004
1.4803	0.691	2.5374	2.473	2.2318	2.5374	2.5374	2.5374	2.5374	2.5374	2.5374	2.2119	1.9373	1.9138	1.8888	2.5374	2.5374	2.5374	2.5374	2.5374	2.5374	2.5374	2.4583	2.4864	2.4842	2.4821	2.477	2.5374	2.5374	2.5374	2.5374	2.5374	1.9724	2.5374	2.5374	2.5374	2.5374	2.5374	2.5374	2.5374	2.5374	2.5374	0.34283	2.1862	2.2141	2.1991	2.2	2.0117	2.0829	2.192
2.7481	2.502	0.14741	0.13456	0.43828	0.46765	0.45353	0.46765	0.46765	0.46765	0.46765	0.52875	0.71065	0.74214	0.77687	0.46765	0.46765	0.45353	0.46765	0.46765	0.46765	0.46765	0.2939	0.1107	0.14418	0.13578	0.15612	0.46765	0.45353	0.46765	0.46765	0.46765	0.58548	0.46765	0.46765	0.46765	0.46765	0.46765	0.46765	0.46765	0.46765	0.46765	2.3614	0.49247	0.44323	0.46796	0.4671	0.83686	0.75161	0.58729
2.7481	2.5152	0.33326	0.27988	0.5457	0.40004	0.28668	0.40004	0.40004	0.40004	0.40004	0.64006	0.76591	0.79751	0.83214	0.40004	0.40004	0.28679	0.40004	0.40004	0.40004	0.40004	0.46042	0.2573	0.25245	0.27382	0.30278	0.40004	0.28724	0.40004	0.40004	0.40004	0.63719	0.40004	0.40004	0.40004	0.40004	0.40004	0.40004	0.40004	0.40004	0.40004	2.3839	0.55507	0.53107	0.55216	0.52993	0.91004	0.8414	0.69709
1.2167	0.75413	2.5527	2.4988	2.2971	2.5527	2.5527	2.5527	2.5527	2.5527	2.5527	2.2919	2.0398	2.0223	2.0041	2.5527	2.5527	2.5527	2.5527	2.5527	2.5527	2.5527	2.4999	2.5122	2.5102	2.5084	2.5036	2.5527	2.5527	2.5527	2.5527	2.5527	2.0431	2.5527	2.5527	2.5527	2.5527	2.5527	2.5527	2.5527	2.5527	2.5527	1.022	2.2552	2.2737	2.2635	2.2644	2.1363	2.2014	2.2825
2.7481	2.4855	0.54185	0.53035	0.45956	0.92521	0.92521	0.92521	0.92521	0.92521	0.92521	0.45956	0.46191	0.49107	0.52263	0.92521	0.92521	0.92521	0.92521	0.92521	0.92521	0.92521	0.45956	0.54089	0.58459	0.56244	0.53585	0.92521	0.92521	0.92521	0.92521	0.92521	0.45956	0.92521	0.92521	0.92521	0.92521	0.92521	0.92521	0.92521	0.92521	0.92521	2.214	0.45956	0.45956	0.45956	0.45956	0.53656	0.45956	0.45956
2.2405	1.7894	1.6715	1.5103	1.1872	1.6715	1.6715	1.6715	1.6715	1.6715	1.6715	1.1282	0.90884	0.87733	0.84292	1.6715	1.6715	1.6715	1.6715	1.6715	1.6715	1.6715	1.4484	1.5298	1.5231	1.5159	1.5044	1.6715	1.6715	1.6715	1.6715	1.6715	1.038	1.6715	1.6715	1.6715	1.6715	1.6715	1.6715	1.6715	1.6715	1.6715	1.0623	1.1408	1.1851	1.1625	1.1635	0.86345	0.94582	1.0739
2.7481	2.4854	0.53929	0.52772	0.45829	0.92257	0.92257	0.92257	0.92257	0.92257	0.92257	0.45829	0.46188	0.49103	0.52258	0.92257	0.92257	0.92257	0.92257	0.92257	0.92257	0.92257	0.45829	0.53848	0.58312	0.56107	0.5346	0.92257	0.92257	0.92257	0.92257	0.92257	0.45829	0.92257	0.92257	0.92257	0.92257	0.92257	0.92257	0.92257	0.92257	0.92257	2.214	0.45829	0.45829	0.45829	0.45829	0.53668	0.45829	0.45829
1.3739	1.1257	2.48	2.4435	2.2205	2.48	2.48	2.48	2.48	2.48	2.48	2.2091	1.9431	1.923	1.9015	2.48	2.48	2.48	2.48	2.48	2.48	2.48	2.4423	2.4568	2.456	2.4554	2.452	2.48	2.48	2.48	2.48	2.48	1.9624	2.48	2.48	2.48	2.48	2.48	2.48	2.48	2.48	2.48	1.4203	2.1761	2.2013	2.1878	2.1888	2.035	2.1063	2.2047
1.3731	1.1354	2.4465	2.4114	2.1894	2.4465	2.4465	2.4465	2.4465	2.4465	2.4465	2.1758	1.9102	1.8904	1.8692	2.4465	2.4465	2.4465	2.4465	2.4465	2.4465	2.4465	2.4112	2.4247	2.424	2.4235	2.4202	2.4465	2.4465	2.4465	2.4465	2.4465	1.9312	2.4465	2.4465	2.4465	2.4465	2.4465	2.4465	2.4465	2.4465	2.4465	1.4306	2.1449	2.1703	2.1566	2.1576	2.0032	2.0743	2.172
1.0425	1.4415	2.7475	2.7256	2.5471	2.7475	2.7475	2.7475	2.7475	2.7475	2.7475	2.5433	2.3318	2.3183	2.3042	2.7475	2.7475	2.7475	2.7475	2.7475	2.7475	2.7475	2.7394	2.7389	2.7394	2.74	2.7389	2.7475	2.7475	2.7475	2.7475	2.7475	2.3158	2.7475	2.7475	2.7475	2.7475	2.7475	2.7475	2.7475	2.7475	2.7475	1.6636	2.5109	2.524	2.5168	2.5174	2.427	2.4762	2.5304
1.308	1.1768	2.5102	2.4743	2.2565	2.5102	2.5102	2.5102	2.5102	2.5102	2.5102	2.2485	1.9828	1.9627	1.9414	2.5102	2.5102	2.5102	2.5102	2.5102	2.5102	2.5102	2.4739	2.4877	2.4869	2.4864	2.4831	2.5102	2.5102	2.5102	2.5102	2.5102	2	2.5102	2.5102	2.5102	2.5102	2.5102	2.5102	2.5102	2.5102	2.5102	1.4661	2.2138	2.2362	2.2237	2.2247	2.0752	2.1463	2.2445
0.92895	1.3272	2.558	2.541	2.3715	2.558	2.558	2.558	2.558	2.558	2.558	2.3677	2.1575	2.1441	2.1302	2.558	2.558	2.558	2.558	2.558	2.558	2.558	2.5545	2.5541	2.5546	2.5552	2.5541	2.558	2.558	2.558	2.558	2.558	2.1411	2.558	2.558	2.558	2.558	2.558	2.558	2.558	2.558	2.558	1.5525	2.3356	2.348	2.3411	2.3417	2.2521	2.3015	2.354
2.6571	2.3164	0.60768	0.42596	0.1	0.6761	0.6761	0.6761	0.6761	0.6761	0.6761	0.036353	0.25384	0.2793	0.3067	0.6761	0.6761	0.6761	0.6761	0.6761	0.6761	0.6761	0.34512	0.44472	0.43698	0.42854	0.41404	0.6761	0.6761	0.6761	0.6761	0.6761	0.22086	0.6761	0.6761	0.6761	0.6761	0.6761	0.6761	0.6761	0.6761	0.6761	2.0136	0.10212	0.10314	0.081291	0.10352	0.30631	0.21827	0.097725
2.7481	2.5152	0.084567	0.17659	0.50205	0.51663	0.51663	0.51663	0.51663	0.51663	0.51663	0.58059	0.76526	0.79685	0.83144	0.51663	0.51663	0.51663	0.51663	0.51663	0.51663	0.51663	0.2947	0.16154	0.17993	0.18024	0.19695	0.51663	0.51663	0.51663	0.51663	0.51663	0.63719	0.51663	0.51663	0.51663	0.51663	0.51663	0.51663	0.51663	0.51663	0.51663	2.3839	0.55487	0.50531	0.5326	0.52923	0.90111	0.81264	0.65133
0.98714	1.3821	2.7053	2.6729	2.4756	2.7053	2.7053	2.7053	2.7053	2.7053	2.7053	2.4707	2.247	2.2335	2.2194	2.7053	2.7053	2.7053	2.7053	2.7053	2.7053	2.7053	2.6868	2.6862	2.6868	2.6875	2.6862	2.7053	2.7053	2.7053	2.7053	2.7053	2.2314	2.7053	2.7053	2.7053	2.7053	2.7053	2.7053	2.7053	2.7053	2.7053	1.6119	2.4335	2.452	2.4417	2.4426	2.3422	2.3918	2.4621
1.0257	1.2521	2.5722	2.536	2.3338	2.5722	2.5722	2.5722	2.5722	2.5722	2.5722	2.3268	2.0888	2.0753	2.0614	2.5722	2.5722	2.5722	2.5722	2.5722	2.5722	2.5722	2.548	2.5494	2.5489	2.5488	2.5473	2.5722	2.5722	2.5722	2.5722	2.5722	2.0776	2.5722	2.5722	2.5722	2.5722	2.5722	2.5722	2.5722	2.5722	2.5722	1.5088	2.2914	2.3129	2.3011	2.3021	2.1836	2.2333	2.3229
2.7481	2.5152	0.5836	0.39486	0.60312	0.35437	0.025764	0.35437	0.35437	0.35437	0.35437	0.69573	0.77554	0.8043	0.83769	0.35437	0.35437	0.046939	0.35437	0.35437	0.35437	0.35437	0.56249	0.38664	0.35159	0.37369	0.40208	0.35437	0.064616	0.35437	0.35437	0.35437	0.63719	0.35437	0.35437	0.35437	0.35437	0.35437	0.35437	0.35437	0.35437	0.35437	2.3839	0.57864	0.59625	0.59591	0.57396	0.92976	0.87522	0.77004
2.7481	2.5152	0.38039	0.26814	0.52086	0.38352	0.20792	0.38352	0.38352	0.38352	0.38352	0.61458	0.76526	0.79685	0.83144	0.38352	0.38352	0.20792	0.38352	0.38352	0.38352	0.38352	0.45176	0.2484	0.24363	0.26518	0.29383	0.38352	0.20792	0.38352	0.38352	0.38352	0.63719	0.38352	0.38352	0.38352	0.38352	0.38352	0.38352	0.38352	0.38352	0.38352	2.3839	0.55487	0.50677	0.53337	0.52923	0.90174	0.82068	0.67739
2.7481	2.4886	0.33558	0.19218	0.21514	0.54797	0.54797	0.54797	0.54797	0.54797	0.54797	0.28344	0.51701	0.54737	0.58051	0.54797	0.54797	0.54797	0.54797	0.54797	0.54797	0.54797	0.048702	0.22002	0.21934	0.20039	0.17349	0.54797	0.54797	0.54797	0.54797	0.54797	0.4586	0.54797	0.54797	0.54797	0.54797	0.54797	0.54797	0.54797	0.54797	0.54797	2.2557	0.26094	0.21871	0.23959	0.23862	0.60536	0.50606	0.34795
1.4248	0.93668	1.6734	1.6734	1.5505	1.6734	1.6734	1.6734	1.6734	1.6734	1.6734	1.5467	1.3251	1.3105	1.2954	1.6734	1.6734	1.6734	1.6734	1.6734	1.6734	1.6734	1.6734	1.6734	1.6734	1.6734	1.6734	1.6734	1.6734	1.6734	1.6734	1.6734	1.3156	1.6734	1.6734	1.6734	1.6734	1.6734	1.6734	1.6734	1.6734	1.6734	0.97063	1.514	1.5275	1.5201	1.5207	1.4243	1.476	1.534
1.6286	0.9704	2.288	2.2169	1.9699	2.288	2.288	2.288	2.288	2.288	2.288	1.9457	1.6681	1.6433	1.6183	2.288	2.288	2.288	2.288	2.288	2.288	2.288	2.1987	2.2302	2.2279	2.2255	2.2202	2.288	2.288	2.288	2.288	2.288	1.7094	2.288	2.288	2.288	2.288	2.288	2.288	2.288	2.288	2.288	0.1308	1.9232	1.9527	1.9371	1.9381	1.7522	1.8231	1.921
2.7481	2.5152	0.38057	0.26901	0.52173	0.38352	0.20735	0.38352	0.38352	0.38352	0.38352	0.61544	0.76526	0.79685	0.83144	0.38352	0.38352	0.20735	0.38352	0.38352	0.38352	0.38352	0.45262	0.24927	0.24449	0.26605	0.2947	0.38352	0.20735	0.38352	0.38352	0.38352	0.63719	0.38352	0.38352	0.38352	0.38352	0.38352	0.38352	0.38352	0.38352	0.38352	2.3839	0.55487	0.50764	0.53364	0.52923	0.90196	0.82155	0.67825
2.7481	2.4886	0.30922	0.15561	0.23585	0.5108	0.5108	0.5108	0.5108	0.5108	0.5108	0.30386	0.53354	0.56389	0.59706	0.5108	0.5108	0.5108	0.5108	0.5108	0.5108	0.5108	0.052648	0.18345	0.18277	0.16383	0.13692	0.5108	0.5108	0.5108	0.5108	0.5108	0.46974	0.5108	0.5108	0.5108	0.5108	0.5108	0.5108	0.5108	0.5108	0.5108	2.2653	0.28226	0.23499	0.25864	0.25744	0.6273	0.52792	0.37003
2.7481	2.4861	0.38203	0.24042	0.17618	0.57598	0.57598	0.57598	0.57598	0.57598	0.57598	0.24442	0.4818	0.51156	0.54463	0.57598	0.57598	0.57598	0.57598	0.57598	0.57598	0.57598	0.088017	0.26826	0.26647	0.24795	0.22152	0.57598	0.57598	0.57598	0.57598	0.57598	0.43008	0.57598	0.57598	0.57598	0.57598	0.57598	0.57598	0.57598	0.57598	0.57598	2.228	0.22676	0.18719	0.20754	0.20658	0.56663	0.46733	0.30927
1.9662	1.454	2.1139	1.9608	1.6737	2.1139	2.1139	2.1139	2.1139	2.1139	2.1139	1.6396	1.3672	1.3402	1.311	2.1139	2.1139	2.1139	2.1139	2.1139	2.1139	2.1139	1.9102	1.9802	1.9735	1.9664	1.9547	2.1139	2.1139	2.1139	2.1139	2.1139	1.4767	2.1139	2.1139	2.1139	2.1139	2.1139	2.1139	2.1139	2.1139	2.1139	0.58018	1.6245	1.6589	1.641	1.642	1.3877	1.4724	1.6007
1.3953	0.57662	2.6804	2.6278	2.391	2.6804	2.6804	2.6804	2.6804	2.6804	2.6804	2.3858	2.132	2.1145	2.0961	2.6804	2.6804	2.6804	2.6804	2.6804	2.6804	2.6804	2.6154	2.6412	2.6393	2.6376	2.6329	2.6804	2.6804	2.6804	2.6804	2.6804	2.1363	2.6804	2.6804	2.6804	2.6804	2.6804	2.6804	2.6804	2.6804	2.6804	0.57059	2.35	2.3702	2.3582	2.3592	2.2283	2.2932	2.3792
1.4112	0.6039	2.6371	2.5846	2.3445	2.6371	2.6371	2.6371	2.6371	2.6371	2.6371	2.3234	2.068	2.0506	2.0321	2.6371	2.6371	2.6371	2.6371	2.6371	2.6371	2.6371	2.5723	2.598	2.5962	2.5944	2.5897	2.6371	2.6371	2.6371	2.6371	2.6371	2.0842	2.6371	2.6371	2.6371	2.6371	2.6371	2.6371	2.6371	2.6371	2.6371	0.51747	2.298	2.3272	2.3118	2.3127	2.1643	2.2291	2.3194
2.7481	2.5152	0.5836	0.39486	0.60312	0.27081	0.064788	0.27081	0.27081	0.27081	0.27081	0.69573	0.77554	0.8043	0.83769	0.27081	0.27081	0.040741	0.27081	0.27081	0.27081	0.27081	0.56249	0.38664	0.35159	0.37369	0.40208	0.27081	0.020995	0.27081	0.27081	0.27081	0.63719	0.27081	0.27081	0.27081	0.27081	0.27081	0.27081	0.27081	0.27081	0.27081	2.3839	0.57864	0.59625	0.59591	0.57396	0.92976	0.87522	0.77004
2.6366	2.2891	0.72338	0.58337	0.40318	0.97166	0.97166	0.97166	0.97166	0.97166	0.97166	0.37977	0.2881	0.30123	0.31891	0.97166	0.97166	0.97166	0.97166	0.97166	0.97166	0.97166	0.43701	0.60383	0.62356	0.60168	0.57354	0.97166	0.97166	0.97166	0.97166	0.97166	0.42242	0.97166	0.97166	0.97166	0.97166	0.97166	0.97166	0.97166	0.97166	0.97166	1.9656	0.44963	0.3799	0.401	0.42289	0.2881	0.2881	0.32401
0.96142	1.3452	2.6478	2.6257	2.4414	2.6478	2.6478	2.6478	2.6478	2.6478	2.6478	2.4376	2.2288	2.2154	2.2015	2.6478	2.6478	2.6478	2.6478	2.6478	2.6478	2.6478	2.639	2.6388	2.6391	2.6395	2.6388	2.6478	2.6478	2.6478	2.6478	2.6478	2.2117	2.6478	2.6478	2.6478	2.6478	2.6478	2.6478	2.6478	2.6478	2.6478	1.5802	2.4055	2.4178	2.411	2.4116	2.3233	2.3721	2.4238
0.92751	1.301	2.6213	2.5943	2.3981	2.6213	2.6213	2.6213	2.6213	2.6213	2.6213	2.3932	2.1743	2.1606	2.1465	2.6213	2.6213	2.6213	2.6213	2.6213	2.6213	2.6213	2.608	2.6076	2.6081	2.6089	2.6072	2.6213	2.6213	2.6213	2.6213	2.6213	2.159	2.6213	2.6213	2.6213	2.6213	2.6213	2.6213	2.6213	2.6213	2.6213	1.5396	2.3574	2.3737	2.3636	2.3645	2.2699	2.3194	2.3832
2.6703	2.3396	0.46348	0.29615	0.22683	0.46348	0.46348	0.46348	0.46348	0.46348	0.46348	0.25694	0.33859	0.36652	0.40039	0.46348	0.46348	0.46348	0.46348	0.46348	0.46348	0.46348	0.22444	0.31434	0.30645	0.29814	0.28371	0.46348	0.46348	0.46348	0.46348	0.46348	0.2783	0.46348	0.46348	0.46348	0.46348	0.46348	0.46348	0.46348	0.46348	0.46348	2.0763	0.18663	0.26589	0.23128	0.2246	0.46718	0.42451	0.32987
1.9028	1.3463	2.1255	1.9913	1.7083	2.1255	2.1255	2.1255	2.1255	2.1255	2.1255	1.6795	1.402	1.3761	1.3481	2.1255	2.1255	2.1255	2.1255	2.1255	2.1255	2.1255	1.9405	2.0095	2.0028	1.9956	1.9846	2.1255	2.1255	2.1255	2.1255	2.1255	1.4944	2.1255	2.1255	2.1255	2.1255	2.1255	2.1255	2.1255	2.1255	2.1255	0.45947	1.6605	1.6922	1.6756	1.6765	1.4428	1.525	1.6475
2.7481	2.5152	0.5836	0.39486	0.60312	0	0.33465	0	0	0	0	0.69573	0.77554	0.8043	0.83769	0	0	0.31056	0	0	0	0	0.56249	0.38664	0.35159	0.37369	0.40208	0	0.29073	0	0	0	0.63719	0	0	0	0	0	0	0	0	0	2.3839	0.57864	0.59625	0.59591	0.57396	0.92976	0.87522	0.77004
2.7481	2.5152	0.5836	0.39486	0.60312	0	0.33465	0	0	0	0	0.69573	0.77554	0.8043	0.83769	0	0	0.31056	0	0	0	0	0.56249	0.38664	0.35159	0.37369	0.40208	0	0.29073	0	0	0	0.63719	0	0	0	0	0	0	0	0	0	2.3839	0.57864	0.59625	0.59591	0.57396	0.92976	0.87522	0.77004
2.6416	2.3062	0.89232	0.71617	0.44162	1.0412	1.0412	1.0412	1.0412	1.0412	1.0412	0.348	0.2729	0.25192	0.23306	1.0412	1.0412	1.0412	1.0412	1.0412	1.0412	1.0412	0.60799	0.74401	0.73436	0.71757	0.6954	1.0412	1.0412	1.0412	1.0412	1.0412	0.42413	1.0412	1.0412	1.0412	1.0412	1.0412	1.0412	1.0412	1.0412	1.0412	1.8781	0.46253	0.45783	0.44919	0.47122	0.11593	0.16674	0.28502
2.7481	2.5152	0.5836	0.39486	0.60312	0	0.33465	0	0	0	0	0.69573	0.77554	0.8043	0.83769	0	0	0.31056	0	0	0	0	0.56249	0.38664	0.35159	0.37369	0.40208	0	0.29073	0	0	0	0.63719	0	0	0	0	0	0	0	0	0	2.3839	0.57864	0.59625	0.59591	0.57396	0.92976	0.87522	0.77004
2.7481	2.5152	0.5836	0.39486	0.60312	0	0.33465	0	0	0	0	0.69573	0.77554	0.8043	0.83769	0	0	0.31056	0	0	0	0	0.56249	0.38664	0.35159	0.37369	0.40208	0	0.29073	0	0	0	0.63719	0	0	0	0	0	0	0	0	0	2.3839	0.57864	0.59625	0.59591	0.57396	0.92976	0.87522	0.77004
2.7481	2.5152	0.5836	0.39486	0.60312	0	0.33465	0	0	0	0	0.69573	0.77554	0.8043	0.83769	0	0	0.31056	0	0	0	0	0.56249	0.38664	0.35159	0.37369	0.40208	0	0.29073	0	0	0	0.63719	0	0	0	0	0	0	0	0	0	2.3839	0.57864	0.59625	0.59591	0.57396	0.92976	0.87522	0.77004
2.7481	2.5152	0.5836	0.39486	0.60312	0	0.33465	0	0	0	0	0.69573	0.77554	0.8043	0.83769	0	0	0.31056	0	0	0	0	0.56249	0.38664	0.35159	0.37369	0.40208	0	0.29073	0	0	0	0.63719	0	0	0	0	0	0	0	0	0	2.3839	0.57864	0.59625	0.59591	0.57396	0.92976	0.87522	0.77004
2.7481	2.5152	0.5836	0.39486	0.60312	0	0.33465	0	0	0	0	0.69573	0.77554	0.8043	0.83769	0	0	0.31056	0	0	0	0	0.56249	0.38664	0.35159	0.37369	0.40208	0	0.29073	0	0	0	0.63719	0	0	0	0	0	0	0	0	0	2.3839	0.57864	0.59625	0.59591	0.57396	0.92976	0.87522	0.77004
2.7481	2.5152	0.5836	0.39486	0.60312	0	0.33465	0	0	0	0	0.69573	0.77554	0.8043	0.83769	0	0	0.31056	0	0	0	0	0.56249	0.38664	0.35159	0.37369	0.40208	0	0.29073	0	0	0	0.63719	0	0	0	0	0	0	0	0	0	2.3839	0.57864	0.59625	0.59591	0.57396	0.92976	0.87522	0.77004
2.7481	2.5152	0.5836	0.39486	0.60312	0	0.33465	0	0	0	0	0.69573	0.77554	0.8043	0.83769	0	0	0.31056	0	0	0	0	0.56249	0.38664	0.35159	0.37369	0.40208	0	0.29073	0	0	0	0.63719	0	0	0	0	0	0	0	0	0	2.3839	0.57864	0.59625	0.59591	0.57396	0.92976	0.87522	0.77004
2.7481	2.5152	0.5836	0.39486	0.60312	0	0.33465	0	0	0	0	0.69573	0.77554	0.8043	0.83769	0	0	0.31056	0	0	0	0	0.56249	0.38664	0.35159	0.37369	0.40208	0	0.29073	0	0	0	0.63719	0	0	0	0	0	0	0	0	0	2.3839	0.57864	0.59625	0.59591	0.57396	0.92976	0.87522	0.77004
2.7481	2.5152	0.5836	0.39486	0.60312	0	0.33465	0	0	0	0	0.69573	0.77554	0.8043	0.83769	0	0	0.31056	0	0	0	0	0.56249	0.38664	0.35159	0.37369	0.40208	0	0.29073	0	0	0	0.63719	0	0	0	0	0	0	0	0	0	2.3839	0.57864	0.59625	0.59591	0.57396	0.92976	0.87522	0.77004
2.7481	2.5152	0.5836	0.39486	0.60312	0	0.33465	0	0	0	0	0.69573	0.77554	0.8043	0.83769	0	0	0.31056	0	0	0	0	0.56249	0.38664	0.35159	0.37369	0.40208	0	0.29073	0	0	0	0.63719	0	0	0	0	0	0	0	0	0	2.3839	0.57864	0.59625	0.59591	0.57396	0.92976	0.87522	0.77004
2.7481	2.5152	0.5836	0.39486	0.60312	0	0.33465	0	0	0	0	0.69573	0.77554	0.8043	0.83769	0	0	0.31056	0	0	0	0	0.56249	0.38664	0.35159	0.37369	0.40208	0	0.29073	0	0	0	0.63719	0	0	0	0	0	0	0	0	0	2.3839	0.57864	0.59625	0.59591	0.57396	0.92976	0.87522	0.77004
2.7481	2.5152	0.5836	0.39486	0.60312	0	0.33465	0	0	0	0	0.69573	0.77554	0.8043	0.83769	0	0	0.31056	0	0	0	0	0.56249	0.38664	0.35159	0.37369	0.40208	0	0.29073	0	0	0	0.63719	0	0	0	0	0	0	0	0	0	2.3839	0.57864	0.59625	0.59591	0.57396	0.92976	0.87522	0.77004
2.7481	2.5152	0.5836	0.39486	0.60312	0	0.33465	0	0	0	0	0.69573	0.77554	0.8043	0.83769	0	0	0.31056	0	0	0	0	0.56249	0.38664	0.35159	0.37369	0.40208	0	0.29073	0	0	0	0.63719	0	0	0	0	0	0	0	0	0	2.3839	0.57864	0.59625	0.59591	0.57396	0.92976	0.87522	0.77004
2.6196	2.2647	0.66612	0.50238	0.17305	0.69837	0.69837	0.69837	0.69837	0.69837	0.69837	0.11258	0.1729	0.19837	0.22575	0.69837	0.69837	0.69837	0.69837	0.69837	0.69837	0.69837	0.43596	0.52202	0.51495	0.50758	0.49509	0.69837	0.69837	0.69837	0.69837	0.69837	0.1598	0.69837	0.69837	0.69837	0.69837	0.69837	0.69837	0.69837	0.69837	0.69837	1.9333	0.13194	0.17431	0.15107	0.15432	0.24337	0.18911	0.09708
2.7481	2.5152	0.5836	0.39486	0.60312	0	0.33465	0	0	0	0	0.69573	0.77554	0.8043	0.83769	0	0	0.31056	0	0	0	0	0.56249	0.38664	0.35159	0.37369	0.40208	0	0.29073	0	0	0	0.63719	0	0	0	0	0	0	0	0	0	2.3839	0.57864	0.59625	0.59591	0.57396	0.92976	0.87522	0.77004
2.7481	2.5152	0.5836	0.39486	0.60312	0	0.33465	0	0	0	0	0.69573	0.77554	0.8043	0.83769	0	0	0.31056	0	0	0	0	0.56249	0.38664	0.35159	0.37369	0.40208	0	0.29073	0	0	0	0.63719	0	0	0	0	0	0	0	0	0	2.3839	0.57864	0.59625	0.59591	0.57396	0.92976	0.87522	0.77004
2.7481	2.5152	0.5836	0.39486	0.60312	0	0.33465	0	0	0	0	0.69573	0.77554	0.8043	0.83769	0	0	0.31056	0	0	0	0	0.56249	0.38664	0.35159	0.37369	0.40208	0	0.29073	0	0	0	0.63719	0	0	0	0	0	0	0	0	0	2.3839	0.57864	0.59625	0.59591	0.57396	0.92976	0.87522	0.77004
2.7481	2.5152	0.5836	0.39486	0.60312	0	0.33465	0	0	0	0	0.69573	0.77554	0.8043	0.83769	0	0	0.31056	0	0	0	0	0.56249	0.38664	0.35159	0.37369	0.40208	0	0.29073	0	0	0	0.63719	0	0	0	0	0	0	0	0	0	2.3839	0.57864	0.59625	0.59591	0.57396	0.92976	0.87522	0.77004
2.7481	2.4905	0.29683	0.10982	0.24196	0.45704	0.45704	0.45704	0.45704	0.45704	0.45704	0.30964	0.5383	0.56866	0.60181	0.45704	0.45704	0.45704	0.45704	0.45704	0.45704	0.45704	0.14843	0.13766	0.13776	0.11852	0.091277	0.45704	0.45704	0.45704	0.45704	0.45704	0.47063	0.45704	0.45704	0.45704	0.45704	0.45704	0.45704	0.45704	0.45704	0.45704	2.2653	0.28833	0.24042	0.2651	0.26384	0.63374	0.53444	0.3762
2.7481	2.5152	0.5836	0.39486	0.60312	0	0.33465	0	0	0	0	0.69573	0.77554	0.8043	0.83769	0	0	0.31056	0	0	0	0	0.56249	0.38664	0.35159	0.37369	0.40208	0	0.29073	0	0	0	0.63719	0	0	0	0	0	0	0	0	0	2.3839	0.57864	0.59625	0.59591	0.57396	0.92976	0.87522	0.77004
2.7481	2.5152	0.5836	0.39486	0.60312	0	0.33465	0	0	0	0	0.69573	0.77554	0.8043	0.83769	0	0	0.31056	0	0	0	0	0.56249	0.38664	0.35159	0.37369	0.40208	0	0.29073	0	0	0	0.63719	0	0	0	0	0	0	0	0	0	2.3839	0.57864	0.59625	0.59591	0.57396	0.92976	0.87522	0.77004
2.0325	2.7591	3.3887	3.3887	3.3887	3.3887	3.3887	3.3887	3.3887	3.3887	3.3887	3.3887	3.3887	3.3887	3.3887	3.3887	3.3887	3.3887	3.3887	3.3887	3.3887	3.3887	3.3887	3.3887	3.3887	3.3887	3.3887	3.3887	3.3887	3.3887	3.3887	3.3887	3.3887	3.3887	3.3887	3.3887	3.3887	3.3887	3.3887	3.3887	3.3887	3.3887	3.3066	3.3887	3.3887	3.3887	3.3887	3.3887	3.3887	3.3887
2.7481	2.5152	0.5836	0.39486	0.60312	0	0.33465	0	0	0	0	0.69573	0.77554	0.8043	0.83769	0	0	0.31056	0	0	0	0	0.56249	0.38664	0.35159	0.37369	0.40208	0	0.29073	0	0	0	0.63719	0	0	0	0	0	0	0	0	0	2.3839	0.57864	0.59625	0.59591	0.57396	0.92976	0.87522	0.77004
2.7481	2.4859	0.70553	0.57349	0.3076	0.90769	0.90769	0.90769	0.90769	0.90769	0.90769	0.21397	0.38878	0.40508	0.42219	0.90769	0.90769	0.90769	0.90769	0.90769	0.90769	0.90769	0.41535	0.60133	0.59948	0.58098	0.55458	0.90769	0.90769	0.90769	0.90769	0.90769	0.39199	0.90769	0.90769	0.90769	0.90769	0.90769	0.90769	0.90769	0.90769	0.90769	2.1128	0.32905	0.32411	0.31558	0.33761	0.31845	0.23166	0.16334
2.7481	2.5152	0.5836	0.39486	0.60312	0	0.33465	0	0	0	0	0.69573	0.77554	0.8043	0.83769	0	0	0.31056	0	0	0	0	0.56249	0.38664	0.35159	0.37369	0.40208	0	0.29073	0	0	0	0.63719	0	0	0	0	0	0	0	0	0	2.3839	0.57864	0.59625	0.59591	0.57396	0.92976	0.87522	0.77004
2.7481	2.5152	0.5836	0.39486	0.60312	0	0.33465	0	0	0	0	0.69573	0.77554	0.8043	0.83769	0	0	0.31056	0	0	0	0	0.56249	0.38664	0.35159	0.37369	0.40208	0	0.29073	0	0	0	0.63719	0	0	0	0	0	0	0	0	0	2.3839	0.57864	0.59625	0.59591	0.57396	0.92976	0.87522	0.77004
2.7481	2.5152	0.5836	0.39486	0.60312	0	0.33465	0	0	0	0	0.69573	0.77554	0.8043	0.83769	0	0	0.31056	0	0	0	0	0.56249	0.38664	0.35159	0.37369	0.40208	0	0.29073	0	0	0	0.63719	0	0	0	0	0	0	0	0	0	2.3839	0.57864	0.59625	0.59591	0.57396	0.92976	0.87522	0.77004
1.0649	1.8823	3.5839	3.5839	3.5264	3.5839	3.5839	3.5839	3.5839	3.5839	3.5839	3.5238	3.3827	3.3748	3.3666	3.5839	3.5839	3.5839	3.5839	3.5839	3.5839	3.5839	3.5839	3.5839	3.5839	3.5839	3.5839	3.5839	3.5839	3.5839	3.5839	3.5839	3.3538	3.5839	3.5839	3.5839	3.5839	3.5839	3.5839	3.5839	3.5839	3.5839	2.7748	3.518	3.5222	3.5192	3.5198	3.4839	3.5142	3.5248
1.2695	0.72597	1.8275	1.8142	1.6637	1.8275	1.8275	1.8275	1.8275	1.8275	1.8275	1.6599	1.4433	1.4309	1.4185	1.8275	1.8275	1.8275	1.8275	1.8275	1.8275	1.8275	1.8196	1.8195	1.8198	1.8201	1.8195	1.8275	1.8275	1.8275	1.8275	1.8275	1.4245	1.8275	1.8275	1.8275	1.8275	1.8275	1.8275	1.8275	1.8275	1.8275	0.63601	1.6246	1.6389	1.6308	1.6316	1.5359	1.5849	1.646
1.5267	1.151	1.3668	1.3553	1.2076	1.3668	1.3668	1.3668	1.3668	1.3668	1.3668	1.2038	1.0024	0.99086	0.97996	1.3668	1.3668	1.3668	1.3668	1.3668	1.3668	1.3668	1.3594	1.3593	1.3595	1.3597	1.3593	1.3668	1.3668	1.3668	1.3668	1.3668	0.97593	1.3668	1.3668	1.3668	1.3668	1.3668	1.3668	1.3668	1.3668	1.3668	1.0539	1.1695	1.1824	1.1749	1.1755	1.0966	1.1363	1.1891
1.4884	1.102	1.4192	1.4074	1.26	1.4192	1.4192	1.4192	1.4192	1.4192	1.4192	1.2562	1.0525	1.0409	1.0289	1.4192	1.4192	1.4192	1.4192	1.4192	1.4192	1.4192	1.4117	1.4116	1.4118	1.4121	1.4116	1.4192	1.4192	1.4192	1.4192	1.4192	1.0272	1.4192	1.4192	1.4192	1.4192	1.4192	1.4192	1.4192	1.4192	1.4192	1.0067	1.2206	1.2342	1.2266	1.2272	1.1437	1.1877	1.241
2.7481	2.5152	0.5836	0.39486	0.60312	0	0.33465	0	0	0	0	0.69573	0.77554	0.8043	0.83769	0	0	0.31056	0	0	0	0	0.56249	0.38664	0.35159	0.37369	0.40208	0	0.29073	0	0	0	0.63719	0	0	0	0	0	0	0	0	0	2.3839	0.57864	0.59625	0.59591	0.57396	0.92976	0.87522	0.77004
2.7481	2.5152	0.5836	0.39486	0.60312	0	0.33465	0	0	0	0	0.69573	0.77554	0.8043	0.83769	0	0	0.31056	0	0	0	0	0.56249	0.38664	0.35159	0.37369	0.40208	0	0.29073	0	0	0	0.63719	0	0	0	0	0	0	0	0	0	2.3839	0.57864	0.59625	0.59591	0.57396	0.92976	0.87522	0.77004
2.7481	2.5152	0.5836	0.39486	0.60312	0	0.33465	0	0	0	0	0.69573	0.77554	0.8043	0.83769	0	0	0.31056	0	0	0	0	0.56249	0.38664	0.35159	0.37369	0.40208	0	0.29073	0	0	0	0.63719	0	0	0	0	0	0	0	0	0	2.3839	0.57864	0.59625	0.59591	0.57396	0.92976	0.87522	0.77004
2.7481	2.5152	0.5836	0.39486	0.60312	0	0.33465	0	0	0	0	0.69573	0.77554	0.8043	0.83769	0	0	0.31056	0	0	0	0	0.56249	0.38664	0.35159	0.37369	0.40208	0	0.29073	0	0	0	0.63719	0	0	0	0	0	0	0	0	0	2.3839	0.57864	0.59625	0.59591	0.57396	0.92976	0.87522	0.77004
2.7481	2.5152	0.5836	0.39486	0.60312	0	0.33465	0	0	0	0	0.69573	0.77554	0.8043	0.83769	0	0	0.31056	0	0	0	0	0.56249	0.38664	0.35159	0.37369	0.40208	0	0.29073	0	0	0	0.63719	0	0	0	0	0	0	0	0	0	2.3839	0.57864	0.59625	0.59591	0.57396	0.92976	0.87522	0.77004
2.0287	1.6594	1.0243	0.96999	0.78721	1.0243	1.0243	1.0243	1.0243	1.0243	1.0243	0.78331	0.54453	0.52853	0.51175	1.0243	1.0243	1.0243	1.0243	1.0243	1.0243	1.0243	0.9777	0.98335	0.98236	0.98158	0.97801	1.0243	1.0243	1.0243	1.0243	1.0243	0.54054	1.0243	1.0243	1.0243	1.0243	1.0243	1.0243	1.0243	1.0243	1.0243	1.3648	0.74489	0.76012	0.75159	0.75238	0.64146	0.70066	0.76758
1.9438	1.5666	1.1546	1.099	0.90758	1.1546	1.1546	1.1546	1.1546	1.1546	1.1546	0.90341	0.66437	0.64844	0.63173	1.1546	1.1546	1.1546	1.1546	1.1546	1.1546	1.1546	1.1033	1.1124	1.1115	1.1107	1.1072	1.1546	1.1546	1.1546	1.1546	1.1546	0.66021	1.1546	1.1546	1.1546	1.1546	1.1546	1.1546	1.1546	1.1546	1.1546	1.2356	0.86428	0.8794	0.87092	0.87171	0.76145	0.82027	0.88682
2.7481	2.5152	0.5836	0.39486	0.60312	0	0.33465	0	0	0	0	0.69573	0.77554	0.8043	0.83769	0	0	0.31056	0	0	0	0	0.56249	0.38664	0.35159	0.37369	0.40208	0	0.29073	0	0	0	0.63719	0	0	0	0	0	0	0	0	0	2.3839	0.57864	0.59625	0.59591	0.57396	0.92976	0.87522	0.77004
1.9001	1.3385	2.0662	1.9371	1.6577	2.0662	2.0662	2.0662	2.0662	2.0662	2.0662	1.6303	1.3514	1.3258	1.2982	2.0662	2.0662	2.0662	2.0662	2.0662	2.0662	2.0662	1.8888	1.9536	1.9471	1.9402	1.9295	2.0662	2.0662	2.0662	2.0662	2.0662	1.438	2.0662	2.0662	2.0662	2.0662	2.0662	2.0662	2.0662	2.0662	2.0662	0.47859	1.6102	1.6413	1.625	1.6259	1.3976	1.4791	1.6001
2.7481	2.5152	0.5836	0.39486	0.60312	0	0.33465	0	0	0	0	0.69573	0.77554	0.8043	0.83769	0	0	0.31056	0	0	0	0	0.56249	0.38664	0.35159	0.37369	0.40208	0	0.29073	0	0	0	0.63719	0	0	0	0	0	0	0	0	0	2.3839	0.57864	0.59625	0.59591	0.57396	0.92976	0.87522	0.77004
1.2173	0.94516	1.6296	1.6296	1.525	1.6296	1.6296	1.6296	1.6296	1.6296	1.6296	1.5224	1.3779	1.3695	1.3609	1.6296	1.6296	1.6296	1.6296	1.6296	1.6296	1.6296	1.6296	1.6296	1.6296	1.6296	1.6296	1.6296	1.6296	1.6296	1.6296	1.6296	1.349	1.6296	1.6296	1.6296	1.6296	1.6296	1.6296	1.6296	1.6296	1.6296	0.89946	1.5148	1.5194	1.5163	1.5169	1.4776	1.5093	1.522
2.7481	2.5152	0.5836	0.39486	0.60312	0	0.33465	0	0	0	0	0.69573	0.77554	0.8043	0.83769	0	0	0.31056	0	0	0	0	0.56249	0.38664	0.35159	0.37369	0.40208	0	0.29073	0	0	0	0.63719	0	0	0	0	0	0	0	0	0	2.3839	0.57864	0.59625	0.59591	0.57396	0.92976	0.87522	0.77004
2.7481	2.5152	0.5836	0.39486	0.60312	0	0.33465	0	0	0	0	0.69573	0.77554	0.8043	0.83769	0	0	0.31056	0	0	0	0	0.56249	0.38664	0.35159	0.37369	0.40208	0	0.29073	0	0	0	0.63719	0	0	0	0	0	0	0	0	0	2.3839	0.57864	0.59625	0.59591	0.57396	0.92976	0.87522	0.77004
2.542	2.1815	0.74475	0.57945	0.26203	0.74475	0.74475	0.74475	0.74475	0.74475	0.74475	0.22617	0.16003	0.12931	0.11445	0.74475	0.74475	0.74475	0.74475	0.74475	0.74475	0.74475	0.51743	0.59877	0.59198	0.58466	0.57329	0.74475	0.74475	0.74475	0.74475	0.74475	0.12243	0.74475	0.74475	0.74475	0.74475	0.74475	0.74475	0.74475	0.74475	0.74475	1.8234	0.20962	0.25403	0.23135	0.23231	0.18881	0.15337	0.18986
2.7481	2.5152	0.5836	0.39486	0.60312	0	0.33465	0	0	0	0	0.69573	0.77554	0.8043	0.83769	0	0	0.31056	0	0	0	0	0.56249	0.38664	0.35159	0.37369	0.40208	0	0.29073	0	0	0	0.63719	0	0	0	0	0	0	0	0	0	2.3839	0.57864	0.59625	0.59591	0.57396	0.92976	0.87522	0.77004
2.6492	2.3011	0.64735	0.47552	0.14517	0.67032	0.67032	0.67032	0.67032	0.67032	0.67032	0.084945	0.22084	0.24633	0.27366	0.67032	0.67032	0.67032	0.67032	0.67032	0.67032	0.67032	0.39413	0.49414	0.48635	0.47804	0.4633	0.67032	0.67032	0.67032	0.67032	0.67032	0.20338	0.67032	0.67032	0.67032	0.67032	0.67032	0.67032	0.67032	0.67032	0.67032	1.9819	0.1015	0.1419	0.1126	0.12714	0.25968	0.21014	0.14022
2.7481	2.5152	0.5836	0.39486	0.60312	0	0.33465	0	0	0	0	0.69573	0.77554	0.8043	0.83769	0	0	0.31056	0	0	0	0	0.56249	0.38664	0.35159	0.37369	0.40208	0	0.29073	0	0	0	0.63719	0	0	0	0	0	0	0	0	0	2.3839	0.57864	0.59625	0.59591	0.57396	0.92976	0.87522	0.77004
2.7481	2.5152	0.5836	0.39486	0.60312	0	0.33465	0	0	0	0	0.69573	0.77554	0.8043	0.83769	0	0	0.31056	0	0	0	0	0.56249	0.38664	0.35159	0.37369	0.40208	0	0.29073	0	0	0	0.63719	0	0	0	0	0	0	0	0	0	2.3839	0.57864	0.59625	0.59591	0.57396	0.92976	0.87522	0.77004
2.7481	2.5152	0.5836	0.39486	0.60312	0	0.33465	0	0	0	0	0.69573	0.77554	0.8043	0.83769	0	0	0.31056	0	0	0	0	0.56249	0.38664	0.35159	0.37369	0.40208	0	0.29073	0	0	0	0.63719	0	0	0	0	0	0	0	0	0	2.3839	0.57864	0.59625	0.59591	0.57396	0.92976	0.87522	0.77004
2.2217	1.8318	1.1928	1.0925	0.84009	1.1928	1.1928	1.1928	1.1928	1.1928	1.1928	0.81192	0.53376	0.50803	0.48021	1.1928	1.1928	1.1928	1.1928	1.1928	1.1928	1.1928	1.0718	1.1058	1.1033	1.1007	1.095	1.1928	1.1928	1.1928	1.1928	1.1928	0.57861	1.1928	1.1928	1.1928	1.1928	1.1928	1.1928	1.1928	1.1928	1.1928	1.2435	0.79239	0.82387	0.80735	0.80831	0.5773	0.65911	0.78086
2.3678	2	0.81478	0.72656	0.47492	0.81478	0.81478	0.81478	0.81478	0.81478	0.81478	0.44702	0.1686	0.15294	0.1406	0.81478	0.81478	0.81478	0.81478	0.81478	0.81478	0.81478	0.70636	0.73992	0.73738	0.73485	0.72927	0.81478	0.81478	0.81478	0.81478	0.81478	0.21352	0.81478	0.81478	0.81478	0.81478	0.81478	0.81478	0.81478	0.81478	0.81478	1.5945	0.4273	0.45863	0.44218	0.44314	0.2645	0.33187	0.42914
2.3504	1.9825	0.85356	0.76414	0.51246	0.85356	0.85356	0.85356	0.85356	0.85356	0.85356	0.48453	0.20613	0.18046	0.16195	0.85356	0.85356	0.85356	0.85356	0.85356	0.85356	0.85356	0.74391	0.7775	0.77496	0.77242	0.76684	0.85356	0.85356	0.85356	0.85356	0.85356	0.25105	0.85356	0.85356	0.85356	0.85356	0.85356	0.85356	0.85356	0.85356	0.85356	1.5581	0.46482	0.49617	0.47971	0.48068	0.293	0.36231	0.46003
2.7481	2.5152	0.5836	0.39486	0.60312	0	0.33465	0	0	0	0	0.69573	0.77554	0.8043	0.83769	0	0	0.31056	0	0	0	0	0.56249	0.38664	0.35159	0.37369	0.40208	0	0.29073	0	0	0	0.63719	0	0	0	0	0	0	0	0	0	2.3839	0.57864	0.59625	0.59591	0.57396	0.92976	0.87522	0.77004
2.7481	2.5152	0.5836	0.39486	0.60312	0	0.33465	0	0	0	0	0.69573	0.77554	0.8043	0.83769	0	0	0.31056	0	0	0	0	0.56249	0.38664	0.35159	0.37369	0.40208	0	0.29073	0	0	0	0.63719	0	0	0	0	0	0	0	0	0	2.3839	0.57864	0.59625	0.59591	0.57396	0.92976	0.87522	0.77004
2.7481	2.5152	0.5836	0.39486	0.60312	0	0.33465	0	0	0	0	0.69573	0.77554	0.8043	0.83769	0	0	0.31056	0	0	0	0	0.56249	0.38664	0.35159	0.37369	0.40208	0	0.29073	0	0	0	0.63719	0	0	0	0	0	0	0	0	0	2.3839	0.57864	0.59625	0.59591	0.57396	0.92976	0.87522	0.77004
2.7481	2.5152	0.5836	0.39486	0.60312	0	0.33465	0	0	0	0	0.69573	0.77554	0.8043	0.83769	0	0	0.31056	0	0	0	0	0.56249	0.38664	0.35159	0.37369	0.40208	0	0.29073	0	0	0	0.63719	0	0	0	0	0	0	0	0	0	2.3839	0.57864	0.59625	0.59591	0.57396	0.92976	0.87522	0.77004
2.7481	2.5152	0.5836	0.39486	0.60312	0	0.33465	0	0	0	0	0.69573	0.77554	0.8043	0.83769	0	0	0.31056	0	0	0	0	0.56249	0.38664	0.35159	0.37369	0.40208	0	0.29073	0	0	0	0.63719	0	0	0	0	0	0	0	0	0	2.3839	0.57864	0.59625	0.59591	0.57396	0.92976	0.87522	0.77004
2.7481	2.5152	0.5836	0.39486	0.60312	0	0.33465	0	0	0	0	0.69573	0.77554	0.8043	0.83769	0	0	0.31056	0	0	0	0	0.56249	0.38664	0.35159	0.37369	0.40208	0	0.29073	0	0	0	0.63719	0	0	0	0	0	0	0	0	0	2.3839	0.57864	0.59625	0.59591	0.57396	0.92976	0.87522	0.77004
1.3643	0.53188	2.5205	2.4731	2.2489	2.5205	2.5205	2.5205	2.5205	2.5205	2.5205	2.2319	1.9592	1.9364	1.9152	2.5205	2.5205	2.5205	2.5205	2.5205	2.5205	2.5205	2.4717	2.4864	2.4856	2.4849	2.4815	2.5205	2.5205	2.5205	2.5205	2.5205	1.9902	2.5205	2.5205	2.5205	2.5205	2.5205	2.5205	2.5205	2.5205	2.5205	0.51403	2.204	2.2302	2.2162	2.2171	2.0449	2.1151	2.2152
2.7481	2.5152	0.5836	0.39486	0.60312	0	0.33465	0	0	0	0	0.69573	0.77554	0.8043	0.83769	0	0	0.31056	0	0	0	0	0.56249	0.38664	0.35159	0.37369	0.40208	0	0.29073	0	0	0	0.63719	0	0	0	0	0	0	0	0	0	2.3839	0.57864	0.59625	0.59591	0.57396	0.92976	0.87522	0.77004
2.7481	2.5152	0.5836	0.39486	0.60312	0	0.33465	0	0	0	0	0.69573	0.77554	0.8043	0.83769	0	0	0.31056	0	0	0	0	0.56249	0.38664	0.35159	0.37369	0.40208	0	0.29073	0	0	0	0.63719	0	0	0	0	0	0	0	0	0	2.3839	0.57864	0.59625	0.59591	0.57396	0.92976	0.87522	0.77004
2.7481	2.5152	0.5836	0.39486	0.60312	0	0.33465	0	0	0	0	0.69573	0.77554	0.8043	0.83769	0	0	0.31056	0	0	0	0	0.56249	0.38664	0.35159	0.37369	0.40208	0	0.29073	0	0	0	0.63719	0	0	0	0	0	0	0	0	0	2.3839	0.57864	0.59625	0.59591	0.57396	0.92976	0.87522	0.77004
2.7481	2.5152	0.5836	0.39486	0.60312	0	0.33465	0	0	0	0	0.69573	0.77554	0.8043	0.83769	0	0	0.31056	0	0	0	0	0.56249	0.38664	0.35159	0.37369	0.40208	0	0.29073	0	0	0	0.63719	0	0	0	0	0	0	0	0	0	2.3839	0.57864	0.59625	0.59591	0.57396	0.92976	0.87522	0.77004
2.7481	2.5152	0.5836	0.39486	0.60312	0	0.33465	0	0	0	0	0.69573	0.77554	0.8043	0.83769	0	0	0.31056	0	0	0	0	0.56249	0.38664	0.35159	0.37369	0.40208	0	0.29073	0	0	0	0.63719	0	0	0	0	0	0	0	0	0	2.3839	0.57864	0.59625	0.59591	0.57396	0.92976	0.87522	0.77004
2.7481	2.5152	0.5836	0.39486	0.60312	0	0.33465	0	0	0	0	0.69573	0.77554	0.8043	0.83769	0	0	0.31056	0	0	0	0	0.56249	0.38664	0.35159	0.37369	0.40208	0	0.29073	0	0	0	0.63719	0	0	0	0	0	0	0	0	0	2.3839	0.57864	0.59625	0.59591	0.57396	0.92976	0.87522	0.77004
1.6014	1.3161	1.2262	1.2262	1.087	1.2262	1.2262	1.2262	1.2262	1.2262	1.2262	1.0838	0.91804	0.90856	0.89873	1.2262	1.2262	1.2262	1.2262	1.2262	1.2262	1.2262	1.2262	1.2262	1.2262	1.2262	1.2262	1.2262	1.2262	1.2262	1.2262	1.2262	0.88911	1.2262	1.2262	1.2262	1.2262	1.2262	1.2262	1.2262	1.2262	1.2262	1.2071	1.0618	1.0683	1.0642	1.0648	1.0136	1.0495	1.0717
1.6012	1.316	1.2263	1.2263	1.0872	1.2263	1.2263	1.2263	1.2263	1.2263	1.2263	1.0839	0.91823	0.90875	0.89893	1.2263	1.2263	1.2263	1.2263	1.2263	1.2263	1.2263	1.2263	1.2263	1.2263	1.2263	1.2263	1.2263	1.2263	1.2263	1.2263	1.2263	0.88931	1.2263	1.2263	1.2263	1.2263	1.2263	1.2263	1.2263	1.2263	1.2263	1.207	1.062	1.0684	1.0644	1.065	1.0138	1.0497	1.0719
0.79894	0.79951	2.7405	2.7405	2.6897	2.7405	2.7405	2.7405	2.7405	2.7405	2.7405	2.6871	2.5476	2.5396	2.5314	2.7405	2.7405	2.7405	2.7405	2.7405	2.7405	2.7405	2.7405	2.7405	2.7405	2.7405	2.7405	2.7405	2.7405	2.7405	2.7405	2.7405	2.5186	2.7405	2.7405	2.7405	2.7405	2.7405	2.7405	2.7405	2.7405	2.7405	1.7384	2.6823	2.6864	2.6835	2.6841	2.6487	2.679	2.6887
1.9651	1.5572	1.2974	1.2332	0.99513	1.2974	1.2974	1.2974	1.2974	1.2974	1.2974	0.98579	0.73419	0.71712	0.69901	1.2974	1.2974	1.2974	1.2974	1.2974	1.2974	1.2974	1.2217	1.2466	1.244	1.2424	1.2379	1.2974	1.2974	1.2974	1.2974	1.2974	0.73523	1.2974	1.2974	1.2974	1.2974	1.2974	1.2974	1.2974	1.2974	1.2974	1.0865	0.94902	0.97746	0.96239	0.96335	0.83026	0.89449	0.98058
2.6228	2.2708	0.63321	0.47655	0.14819	0.68807	0.68807	0.68807	0.68807	0.68807	0.68807	0.091095	0.18848	0.21393	0.24134	0.68807	0.68807	0.68807	0.68807	0.68807	0.68807	0.68807	0.41122	0.4962	0.48922	0.48196	0.4696	0.68807	0.68807	0.68807	0.68807	0.68807	0.16699	0.68807	0.68807	0.68807	0.68807	0.68807	0.68807	0.68807	0.68807	0.68807	1.9482	0.11246	0.14893	0.12578	0.12905	0.27208	0.19484	0.099994
2.7481	2.5152	0.5836	0.39486	0.60312	0	0.33465	0	0	0	0	0.69573	0.77554	0.8043	0.83769	0	0	0.31056	0	0	0	0	0.56249	0.38664	0.35159	0.37369	0.40208	0	0.29073	0	0	0	0.63719	0	0	0	0	0	0	0	0	0	2.3839	0.57864	0.59625	0.59591	0.57396	0.92976	0.87522	0.77004
1.4979	0.91907	1.8434	1.8285	1.6784	1.8434	1.8434	1.8434	1.8434	1.8434	1.8434	1.6746	1.4376	1.4217	1.4051	1.8434	1.8434	1.8434	1.8434	1.8434	1.8434	1.8434	1.8339	1.8338	1.8341	1.8344	1.8338	1.8434	1.8434	1.8434	1.8434	1.8434	1.4333	1.8434	1.8434	1.8434	1.8434	1.8434	1.8434	1.8434	1.8434	1.8434	0.6392	1.637	1.6521	1.6436	1.6444	1.5349	1.5933	1.6595
2.7481	2.5152	0.5836	0.39486	0.60312	0	0.33465	0	0	0	0	0.69573	0.77554	0.8043	0.83769	0	0	0.31056	0	0	0	0	0.56249	0.38664	0.35159	0.37369	0.40208	0	0.29073	0	0	0	0.63719	0	0	0	0	0	0	0	0	0	2.3839	0.57864	0.59625	0.59591	0.57396	0.92976	0.87522	0.77004
0.98927	1.3881	2.6808	2.6649	2.5017	2.6808	2.6808	2.6808	2.6808	2.6808	2.6808	2.4979	2.2892	2.2758	2.2618	2.6808	2.6808	2.6808	2.6808	2.6808	2.6808	2.6808	2.678	2.6778	2.6782	2.6785	2.6778	2.6808	2.6808	2.6808	2.6808	2.6808	2.2719	2.6808	2.6808	2.6808	2.6808	2.6808	2.6808	2.6808	2.6808	2.6808	1.6132	2.4658	2.4782	2.4713	2.4719	2.3835	2.4323	2.4842
2.5621	2.2135	0.64853	0.48832	0.18451	0.67129	0.67129	0.67129	0.67129	0.67129	0.67129	0.15105	0.19632	0.16792	0.19952	0.67129	0.67129	0.67129	0.67129	0.67129	0.67129	0.67129	0.42542	0.50797	0.50111	0.49399	0.48185	0.67129	0.67129	0.67129	0.67129	0.67129	0.11564	0.67129	0.67129	0.67129	0.67129	0.67129	0.67129	0.67129	0.67129	0.67129	1.8939	0.13549	0.16948	0.15177	0.15273	0.2589	0.20936	0.14014
2.7481	2.5152	0.5836	0.39486	0.60312	0	0.33465	0	0	0	0	0.69573	0.77554	0.8043	0.83769	0	0	0.31056	0	0	0	0	0.56249	0.38664	0.35159	0.37369	0.40208	0	0.29073	0	0	0	0.63719	0	0	0	0	0	0	0	0	0	2.3839	0.57864	0.59625	0.59591	0.57396	0.92976	0.87522	0.77004
2.7481	2.5	0.46437	0.36545	0.20851	0.73324	0.73324	0.73324	0.73324	0.73324	0.73324	0.24188	0.50014	0.52558	0.553	0.73324	0.73324	0.73324	0.73324	0.73324	0.73324	0.73324	0.1803	0.38098	0.38568	0.36464	0.33542	0.73324	0.73324	0.73324	0.73324	0.73324	0.46538	0.73324	0.73324	0.73324	0.73324	0.73324	0.73324	0.73324	0.73324	0.73324	2.2596	0.2516	0.22945	0.24125	0.24029	0.5551	0.45581	0.29623
2.6902	2.3791	0.54185	0.36059	0.12165	0.71877	0.71877	0.71877	0.71877	0.71877	0.71877	0.098642	0.33593	0.36139	0.38879	0.71877	0.71877	0.71877	0.71877	0.71877	0.71877	0.71877	0.27209	0.38844	0.38288	0.36578	0.34098	0.71877	0.71877	0.71877	0.71877	0.71877	0.30812	0.71877	0.71877	0.71877	0.71877	0.71877	0.71877	0.71877	0.71877	0.71877	2.0959	0.15388	0.12783	0.12608	0.14794	0.38065	0.28399	0.12348
2.7481	2.5013	0.28502	0.16445	0.266	0.5364	0.5364	0.5364	0.5364	0.5364	0.5364	0.33421	0.55925	0.59018	0.62408	0.5364	0.5364	0.5364	0.5364	0.5364	0.5364	0.5364	0.026488	0.17895	0.19104	0.17078	0.14636	0.5364	0.5364	0.5364	0.5364	0.5364	0.49844	0.5364	0.5364	0.5364	0.5364	0.5364	0.5364	0.5364	0.5364	0.5364	2.2956	0.3093	0.26407	0.28714	0.28618	0.65474	0.55544	0.39697
2.7481	2.5014	0.23928	0.053	0.29168	0.41574	0.41574	0.41574	0.41574	0.41574	0.41574	0.35936	0.57865	0.60955	0.64354	0.41574	0.41574	0.41574	0.41574	0.41574	0.41574	0.41574	0.17784	0.065706	0.070071	0.049614	0.046289	0.41574	0.41574	0.41574	0.41574	0.41574	0.50788	0.41574	0.41574	0.41574	0.41574	0.41574	0.41574	0.41574	0.41574	0.41574	2.3025	0.33974	0.29107	0.31597	0.31484	0.68466	0.58568	0.42744
2.032	1.6241	1.3661	1.2915	1.038	1.3661	1.3661	1.3661	1.3661	1.3661	1.3661	1.0116	0.73214	0.7067	0.68534	1.3661	1.3661	1.3661	1.3661	1.3661	1.3661	1.3661	1.2684	1.3049	1.3017	1.2983	1.2918	1.3661	1.3661	1.3661	1.3661	1.3661	0.77699	1.3661	1.3661	1.3661	1.3661	1.3661	1.3661	1.3661	1.3661	1.3661	1.0306	0.99077	1.0214	1.0053	1.0063	0.786	0.86538	0.98263
2.6878	2.3746	0.56487	0.38209	0.13539	0.73251	0.73251	0.73251	0.73251	0.73251	0.73251	0.066675	0.32393	0.3494	0.37676	0.73251	0.73251	0.73251	0.73251	0.73251	0.73251	0.73251	0.29405	0.40993	0.40429	0.38722	0.36245	0.73251	0.73251	0.73251	0.73251	0.73251	0.30132	0.73251	0.73251	0.73251	0.73251	0.73251	0.73251	0.73251	0.73251	0.73251	2.0845	0.16026	0.14157	0.13982	0.16168	0.35858	0.26112	0.10139
2.7481	2.5012	0.23277	0.081989	0.3021	0.45284	0.45284	0.45284	0.45284	0.45284	0.45284	0.36961	0.58776	0.61865	0.65268	0.45284	0.45284	0.45284	0.45284	0.45284	0.45284	0.45284	0.1113	0.098333	0.10981	0.088045	0.063382	0.45284	0.45284	0.45284	0.45284	0.45284	0.51284	0.45284	0.45284	0.45284	0.45284	0.45284	0.45284	0.45284	0.45284	0.45284	2.3065	0.35068	0.30219	0.32716	0.32592	0.69583	0.59635	0.4385
2.666	2.3324	0.656	0.47073	0.17981	0.77685	0.77685	0.77685	0.77685	0.77685	0.77685	0.0894	0.26606	0.28607	0.30738	0.77685	0.77685	0.77685	0.77685	0.77685	0.77685	0.77685	0.38852	0.48916	0.48133	0.47297	0.45817	0.77685	0.77685	0.77685	0.77685	0.77685	0.24978	0.77685	0.77685	0.77685	0.77685	0.77685	0.77685	0.77685	0.77685	0.77685	2.0171	0.20473	0.18591	0.18424	0.2061	0.26238	0.16957	0.0091256
2.6659	2.3323	0.65613	0.47085	0.17989	0.77694	0.77694	0.77694	0.77694	0.77694	0.77694	0.089467	0.2659	0.28591	0.30721	0.77694	0.77694	0.77694	0.77694	0.77694	0.77694	0.77694	0.38872	0.4893	0.48147	0.47313	0.45833	0.77694	0.77694	0.77694	0.77694	0.77694	0.24965	0.77694	0.77694	0.77694	0.77694	0.77694	0.77694	0.77694	0.77694	0.77694	2.017	0.2048	0.186	0.18432	0.20618	0.26218	0.16945	0.0091871
2.6679	2.3313	0.63156	0.44594	0.13515	0.73224	0.73224	0.73224	0.73224	0.73224	0.73224	0.044686	0.26448	0.28997	0.3173	0.73224	0.73224	0.73224	0.73224	0.73224	0.73224	0.73224	0.35897	0.4628	0.45467	0.44599	0.43082	0.73224	0.73224	0.73224	0.73224	0.73224	0.24751	0.73224	0.73224	0.73224	0.73224	0.73224	0.73224	0.73224	0.73224	0.73224	2.0256	0.16002	0.1413	0.13958	0.16144	0.29302	0.19394	0.040958
2.7481	2.5013	0.26705	0.068271	0.27877	0.41709	0.41709	0.41709	0.41709	0.41709	0.41709	0.34666	0.56749	0.5984	0.63235	0.41709	0.41709	0.41709	0.41709	0.41709	0.41709	0.41709	0.21557	0.08476	0.071706	0.063404	0.057136	0.41709	0.41709	0.41709	0.41709	0.41709	0.50138	0.41709	0.41709	0.41709	0.41709	0.41709	0.41709	0.41709	0.41709	0.41709	2.2972	0.32582	0.27721	0.30214	0.30097	0.67082	0.57136	0.41356
2.7481	2.5152	0.5836	0.39486	0.60312	0	0.33465	0	0	0	0	0.69573	0.77554	0.8043	0.83769	0	0	0.31056	0	0	0	0	0.56249	0.38664	0.35159	0.37369	0.40208	0	0.29073	0	0	0	0.63719	0	0	0	0	0	0	0	0	0	2.3839	0.57864	0.59625	0.59591	0.57396	0.92976	0.87522	0.77004
2.6066	2.2397	0.81904	0.64954	0.32077	0.81904	0.81904	0.81904	0.81904	0.81904	0.81904	0.24611	0.12003	0.12512	0.13019	0.81904	0.81904	0.81904	0.81904	0.81904	0.81904	0.81904	0.56393	0.66703	0.65896	0.65036	0.63527	0.81904	0.81904	0.81904	0.81904	0.81904	0.19743	0.81904	0.81904	0.81904	0.81904	0.81904	0.81904	0.81904	0.81904	0.81904	1.8352	0.26417	0.31372	0.28832	0.28981	0.12114	0.085221	0.18294
2.7481	2.5152	0.5836	0.39486	0.60312	0	0.33465	0	0	0	0	0.69573	0.77554	0.8043	0.83769	0	0	0.31056	0	0	0	0	0.56249	0.38664	0.35159	0.37369	0.40208	0	0.29073	0	0	0	0.63719	0	0	0	0	0	0	0	0	0	2.3839	0.57864	0.59625	0.59591	0.57396	0.92976	0.87522	0.77004
2.7479	2.4579	0.47642	0.48407	0.32114	0.86591	0.86591	0.86591	0.86591	0.86591	0.86591	0.31925	0.48971	0.52006	0.55323	0.86591	0.86591	0.86591	0.86591	0.86591	0.86591	0.86591	0.3434	0.48599	0.53932	0.5181	0.49258	0.86591	0.86591	0.86591	0.86591	0.86591	0.43669	0.86591	0.86591	0.86591	0.86591	0.86591	0.86591	0.86591	0.86591	0.86591	2.2367	0.36356	0.28365	0.31624	0.32752	0.56897	0.46968	0.31166
2.6569	2.3091	0.51635	0.34608	0.081981	0.52717	0.52717	0.52717	0.52717	0.52717	0.52717	0.17206	0.29301	0.32335	0.35705	0.52717	0.52717	0.52717	0.52717	0.52717	0.52717	0.52717	0.2679	0.36326	0.35512	0.34641	0.33121	0.52717	0.52717	0.52717	0.52717	0.52717	0.23589	0.52717	0.52717	0.52717	0.52717	0.52717	0.52717	0.52717	0.52717	0.52717	2.0341	0.058045	0.11831	0.083308	0.072484	0.4041	0.35202	0.25293
2.6645	2.3245	0.46755	0.29757	0.10254	0.54494	0.54494	0.54494	0.54494	0.54494	0.54494	0.19548	0.33537	0.36629	0.40023	0.54494	0.54494	0.54494	0.54494	0.54494	0.54494	0.54494	0.23331	0.31484	0.30671	0.29803	0.28295	0.54494	0.54494	0.54494	0.54494	0.54494	0.27053	0.54494	0.54494	0.54494	0.54494	0.54494	0.54494	0.54494	0.54494	0.54494	2.0667	0.091406	0.087519	0.094386	0.072158	0.448	0.38218	0.26362
2.655	2.3072	0.51781	0.34859	0.081376	0.52809	0.52809	0.52809	0.52809	0.52809	0.52809	0.17146	0.2905	0.32083	0.35453	0.52809	0.52809	0.52809	0.52809	0.52809	0.52809	0.52809	0.27048	0.36612	0.35807	0.34946	0.33437	0.52809	0.52809	0.52809	0.52809	0.52809	0.23337	0.52809	0.52809	0.52809	0.52809	0.52809	0.52809	0.52809	0.52809	0.52809	2.0316	0.057439	0.11834	0.083339	0.072515	0.40285	0.35142	0.25232
2.6509	2.2985	0.54601	0.37646	0.11903	0.54601	0.54601	0.54601	0.54601	0.54601	0.54601	0.16365	0.26655	0.2969	0.33006	0.54601	0.54601	0.54601	0.54601	0.54601	0.54601	0.54601	0.29584	0.39387	0.38579	0.37715	0.36202	0.54601	0.54601	0.54601	0.54601	0.54601	0.21352	0.54601	0.54601	0.54601	0.54601	0.54601	0.54601	0.54601	0.54601	0.54601	2.0135	0.082519	0.15358	0.12215	0.11811	0.38653	0.34131	0.24572
2.2328	1.865	1.0144	0.94512	0.69704	1.0498	1.0498	1.0498	1.0498	1.0498	1.0498	0.68456	0.68456	0.68456	0.68456	1.0498	1.0498	1.0498	1.0498	1.0498	1.0498	1.0498	0.92734	0.95848	0.95617	0.95388	0.94858	1.0498	1.0498	1.0498	1.0498	1.0498	0.68456	1.0498	1.0498	1.0498	1.0498	1.0498	1.0498	1.0498	1.0498	1.0498	1.3789	0.68456	0.68456	0.68456	0.68456	0.68456	0.68456	0.68456
2.7481	2.5152	0.5836	0.39486	0.60312	0	0.33465	0	0	0	0	0.69573	0.77554	0.8043	0.83769	0	0	0.31056	0	0	0	0	0.56249	0.38664	0.35159	0.37369	0.40208	0	0.29073	0	0	0	0.63719	0	0	0	0	0	0	0	0	0	2.3839	0.57864	0.59625	0.59591	0.57396	0.92976	0.87522	0.77004
2.7481	2.5152	0.5836	0.39486	0.60312	0	0.33465	0	0	0	0	0.69573	0.77554	0.8043	0.83769	0	0	0.31056	0	0	0	0	0.56249	0.38664	0.35159	0.37369	0.40208	0	0.29073	0	0	0	0.63719	0	0	0	0	0	0	0	0	0	2.3839	0.57864	0.59625	0.59591	0.57396	0.92976	0.87522	0.77004
2.7481	2.5152	0.5836	0.39486	0.60312	0	0.33465	0	0	0	0	0.69573	0.77554	0.8043	0.83769	0	0	0.31056	0	0	0	0	0.56249	0.38664	0.35159	0.37369	0.40208	0	0.29073	0	0	0	0.63719	0	0	0	0	0	0	0	0	0	2.3839	0.57864	0.59625	0.59591	0.57396	0.92976	0.87522	0.77004
2.7481	2.5152	0.5836	0.39486	0.60312	0	0.33465	0	0	0	0	0.69573	0.77554	0.8043	0.83769	0	0	0.31056	0	0	0	0	0.56249	0.38664	0.35159	0.37369	0.40208	0	0.29073	0	0	0	0.63719	0	0	0	0	0	0	0	0	0	2.3839	0.57864	0.59625	0.59591	0.57396	0.92976	0.87522	0.77004
1.9237	1.5544	1.1223	1.0773	0.86876	1.1223	1.1223	1.1223	1.1223	1.1223	1.1223	0.86486	0.64687	0.63271	0.61793	1.1223	1.1223	1.1223	1.1223	1.1223	1.1223	1.1223	1.081	1.0907	1.0893	1.0881	1.084	1.1223	1.1223	1.1223	1.1223	1.1223	0.6347	1.1223	1.1223	1.1223	1.1223	1.1223	1.1223	1.1223	1.1223	1.1223	1.2616	0.83135	0.84503	0.8375	0.83811	0.74444	0.79509	0.85378
2.7481	2.5152	0.5836	0.39486	0.60312	0	0.33465	0	0	0	0	0.69573	0.77554	0.8043	0.83769	0	0	0.31056	0	0	0	0	0.56249	0.38664	0.35159	0.37369	0.40208	0	0.29073	0	0	0	0.63719	0	0	0	0	0	0	0	0	0	2.3839	0.57864	0.59625	0.59591	0.57396	0.92976	0.87522	0.77004
2.7481	2.5152	0.5836	0.39486	0.60312	0	0.33465	0	0	0	0	0.69573	0.77554	0.8043	0.83769	0	0	0.31056	0	0	0	0	0.56249	0.38664	0.35159	0.37369	0.40208	0	0.29073	0	0	0	0.63719	0	0	0	0	0	0	0	0	0	2.3839	0.57864	0.59625	0.59591	0.57396	0.92976	0.87522	0.77004
2.7481	2.5152	0.5836	0.39486	0.60312	0	0.33465	0	0	0	0	0.69573	0.77554	0.8043	0.83769	0	0	0.31056	0	0	0	0	0.56249	0.38664	0.35159	0.37369	0.40208	0	0.29073	0	0	0	0.63719	0	0	0	0	0	0	0	0	0	2.3839	0.57864	0.59625	0.59591	0.57396	0.92976	0.87522	0.77004
2.7481	2.5152	0.5836	0.39486	0.60312	0	0.33465	0	0	0	0	0.69573	0.77554	0.8043	0.83769	0	0	0.31056	0	0	0	0	0.56249	0.38664	0.35159	0.37369	0.40208	0	0.29073	0	0	0	0.63719	0	0	0	0	0	0	0	0	0	2.3839	0.57864	0.59625	0.59591	0.57396	0.92976	0.87522	0.77004
2.7481	2.5152	0.5836	0.39486	0.60312	0	0.33465	0	0	0	0	0.69573	0.77554	0.8043	0.83769	0	0	0.31056	0	0	0	0	0.56249	0.38664	0.35159	0.37369	0.40208	0	0.29073	0	0	0	0.63719	0	0	0	0	0	0	0	0	0	2.3839	0.57864	0.59625	0.59591	0.57396	0.92976	0.87522	0.77004
2.7481	2.5152	0.5836	0.39486	0.60312	0	0.33465	0	0	0	0	0.69573	0.77554	0.8043	0.83769	0	0	0.31056	0	0	0	0	0.56249	0.38664	0.35159	0.37369	0.40208	0	0.29073	0	0	0	0.63719	0	0	0	0	0	0	0	0	0	2.3839	0.57864	0.59625	0.59591	0.57396	0.92976	0.87522	0.77004
2.7481	2.5152	0.38704	0.27076	0.5216	0.31064	0.19759	0.31064	0.31064	0.31064	0.31064	0.61523	0.76526	0.79685	0.83144	0.31064	0.31064	0.19759	0.31064	0.31064	0.31064	0.31064	0.45481	0.25143	0.24666	0.26824	0.29684	0.31064	0.19759	0.31064	0.31064	0.31064	0.63719	0.31064	0.31064	0.31064	0.31064	0.31064	0.31064	0.31064	0.31064	0.31064	2.3839	0.55438	0.50824	0.5298	0.52897	0.89874	0.8191	0.67886
2.7481	2.5152	0.5836	0.39486	0.60312	0	0.33465	0	0	0	0	0.69573	0.77554	0.8043	0.83769	0	0	0.31056	0	0	0	0	0.56249	0.38664	0.35159	0.37369	0.40208	0	0.29073	0	0	0	0.63719	0	0	0	0	0	0	0	0	0	2.3839	0.57864	0.59625	0.59591	0.57396	0.92976	0.87522	0.77004
2.7481	2.5152	0.5836	0.39486	0.60312	0	0.33465	0	0	0	0	0.69573	0.77554	0.8043	0.83769	0	0	0.31056	0	0	0	0	0.56249	0.38664	0.35159	0.37369	0.40208	0	0.29073	0	0	0	0.63719	0	0	0	0	0	0	0	0	0	2.3839	0.57864	0.59625	0.59591	0.57396	0.92976	0.87522	0.77004
2.7481	2.5152	0.5836	0.39486	0.60312	0	0.33465	0	0	0	0	0.69573	0.77554	0.8043	0.83769	0	0	0.31056	0	0	0	0	0.56249	0.38664	0.35159	0.37369	0.40208	0	0.29073	0	0	0	0.63719	0	0	0	0	0	0	0	0	0	2.3839	0.57864	0.59625	0.59591	0.57396	0.92976	0.87522	0.77004
2.7481	2.5152	0.5836	0.39486	0.60312	0	0.33465	0	0	0	0	0.69573	0.77554	0.8043	0.83769	0	0	0.31056	0	0	0	0	0.56249	0.38664	0.35159	0.37369	0.40208	0	0.29073	0	0	0	0.63719	0	0	0	0	0	0	0	0	0	2.3839	0.57864	0.59625	0.59591	0.57396	0.92976	0.87522	0.77004
2.7481	2.5152	0.5836	0.39486	0.60312	0	0.33465	0	0	0	0	0.69573	0.77554	0.8043	0.83769	0	0	0.31056	0	0	0	0	0.56249	0.38664	0.35159	0.37369	0.40208	0	0.29073	0	0	0	0.63719	0	0	0	0	0	0	0	0	0	2.3839	0.57864	0.59625	0.59591	0.57396	0.92976	0.87522	0.77004
2.7481	2.5152	0.5836	0.39486	0.60312	0	0.33465	0	0	0	0	0.69573	0.77554	0.8043	0.83769	0	0	0.31056	0	0	0	0	0.56249	0.38664	0.35159	0.37369	0.40208	0	0.29073	0	0	0	0.63719	0	0	0	0	0	0	0	0	0	2.3839	0.57864	0.59625	0.59591	0.57396	0.92976	0.87522	0.77004
2.7481	2.5152	0.5836	0.39486	0.60312	0	0.33465	0	0	0	0	0.69573	0.77554	0.8043	0.83769	0	0	0.31056	0	0	0	0	0.56249	0.38664	0.35159	0.37369	0.40208	0	0.29073	0	0	0	0.63719	0	0	0	0	0	0	0	0	0	2.3839	0.57864	0.59625	0.59591	0.57396	0.92976	0.87522	0.77004
2.7481	2.5152	0.5836	0.39486	0.60312	0	0.33465	0	0	0	0	0.69573	0.77554	0.8043	0.83769	0	0	0.31056	0	0	0	0	0.56249	0.38664	0.35159	0.37369	0.40208	0	0.29073	0	0	0	0.63719	0	0	0	0	0	0	0	0	0	2.3839	0.57864	0.59625	0.59591	0.57396	0.92976	0.87522	0.77004
2.7481	2.5152	0.5836	0.39486	0.60312	0	0.33465	0	0	0	0	0.69573	0.77554	0.8043	0.83769	0	0	0.31056	0	0	0	0	0.56249	0.38664	0.35159	0.37369	0.40208	0	0.29073	0	0	0	0.63719	0	0	0	0	0	0	0	0	0	2.3839	0.57864	0.59625	0.59591	0.57396	0.92976	0.87522	0.77004
2.7481	2.5152	0.5836	0.39486	0.60312	0	0.33465	0	0	0	0	0.69573	0.77554	0.8043	0.83769	0	0	0.31056	0	0	0	0	0.56249	0.38664	0.35159	0.37369	0.40208	0	0.29073	0	0	0	0.63719	0	0	0	0	0	0	0	0	0	2.3839	0.57864	0.59625	0.59591	0.57396	0.92976	0.87522	0.77004
2.7481	2.5152	0.5836	0.39486	0.60312	0	0.33465	0	0	0	0	0.69573	0.77554	0.8043	0.83769	0	0	0.31056	0	0	0	0	0.56249	0.38664	0.35159	0.37369	0.40208	0	0.29073	0	0	0	0.63719	0	0	0	0	0	0	0	0	0	2.3839	0.57864	0.59625	0.59591	0.57396	0.92976	0.87522	0.77004
2.7481	2.5152	0.5836	0.39486	0.60312	0	0.33465	0	0	0	0	0.69573	0.77554	0.8043	0.83769	0	0	0.31056	0	0	0	0	0.56249	0.38664	0.35159	0.37369	0.40208	0	0.29073	0	0	0	0.63719	0	0	0	0	0	0	0	0	0	2.3839	0.57864	0.59625	0.59591	0.57396	0.92976	0.87522	0.77004
2.7481	2.5152	0.5836	0.39486	0.60312	0	0.33465	0	0	0	0	0.69573	0.77554	0.8043	0.83769	0	0	0.31056	0	0	0	0	0.56249	0.38664	0.35159	0.37369	0.40208	0	0.29073	0	0	0	0.63719	0	0	0	0	0	0	0	0	0	2.3839	0.57864	0.59625	0.59591	0.57396	0.92976	0.87522	0.77004
2.7481	2.5152	0.5836	0.39486	0.60312	0	0.33465	0	0	0	0	0.69573	0.77554	0.8043	0.83769	0	0	0.31056	0	0	0	0	0.56249	0.38664	0.35159	0.37369	0.40208	0	0.29073	0	0	0	0.63719	0	0	0	0	0	0	0	0	0	2.3839	0.57864	0.59625	0.59591	0.57396	0.92976	0.87522	0.77004
2.7481	2.5152	0.5836	0.39486	0.60312	0	0.33465	0	0	0	0	0.69573	0.77554	0.8043	0.83769	0	0	0.31056	0	0	0	0	0.56249	0.38664	0.35159	0.37369	0.40208	0	0.29073	0	0	0	0.63719	0	0	0	0	0	0	0	0	0	2.3839	0.57864	0.59625	0.59591	0.57396	0.92976	0.87522	0.77004
2.7481	2.5152	0.5836	0.39486	0.60312	0	0.33465	0	0	0	0	0.69573	0.77554	0.8043	0.83769	0	0	0.31056	0	0	0	0	0.56249	0.38664	0.35159	0.37369	0.40208	0	0.29073	0	0	0	0.63719	0	0	0	0	0	0	0	0	0	2.3839	0.57864	0.59625	0.59591	0.57396	0.92976	0.87522	0.77004
2.7481	2.5152	0.5836	0.39486	0.60312	0	0.33465	0	0	0	0	0.69573	0.77554	0.8043	0.83769	0	0	0.31056	0	0	0	0	0.56249	0.38664	0.35159	0.37369	0.40208	0	0.29073	0	0	0	0.63719	0	0	0	0	0	0	0	0	0	2.3839	0.57864	0.59625	0.59591	0.57396	0.92976	0.87522	0.77004
2.7481	2.5152	0.5836	0.39486	0.60312	0	0.33465	0	0	0	0	0.69573	0.77554	0.8043	0.83769	0	0	0.31056	0	0	0	0	0.56249	0.38664	0.35159	0.37369	0.40208	0	0.29073	0	0	0	0.63719	0	0	0	0	0	0	0	0	0	2.3839	0.57864	0.59625	0.59591	0.57396	0.92976	0.87522	0.77004
2.7481	2.5152	0.5836	0.39486	0.60312	0	0.33465	0	0	0	0	0.69573	0.77554	0.8043	0.83769	0	0	0.31056	0	0	0	0	0.56249	0.38664	0.35159	0.37369	0.40208	0	0.29073	0	0	0	0.63719	0	0	0	0	0	0	0	0	0	2.3839	0.57864	0.59625	0.59591	0.57396	0.92976	0.87522	0.77004
2.7481	2.5152	0.5836	0.39486	0.60312	0	0.33465	0	0	0	0	0.69573	0.77554	0.8043	0.83769	0	0	0.31056	0	0	0	0	0.56249	0.38664	0.35159	0.37369	0.40208	0	0.29073	0	0	0	0.63719	0	0	0	0	0	0	0	0	0	2.3839	0.57864	0.59625	0.59591	0.57396	0.92976	0.87522	0.77004
2.7481	2.5005	0.6152	0.55671	0.3864	0.95156	0.95156	0.95156	0.95156	0.95156	0.95156	0.35955	0.50192	0.52739	0.55476	0.95156	0.95156	0.95156	0.95156	0.95156	0.95156	0.95156	0.39127	0.56561	0.60151	0.57925	0.55135	0.95156	0.95156	0.95156	0.95156	0.95156	0.47091	0.95156	0.95156	0.95156	0.95156	0.95156	0.95156	0.95156	0.95156	0.95156	2.2623	0.43303	0.35588	0.38073	0.40614	0.53435	0.43786	0.30124
2.2957	1.8708	1.604	1.4306	1.1029	1.604	1.604	1.604	1.604	1.604	1.604	1.029	0.84419	0.8128	0.78783	1.604	1.604	1.604	1.604	1.604	1.604	1.604	1.3543	1.4474	1.4395	1.4311	1.4168	1.604	1.604	1.604	1.604	1.604	0.97812	1.604	1.604	1.604	1.604	1.604	1.604	1.604	1.604	1.604	1.1807	1.0491	1.0987	1.0717	1.0748	0.78783	0.84078	0.97482
2.1017	1.6128	1.7543	1.6178	1.2952	1.7543	1.7543	1.7543	1.7543	1.7543	1.7543	1.2628	0.9988	0.96781	0.93346	1.7543	1.7543	1.7543	1.7543	1.7543	1.7543	1.7543	1.5559	1.6366	1.6299	1.6225	1.6115	1.7543	1.7543	1.7543	1.7543	1.7543	1.1217	1.7543	1.7543	1.7543	1.7543	1.7543	1.7543	1.7543	1.7543	1.7543	0.85799	1.2485	1.2926	1.2701	1.271	1.0233	1.1057	1.2288
2.7481	2.5008	0.54885	0.51555	0.34585	0.91041	0.91041	0.91041	0.91041	0.91041	0.91041	0.33997	0.51203	0.53745	0.56711	0.91041	0.91041	0.91041	0.91041	0.91041	0.91041	0.91041	0.36418	0.52446	0.56058	0.5391	0.51354	0.91041	0.91041	0.91041	0.91041	0.91041	0.47056	0.91041	0.91041	0.91041	0.91041	0.91041	0.91041	0.91041	0.91041	0.91041	2.2711	0.39224	0.31449	0.33944	0.36499	0.57039	0.47309	0.31796
1.0173	1.4166	2.7401	2.7278	2.5768	2.7401	2.7401	2.7401	2.7401	2.7401	2.7401	2.5729	2.3647	2.3514	2.3374	2.7401	2.7401	2.7401	2.7401	2.7401	2.7401	2.7401	2.7398	2.7398	2.7399	2.74	2.7398	2.7401	2.7401	2.7401	2.7401	2.7401	2.3473	2.7401	2.7401	2.7401	2.7401	2.7401	2.7401	2.7401	2.7401	2.7401	1.6338	2.541	2.5531	2.5464	2.547	2.459	2.5077	2.5592
0.93429	1.3048	2.6484	2.6216	2.4258	2.6484	2.6484	2.6484	2.6484	2.6484	2.6484	2.4208	2.2029	2.1894	2.1754	2.6484	2.6484	2.6484	2.6484	2.6484	2.6484	2.6484	2.6355	2.6349	2.6355	2.636	2.6349	2.6484	2.6484	2.6484	2.6484	2.6484	2.1864	2.6484	2.6484	2.6484	2.6484	2.6484	2.6484	2.6484	2.6484	2.6484	1.5464	2.3835	2.4014	2.3912	2.3921	2.2977	2.3468	2.4108
1.0896	1.2588	2.5892	2.561	2.359	2.5892	2.5892	2.5892	2.5892	2.5892	2.5892	2.3538	2.0988	2.0821	2.0663	2.5892	2.5892	2.5892	2.5892	2.5892	2.5892	2.5892	2.5691	2.5744	2.5741	2.5742	2.5717	2.5892	2.5892	2.5892	2.5892	2.5892	2.104	2.5892	2.5892	2.5892	2.5892	2.5892	2.5892	2.5892	2.5892	2.5892	1.5333	2.3178	2.3368	2.3262	2.3272	2.1948	2.2598	2.346
1.1589	1.2356	2.5508	2.5128	2.3058	2.5508	2.5508	2.5508	2.5508	2.5508	2.5508	2.299	2.0459	2.0322	2.018	2.5508	2.5508	2.5508	2.5508	2.5508	2.5508	2.5508	2.5205	2.5261	2.5254	2.525	2.5218	2.5508	2.5508	2.5508	2.5508	2.5508	2.0497	2.5508	2.5508	2.5508	2.5508	2.5508	2.5508	2.5508	2.5508	2.5508	1.4994	2.2635	2.2847	2.2731	2.274	2.1415	2.1995	2.2949
0.98324	1.2771	2.5917	2.5576	2.3579	2.5917	2.5917	2.5917	2.5917	2.5917	2.5917	2.3519	2.1255	2.1121	2.0981	2.5917	2.5917	2.5917	2.5917	2.5917	2.5917	2.5917	2.5715	2.571	2.5715	2.5723	2.571	2.5917	2.5917	2.5917	2.5917	2.5917	2.1089	2.5917	2.5917	2.5917	2.5917	2.5917	2.5917	2.5917	2.5917	2.5917	1.5275	2.3155	2.3368	2.3251	2.3261	2.2203	2.2693	2.347
1.6572	2.0454	2.9199	2.9199	2.8133	2.9199	2.9199	2.9199	2.9199	2.9199	2.9199	2.8096	2.6647	2.6595	2.6551	2.9199	2.9199	2.9199	2.9199	2.9199	2.9199	2.9199	2.9199	2.9199	2.9199	2.9199	2.9199	2.9199	2.9199	2.9199	2.9199	2.9199	2.6358	2.9199	2.9199	2.9199	2.9199	2.9199	2.9199	2.9199	2.9199	2.9199	2.3304	2.7913	2.7947	2.7921	2.7927	2.7768	2.7932	2.7968
0.95987	1.3303	2.6123	2.5797	2.3817	2.6123	2.6123	2.6123	2.6123	2.6123	2.6123	2.3762	2.1502	2.1369	2.1231	2.6123	2.6123	2.6123	2.6123	2.6123	2.6123	2.6123	2.5934	2.5929	2.5934	2.5942	2.5929	2.6123	2.6123	2.6123	2.6123	2.6123	2.1326	2.6123	2.6123	2.6123	2.6123	2.6123	2.6123	2.6123	2.6123	2.6123	1.5738	2.3394	2.3605	2.3489	2.3499	2.2444	2.293	2.3705
1.0658	1.2447	2.5013	2.471	2.2778	2.5013	2.5013	2.5013	2.5013	2.5013	2.5013	2.2726	2.0318	2.0187	2.0052	2.5013	2.5013	2.5013	2.5013	2.5013	2.5013	2.5013	2.484	2.4844	2.4839	2.4848	2.4833	2.5013	2.5013	2.5013	2.5013	2.5013	2.0225	2.5013	2.5013	2.5013	2.5013	2.5013	2.5013	2.5013	2.5013	2.5013	1.5027	2.2363	2.2559	2.245	2.246	2.1266	2.1824	2.2652
1.0316	1.2702	2.5069	2.4798	2.2845	2.5069	2.5069	2.5069	2.5069	2.5069	2.5069	2.2793	2.0381	2.0236	2.0085	2.5069	2.5069	2.5069	2.5069	2.5069	2.5069	2.5069	2.4928	2.4932	2.4932	2.4937	2.4922	2.5069	2.5069	2.5069	2.5069	2.5069	2.0304	2.5069	2.5069	2.5069	2.5069	2.5069	2.5069	2.5069	2.5069	2.5069	1.5308	2.2436	2.262	2.2517	2.2527	2.1377	2.1897	2.2709
1.4486	1.667	2.8315	2.8315	2.7235	2.8315	2.8315	2.8315	2.8315	2.8315	2.8315	2.7197	2.5563	2.5495	2.5438	2.8315	2.8315	2.8315	2.8315	2.8315	2.8315	2.8315	2.8315	2.8315	2.8315	2.8315	2.8315	2.8315	2.8315	2.8315	2.8315	2.8315	2.5274	2.8315	2.8315	2.8315	2.8315	2.8315	2.8315	2.8315	2.8315	2.8315	2.1306	2.6881	2.6995	2.6931	2.6937	2.6647	2.6878	2.7052
1.0146	1.4124	2.6597	2.6406	2.4717	2.6597	2.6597	2.6597	2.6597	2.6597	2.6597	2.4679	2.2592	2.2458	2.2319	2.6597	2.6597	2.6597	2.6597	2.6597	2.6597	2.6597	2.6538	2.6534	2.6538	2.6544	2.6534	2.6597	2.6597	2.6597	2.6597	2.6597	2.2415	2.6597	2.6597	2.6597	2.6597	2.6597	2.6597	2.6597	2.6597	2.6597	1.6365	2.4358	2.4482	2.4413	2.4419	2.3533	2.4019	2.4547
1.0545	1.4386	2.8788	2.8788	2.7268	2.8788	2.8788	2.8788	2.8788	2.8788	2.8788	2.723	2.5054	2.4934	2.4812	2.8788	2.8788	2.8788	2.8788	2.8788	2.8788	2.8788	2.8788	2.8788	2.8788	2.8788	2.8788	2.8788	2.8788	2.8788	2.8788	2.8788	2.49	2.8788	2.8788	2.8788	2.8788	2.8788	2.8788	2.8788	2.8788	2.8788	1.6815	2.6891	2.7027	2.695	2.6958	2.5994	2.6504	2.7097
0.98817	1.3803	2.6366	2.6004	2.3923	2.6366	2.6366	2.6366	2.6366	2.6366	2.6366	2.3854	2.1309	2.1174	2.1036	2.6366	2.6366	2.6366	2.6366	2.6366	2.6366	2.6366	2.6069	2.6138	2.6131	2.613	2.6103	2.6366	2.6366	2.6366	2.6366	2.6366	2.1361	2.6366	2.6366	2.6366	2.6366	2.6366	2.6366	2.6366	2.6366	2.6366	1.614	2.3498	2.3712	2.3595	2.3605	2.23	2.2869	2.3814
2.7481	2.5152	0.098142	0.18452	0.50694	0.49034	0.49034	0.49034	0.49034	0.49034	0.49034	0.58918	0.76526	0.79685	0.83144	0.49034	0.49034	0.49034	0.49034	0.49034	0.49034	0.49034	0.32361	0.17161	0.18093	0.19097	0.2077	0.49034	0.49034	0.49034	0.49034	0.49034	0.63719	0.49034	0.49034	0.49034	0.49034	0.49034	0.49034	0.49034	0.49034	0.49034	2.3839	0.55487	0.50531	0.53462	0.52923	0.90275	0.82292	0.65876
2.7481	2.5055	0.17113	0.13268	0.42948	0.43971	0.43971	0.43971	0.43971	0.43971	0.43971	0.52292	0.70686	0.7383	0.77308	0.43971	0.43971	0.43971	0.43971	0.43971	0.43971	0.43971	0.29154	0.10484	0.13365	0.13205	0.15368	0.43971	0.43971	0.43971	0.43971	0.43971	0.58267	0.43971	0.43971	0.43971	0.43971	0.43971	0.43971	0.43971	0.43971	0.43971	2.3616	0.48608	0.43694	0.4617	0.46079	0.83052	0.73998	0.57955
2.7481	2.5152	0.098811	0.18589	0.50782	0.48944	0.48944	0.48944	0.48944	0.48944	0.48944	0.59028	0.76526	0.79685	0.83144	0.48944	0.48944	0.48944	0.48944	0.48944	0.48944	0.48944	0.32516	0.17271	0.1821	0.19221	0.20903	0.48944	0.48944	0.48944	0.48944	0.48944	0.63719	0.48944	0.48944	0.48944	0.48944	0.48944	0.48944	0.48944	0.48944	0.48944	2.3839	0.55487	0.50531	0.53484	0.52923	0.90293	0.82403	0.65955
2.7481	2.5152	0.098905	0.18604	0.50792	0.4893	0.4893	0.4893	0.4893	0.4893	0.4893	0.5904	0.76526	0.79685	0.83144	0.4893	0.4893	0.4893	0.4893	0.4893	0.4893	0.4893	0.32538	0.17283	0.18222	0.19234	0.20917	0.4893	0.4893	0.4893	0.4893	0.4893	0.63719	0.4893	0.4893	0.4893	0.4893	0.4893	0.4893	0.4893	0.4893	0.4893	2.3839	0.55487	0.50531	0.53488	0.52923	0.90296	0.82415	0.65965
2.7481	2.4878	0.46042	0.33104	0.14844	0.69243	0.69243	0.69243	0.69243	0.69243	0.69243	0.2043	0.45287	0.48243	0.51446	0.69243	0.69243	0.69243	0.69243	0.69243	0.69243	0.69243	0.17103	0.35888	0.3578	0.33901	0.31227	0.69243	0.69243	0.69243	0.69243	0.69243	0.4091	0.69243	0.69243	0.69243	0.69243	0.69243	0.69243	0.69243	0.69243	0.69243	2.2118	0.19807	0.1774	0.18643	0.18564	0.52344	0.42414	0.26563
2.7481	2.4879	0.46009	0.33093	0.14885	0.69258	0.69258	0.69258	0.69258	0.69258	0.69258	0.20505	0.4535	0.48306	0.51517	0.69258	0.69258	0.69258	0.69258	0.69258	0.69258	0.69258	0.17077	0.35877	0.35776	0.33894	0.31217	0.69258	0.69258	0.69258	0.69258	0.69258	0.40964	0.69258	0.69258	0.69258	0.69258	0.69258	0.69258	0.69258	0.69258	0.69258	2.2123	0.19863	0.17788	0.18692	0.18613	0.52419	0.42489	0.26639
1.5653	1.2296	1.2941	1.2744	1.1368	1.2941	1.2941	1.2941	1.2941	1.2941	1.2941	1.133	0.95072	0.94384	0.93685	1.2941	1.2941	1.2941	1.2941	1.2941	1.2941	1.2941	1.2854	1.285	1.2855	1.2861	1.285	1.2941	1.2941	1.2941	1.2941	1.2941	0.9218	1.2941	1.2941	1.2941	1.2941	1.2941	1.2941	1.2941	1.2941	1.2941	1.1139	1.1008	1.1134	1.1064	1.107	1.0559	1.0822	1.1194
2.7481	2.5152	0.098532	0.18553	0.50762	0.48979	0.48979	0.48979	0.48979	0.48979	0.48979	0.59001	0.76526	0.79685	0.83144	0.48979	0.48979	0.48979	0.48979	0.48979	0.48979	0.48979	0.32472	0.17244	0.18181	0.19189	0.20868	0.48979	0.48979	0.48979	0.48979	0.48979	0.63719	0.48979	0.48979	0.48979	0.48979	0.48979	0.48979	0.48979	0.48979	0.48979	2.3839	0.55487	0.50531	0.53481	0.52923	0.9029	0.82376	0.65939
2.4082	2.0258	1.6099	1.4253	1.1025	1.6689	1.6689	1.6689	1.6689	1.6689	1.6689	1.0208	0.89874	0.87575	0.84965	1.6689	1.6689	1.6689	1.6689	1.6689	1.6689	1.6689	1.3362	1.4398	1.4316	1.423	1.4078	1.6689	1.6689	1.6689	1.6689	1.6689	1.0472	1.6689	1.6689	1.6689	1.6689	1.6689	1.6689	1.6689	1.6689	1.6689	1.3876	1.0902	1.1043	1.0815	1.1036	0.74005	0.79634	0.95063
2.7481	2.4889	0.26665	0.10554	0.26161	0.48003	0.48003	0.48003	0.48003	0.48003	0.48003	0.32895	0.55268	0.58302	0.61672	0.48003	0.48003	0.48003	0.48003	0.48003	0.48003	0.48003	0.10113	0.13339	0.14682	0.12656	0.10214	0.48003	0.48003	0.48003	0.48003	0.48003	0.47993	0.48003	0.48003	0.48003	0.48003	0.48003	0.48003	0.48003	0.48003	0.48003	2.2726	0.31137	0.26261	0.28746	0.28639	0.65617	0.5594	0.399
2.7481	2.5152	0.25826	0.22855	0.50859	0.35709	0.32534	0.35709	0.35709	0.35709	0.35709	0.6033	0.76526	0.79685	0.83144	0.35709	0.35709	0.32534	0.35709	0.35709	0.35709	0.35709	0.40603	0.20318	0.19818	0.21937	0.24864	0.35709	0.32534	0.35709	0.35709	0.35709	0.63719	0.35709	0.35709	0.35709	0.35709	0.35709	0.35709	0.35709	0.35709	0.35709	2.3839	0.55487	0.50531	0.53486	0.52923	0.90295	0.82478	0.6598
2.7481	2.5152	0.32447	0.25301	0.51882	0.33541	0.26777	0.33541	0.33541	0.33541	0.33541	0.61318	0.76526	0.79685	0.83144	0.33541	0.33541	0.26777	0.33541	0.33541	0.33541	0.33541	0.43354	0.23042	0.22557	0.24695	0.2759	0.33541	0.26777	0.33541	0.33541	0.33541	0.63719	0.33541	0.33541	0.33541	0.33541	0.33541	0.33541	0.33541	0.33541	0.33541	2.3839	0.55393	0.50462	0.52933	0.5285	0.89828	0.81854	0.67022
2.7481	2.5043	0.25764	0.12802	0.4192	0.35776	0.32596	0.35776	0.35776	0.35776	0.35776	0.50291	0.69721	0.72835	0.76315	0.35776	0.35776	0.32596	0.35776	0.35776	0.35776	0.35776	0.3055	0.10264	0.097644	0.11884	0.14811	0.35776	0.32596	0.35776	0.35776	0.35776	0.57478	0.35776	0.35776	0.35776	0.35776	0.35776	0.35776	0.35776	0.35776	0.35776	2.3575	0.47357	0.42472	0.44955	0.44852	0.81827	0.72496	0.56114
2.7481	2.5152	0.4247	0.31425	0.5651	0.31037	0.19527	0.31037	0.31037	0.31037	0.31037	0.65872	0.76985	0.80105	0.83583	0.31037	0.31037	0.19527	0.31037	0.31037	0.31037	0.31037	0.4983	0.29492	0.29015	0.31173	0.34034	0.31037	0.19527	0.31037	0.31037	0.31037	0.63719	0.31037	0.31037	0.31037	0.31037	0.31037	0.31037	0.31037	0.31037	0.31037	2.3839	0.55982	0.55173	0.56303	0.5408	0.91626	0.8507	0.72235
1.4041	1.1079	2.3414	2.2838	2.0518	2.3414	2.3414	2.3414	2.3414	2.3414	2.3414	2.0343	1.7645	1.7469	1.7283	2.3414	2.3414	2.3414	2.3414	2.3414	2.3414	2.3414	2.2754	2.2972	2.2952	2.2934	2.2887	2.3414	2.3414	2.3414	2.3414	2.3414	1.7929	2.3414	2.3414	2.3414	2.3414	2.3414	2.3414	2.3414	2.3414	2.3414	1.3833	2.0067	2.0333	2.0191	2.02	1.8611	1.9274	2.0244
1.3066	1.1043	2.3647	2.3261	2.1095	2.3647	2.3647	2.3647	2.3647	2.3647	2.3647	2.0976	1.8303	1.81	1.7926	2.3647	2.3647	2.3647	2.3647	2.3647	2.3647	2.3647	2.3282	2.3395	2.3389	2.3386	2.3356	2.3647	2.3647	2.3647	2.3647	2.3647	1.8521	2.3647	2.3647	2.3647	2.3647	2.3647	2.3647	2.3647	2.3647	2.3647	1.3868	2.0659	2.0896	2.0768	2.0777	1.9225	1.9935	2.0916
1.2396	1.1457	2.4011	2.3601	2.1536	2.4011	2.4011	2.4011	2.4011	2.4011	2.4011	2.1475	1.8836	1.8642	1.8439	2.4011	2.4011	2.4011	2.4011	2.4011	2.4011	2.4011	2.3698	2.3734	2.373	2.3729	2.3702	2.4011	2.4011	2.4011	2.4011	2.4011	1.8976	2.4011	2.4011	2.4011	2.4011	2.4011	2.4011	2.4011	2.4011	2.4011	1.4274	2.1114	2.133	2.1208	2.1218	1.9778	2.0479	2.1427
2.7304	2.4451	0.68349	0.58895	0.4214	0.98381	0.98381	0.98381	0.98381	0.98381	0.98381	0.41136	0.38011	0.40558	0.43294	0.98381	0.98381	0.98381	0.98381	0.98381	0.98381	0.98381	0.44012	0.60215	0.64247	0.62053	0.5942	0.98381	0.98381	0.98381	0.98381	0.98381	0.4482	0.98381	0.98381	0.98381	0.98381	0.98381	0.98381	0.98381	0.98381	0.98381	2.1407	0.47171	0.38805	0.41781	0.43867	0.39287	0.30852	0.35701
2.7266	2.4362	0.53941	0.50402	0.34109	0.89386	0.89386	0.89386	0.89386	0.89386	0.89386	0.33919	0.42571	0.45114	0.4808	0.89386	0.89386	0.89386	0.89386	0.89386	0.89386	0.89386	0.36334	0.50791	0.55927	0.53805	0.51253	0.89386	0.89386	0.89386	0.89386	0.89386	0.38602	0.89386	0.89386	0.89386	0.89386	0.89386	0.89386	0.89386	0.89386	0.89386	2.1848	0.38354	0.30359	0.33619	0.34836	0.48683	0.38753	0.28048
2.7481	2.5152	0.0988	0.18486	0.50718	0.48965	0.48965	0.48965	0.48965	0.48965	0.48965	0.58947	0.76526	0.79685	0.83144	0.48965	0.48965	0.48965	0.48965	0.48965	0.48965	0.48965	0.32422	0.17191	0.18124	0.19129	0.20803	0.48965	0.48965	0.48965	0.48965	0.48965	0.63719	0.48965	0.48965	0.48965	0.48965	0.48965	0.48965	0.48965	0.48965	0.48965	2.3839	0.55487	0.50531	0.5347	0.52923	0.90281	0.82321	0.65898
2.7481	2.5152	0.099089	0.18602	0.50793	0.48915	0.48915	0.48915	0.48915	0.48915	0.48915	0.59041	0.76526	0.79685	0.83144	0.48915	0.48915	0.48915	0.48915	0.48915	0.48915	0.48915	0.3254	0.17283	0.18222	0.19234	0.20916	0.48915	0.48915	0.48915	0.48915	0.48915	0.63719	0.48915	0.48915	0.48915	0.48915	0.48915	0.48915	0.48915	0.48915	0.48915	2.3839	0.55487	0.50531	0.53489	0.52923	0.90297	0.82416	0.65967
2.7481	2.5152	0.25878	0.22913	0.50899	0.35701	0.32481	0.35701	0.35701	0.35701	0.35701	0.60384	0.76526	0.79685	0.83144	0.35701	0.35701	0.32481	0.35701	0.35701	0.35701	0.35701	0.4066	0.20375	0.19875	0.21995	0.24921	0.35701	0.32481	0.35701	0.35701	0.35701	0.63719	0.35701	0.35701	0.35701	0.35701	0.35701	0.35701	0.35701	0.35701	0.35701	2.3839	0.55487	0.50545	0.53496	0.52923	0.90303	0.82515	0.66027
2.7481	2.5152	0.42523	0.31437	0.56522	0.31022	0.19486	0.31022	0.31022	0.31022	0.31022	0.65884	0.76996	0.8011	0.83588	0.31022	0.31022	0.19486	0.31022	0.31022	0.31022	0.31022	0.49842	0.29504	0.29027	0.31185	0.34046	0.31022	0.19486	0.31022	0.31022	0.31022	0.63719	0.31022	0.31022	0.31022	0.31022	0.31022	0.31022	0.31022	0.31022	0.31022	2.3839	0.55991	0.55185	0.56315	0.54092	0.91634	0.85081	0.72247
2.2803	1.8949	1.5958	1.4143	1.0883	1.655	1.655	1.655	1.655	1.655	1.655	1.0108	0.88492	0.86201	0.83599	1.655	1.655	1.655	1.655	1.655	1.655	1.655	1.3278	1.4316	1.4235	1.4148	1.3996	1.655	1.655	1.655	1.655	1.655	1.0335	1.655	1.655	1.655	1.655	1.655	1.655	1.655	1.655	1.655	1.2659	1.0763	1.0901	1.0673	1.0894	0.7263	0.78231	0.93946
1.7488	1.2226	2.0258	1.8854	1.5711	2.0258	2.0258	2.0258	2.0258	2.0258	2.0258	1.5296	1.2658	1.2353	1.2019	2.0258	2.0258	2.0258	2.0258	2.0258	2.0258	2.0258	1.8254	1.8998	1.8933	1.8867	1.8764	2.0258	2.0258	2.0258	2.0258	2.0258	1.3886	2.0258	2.0258	2.0258	2.0258	2.0258	2.0258	2.0258	2.0258	2.0258	0.55167	1.5218	1.5643	1.5425	1.5435	1.3027	1.3832	1.5021
2.7481	2.4859	0.67906	0.547	0.2811	0.88126	0.88126	0.88126	0.88126	0.88126	0.88126	0.18748	0.38874	0.40504	0.42215	0.88126	0.88126	0.88126	0.88126	0.88126	0.88126	0.88126	0.38887	0.57485	0.57299	0.55449	0.52809	0.88126	0.88126	0.88126	0.88126	0.88126	0.39197	0.88126	0.88126	0.88126	0.88126	0.88126	0.88126	0.88126	0.88126	0.88126	2.1226	0.30262	0.2976	0.28907	0.3111	0.33472	0.2447	0.16329
2.7481	2.5152	0.2587	0.22889	0.50876	0.35691	0.32489	0.35691	0.35691	0.35691	0.35691	0.6036	0.76526	0.79685	0.83144	0.35691	0.35691	0.32489	0.35691	0.35691	0.35691	0.35691	0.40636	0.20351	0.19851	0.21971	0.24898	0.35691	0.32489	0.35691	0.35691	0.35691	0.63719	0.35691	0.35691	0.35691	0.35691	0.35691	0.35691	0.35691	0.35691	0.35691	2.3839	0.55487	0.50531	0.53487	0.52923	0.90295	0.82495	0.66004
1.2203	0.39151	2.7155	2.6684	2.4375	2.7155	2.7155	2.7155	2.7155	2.7155	2.7155	2.4236	2.1532	2.1312	2.1078	2.7155	2.7155	2.7155	2.7155	2.7155	2.7155	2.7155	2.6595	2.6817	2.6802	2.6788	2.6745	2.7155	2.7155	2.7155	2.7155	2.7155	2.1796	2.7155	2.7155	2.7155	2.7155	2.7155	2.7155	2.7155	2.7155	2.7155	0.69142	2.3934	2.4181	2.4048	2.4057	2.2302	2.3048	2.411
1.2869	0.4487	2.7466	2.707	2.4801	2.7466	2.7466	2.7466	2.7466	2.7466	2.7466	2.462	2.1911	2.1689	2.1453	2.7466	2.7466	2.7466	2.7466	2.7466	2.7466	2.7466	2.7037	2.7204	2.7193	2.7185	2.7149	2.7466	2.7466	2.7466	2.7466	2.7466	2.2211	2.7466	2.7466	2.7466	2.7466	2.7466	2.7466	2.7466	2.7466	2.7466	0.65026	2.4349	2.4616	2.4474	2.4483	2.2661	2.3414	2.4484
2.7481	2.5152	0.32573	0.25408	0.5199	0.33524	0.26712	0.33524	0.33524	0.33524	0.33524	0.61426	0.76526	0.79685	0.83144	0.33524	0.33524	0.26712	0.33524	0.33524	0.33524	0.33524	0.43462	0.2315	0.22665	0.24802	0.27698	0.33524	0.26712	0.33524	0.33524	0.33524	0.63719	0.33524	0.33524	0.33524	0.33524	0.33524	0.33524	0.33524	0.33524	0.33524	2.3839	0.55441	0.5051	0.52981	0.52898	0.89876	0.81966	0.67129
2.7481	2.5053	0.26003	0.13215	0.42131	0.35698	0.32357	0.35698	0.35698	0.35698	0.35698	0.50685	0.69925	0.73045	0.76526	0.35698	0.35698	0.32357	0.35698	0.35698	0.35698	0.35698	0.30962	0.10677	0.10177	0.12297	0.15223	0.35698	0.32357	0.35698	0.35698	0.35698	0.57608	0.35698	0.35698	0.35698	0.35698	0.35698	0.35698	0.35698	0.35698	0.35698	2.3588	0.47676	0.42787	0.45264	0.4517	0.82144	0.72815	0.56432
1.3879	0.58125	2.6994	2.6411	2.3947	2.6994	2.6994	2.6994	2.6994	2.6994	2.6994	2.3712	2.0946	2.0702	2.0442	2.6994	2.6994	2.6994	2.6994	2.6994	2.6994	2.6994	2.6245	2.6544	2.6522	2.65	2.6449	2.6994	2.6994	2.6994	2.6994	2.6994	2.1338	2.6994	2.6994	2.6994	2.6994	2.6994	2.6994	2.6994	2.6994	2.6994	0.61425	2.3476	2.3779	2.362	2.3629	2.1523	2.2315	2.3473
1.3876	0.58098	2.6993	2.6409	2.3943	2.6993	2.6993	2.6993	2.6993	2.6993	2.6993	2.3708	2.0942	2.0699	2.0438	2.6993	2.6993	2.6993	2.6993	2.6993	2.6993	2.6993	2.6242	2.6543	2.6521	2.6499	2.6447	2.6993	2.6993	2.6993	2.6993	2.6993	2.1334	2.6993	2.6993	2.6993	2.6993	2.6993	2.6993	2.6993	2.6993	2.6993	0.61404	2.3472	2.3776	2.3616	2.3625	2.1521	2.2313	2.347
2.7481	2.5152	0.42542	0.31448	0.56532	0.31018	0.19478	0.31018	0.31018	0.31018	0.31018	0.65895	0.77005	0.80114	0.83591	0.31018	0.31018	0.19478	0.31018	0.31018	0.31018	0.31018	0.49853	0.29515	0.29038	0.31196	0.34056	0.31018	0.19478	0.31018	0.31018	0.31018	0.63719	0.31018	0.31018	0.31018	0.31018	0.31018	0.31018	0.31018	0.31018	0.31018	2.3839	0.55999	0.55196	0.56326	0.54103	0.9164	0.8509	0.72258
2.7481	2.5152	0.49836	0.33706	0.58273	0.29241	0.1049	0.29241	0.29241	0.29241	0.29241	0.67588	0.77169	0.80135	0.83589	0.29241	0.29241	0.1049	0.29241	0.29241	0.29241	0.29241	0.52515	0.32154	0.31686	0.33869	0.36695	0.29241	0.1049	0.29241	0.29241	0.29241	0.63719	0.29241	0.29241	0.29241	0.29241	0.29241	0.29241	0.29241	0.29241	0.29241	2.3839	0.56426	0.56595	0.57517	0.55308	0.91636	0.85835	0.7421
2.3281	1.9473	1.6345	1.45	1.1266	1.6964	1.6964	1.6964	1.6964	1.6964	1.6964	1.0459	0.9251	0.90087	0.87347	1.6964	1.6964	1.6964	1.6964	1.6964	1.6964	1.6964	1.3664	1.4651	1.4574	1.449	1.4346	1.6964	1.6964	1.6964	1.6964	1.6964	1.074	1.6964	1.6964	1.6964	1.6964	1.6964	1.6964	1.6964	1.6964	1.6964	1.3007	1.1219	1.1318	1.1125	1.1347	0.76886	0.82815	0.97715
2.7481	2.4855	0.58242	0.55993	0.46988	0.95479	0.95479	0.95479	0.95479	0.95479	0.95479	0.46988	0.46988	0.47919	0.51075	0.95479	0.95479	0.95479	0.95479	0.95479	0.95479	0.95479	0.46988	0.57038	0.61401	0.59186	0.56527	0.95479	0.95479	0.95479	0.95479	0.95479	0.46988	0.95479	0.95479	0.95479	0.95479	0.95479	0.95479	0.95479	0.95479	0.95479	2.2095	0.46988	0.46988	0.46988	0.46988	0.51177	0.46988	0.46988
1.2928	1.1752	2.5024	2.4696	2.2533	2.5024	2.5024	2.5024	2.5024	2.5024	2.5024	2.2457	1.9808	1.9613	1.9406	2.5024	2.5024	2.5024	2.5024	2.5024	2.5024	2.5024	2.4716	2.483	2.4824	2.482	2.4789	2.5024	2.5024	2.5024	2.5024	2.5024	1.9969	2.5024	2.5024	2.5024	2.5024	2.5024	2.5024	2.5024	2.5024	2.5024	1.4632	2.2107	2.2325	2.2206	2.2215	2.0746	2.1451	2.242
1.1597	1.5623	2.8237	2.8165	2.6899	2.8237	2.8237	2.8237	2.8237	2.8237	2.8237	2.6861	2.4787	2.4657	2.4534	2.8237	2.8237	2.8237	2.8237	2.8237	2.8237	2.8237	2.8237	2.8237	2.8237	2.8237	2.8237	2.8237	2.8237	2.8237	2.8237	2.8237	2.4607	2.8237	2.8237	2.8237	2.8237	2.8237	2.8237	2.8237	2.8237	2.8237	1.7696	2.6541	2.6663	2.6595	2.6601	2.5726	2.6211	2.6722
2.7481	2.5152	0.5836	0.39486	0.60312	0	0.33465	0	0	0	0	0.69573	0.77554	0.8043	0.83769	0	0	0.31056	0	0	0	0	0.56249	0.38664	0.35159	0.37369	0.40208	0	0.29073	0	0	0	0.63719	0	0	0	0	0	0	0	0	0	2.3839	0.57864	0.59625	0.59591	0.57396	0.92976	0.87522	0.77004
1.1442	1.5472	2.8358	2.8302	2.7134	2.8358	2.8358	2.8358	2.8358	2.8358	2.8358	2.7096	2.5048	2.4928	2.4805	2.8358	2.8358	2.8358	2.8358	2.8358	2.8358	2.8358	2.8358	2.8358	2.8358	2.8358	2.8358	2.8358	2.8358	2.8358	2.8358	2.8358	2.4848	2.8358	2.8358	2.8358	2.8358	2.8358	2.8358	2.8358	2.8358	2.8358	1.7537	2.6777	2.6898	2.6831	2.6837	2.5969	2.6452	2.6956
1.162	1.1901	2.4367	2.4088	2.2086	2.4367	2.4367	2.4367	2.4367	2.4367	2.4367	2.2033	1.9418	1.9255	1.9118	2.4367	2.4367	2.4367	2.4367	2.4367	2.4367	2.4367	2.421	2.4221	2.4223	2.4229	2.421	2.4367	2.4367	2.4367	2.4367	2.4367	1.9528	2.4367	2.4367	2.4367	2.4367	2.4367	2.4367	2.4367	2.4367	2.4367	1.4629	2.1666	2.1872	2.1759	2.1768	2.0385	2.1059	2.197
1.2379	1.22	2.5306	2.4954	2.2792	2.5306	2.5306	2.5306	2.5306	2.5306	2.5306	2.2717	2.0062	1.9862	1.965	2.5306	2.5306	2.5306	2.5306	2.5306	2.5306	2.5306	2.4962	2.5088	2.508	2.5075	2.5042	2.5306	2.5306	2.5306	2.5306	2.5306	2.0228	2.5306	2.5306	2.5306	2.5306	2.5306	2.5306	2.5306	2.5306	2.5306	1.5027	2.2366	2.2585	2.2464	2.2474	2.099	2.1702	2.2679
1.1672	1.5707	2.8327	2.8266	2.7001	2.8327	2.8327	2.8327	2.8327	2.8327	2.8327	2.6963	2.4912	2.4787	2.4664	2.8327	2.8327	2.8327	2.8327	2.8327	2.8327	2.8327	2.8327	2.8327	2.8327	2.8327	2.8327	2.8327	2.8327	2.8327	2.8327	2.8327	2.4719	2.8327	2.8327	2.8327	2.8327	2.8327	2.8327	2.8327	2.8327	2.8327	1.7767	2.6645	2.6764	2.6698	2.6704	2.5843	2.6323	2.6822
1.143	1.5459	2.8155	2.8098	2.689	2.8155	2.8155	2.8155	2.8155	2.8155	2.8155	2.6851	2.4783	2.4663	2.454	2.8155	2.8155	2.8155	2.8155	2.8155	2.8155	2.8155	2.8155	2.8155	2.8155	2.8155	2.8155	2.8155	2.8155	2.8155	2.8155	2.8155	2.4598	2.8155	2.8155	2.8155	2.8155	2.8155	2.8155	2.8155	2.8155	2.8155	1.7525	2.6532	2.6653	2.6586	2.6592	2.5718	2.6202	2.6712
2.7481	2.5152	0.5836	0.39486	0.60312	0	0.33465	0	0	0	0	0.69573	0.77554	0.8043	0.83769	0	0	0.31056	0	0	0	0	0.56249	0.38664	0.35159	0.37369	0.40208	0	0.29073	0	0	0	0.63719	0	0	0	0	0	0	0	0	0	2.3839	0.57864	0.59625	0.59591	0.57396	0.92976	0.87522	0.77004
1.2314	1.1924	2.5314	2.4953	2.2814	2.5314	2.5314	2.5314	2.5314	2.5314	2.5314	2.2736	2.0079	1.9878	1.9667	2.5314	2.5314	2.5314	2.5314	2.5314	2.5314	2.5314	2.4976	2.5087	2.5079	2.5073	2.5039	2.5314	2.5314	2.5314	2.5314	2.5314	2.0249	2.5314	2.5314	2.5314	2.5314	2.5314	2.5314	2.5314	2.5314	2.5314	1.4795	2.2387	2.2605	2.2486	2.2496	2.1006	2.1718	2.2696
1.2101	1.1875	2.553	2.5249	2.3161	2.553	2.553	2.553	2.553	2.553	2.553	2.3098	2.0486	2.0299	2.0101	2.553	2.553	2.553	2.553	2.553	2.553	2.553	2.5316	2.5383	2.5379	2.5379	2.5352	2.553	2.553	2.553	2.553	2.553	2.0598	2.553	2.553	2.553	2.553	2.553	2.553	2.553	2.553	2.553	1.4698	2.2736	2.2951	2.2833	2.2843	2.1439	2.2129	2.3052
0.94437	1.3281	2.641	2.6189	2.4294	2.641	2.641	2.641	2.641	2.641	2.641	2.4253	2.213	2.1995	2.1854	2.641	2.641	2.641	2.641	2.641	2.641	2.641	2.6325	2.6323	2.6326	2.633	2.6323	2.641	2.641	2.641	2.641	2.641	2.1966	2.641	2.641	2.641	2.641	2.641	2.641	2.641	2.641	2.641	1.5616	2.3922	2.4059	2.3983	2.399	2.308	2.357	2.4125
2.7481	2.5152	0.51862	0.34663	0.5858	0.37494	0.077438	0.37494	0.37494	0.37494	0.37494	0.67877	0.76928	0.79891	0.83311	0.37494	0.37494	0.080875	0.37494	0.37494	0.37494	0.37494	0.53162	0.33491	0.32328	0.3452	0.37333	0.37494	0.094815	0.37494	0.37494	0.37494	0.63719	0.37494	0.37494	0.37494	0.37494	0.37494	0.37494	0.37494	0.37494	0.37494	2.3839	0.56543	0.57047	0.57622	0.55418	0.91722	0.85921	0.74659
2.7481	2.5152	0.34015	0.25842	0.51948	0.39873	0.24344	0.39873	0.39873	0.39873	0.39873	0.61361	0.76526	0.79685	0.83144	0.39873	0.39873	0.24344	0.39873	0.39873	0.39873	0.39873	0.44008	0.23685	0.23206	0.2535	0.28234	0.39873	0.24344	0.39873	0.39873	0.39873	0.63719	0.39873	0.39873	0.39873	0.39873	0.39873	0.39873	0.39873	0.39873	0.39873	2.3839	0.55487	0.50531	0.53339	0.52923	0.90176	0.82142	0.67274
2.7481	2.4853	0.35726	0.21591	0.19306	0.5674	0.5674	0.5674	0.5674	0.5674	0.5674	0.26105	0.49425	0.52463	0.55774	0.5674	0.5674	0.5674	0.5674	0.5674	0.5674	0.5674	0.072665	0.24375	0.24166	0.22325	0.19695	0.5674	0.5674	0.5674	0.5674	0.5674	0.43889	0.5674	0.5674	0.5674	0.5674	0.5674	0.5674	0.5674	0.5674	0.5674	2.2354	0.23955	0.19872	0.21901	0.21805	0.58459	0.48519	0.32731
0.79894	0.60435	2.0448	2.0448	1.9675	2.0448	2.0448	2.0448	2.0448	2.0448	2.0448	1.9649	1.8279	1.8217	1.8154	2.0448	2.0448	2.0448	2.0448	2.0448	2.0448	2.0448	2.0448	2.0448	2.0448	2.0448	2.0448	2.0448	2.0448	2.0448	2.0448	2.0448	1.799	2.0448	2.0448	2.0448	2.0448	2.0448	2.0448	2.0448	2.0448	2.0448	1.1618	1.9606	1.9644	1.9617	1.9623	1.9355	1.9589	1.9667
2.7481	2.5152	0.31036	0.27183	0.54224	0.4267	0.31219	0.4267	0.4267	0.4267	0.4267	0.63678	0.76564	0.79723	0.83185	0.4267	0.4267	0.31239	0.4267	0.4267	0.4267	0.4267	0.4513	0.24827	0.24337	0.26469	0.29375	0.4267	0.31283	0.4267	0.4267	0.4267	0.63719	0.4267	0.4267	0.4267	0.4267	0.4267	0.4267	0.4267	0.4267	0.4267	2.3839	0.55487	0.53003	0.55131	0.52923	0.90955	0.84068	0.69181
1.493	1.1498	1.376	1.3541	1.2148	1.376	1.376	1.376	1.376	1.376	1.376	1.211	1.0192	1.012	1.0049	1.376	1.376	1.376	1.376	1.376	1.376	1.376	1.3659	1.3654	1.3659	1.3666	1.3654	1.376	1.376	1.376	1.376	1.376	0.99023	1.376	1.376	1.376	1.376	1.376	1.376	1.376	1.376	1.376	1.033	1.1787	1.1914	1.1844	1.185	1.1238	1.1506	1.1976
2.7481	2.5152	0.26776	0.25702	0.54134	0.4532	0.35939	0.4532	0.4532	0.4532	0.4532	0.63262	0.76573	0.79732	0.83195	0.4532	0.4532	0.35947	0.4532	0.4532	0.4532	0.4532	0.43449	0.23164	0.22664	0.24784	0.2771	0.4532	0.3598	0.4532	0.4532	0.4532	0.63719	0.4532	0.4532	0.4532	0.4532	0.4532	0.4532	0.4532	0.4532	0.4532	2.3839	0.55489	0.52923	0.55082	0.52923	0.90958	0.8404	0.69059
1.9462	1.4057	2.0568	1.9122	1.5965	2.0568	2.0568	2.0568	2.0568	2.0568	2.0568	1.5441	1.2923	1.2617	1.2282	2.0568	2.0568	2.0568	2.0568	2.0568	2.0568	2.0568	1.8519	1.9285	1.9217	1.9143	1.9035	2.0568	2.0568	2.0568	2.0568	2.0568	1.4196	2.0568	2.0568	2.0568	2.0568	2.0568	2.0568	2.0568	2.0568	2.0568	0.58928	1.5477	1.5905	1.5686	1.5695	1.3092	1.39	1.5094
2.7481	2.5152	0.5836	0.39486	0.60312	0	0.33465	0	0	0	0	0.69573	0.77554	0.8043	0.83769	0	0	0.31056	0	0	0	0	0.56249	0.38664	0.35159	0.37369	0.40208	0	0.29073	0	0	0	0.63719	0	0	0	0	0	0	0	0	0	2.3839	0.57864	0.59625	0.59591	0.57396	0.92976	0.87522	0.77004
2.7481	2.5152	0.5836	0.39486	0.60312	0	0.33465	0	0	0	0	0.69573	0.77554	0.8043	0.83769	0	0	0.31056	0	0	0	0	0.56249	0.38664	0.35159	0.37369	0.40208	0	0.29073	0	0	0	0.63719	0	0	0	0	0	0	0	0	0	2.3839	0.57864	0.59625	0.59591	0.57396	0.92976	0.87522	0.77004
2.7481	2.5152	0.5836	0.39486	0.60312	0	0.33465	0	0	0	0	0.69573	0.77554	0.8043	0.83769	0	0	0.31056	0	0	0	0	0.56249	0.38664	0.35159	0.37369	0.40208	0	0.29073	0	0	0	0.63719	0	0	0	0	0	0	0	0	0	2.3839	0.57864	0.59625	0.59591	0.57396	0.92976	0.87522	0.77004
2.7481	2.5152	0.5836	0.39486	0.60312	0	0.33465	0	0	0	0	0.69573	0.77554	0.8043	0.83769	0	0	0.31056	0	0	0	0	0.56249	0.38664	0.35159	0.37369	0.40208	0	0.29073	0	0	0	0.63719	0	0	0	0	0	0	0	0	0	2.3839	0.57864	0.59625	0.59591	0.57396	0.92976	0.87522	0.77004
2.7481	2.5152	0.5836	0.39486	0.60312	0	0.33465	0	0	0	0	0.69573	0.77554	0.8043	0.83769	0	0	0.31056	0	0	0	0	0.56249	0.38664	0.35159	0.37369	0.40208	0	0.29073	0	0	0	0.63719	0	0	0	0	0	0	0	0	0	2.3839	0.57864	0.59625	0.59591	0.57396	0.92976	0.87522	0.77004
2.7481	2.5152	0.5836	0.39486	0.60312	0	0.33465	0	0	0	0	0.69573	0.77554	0.8043	0.83769	0	0	0.31056	0	0	0	0	0.56249	0.38664	0.35159	0.37369	0.40208	0	0.29073	0	0	0	0.63719	0	0	0	0	0	0	0	0	0	2.3839	0.57864	0.59625	0.59591	0.57396	0.92976	0.87522	0.77004
2.7481	2.5152	0.5836	0.39486	0.60312	0	0.33465	0	0	0	0	0.69573	0.77554	0.8043	0.83769	0	0	0.31056	0	0	0	0	0.56249	0.38664	0.35159	0.37369	0.40208	0	0.29073	0	0	0	0.63719	0	0	0	0	0	0	0	0	0	2.3839	0.57864	0.59625	0.59591	0.57396	0.92976	0.87522	0.77004
2.7481	2.5152	0.5836	0.39486	0.60312	0	0.33465	0	0	0	0	0.69573	0.77554	0.8043	0.83769	0	0	0.31056	0	0	0	0	0.56249	0.38664	0.35159	0.37369	0.40208	0	0.29073	0	0	0	0.63719	0	0	0	0	0	0	0	0	0	2.3839	0.57864	0.59625	0.59591	0.57396	0.92976	0.87522	0.77004
2.7481	2.5152	0.5836	0.39486	0.60312	0	0.33465	0	0	0	0	0.69573	0.77554	0.8043	0.83769	0	0	0.31056	0	0	0	0	0.56249	0.38664	0.35159	0.37369	0.40208	0	0.29073	0	0	0	0.63719	0	0	0	0	0	0	0	0	0	2.3839	0.57864	0.59625	0.59591	0.57396	0.92976	0.87522	0.77004
2.7481	2.5152	0.5836	0.39486	0.60312	0	0.33465	0	0	0	0	0.69573	0.77554	0.8043	0.83769	0	0	0.31056	0	0	0	0	0.56249	0.38664	0.35159	0.37369	0.40208	0	0.29073	0	0	0	0.63719	0	0	0	0	0	0	0	0	0	2.3839	0.57864	0.59625	0.59591	0.57396	0.92976	0.87522	0.77004
2.7481	2.5152	0.5836	0.39486	0.60312	0	0.33465	0	0	0	0	0.69573	0.77554	0.8043	0.83769	0	0	0.31056	0	0	0	0	0.56249	0.38664	0.35159	0.37369	0.40208	0	0.29073	0	0	0	0.63719	0	0	0	0	0	0	0	0	0	2.3839	0.57864	0.59625	0.59591	0.57396	0.92976	0.87522	0.77004
2.7481	2.5152	0.5836	0.39486	0.60312	0	0.33465	0	0	0	0	0.69573	0.77554	0.8043	0.83769	0	0	0.31056	0	0	0	0	0.56249	0.38664	0.35159	0.37369	0.40208	0	0.29073	0	0	0	0.63719	0	0	0	0	0	0	0	0	0	2.3839	0.57864	0.59625	0.59591	0.57396	0.92976	0.87522	0.77004
2.7481	2.5152	0.5836	0.39486	0.60312	0	0.33465	0	0	0	0	0.69573	0.77554	0.8043	0.83769	0	0	0.31056	0	0	0	0	0.56249	0.38664	0.35159	0.37369	0.40208	0	0.29073	0	0	0	0.63719	0	0	0	0	0	0	0	0	0	2.3839	0.57864	0.59625	0.59591	0.57396	0.92976	0.87522	0.77004
2.7481	2.5152	0.5836	0.39486	0.60312	0	0.33465	0	0	0	0	0.69573	0.77554	0.8043	0.83769	0	0	0.31056	0	0	0	0	0.56249	0.38664	0.35159	0.37369	0.40208	0	0.29073	0	0	0	0.63719	0	0	0	0	0	0	0	0	0	2.3839	0.57864	0.59625	0.59591	0.57396	0.92976	0.87522	0.77004
2.7481	2.5152	0.5836	0.39486	0.60312	0	0.33465	0	0	0	0	0.69573	0.77554	0.8043	0.83769	0	0	0.31056	0	0	0	0	0.56249	0.38664	0.35159	0.37369	0.40208	0	0.29073	0	0	0	0.63719	0	0	0	0	0	0	0	0	0	2.3839	0.57864	0.59625	0.59591	0.57396	0.92976	0.87522	0.77004
2.7481	2.5152	0.5836	0.39486	0.60312	0	0.33465	0	0	0	0	0.69573	0.77554	0.8043	0.83769	0	0	0.31056	0	0	0	0	0.56249	0.38664	0.35159	0.37369	0.40208	0	0.29073	0	0	0	0.63719	0	0	0	0	0	0	0	0	0	2.3839	0.57864	0.59625	0.59591	0.57396	0.92976	0.87522	0.77004
2.7481	2.5152	0.5836	0.39486	0.60312	0	0.33465	0	0	0	0	0.69573	0.77554	0.8043	0.83769	0	0	0.31056	0	0	0	0	0.56249	0.38664	0.35159	0.37369	0.40208	0	0.29073	0	0	0	0.63719	0	0	0	0	0	0	0	0	0	2.3839	0.57864	0.59625	0.59591	0.57396	0.92976	0.87522	0.77004
2.7481	2.5003	0.20095	0.10341	0.41362	0.38328	0.38328	0.38328	0.38328	0.38328	0.38328	0.49353	0.69117	0.72259	0.75738	0.38328	0.38328	0.38328	0.38328	0.38328	0.38328	0.38328	0.28066	0.0774	0.088382	0.10274	0.12441	0.38328	0.38328	0.38328	0.38328	0.38328	0.57207	0.38328	0.38328	0.38328	0.38328	0.38328	0.38328	0.38328	0.38328	0.38328	2.3544	0.46977	0.42066	0.44542	0.4445	0.81423	0.72664	0.56252
2.7481	2.5006	0.10331	0.10563	0.42232	0.49955	0.49955	0.49955	0.49955	0.49955	0.49955	0.50392	0.69956	0.731	0.76577	0.49955	0.49955	0.49955	0.49955	0.49955	0.49955	0.49955	0.2269	0.11661	0.16333	0.14147	0.12265	0.49955	0.49955	0.49955	0.49955	0.49955	0.5759	0.49955	0.49955	0.49955	0.49955	0.49955	0.49955	0.49955	0.49955	0.49955	2.3576	0.47932	0.43016	0.45491	0.45401	0.82375	0.73767	0.57337
2.7481	2.5152	0.5836	0.39486	0.60312	0	0.33465	0	0	0	0	0.69573	0.77554	0.8043	0.83769	0	0	0.31056	0	0	0	0	0.56249	0.38664	0.35159	0.37369	0.40208	0	0.29073	0	0	0	0.63719	0	0	0	0	0	0	0	0	0	2.3839	0.57864	0.59625	0.59591	0.57396	0.92976	0.87522	0.77004
2.7481	2.5009	0.25867	0.11093	0.41029	0.33969	0.33738	0.33969	0.33969	0.33969	0.33969	0.48877	0.6886	0.71943	0.75424	0.33969	0.33969	0.33738	0.33969	0.33969	0.33969	0.33969	0.29032	0.086881	0.082119	0.10377	0.1323	0.33969	0.33738	0.33969	0.33969	0.33969	0.57071	0.33969	0.33969	0.33969	0.33969	0.33969	0.33969	0.33969	0.33969	0.33969	2.3534	0.46593	0.41685	0.44162	0.44069	0.81042	0.72252	0.55821
2.7481	2.5152	0.5836	0.39486	0.60312	0	0.33465	0	0	0	0	0.69573	0.77554	0.8043	0.83769	0	0	0.31056	0	0	0	0	0.56249	0.38664	0.35159	0.37369	0.40208	0	0.29073	0	0	0	0.63719	0	0	0	0	0	0	0	0	0	2.3839	0.57864	0.59625	0.59591	0.57396	0.92976	0.87522	0.77004
2.7481	2.5152	0.5836	0.39486	0.60312	0	0.33465	0	0	0	0	0.69573	0.77554	0.8043	0.83769	0	0	0.31056	0	0	0	0	0.56249	0.38664	0.35159	0.37369	0.40208	0	0.29073	0	0	0	0.63719	0	0	0	0	0	0	0	0	0	2.3839	0.57864	0.59625	0.59591	0.57396	0.92976	0.87522	0.77004
2.7481	2.5152	0.5836	0.39486	0.60312	0	0.33465	0	0	0	0	0.69573	0.77554	0.8043	0.83769	0	0	0.31056	0	0	0	0	0.56249	0.38664	0.35159	0.37369	0.40208	0	0.29073	0	0	0	0.63719	0	0	0	0	0	0	0	0	0	2.3839	0.57864	0.59625	0.59591	0.57396	0.92976	0.87522	0.77004
2.7109	2.4085	0.42067	0.23593	0.10358	0.54235	0.54235	0.54235	0.54235	0.54235	0.54235	0.17164	0.40586	0.43624	0.46934	0.54235	0.54235	0.54235	0.54235	0.54235	0.54235	0.54235	0.16171	0.25518	0.24737	0.23871	0.22474	0.54235	0.54235	0.54235	0.54235	0.54235	0.35166	0.54235	0.54235	0.54235	0.54235	0.54235	0.54235	0.54235	0.54235	0.54235	2.1499	0.15178	0.11096	0.12971	0.12875	0.49637	0.40458	0.24075
2.7481	2.5152	0.5836	0.39486	0.60312	0	0.33465	0	0	0	0	0.69573	0.77554	0.8043	0.83769	0	0	0.31056	0	0	0	0	0.56249	0.38664	0.35159	0.37369	0.40208	0	0.29073	0	0	0	0.63719	0	0	0	0	0	0	0	0	0	2.3839	0.57864	0.59625	0.59591	0.57396	0.92976	0.87522	0.77004
2.5157	2.157	0.72301	0.57777	0.27224	0.7513	0.7513	0.7513	0.7513	0.7513	0.7513	0.24593	0.091446	0.075189	0.10978	0.7513	0.7513	0.7513	0.7513	0.7513	0.7513	0.7513	0.51779	0.59742	0.59061	0.58356	0.57184	0.7513	0.7513	0.7513	0.7513	0.7513	0.13668	0.7513	0.7513	0.7513	0.7513	0.7513	0.7513	0.7513	0.7513	0.7513	1.7946	0.22501	0.25772	0.2395	0.24046	0.18085	0.13648	0.22913
2.7481	2.5152	0.5836	0.39486	0.60312	0	0.33465	0	0	0	0	0.69573	0.77554	0.8043	0.83769	0	0	0.31056	0	0	0	0	0.56249	0.38664	0.35159	0.37369	0.40208	0	0.29073	0	0	0	0.63719	0	0	0	0	0	0	0	0	0	2.3839	0.57864	0.59625	0.59591	0.57396	0.92976	0.87522	0.77004
2.7481	2.5152	0.5836	0.39486	0.60312	0	0.33465	0	0	0	0	0.69573	0.77554	0.8043	0.83769	0	0	0.31056	0	0	0	0	0.56249	0.38664	0.35159	0.37369	0.40208	0	0.29073	0	0	0	0.63719	0	0	0	0	0	0	0	0	0	2.3839	0.57864	0.59625	0.59591	0.57396	0.92976	0.87522	0.77004
2.7481	2.5152	0.5836	0.39486	0.60312	0	0.33465	0	0	0	0	0.69573	0.77554	0.8043	0.83769	0	0	0.31056	0	0	0	0	0.56249	0.38664	0.35159	0.37369	0.40208	0	0.29073	0	0	0	0.63719	0	0	0	0	0	0	0	0	0	2.3839	0.57864	0.59625	0.59591	0.57396	0.92976	0.87522	0.77004
2.7481	2.5152	0.5836	0.39486	0.60312	0	0.33465	0	0	0	0	0.69573	0.77554	0.8043	0.83769	0	0	0.31056	0	0	0	0	0.56249	0.38664	0.35159	0.37369	0.40208	0	0.29073	0	0	0	0.63719	0	0	0	0	0	0	0	0	0	2.3839	0.57864	0.59625	0.59591	0.57396	0.92976	0.87522	0.77004
2.7481	2.5152	0.5836	0.39486	0.60312	0	0.33465	0	0	0	0	0.69573	0.77554	0.8043	0.83769	0	0	0.31056	0	0	0	0	0.56249	0.38664	0.35159	0.37369	0.40208	0	0.29073	0	0	0	0.63719	0	0	0	0	0	0	0	0	0	2.3839	0.57864	0.59625	0.59591	0.57396	0.92976	0.87522	0.77004
2.7481	2.5152	0.5836	0.39486	0.60312	0	0.33465	0	0	0	0	0.69573	0.77554	0.8043	0.83769	0	0	0.31056	0	0	0	0	0.56249	0.38664	0.35159	0.37369	0.40208	0	0.29073	0	0	0	0.63719	0	0	0	0	0	0	0	0	0	2.3839	0.57864	0.59625	0.59591	0.57396	0.92976	0.87522	0.77004
2.7481	2.5152	0.5836	0.39486	0.60312	0	0.33465	0	0	0	0	0.69573	0.77554	0.8043	0.83769	0	0	0.31056	0	0	0	0	0.56249	0.38664	0.35159	0.37369	0.40208	0	0.29073	0	0	0	0.63719	0	0	0	0	0	0	0	0	0	2.3839	0.57864	0.59625	0.59591	0.57396	0.92976	0.87522	0.77004
2.7481	2.5152	0.5836	0.39486	0.60312	0	0.33465	0	0	0	0	0.69573	0.77554	0.8043	0.83769	0	0	0.31056	0	0	0	0	0.56249	0.38664	0.35159	0.37369	0.40208	0	0.29073	0	0	0	0.63719	0	0	0	0	0	0	0	0	0	2.3839	0.57864	0.59625	0.59591	0.57396	0.92976	0.87522	0.77004
2.7481	2.5152	0.5836	0.39486	0.60312	0	0.33465	0	0	0	0	0.69573	0.77554	0.8043	0.83769	0	0	0.31056	0	0	0	0	0.56249	0.38664	0.35159	0.37369	0.40208	0	0.29073	0	0	0	0.63719	0	0	0	0	0	0	0	0	0	2.3839	0.57864	0.59625	0.59591	0.57396	0.92976	0.87522	0.77004
2.7481	2.5152	0.5836	0.39486	0.60312	0	0.33465	0	0	0	0	0.69573	0.77554	0.8043	0.83769	0	0	0.31056	0	0	0	0	0.56249	0.38664	0.35159	0.37369	0.40208	0	0.29073	0	0	0	0.63719	0	0	0	0	0	0	0	0	0	2.3839	0.57864	0.59625	0.59591	0.57396	0.92976	0.87522	0.77004
2.7481	2.5152	0.5836	0.39486	0.60312	0	0.33465	0	0	0	0	0.69573	0.77554	0.8043	0.83769	0	0	0.31056	0	0	0	0	0.56249	0.38664	0.35159	0.37369	0.40208	0	0.29073	0	0	0	0.63719	0	0	0	0	0	0	0	0	0	2.3839	0.57864	0.59625	0.59591	0.57396	0.92976	0.87522	0.77004
2.7481	2.5152	0.5836	0.39486	0.60312	0	0.33465	0	0	0	0	0.69573	0.77554	0.8043	0.83769	0	0	0.31056	0	0	0	0	0.56249	0.38664	0.35159	0.37369	0.40208	0	0.29073	0	0	0	0.63719	0	0	0	0	0	0	0	0	0	2.3839	0.57864	0.59625	0.59591	0.57396	0.92976	0.87522	0.77004
2.7481	2.5152	0.5836	0.39486	0.60312	0	0.33465	0	0	0	0	0.69573	0.77554	0.8043	0.83769	0	0	0.31056	0	0	0	0	0.56249	0.38664	0.35159	0.37369	0.40208	0	0.29073	0	0	0	0.63719	0	0	0	0	0	0	0	0	0	2.3839	0.57864	0.59625	0.59591	0.57396	0.92976	0.87522	0.77004
2.7481	2.5152	0.5836	0.39486	0.60312	0	0.33465	0	0	0	0	0.69573	0.77554	0.8043	0.83769	0	0	0.31056	0	0	0	0	0.56249	0.38664	0.35159	0.37369	0.40208	0	0.29073	0	0	0	0.63719	0	0	0	0	0	0	0	0	0	2.3839	0.57864	0.59625	0.59591	0.57396	0.92976	0.87522	0.77004
2.7481	2.5152	0.5836	0.39486	0.60312	0	0.33465	0	0	0	0	0.69573	0.77554	0.8043	0.83769	0	0	0.31056	0	0	0	0	0.56249	0.38664	0.35159	0.37369	0.40208	0	0.29073	0	0	0	0.63719	0	0	0	0	0	0	0	0	0	2.3839	0.57864	0.59625	0.59591	0.57396	0.92976	0.87522	0.77004
2.6862	2.3601	0.66725	0.48051	0.18515	0.77531	0.77531	0.77531	0.77531	0.77531	0.77531	0.09153	0.24891	0.2744	0.30173	0.77531	0.77531	0.77531	0.77531	0.77531	0.77531	0.77531	0.39254	0.50284	0.49198	0.47641	0.46147	0.77531	0.77531	0.77531	0.77531	0.77531	0.25068	0.77531	0.77531	0.77531	0.77531	0.77531	0.77531	0.77531	0.77531	0.77531	2.0101	0.19666	0.20037	0.18722	0.20945	0.25848	0.15918	0.033259
2.7481	2.5152	0.5836	0.39486	0.60312	0	0.33465	0	0	0	0	0.69573	0.77554	0.8043	0.83769	0	0	0.31056	0	0	0	0	0.56249	0.38664	0.35159	0.37369	0.40208	0	0.29073	0	0	0	0.63719	0	0	0	0	0	0	0	0	0	2.3839	0.57864	0.59625	0.59591	0.57396	0.92976	0.87522	0.77004
2.7481	2.5152	0.5836	0.39486	0.60312	0	0.33465	0	0	0	0	0.69573	0.77554	0.8043	0.83769	0	0	0.31056	0	0	0	0	0.56249	0.38664	0.35159	0.37369	0.40208	0	0.29073	0	0	0	0.63719	0	0	0	0	0	0	0	0	0	2.3839	0.57864	0.59625	0.59591	0.57396	0.92976	0.87522	0.77004
2.7481	2.5152	0.5836	0.39486	0.60312	0	0.33465	0	0	0	0	0.69573	0.77554	0.8043	0.83769	0	0	0.31056	0	0	0	0	0.56249	0.38664	0.35159	0.37369	0.40208	0	0.29073	0	0	0	0.63719	0	0	0	0	0	0	0	0	0	2.3839	0.57864	0.59625	0.59591	0.57396	0.92976	0.87522	0.77004
2.7481	2.5152	0.5836	0.39486	0.60312	0	0.33465	0	0	0	0	0.69573	0.77554	0.8043	0.83769	0	0	0.31056	0	0	0	0	0.56249	0.38664	0.35159	0.37369	0.40208	0	0.29073	0	0	0	0.63719	0	0	0	0	0	0	0	0	0	2.3839	0.57864	0.59625	0.59591	0.57396	0.92976	0.87522	0.77004
2.7481	2.5152	0.5836	0.39486	0.60312	0	0.33465	0	0	0	0	0.69573	0.77554	0.8043	0.83769	0	0	0.31056	0	0	0	0	0.56249	0.38664	0.35159	0.37369	0.40208	0	0.29073	0	0	0	0.63719	0	0	0	0	0	0	0	0	0	2.3839	0.57864	0.59625	0.59591	0.57396	0.92976	0.87522	0.77004
2.7481	2.5152	0.5836	0.39486	0.60312	0	0.33465	0	0	0	0	0.69573	0.77554	0.8043	0.83769	0	0	0.31056	0	0	0	0	0.56249	0.38664	0.35159	0.37369	0.40208	0	0.29073	0	0	0	0.63719	0	0	0	0	0	0	0	0	0	2.3839	0.57864	0.59625	0.59591	0.57396	0.92976	0.87522	0.77004
2.7481	2.5152	0.5836	0.39486	0.60312	0	0.33465	0	0	0	0	0.69573	0.77554	0.8043	0.83769	0	0	0.31056	0	0	0	0	0.56249	0.38664	0.35159	0.37369	0.40208	0	0.29073	0	0	0	0.63719	0	0	0	0	0	0	0	0	0	2.3839	0.57864	0.59625	0.59591	0.57396	0.92976	0.87522	0.77004
0.9315	1.2787	2.596	2.5629	2.3627	2.596	2.596	2.596	2.596	2.596	2.596	2.3566	2.13	2.1165	2.1024	2.596	2.596	2.596	2.596	2.596	2.596	2.596	2.5768	2.5762	2.5768	2.5775	2.5762	2.596	2.596	2.596	2.596	2.596	2.1135	2.596	2.596	2.596	2.596	2.596	2.596	2.596	2.596	2.596	1.5297	2.3202	2.3416	2.3299	2.3309	2.2249	2.2739	2.3518
1.913	1.3534	2.0337	1.906	1.6084	2.0337	2.0337	2.0337	2.0337	2.0337	2.0337	1.5813	1.3021	1.2766	1.249	2.0337	2.0337	2.0337	2.0337	2.0337	2.0337	2.0337	1.8453	1.922	1.9156	1.9087	1.8981	2.0337	2.0337	2.0337	2.0337	2.0337	1.4063	2.0337	2.0337	2.0337	2.0337	2.0337	2.0337	2.0337	2.0337	2.0337	0.52845	1.561	1.5919	1.5756	1.5766	1.3498	1.4311	1.5517
2.7481	2.5152	0.5836	0.39486	0.60312	0	0.33465	0	0	0	0	0.69573	0.77554	0.8043	0.83769	0	0	0.31056	0	0	0	0	0.56249	0.38664	0.35159	0.37369	0.40208	0	0.29073	0	0	0	0.63719	0	0	0	0	0	0	0	0	0	2.3839	0.57864	0.59625	0.59591	0.57396	0.92976	0.87522	0.77004
2.3253	1.9584	0.89768	0.76978	0.53175	0.89768	0.89768	0.89768	0.89768	0.89768	0.89768	0.5108	0.23536	0.21147	0.18594	0.89768	0.89768	0.89768	0.89768	0.89768	0.89768	0.89768	0.75761	0.78314	0.77766	0.77635	0.77216	0.89768	0.89768	0.89768	0.89768	0.89768	0.27209	0.89768	0.89768	0.89768	0.89768	0.89768	0.89768	0.89768	0.89768	0.89768	1.5503	0.48587	0.51388	0.49901	0.49997	0.31159	0.38277	0.48908
2.7481	2.5152	0.5836	0.39486	0.60312	0	0.33465	0	0	0	0	0.69573	0.77554	0.8043	0.83769	0	0	0.31056	0	0	0	0	0.56249	0.38664	0.35159	0.37369	0.40208	0	0.29073	0	0	0	0.63719	0	0	0	0	0	0	0	0	0	2.3839	0.57864	0.59625	0.59591	0.57396	0.92976	0.87522	0.77004
1.3698	0.53909	2.5215	2.4707	2.248	2.5215	2.5215	2.5215	2.5215	2.5215	2.5215	2.2315	1.9594	1.9367	1.9126	2.5215	2.5215	2.5215	2.5215	2.5215	2.5215	2.5215	2.4702	2.484	2.4832	2.4827	2.4794	2.5215	2.5215	2.5215	2.5215	2.5215	1.9894	2.5215	2.5215	2.5215	2.5215	2.5215	2.5215	2.5215	2.5215	2.5215	0.47965	2.2032	2.2291	2.2152	2.2162	2.0399	2.1111	2.2157
2.7481	2.5152	0.5836	0.39486	0.60312	0	0.33465	0	0	0	0	0.69573	0.77554	0.8043	0.83769	0	0	0.31056	0	0	0	0	0.56249	0.38664	0.35159	0.37369	0.40208	0	0.29073	0	0	0	0.63719	0	0	0	0	0	0	0	0	0	2.3839	0.57864	0.59625	0.59591	0.57396	0.92976	0.87522	0.77004
2.7481	2.5152	0.5836	0.39486	0.60312	0	0.33465	0	0	0	0	0.69573	0.77554	0.8043	0.83769	0	0	0.31056	0	0	0	0	0.56249	0.38664	0.35159	0.37369	0.40208	0	0.29073	0	0	0	0.63719	0	0	0	0	0	0	0	0	0	2.3839	0.57864	0.59625	0.59591	0.57396	0.92976	0.87522	0.77004
2.7481	2.5152	0.5836	0.39486	0.60312	0	0.33465	0	0	0	0	0.69573	0.77554	0.8043	0.83769	0	0	0.31056	0	0	0	0	0.56249	0.38664	0.35159	0.37369	0.40208	0	0.29073	0	0	0	0.63719	0	0	0	0	0	0	0	0	0	2.3839	0.57864	0.59625	0.59591	0.57396	0.92976	0.87522	0.77004
2.7481	2.5152	0.5836	0.39486	0.60312	0	0.33465	0	0	0	0	0.69573	0.77554	0.8043	0.83769	0	0	0.31056	0	0	0	0	0.56249	0.38664	0.35159	0.37369	0.40208	0	0.29073	0	0	0	0.63719	0	0	0	0	0	0	0	0	0	2.3839	0.57864	0.59625	0.59591	0.57396	0.92976	0.87522	0.77004
2.7481	2.5152	0.5836	0.39486	0.60312	0	0.33465	0	0	0	0	0.69573	0.77554	0.8043	0.83769	0	0	0.31056	0	0	0	0	0.56249	0.38664	0.35159	0.37369	0.40208	0	0.29073	0	0	0	0.63719	0	0	0	0	0	0	0	0	0	2.3839	0.57864	0.59625	0.59591	0.57396	0.92976	0.87522	0.77004
2.7481	2.5152	0.5836	0.39486	0.60312	0	0.33465	0	0	0	0	0.69573	0.77554	0.8043	0.83769	0	0	0.31056	0	0	0	0	0.56249	0.38664	0.35159	0.37369	0.40208	0	0.29073	0	0	0	0.63719	0	0	0	0	0	0	0	0	0	2.3839	0.57864	0.59625	0.59591	0.57396	0.92976	0.87522	0.77004
2.7481	2.5152	0.5836	0.39486	0.60312	0	0.33465	0	0	0	0	0.69573	0.77554	0.8043	0.83769	0	0	0.31056	0	0	0	0	0.56249	0.38664	0.35159	0.37369	0.40208	0	0.29073	0	0	0	0.63719	0	0	0	0	0	0	0	0	0	2.3839	0.57864	0.59625	0.59591	0.57396	0.92976	0.87522	0.77004
2.7481	2.5152	0.5836	0.39486	0.60312	0	0.33465	0	0	0	0	0.69573	0.77554	0.8043	0.83769	0	0	0.31056	0	0	0	0	0.56249	0.38664	0.35159	0.37369	0.40208	0	0.29073	0	0	0	0.63719	0	0	0	0	0	0	0	0	0	2.3839	0.57864	0.59625	0.59591	0.57396	0.92976	0.87522	0.77004
2.7481	2.5152	0.5836	0.39486	0.60312	0	0.33465	0	0	0	0	0.69573	0.77554	0.8043	0.83769	0	0	0.31056	0	0	0	0	0.56249	0.38664	0.35159	0.37369	0.40208	0	0.29073	0	0	0	0.63719	0	0	0	0	0	0	0	0	0	2.3839	0.57864	0.59625	0.59591	0.57396	0.92976	0.87522	0.77004
2.7481	2.5152	0.5836	0.39486	0.60312	0	0.33465	0	0	0	0	0.69573	0.77554	0.8043	0.83769	0	0	0.31056	0	0	0	0	0.56249	0.38664	0.35159	0.37369	0.40208	0	0.29073	0	0	0	0.63719	0	0	0	0	0	0	0	0	0	2.3839	0.57864	0.59625	0.59591	0.57396	0.92976	0.87522	0.77004
2.7481	2.5152	0.5836	0.39486	0.60312	0	0.33465	0	0	0	0	0.69573	0.77554	0.8043	0.83769	0	0	0.31056	0	0	0	0	0.56249	0.38664	0.35159	0.37369	0.40208	0	0.29073	0	0	0	0.63719	0	0	0	0	0	0	0	0	0	2.3839	0.57864	0.59625	0.59591	0.57396	0.92976	0.87522	0.77004
2.7481	2.5152	0.5836	0.39486	0.60312	0	0.33465	0	0	0	0	0.69573	0.77554	0.8043	0.83769	0	0	0.31056	0	0	0	0	0.56249	0.38664	0.35159	0.37369	0.40208	0	0.29073	0	0	0	0.63719	0	0	0	0	0	0	0	0	0	2.3839	0.57864	0.59625	0.59591	0.57396	0.92976	0.87522	0.77004
2.7481	2.5152	0.5836	0.39486	0.60312	0	0.33465	0	0	0	0	0.69573	0.77554	0.8043	0.83769	0	0	0.31056	0	0	0	0	0.56249	0.38664	0.35159	0.37369	0.40208	0	0.29073	0	0	0	0.63719	0	0	0	0	0	0	0	0	0	2.3839	0.57864	0.59625	0.59591	0.57396	0.92976	0.87522	0.77004
2.7481	2.4885	0.36166	0.20733	0.19576	0.55476	0.55476	0.55476	0.55476	0.55476	0.55476	0.25925	0.50201	0.53239	0.56549	0.55476	0.55476	0.55476	0.55476	0.55476	0.55476	0.55476	0.072361	0.23518	0.23443	0.21551	0.18863	0.55476	0.55476	0.55476	0.55476	0.55476	0.44806	0.55476	0.55476	0.55476	0.55476	0.55476	0.55476	0.55476	0.55476	0.55476	2.2463	0.24574	0.20511	0.22598	0.22502	0.57868	0.47938	0.32092
2.7481	2.5152	0.5836	0.39486	0.60312	0	0.33465	0	0	0	0	0.69573	0.77554	0.8043	0.83769	0	0	0.31056	0	0	0	0	0.56249	0.38664	0.35159	0.37369	0.40208	0	0.29073	0	0	0	0.63719	0	0	0	0	0	0	0	0	0	2.3839	0.57864	0.59625	0.59591	0.57396	0.92976	0.87522	0.77004
2.7481	2.5152	0.4843	0.36939	0.60312	0.2717	0.13242	0.2717	0.2717	0.2717	0.2717	0.69573	0.77554	0.8043	0.83769	0.2717	0.2717	0.13253	0.2717	0.2717	0.2717	0.2717	0.5563	0.35491	0.34786	0.36997	0.39782	0.2717	0.13248	0.2717	0.2717	0.2717	0.63719	0.2717	0.2717	0.2717	0.2717	0.2717	0.2717	0.2717	0.2717	0.2717	2.3839	0.57864	0.59094	0.59591	0.57396	0.92976	0.87522	0.77004
2.7481	2.5152	0.5836	0.39486	0.60312	0	0.33465	0	0	0	0	0.69573	0.77554	0.8043	0.83769	0	0	0.31056	0	0	0	0	0.56249	0.38664	0.35159	0.37369	0.40208	0	0.29073	0	0	0	0.63719	0	0	0	0	0	0	0	0	0	2.3839	0.57864	0.59625	0.59591	0.57396	0.92976	0.87522	0.77004
2.7481	2.5152	0.5836	0.39486	0.60312	0	0.33465	0	0	0	0	0.69573	0.77554	0.8043	0.83769	0	0	0.31056	0	0	0	0	0.56249	0.38664	0.35159	0.37369	0.40208	0	0.29073	0	0	0	0.63719	0	0	0	0	0	0	0	0	0	2.3839	0.57864	0.59625	0.59591	0.57396	0.92976	0.87522	0.77004
2.7481	2.5152	0.5836	0.39486	0.60312	0	0.33465	0	0	0	0	0.69573	0.77554	0.8043	0.83769	0	0	0.31056	0	0	0	0	0.56249	0.38664	0.35159	0.37369	0.40208	0	0.29073	0	0	0	0.63719	0	0	0	0	0	0	0	0	0	2.3839	0.57864	0.59625	0.59591	0.57396	0.92976	0.87522	0.77004
2.7481	2.5152	0.5836	0.39486	0.60312	0	0.33465	0	0	0	0	0.69573	0.77554	0.8043	0.83769	0	0	0.31056	0	0	0	0	0.56249	0.38664	0.35159	0.37369	0.40208	0	0.29073	0	0	0	0.63719	0	0	0	0	0	0	0	0	0	2.3839	0.57864	0.59625	0.59591	0.57396	0.92976	0.87522	0.77004
2.7481	2.5152	0.5836	0.39486	0.60312	0	0.33465	0	0	0	0	0.69573	0.77554	0.8043	0.83769	0	0	0.31056	0	0	0	0	0.56249	0.38664	0.35159	0.37369	0.40208	0	0.29073	0	0	0	0.63719	0	0	0	0	0	0	0	0	0	2.3839	0.57864	0.59625	0.59591	0.57396	0.92976	0.87522	0.77004
1.3741	0.56263	2.5257	2.4741	2.2505	2.5257	2.5257	2.5257	2.5257	2.5257	2.5257	2.2346	1.9629	1.9405	1.9165	2.5257	2.5257	2.5257	2.5257	2.5257	2.5257	2.5257	2.4723	2.4875	2.4857	2.484	2.4808	2.5257	2.5257	2.5257	2.5257	2.5257	1.9921	2.5257	2.5257	2.5257	2.5257	2.5257	2.5257	2.5257	2.5257	2.5257	0.45031	2.2059	2.2315	2.2178	2.2187	2.0402	2.1115	2.2197
2.7481	2.5152	0.5836	0.39486	0.60312	0	0.33465	0	0	0	0	0.69573	0.77554	0.8043	0.83769	0	0	0.31056	0	0	0	0	0.56249	0.38664	0.35159	0.37369	0.40208	0	0.29073	0	0	0	0.63719	0	0	0	0	0	0	0	0	0	2.3839	0.57864	0.59625	0.59591	0.57396	0.92976	0.87522	0.77004
2.7481	2.5152	0.5836	0.39486	0.60312	0	0.33465	0	0	0	0	0.69573	0.77554	0.8043	0.83769	0	0	0.31056	0	0	0	0	0.56249	0.38664	0.35159	0.37369	0.40208	0	0.29073	0	0	0	0.63719	0	0	0	0	0	0	0	0	0	2.3839	0.57864	0.59625	0.59591	0.57396	0.92976	0.87522	0.77004
1.4371	0.92937	1.9293	1.8046	1.5787	1.9293	1.9293	1.9293	1.9293	1.9293	1.9293	1.5624	1.2906	1.2683	1.2446	1.9293	1.9293	1.9293	1.9293	1.9293	1.9293	1.9293	1.8009	1.8179	1.8168	1.8159	1.8122	1.9293	1.9293	1.9293	1.9293	1.9293	1.3202	1.9293	1.9293	1.9293	1.9293	1.9293	1.9293	1.9293	1.9293	1.9293	0.9147	1.534	1.5598	1.5459	1.5469	1.3701	1.4432	1.5477
2.7481	2.5152	0.5836	0.39486	0.60312	0	0.33465	0	0	0	0	0.69573	0.77554	0.8043	0.83769	0	0	0.31056	0	0	0	0	0.56249	0.38664	0.35159	0.37369	0.40208	0	0.29073	0	0	0	0.63719	0	0	0	0	0	0	0	0	0	2.3839	0.57864	0.59625	0.59591	0.57396	0.92976	0.87522	0.77004
2.7481	2.5025	0.18585	0.30073	0.40981	0.69559	0.69559	0.69559	0.69559	0.69559	0.69559	0.47729	0.68888	0.71988	0.75424	0.69559	0.69559	0.69559	0.69559	0.69559	0.69559	0.69559	0.16745	0.31146	0.35563	0.33352	0.30698	0.69559	0.69559	0.69559	0.69559	0.69559	0.57047	0.69559	0.69559	0.69559	0.69559	0.69559	0.69559	0.69559	0.69559	0.69559	2.3536	0.46086	0.41205	0.4369	0.43584	0.80561	0.70805	0.54846
2.2704	1.8151	1.8487	1.6875	1.3559	1.8487	1.8487	1.8487	1.8487	1.8487	1.8487	1.2945	1.0861	1.0546	1.0201	1.8487	1.8487	1.8487	1.8487	1.8487	1.8487	1.8487	1.6192	1.7071	1.6992	1.6909	1.6773	1.8487	1.8487	1.8487	1.8487	1.8487	1.2181	1.8487	1.8487	1.8487	1.8487	1.8487	1.8487	1.8487	1.8487	1.8487	1.0661	1.3112	1.3566	1.3335	1.3344	0.99371	1.0888	1.2407
2.7481	2.5054	0.14516	0.10006	0.42923	0.45416	0.45416	0.45416	0.45416	0.45416	0.45416	0.50461	0.70661	0.73805	0.77283	0.45416	0.45416	0.45416	0.45416	0.45416	0.45416	0.45416	0.24884	0.087046	0.11772	0.10646	0.12322	0.45416	0.45416	0.45416	0.45416	0.45416	0.58244	0.45416	0.45416	0.45416	0.45416	0.45416	0.45416	0.45416	0.45416	0.45416	2.3615	0.48583	0.43669	0.46145	0.46054	0.83027	0.73836	0.57409
2.7481	2.505	0.17293	0.069163	0.36758	0.46402	0.46402	0.46402	0.46402	0.46402	0.46402	0.43509	0.65139	0.6826	0.71719	0.46402	0.46402	0.46402	0.46402	0.46402	0.46402	0.46402	0.16312	0.078069	0.11814	0.095686	0.068758	0.46402	0.46402	0.46402	0.46402	0.46402	0.55231	0.46402	0.46402	0.46402	0.46402	0.46402	0.46402	0.46402	0.46402	0.46402	2.3401	0.41601	0.36753	0.39249	0.39125	0.76118	0.66178	0.50383
2.7481	2.5053	0.14512	0.099808	0.42892	0.45396	0.45396	0.45396	0.45396	0.45396	0.45396	0.50424	0.7063	0.73774	0.77252	0.45396	0.45396	0.45396	0.45396	0.45396	0.45396	0.45396	0.24867	0.086668	0.11772	0.10615	0.12295	0.45396	0.45396	0.45396	0.45396	0.45396	0.58217	0.45396	0.45396	0.45396	0.45396	0.45396	0.45396	0.45396	0.45396	0.45396	2.3613	0.48531	0.43638	0.46114	0.4602	0.82994	0.73799	0.57356
2.7481	2.5053	0.14509	0.099742	0.42894	0.45407	0.45407	0.45407	0.45407	0.45407	0.45407	0.50422	0.70632	0.73776	0.77254	0.45407	0.45407	0.45407	0.45407	0.45407	0.45407	0.45407	0.24858	0.086647	0.11776	0.1061	0.12289	0.45407	0.45407	0.45407	0.45407	0.45407	0.58219	0.45407	0.45407	0.45407	0.45407	0.45407	0.45407	0.45407	0.45407	0.45407	2.3613	0.48534	0.43641	0.46116	0.46022	0.82997	0.73796	0.57358
2.7481	2.5053	0.31915	0.13947	0.41664	0.3263	0.27855	0.3263	0.3263	0.3263	0.3263	0.49964	0.69513	0.72634	0.76092	0.3263	0.3263	0.27855	0.3263	0.3263	0.3263	0.3263	0.32	0.12055	0.11203	0.13341	0.16236	0.3263	0.27855	0.3263	0.3263	0.3263	0.57405	0.3263	0.3263	0.3263	0.3263	0.3263	0.3263	0.3263	0.3263	0.3263	2.3572	0.47148	0.42266	0.44743	0.44647	0.81622	0.72145	0.55908
2.7481	2.5044	0.39133	0.19846	0.4487	0.39149	0.20316	0.39149	0.39149	0.39149	0.39149	0.54232	0.71138	0.74285	0.7776	0.39149	0.39149	0.20316	0.39149	0.39149	0.39149	0.39149	0.3819	0.19146	0.17376	0.19534	0.22394	0.39149	0.20316	0.39149	0.39149	0.39149	0.58662	0.39149	0.39149	0.39149	0.39149	0.39149	0.39149	0.39149	0.39149	0.39149	2.3628	0.48969	0.44068	0.46546	0.4645	0.83424	0.7462	0.60596
2.7481	2.5152	0.5836	0.39486	0.60312	0	0.33465	0	0	0	0	0.69573	0.77554	0.8043	0.83769	0	0	0.31056	0	0	0	0	0.56249	0.38664	0.35159	0.37369	0.40208	0	0.29073	0	0	0	0.63719	0	0	0	0	0	0	0	0	0	2.3839	0.57864	0.59625	0.59591	0.57396	0.92976	0.87522	0.77004
2.718	2.4228	0.48109	0.29446	0.095818	0.61261	0.61261	0.61261	0.61261	0.61261	0.61261	0.13654	0.39129	0.41672	0.44638	0.61261	0.61261	0.61261	0.61261	0.61261	0.61261	0.61261	0.19833	0.31433	0.30373	0.28807	0.27223	0.61261	0.61261	0.61261	0.61261	0.61261	0.35179	0.61261	0.61261	0.61261	0.61261	0.61261	0.61261	0.61261	0.61261	0.61261	2.1504	0.13801	0.11705	0.12856	0.1276	0.45232	0.35302	0.19404
2.7481	2.5152	0.5836	0.39486	0.60312	0	0.33465	0	0	0	0	0.69573	0.77554	0.8043	0.83769	0	0	0.31056	0	0	0	0	0.56249	0.38664	0.35159	0.37369	0.40208	0	0.29073	0	0	0	0.63719	0	0	0	0	0	0	0	0	0	2.3839	0.57864	0.59625	0.59591	0.57396	0.92976	0.87522	0.77004
2.7481	2.5152	0.5836	0.39486	0.60312	0	0.33465	0	0	0	0	0.69573	0.77554	0.8043	0.83769	0	0	0.31056	0	0	0	0	0.56249	0.38664	0.35159	0.37369	0.40208	0	0.29073	0	0	0	0.63719	0	0	0	0	0	0	0	0	0	2.3839	0.57864	0.59625	0.59591	0.57396	0.92976	0.87522	0.77004
2.5829	2.2458	0.81879	0.6978	0.46726	1.0642	1.0642	1.0642	1.0642	1.0642	1.0642	0.41732	0.34432	0.34432	0.35521	1.0642	1.0642	1.0642	1.0642	1.0642	1.0642	1.0642	0.52602	0.71959	0.72091	0.7012	0.67344	1.0642	1.0642	1.0642	1.0642	1.0642	0.46965	1.0642	1.0642	1.0642	1.0642	1.0642	1.0642	1.0642	1.0642	1.0642	1.8947	0.5001	0.47326	0.47169	0.49355	0.34432	0.34432	0.36052
2.7129	2.4131	0.36116	0.17939	0.15977	0.45785	0.45785	0.45785	0.45785	0.45785	0.45785	0.23788	0.45333	0.48368	0.51685	0.45785	0.45785	0.45785	0.45785	0.45785	0.45785	0.45785	0.13295	0.19706	0.18926	0.18074	0.16655	0.45785	0.45785	0.45785	0.45785	0.45785	0.38357	0.45785	0.45785	0.45785	0.45785	0.45785	0.45785	0.45785	0.45785	0.45785	2.1772	0.20873	0.16001	0.18488	0.18379	0.55359	0.46393	0.31219
2.5482	2.1969	0.63182	0.48451	0.19298	0.68757	0.68757	0.68757	0.68757	0.68757	0.68757	0.16454	0.14397	0.17552	0.21018	0.68757	0.68757	0.68757	0.68757	0.68757	0.68757	0.68757	0.42483	0.50058	0.4939	0.48668	0.47574	0.68757	0.68757	0.68757	0.68757	0.68757	0.093384	0.68757	0.68757	0.68757	0.68757	0.68757	0.68757	0.68757	0.68757	0.68757	1.8748	0.14522	0.1768	0.16023	0.1612	0.27346	0.19502	0.16081
2.7481	2.5152	0.5836	0.39486	0.60312	0	0.33465	0	0	0	0	0.69573	0.77554	0.8043	0.83769	0	0	0.31056	0	0	0	0	0.56249	0.38664	0.35159	0.37369	0.40208	0	0.29073	0	0	0	0.63719	0	0	0	0	0	0	0	0	0	2.3839	0.57864	0.59625	0.59591	0.57396	0.92976	0.87522	0.77004
2.7481	2.5152	0.5836	0.39486	0.60312	0	0.33465	0	0	0	0	0.69573	0.77554	0.8043	0.83769	0	0	0.31056	0	0	0	0	0.56249	0.38664	0.35159	0.37369	0.40208	0	0.29073	0	0	0	0.63719	0	0	0	0	0	0	0	0	0	2.3839	0.57864	0.59625	0.59591	0.57396	0.92976	0.87522	0.77004
2.7481	2.5152	0.5836	0.39486	0.60312	0	0.33465	0	0	0	0	0.69573	0.77554	0.8043	0.83769	0	0	0.31056	0	0	0	0	0.56249	0.38664	0.35159	0.37369	0.40208	0	0.29073	0	0	0	0.63719	0	0	0	0	0	0	0	0	0	2.3839	0.57864	0.59625	0.59591	0.57396	0.92976	0.87522	0.77004
2.7481	2.5152	0.5836	0.39486	0.60312	0	0.33465	0	0	0	0	0.69573	0.77554	0.8043	0.83769	0	0	0.31056	0	0	0	0	0.56249	0.38664	0.35159	0.37369	0.40208	0	0.29073	0	0	0	0.63719	0	0	0	0	0	0	0	0	0	2.3839	0.57864	0.59625	0.59591	0.57396	0.92976	0.87522	0.77004
2.7481	2.5152	0.5836	0.39486	0.60312	0	0.33465	0	0	0	0	0.69573	0.77554	0.8043	0.83769	0	0	0.31056	0	0	0	0	0.56249	0.38664	0.35159	0.37369	0.40208	0	0.29073	0	0	0	0.63719	0	0	0	0	0	0	0	0	0	2.3839	0.57864	0.59625	0.59591	0.57396	0.92976	0.87522	0.77004
2.7481	2.5152	0.5836	0.39486	0.60312	0	0.33465	0	0	0	0	0.69573	0.77554	0.8043	0.83769	0	0	0.31056	0	0	0	0	0.56249	0.38664	0.35159	0.37369	0.40208	0	0.29073	0	0	0	0.63719	0	0	0	0	0	0	0	0	0	2.3839	0.57864	0.59625	0.59591	0.57396	0.92976	0.87522	0.77004
2.7481	2.5152	0.5836	0.39486	0.60312	0	0.33465	0	0	0	0	0.69573	0.77554	0.8043	0.83769	0	0	0.31056	0	0	0	0	0.56249	0.38664	0.35159	0.37369	0.40208	0	0.29073	0	0	0	0.63719	0	0	0	0	0	0	0	0	0	2.3839	0.57864	0.59625	0.59591	0.57396	0.92976	0.87522	0.77004
2.7481	2.5152	0.5836	0.39486	0.60312	0	0.33465	0	0	0	0	0.69573	0.77554	0.8043	0.83769	0	0	0.31056	0	0	0	0	0.56249	0.38664	0.35159	0.37369	0.40208	0	0.29073	0	0	0	0.63719	0	0	0	0	0	0	0	0	0	2.3839	0.57864	0.59625	0.59591	0.57396	0.92976	0.87522	0.77004
2.7481	2.5152	0.5836	0.39486	0.60312	0	0.33465	0	0	0	0	0.69573	0.77554	0.8043	0.83769	0	0	0.31056	0	0	0	0	0.56249	0.38664	0.35159	0.37369	0.40208	0	0.29073	0	0	0	0.63719	0	0	0	0	0	0	0	0	0	2.3839	0.57864	0.59625	0.59591	0.57396	0.92976	0.87522	0.77004
2.7481	2.5152	0.5836	0.39486	0.60312	0	0.33465	0	0	0	0	0.69573	0.77554	0.8043	0.83769	0	0	0.31056	0	0	0	0	0.56249	0.38664	0.35159	0.37369	0.40208	0	0.29073	0	0	0	0.63719	0	0	0	0	0	0	0	0	0	2.3839	0.57864	0.59625	0.59591	0.57396	0.92976	0.87522	0.77004
2.7481	2.5152	0.5836	0.39486	0.60312	0	0.33465	0	0	0	0	0.69573	0.77554	0.8043	0.83769	0	0	0.31056	0	0	0	0	0.56249	0.38664	0.35159	0.37369	0.40208	0	0.29073	0	0	0	0.63719	0	0	0	0	0	0	0	0	0	2.3839	0.57864	0.59625	0.59591	0.57396	0.92976	0.87522	0.77004
2.7481	2.5152	0.5836	0.39486	0.60312	0	0.33465	0	0	0	0	0.69573	0.77554	0.8043	0.83769	0	0	0.31056	0	0	0	0	0.56249	0.38664	0.35159	0.37369	0.40208	0	0.29073	0	0	0	0.63719	0	0	0	0	0	0	0	0	0	2.3839	0.57864	0.59625	0.59591	0.57396	0.92976	0.87522	0.77004
2.7481	2.5152	0.5836	0.39486	0.60312	0	0.33465	0	0	0	0	0.69573	0.77554	0.8043	0.83769	0	0	0.31056	0	0	0	0	0.56249	0.38664	0.35159	0.37369	0.40208	0	0.29073	0	0	0	0.63719	0	0	0	0	0	0	0	0	0	2.3839	0.57864	0.59625	0.59591	0.57396	0.92976	0.87522	0.77004
2.7481	2.5152	0.5836	0.39486	0.60312	0	0.33465	0	0	0	0	0.69573	0.77554	0.8043	0.83769	0	0	0.31056	0	0	0	0	0.56249	0.38664	0.35159	0.37369	0.40208	0	0.29073	0	0	0	0.63719	0	0	0	0	0	0	0	0	0	2.3839	0.57864	0.59625	0.59591	0.57396	0.92976	0.87522	0.77004
2.7481	2.5152	0.5836	0.39486	0.60312	0	0.33465	0	0	0	0	0.69573	0.77554	0.8043	0.83769	0	0	0.31056	0	0	0	0	0.56249	0.38664	0.35159	0.37369	0.40208	0	0.29073	0	0	0	0.63719	0	0	0	0	0	0	0	0	0	2.3839	0.57864	0.59625	0.59591	0.57396	0.92976	0.87522	0.77004
2.7481	2.5152	0.5836	0.39486	0.60312	0	0.33465	0	0	0	0	0.69573	0.77554	0.8043	0.83769	0	0	0.31056	0	0	0	0	0.56249	0.38664	0.35159	0.37369	0.40208	0	0.29073	0	0	0	0.63719	0	0	0	0	0	0	0	0	0	2.3839	0.57864	0.59625	0.59591	0.57396	0.92976	0.87522	0.77004
0.95299	0.67646	1.9252	1.833	1.7296	1.9252	1.9252	1.9252	1.9252	1.9252	1.9252	1.727	1.6052	1.6021	1.5996	1.9252	1.9252	1.9252	1.9252	1.9252	1.9252	1.9252	1.8378	1.8464	1.8449	1.8436	1.8394	1.9252	1.9252	1.9252	1.9252	1.9252	1.5748	1.9252	1.9252	1.9252	1.9252	1.9252	1.9252	1.9252	1.9252	1.9252	1.1207	1.7157	1.7214	1.7177	1.7183	1.6964	1.7166	1.7245
2.7481	2.5152	0.5836	0.39486	0.60312	0	0.33465	0	0	0	0	0.69573	0.77554	0.8043	0.83769	0	0	0.31056	0	0	0	0	0.56249	0.38664	0.35159	0.37369	0.40208	0	0.29073	0	0	0	0.63719	0	0	0	0	0	0	0	0	0	2.3839	0.57864	0.59625	0.59591	0.57396	0.92976	0.87522	0.77004
2.7481	2.5152	0.5836	0.39486	0.60312	0	0.33465	0	0	0	0	0.69573	0.77554	0.8043	0.83769	0	0	0.31056	0	0	0	0	0.56249	0.38664	0.35159	0.37369	0.40208	0	0.29073	0	0	0	0.63719	0	0	0	0	0	0	0	0	0	2.3839	0.57864	0.59625	0.59591	0.57396	0.92976	0.87522	0.77004
1.9389	1.3898	2.0674	1.9307	1.6139	2.0674	2.0674	2.0674	2.0674	2.0674	2.0674	1.5719	1.3106	1.2799	1.2463	2.0674	2.0674	2.0674	2.0674	2.0674	2.0674	2.0674	1.8702	1.946	1.9397	1.9329	1.9224	2.0674	2.0674	2.0674	2.0674	2.0674	1.4302	2.0674	2.0674	2.0674	2.0674	2.0674	2.0674	2.0674	2.0674	2.0674	0.55523	1.5655	1.6085	1.5865	1.5874	1.3418	1.4229	1.5429
2.7481	2.5152	0.5836	0.39486	0.60312	0	0.33465	0	0	0	0	0.69573	0.77554	0.8043	0.83769	0	0	0.31056	0	0	0	0	0.56249	0.38664	0.35159	0.37369	0.40208	0	0.29073	0	0	0	0.63719	0	0	0	0	0	0	0	0	0	2.3839	0.57864	0.59625	0.59591	0.57396	0.92976	0.87522	0.77004
2.7481	2.5152	0.5836	0.39486	0.60312	0	0.33465	0	0	0	0	0.69573	0.77554	0.8043	0.83769	0	0	0.31056	0	0	0	0	0.56249	0.38664	0.35159	0.37369	0.40208	0	0.29073	0	0	0	0.63719	0	0	0	0	0	0	0	0	0	2.3839	0.57864	0.59625	0.59591	0.57396	0.92976	0.87522	0.77004
1.0901	0.34618	2.4198	2.369	2.1538	2.4198	2.4198	2.4198	2.4198	2.4198	2.4198	2.1487	1.902	1.8853	1.8678	2.4198	2.4198	2.4198	2.4198	2.4198	2.4198	2.4198	2.3647	2.3824	2.3809	2.3796	2.3754	2.4198	2.4198	2.4198	2.4198	2.4198	1.9006	2.4198	2.4198	2.4198	2.4198	2.4198	2.4198	2.4198	2.4198	2.4198	0.65353	2.1098	2.1283	2.1182	2.119	1.9976	2.0609	2.1371
2.5682	2.2061	1.0099	0.82765	0.50696	1.0833	1.0833	1.0833	1.0833	1.0833	1.0833	0.43805	0.31391	0.29358	0.27049	1.0833	1.0833	1.0833	1.0833	1.0833	1.0833	1.0833	0.76345	0.84714	0.83969	0.83263	0.82048	1.0833	1.0833	1.0833	1.0833	1.0833	0.46607	1.0833	1.0833	1.0833	1.0833	1.0833	1.0833	1.0833	1.0833	1.0833	1.7208	0.50899	0.52092	0.50403	0.52625	0.15749	0.23184	0.38487
2.7481	2.5152	0.5836	0.39486	0.60312	0	0.33465	0	0	0	0	0.69573	0.77554	0.8043	0.83769	0	0	0.31056	0	0	0	0	0.56249	0.38664	0.35159	0.37369	0.40208	0	0.29073	0	0	0	0.63719	0	0	0	0	0	0	0	0	0	2.3839	0.57864	0.59625	0.59591	0.57396	0.92976	0.87522	0.77004
2.5681	2.2203	0.57896	0.42964	0.14752	0.60088	0.60088	0.60088	0.60088	0.60088	0.60088	0.13471	0.19227	0.22315	0.25722	0.60088	0.60088	0.60088	0.60088	0.60088	0.60088	0.60088	0.38425	0.4473	0.44056	0.43331	0.42186	0.60088	0.60088	0.60088	0.60088	0.60088	0.12329	0.60088	0.60088	0.60088	0.60088	0.60088	0.60088	0.60088	0.60088	0.60088	1.922	0.098237	0.13274	0.11478	0.11574	0.32969	0.279	0.18062
2.7481	2.5152	0.5836	0.39486	0.60312	0	0.33465	0	0	0	0	0.69573	0.77554	0.8043	0.83769	0	0	0.31056	0	0	0	0	0.56249	0.38664	0.35159	0.37369	0.40208	0	0.29073	0	0	0	0.63719	0	0	0	0	0	0	0	0	0	2.3839	0.57864	0.59625	0.59591	0.57396	0.92976	0.87522	0.77004
2.7481	2.5152	0.5836	0.39486	0.60312	0	0.33465	0	0	0	0	0.69573	0.77554	0.8043	0.83769	0	0	0.31056	0	0	0	0	0.56249	0.38664	0.35159	0.37369	0.40208	0	0.29073	0	0	0	0.63719	0	0	0	0	0	0	0	0	0	2.3839	0.57864	0.59625	0.59591	0.57396	0.92976	0.87522	0.77004
2.5676	2.2198	0.57928	0.43026	0.14823	0.60115	0.60115	0.60115	0.60115	0.60115	0.60115	0.13536	0.19165	0.22252	0.25659	0.60115	0.60115	0.60115	0.60115	0.60115	0.60115	0.60115	0.38492	0.44792	0.44119	0.43394	0.42249	0.60115	0.60115	0.60115	0.60115	0.60115	0.12258	0.60115	0.60115	0.60115	0.60115	0.60115	0.60115	0.60115	0.60115	0.60115	1.9213	0.098956	0.13343	0.11549	0.11645	0.32934	0.27881	0.18051
2.7481	2.5152	0.5836	0.39486	0.60312	0	0.33465	0	0	0	0	0.69573	0.77554	0.8043	0.83769	0	0	0.31056	0	0	0	0	0.56249	0.38664	0.35159	0.37369	0.40208	0	0.29073	0	0	0	0.63719	0	0	0	0	0	0	0	0	0	2.3839	0.57864	0.59625	0.59591	0.57396	0.92976	0.87522	0.77004
2.7481	2.5152	0.5836	0.39486	0.60312	0	0.33465	0	0	0	0	0.69573	0.77554	0.8043	0.83769	0	0	0.31056	0	0	0	0	0.56249	0.38664	0.35159	0.37369	0.40208	0	0.29073	0	0	0	0.63719	0	0	0	0	0	0	0	0	0	2.3839	0.57864	0.59625	0.59591	0.57396	0.92976	0.87522	0.77004
3.428	3.7292	3.7391	3.7391	3.7292	3.7391	3.7391	3.7391	3.7391	3.7391	3.7391	3.7292	3.7292	3.7292	3.7292	3.7391	3.7391	3.7391	3.7391	3.7391	3.7391	3.7391	3.7391	3.7391	3.7391	3.7391	3.7391	3.7391	3.7391	3.7391	3.7391	3.7391	3.7292	3.7391	3.7391	3.7391	3.7391	3.7391	3.7391	3.7391	3.7391	3.7391	3.7292	3.7292	3.7292	3.7292	3.7292	3.7292	3.7292	3.7292
2.7481	2.5152	0.5836	0.39486	0.60312	0	0.33465	0	0	0	0	0.69573	0.77554	0.8043	0.83769	0	0	0.31056	0	0	0	0	0.56249	0.38664	0.35159	0.37369	0.40208	0	0.29073	0	0	0	0.63719	0	0	0	0	0	0	0	0	0	2.3839	0.57864	0.59625	0.59591	0.57396	0.92976	0.87522	0.77004
2.3971	2.0171	1.4872	1.3081	0.9803	1.5307	1.5307	1.5307	1.5307	1.5307	1.5307	0.90451	0.768	0.768	0.768	1.5307	1.5307	1.5307	1.5307	1.5307	1.5307	1.5307	1.2204	1.3249	1.3166	1.3078	1.2925	1.5307	1.5307	1.5307	1.5307	1.5307	0.90946	1.5307	1.5307	1.5307	1.5307	1.5307	1.5307	1.5307	1.5307	1.5307	1.3949	0.95207	0.98164	0.95281	0.97454	0.768	0.768	0.8333
1.5403	1.0306	1.953	1.8443	1.5643	1.953	1.953	1.953	1.953	1.953	1.953	1.5355	1.2646	1.2424	1.2188	1.953	1.953	1.953	1.953	1.953	1.953	1.953	1.8022	1.8576	1.8532	1.8484	1.8403	1.953	1.953	1.953	1.953	1.953	1.332	1.953	1.953	1.953	1.953	1.953	1.953	1.953	1.953	1.953	0.77939	1.5157	1.5489	1.5316	1.5325	1.3425	1.4149	1.5219
1.8782	2.3286	3.8737	3.8737	3.8376	3.8737	3.8737	3.8737	3.8737	3.8737	3.8737	3.835	3.7145	3.7083	3.7022	3.8737	3.8737	3.8737	3.8737	3.8737	3.8737	3.8737	3.8737	3.8737	3.8737	3.8737	3.8737	3.8737	3.8737	3.8737	3.8737	3.8737	3.6856	3.8737	3.8737	3.8737	3.8737	3.8737	3.8737	3.8737	3.8737	3.8737	2.9112	3.8383	3.8399	3.8379	3.8384	3.823	3.8414	3.8415
2.7481	2.5152	0.5836	0.39486	0.60312	0	0.33465	0	0	0	0	0.69573	0.77554	0.8043	0.83769	0	0	0.31056	0	0	0	0	0.56249	0.38664	0.35159	0.37369	0.40208	0	0.29073	0	0	0	0.63719	0	0	0	0	0	0	0	0	0	2.3839	0.57864	0.59625	0.59591	0.57396	0.92976	0.87522	0.77004
1.2185	1.4504	2.3227	2.2703	2.0364	2.3227	2.3227	2.3227	2.3227	2.3227	2.3227	2.0214	1.751	1.7322	1.7161	2.3227	2.3227	2.3227	2.3227	2.3227	2.3227	2.3227	2.2595	2.2837	2.2819	2.2802	2.2757	2.3227	2.3227	2.3227	2.3227	2.3227	1.7782	2.3227	2.3227	2.3227	2.3227	2.3227	2.3227	2.3227	2.3227	2.3227	1.5178	1.992	2.0172	2.0037	2.0046	1.8451	1.9123	2.0101
1.7074	2.1492	2.8737	2.8406	2.6575	2.8737	2.8737	2.8737	2.8737	2.8737	2.8737	2.6537	2.4116	2.3953	2.3782	2.8737	2.8737	2.8737	2.8737	2.8737	2.8737	2.8737	2.851	2.854	2.8537	2.8538	2.8516	2.8737	2.8737	2.8737	2.8737	2.8737	2.4083	2.8737	2.8737	2.8737	2.8737	2.8737	2.8737	2.8737	2.8737	2.8737	2.2369	2.6139	2.6296	2.6209	2.6217	2.5078	2.5686	2.6373
1.3945	1.1892	2.1541	2.056	1.7961	2.1541	2.1541	2.1541	2.1541	2.1541	2.1541	1.7733	1.5024	1.4803	1.4567	2.1541	2.1541	2.1541	2.1541	2.1541	2.1541	2.1541	2.0282	2.0694	2.0649	2.0617	2.0554	2.1541	2.1541	2.1541	2.1541	2.1541	1.537	2.1541	2.1541	2.1541	2.1541	2.1541	2.1541	2.1541	2.1541	2.1541	1.207	1.7496	1.7788	1.7634	1.7644	1.5776	1.6528	1.7598
1.6919	1.1717	2.1692	2.0708	1.8117	2.1692	2.1692	2.1692	2.1692	2.1692	2.1692	1.7893	1.5128	1.4898	1.4662	2.1692	2.1692	2.1692	2.1692	2.1692	2.1692	2.1692	2.0433	2.0841	2.0796	2.0765	2.0703	2.1692	2.1692	2.1692	2.1692	2.1692	1.552	2.1692	2.1692	2.1692	2.1692	2.1692	2.1692	2.1692	2.1692	2.1692	1.2229	1.7654	1.7941	1.7789	1.7799	1.5869	1.6622	1.7693
1.2699	1.1979	2.5357	2.4998	2.2871	2.5357	2.5357	2.5357	2.5357	2.5357	2.5357	2.28	2.0145	1.9946	1.9734	2.5357	2.5357	2.5357	2.5357	2.5357	2.5357	2.5357	2.5028	2.5132	2.5124	2.5119	2.5086	2.5357	2.5357	2.5357	2.5357	2.5357	2.0309	2.5357	2.5357	2.5357	2.5357	2.5357	2.5357	2.5357	2.5357	2.5357	1.4845	2.2447	2.2661	2.2544	2.2553	2.1074	2.1785	2.2762
2.4915	2.1199	1.3963	1.2119	0.8885	1.4664	1.4664	1.4664	1.4664	1.4664	1.4664	0.80782	0.74413	0.74413	0.74413	1.4664	1.4664	1.4664	1.4664	1.4664	1.4664	1.4664	1.1183	1.2266	1.2178	1.2085	1.1925	1.4664	1.4664	1.4664	1.4664	1.4664	0.8492	1.4664	1.4664	1.4664	1.4664	1.4664	1.4664	1.4664	1.4664	1.4664	1.5366	0.88772	0.89297	0.87446	0.89649	0.74413	0.74413	0.74413
2.9059	3.7486	4.8012	4.8012	4.8012	4.8012	4.8012	4.8012	4.8012	4.8012	4.8012	4.8012	4.7952	4.7949	4.7949	4.8012	4.8012	4.8012	4.8012	4.8012	4.8012	4.8012	4.8012	4.8012	4.8012	4.8012	4.8012	4.8012	4.8012	4.8012	4.8012	4.8012	4.8012	4.8012	4.8012	4.8012	4.8012	4.8012	4.8012	4.8012	4.8012	4.8012	4.5522	4.8012	4.8012	4.8012	4.8012	4.8012	4.8012	4.8012
2.7481	2.4894	0.34604	0.20348	0.20302	0.5475	0.5475	0.5475	0.5475	0.5475	0.5475	0.27114	0.50605	0.53644	0.56953	0.5475	0.5475	0.5475	0.5475	0.5475	0.5475	0.5475	0.061963	0.23133	0.23095	0.21189	0.18485	0.5475	0.5475	0.5475	0.5475	0.5475	0.44818	0.5475	0.5475	0.5475	0.5475	0.5475	0.5475	0.5475	0.5475	0.5475	2.2453	0.24972	0.20872	0.22978	0.22881	0.594	0.49468	0.33671
1.0573	0.98661	2.7237	2.6852	2.5043	2.7237	2.7237	2.7237	2.7237	2.7237	2.7237	2.4996	2.2543	2.2378	2.221	2.7237	2.7237	2.7237	2.7237	2.7237	2.7237	2.7237	2.6973	2.6985	2.6983	2.6984	2.6966	2.7237	2.7237	2.7237	2.7237	2.7237	2.2518	2.7237	2.7237	2.7237	2.7237	2.7237	2.7237	2.7237	2.7237	2.7237	0.9941	2.4588	2.4753	2.466	2.4668	2.3509	2.4124	2.4835
1.2338	0.48253	2.6957	2.6811	2.5186	2.6957	2.6957	2.6957	2.6957	2.6957	2.6957	2.5135	2.2668	2.2502	2.2326	2.6957	2.6957	2.6957	2.6957	2.6957	2.6957	2.6957	2.686	2.6859	2.6861	2.6864	2.686	2.6957	2.6957	2.6957	2.6957	2.6957	2.2654	2.6957	2.6957	2.6957	2.6957	2.6957	2.6957	2.6957	2.6957	2.6957	0.81253	2.4732	2.4897	2.4805	2.4813	2.3624	2.4257	2.4977
2.6498	2.3125	0.81836	0.69774	0.46715	1.0641	1.0641	1.0641	1.0641	1.0641	1.0641	0.41738	0.34413	0.34413	0.35529	1.0641	1.0641	1.0641	1.0641	1.0641	1.0641	1.0641	0.52555	0.71932	0.72074	0.701	0.67319	1.0641	1.0641	1.0641	1.0641	1.0641	0.46953	1.0641	1.0641	1.0641	1.0641	1.0641	1.0641	1.0641	1.0641	1.0641	1.9618	0.50001	0.47316	0.47158	0.49344	0.34413	0.34413	0.36059
1.2755	0.49043	2.7503	2.7249	2.5506	2.7503	2.7503	2.7503	2.7503	2.7503	2.7503	2.5455	2.2982	2.2814	2.2637	2.7503	2.7503	2.7503	2.7503	2.7503	2.7503	2.7503	2.7382	2.7378	2.7383	2.7389	2.7378	2.7503	2.7503	2.7503	2.7503	2.7503	2.2973	2.7503	2.7503	2.7503	2.7503	2.7503	2.7503	2.7503	2.7503	2.7503	0.81446	2.5065	2.5238	2.5143	2.5151	2.3939	2.4574	2.5322
2.7481	2.5152	0.54766	0.3833	0.60312	0.26468	0.070061	0.26468	0.26468	0.26468	0.26468	0.69573	0.77554	0.8043	0.83769	0.26468	0.26468	0.068701	0.26468	0.26468	0.26468	0.26468	0.5563	0.36882	0.34786	0.36997	0.39782	0.26468	0.068817	0.26468	0.26468	0.26468	0.63719	0.26468	0.26468	0.26468	0.26468	0.26468	0.26468	0.26468	0.26468	0.26468	2.3839	0.57864	0.59094	0.59591	0.57396	0.92976	0.87522	0.77004
2.7481	2.5152	0.14918	0.19834	0.51586	0.44341	0.44341	0.44341	0.44341	0.44341	0.44341	0.60034	0.76526	0.79685	0.83144	0.44341	0.44341	0.44341	0.44341	0.44341	0.44341	0.44341	0.35972	0.18265	0.19266	0.20348	0.22112	0.44341	0.44341	0.44341	0.44341	0.44341	0.63719	0.44341	0.44341	0.44341	0.44341	0.44341	0.44341	0.44341	0.44341	0.44341	2.3839	0.55487	0.51089	0.53802	0.52923	0.90454	0.82982	0.66689
2.7481	2.5152	0.25339	0.21493	0.50972	0.33971	0.33971	0.33971	0.33971	0.33971	0.33971	0.59263	0.76526	0.79685	0.83144	0.33971	0.33971	0.33971	0.33971	0.33971	0.33971	0.33971	0.3924	0.18955	0.18455	0.20575	0.23501	0.33971	0.33971	0.33971	0.33971	0.33971	0.63719	0.33971	0.33971	0.33971	0.33971	0.33971	0.33971	0.33971	0.33971	0.33971	2.3839	0.55487	0.50654	0.53534	0.52923	0.90333	0.82639	0.66131
2.7481	2.506	0.25561	0.086295	0.40004	0.34595	0.34595	0.34595	0.34595	0.34595	0.34595	0.46893	0.68034	0.71159	0.74622	0.34595	0.34595	0.34595	0.34595	0.34595	0.34595	0.34595	0.26377	0.060917	0.055917	0.077115	0.10638	0.34595	0.34595	0.34595	0.34595	0.34595	0.56717	0.34595	0.34595	0.34595	0.34595	0.34595	0.34595	0.34595	0.34595	0.34595	2.3521	0.45282	0.4039	0.4287	0.42771	0.79745	0.69878	0.5404
2.7481	2.5152	0.5836	0.39486	0.60312	0.24029	0.096956	0.24029	0.24029	0.24029	0.24029	0.69573	0.77554	0.8043	0.83769	0.24029	0.24029	0.073005	0.24029	0.24029	0.24029	0.24029	0.56249	0.38664	0.35159	0.37369	0.40208	0.24029	0.0527	0.24029	0.24029	0.24029	0.63719	0.24029	0.24029	0.24029	0.24029	0.24029	0.24029	0.24029	0.24029	0.24029	2.3839	0.57864	0.59625	0.59591	0.57396	0.92976	0.87522	0.77004
2.7481	2.5007	0.39718	0.39736	0.25316	0.77936	0.77936	0.77936	0.77936	0.77936	0.77936	0.31965	0.54826	0.5786	0.61201	0.77936	0.77936	0.77936	0.77936	0.77936	0.77936	0.77936	0.25895	0.39935	0.45259	0.43137	0.40586	0.77936	0.77936	0.77936	0.77936	0.77936	0.49246	0.77936	0.77936	0.77936	0.77936	0.77936	0.77936	0.77936	0.77936	0.77936	2.2912	0.29719	0.25138	0.27472	0.27376	0.63621	0.53692	0.37797
0.99424	0.86623	2.6677	2.6429	2.459	2.6677	2.6677	2.6677	2.6677	2.6677	2.6677	2.4539	2.1992	2.1813	2.1626	2.6677	2.6677	2.6677	2.6677	2.6677	2.6677	2.6677	2.6566	2.6562	2.6567	2.6572	2.6562	2.6677	2.6677	2.6677	2.6677	2.6677	2.2047	2.6677	2.6677	2.6677	2.6677	2.6677	2.6677	2.6677	2.6677	2.6677	1.1132	2.4173	2.4356	2.4256	2.4264	2.2961	2.362	2.4443
2.6776	2.3678	0.52066	0.42832	0.26539	0.81718	0.81718	0.81718	0.81718	0.81718	0.81718	0.27104	0.33993	0.36536	0.39328	0.81718	0.81718	0.81718	0.81718	0.81718	0.81718	0.81718	0.28769	0.43124	0.48357	0.46233	0.43682	0.81718	0.81718	0.81718	0.81718	0.81718	0.30177	0.81718	0.81718	0.81718	0.81718	0.81718	0.81718	0.81718	0.81718	0.81718	2.0991	0.30796	0.2296	0.26049	0.27392	0.42906	0.32974	0.21728
2.7481	2.5152	0.36779	0.29141	0.55723	0.28348	0.2516	0.28348	0.28348	0.28348	0.28348	0.65159	0.76864	0.80036	0.83511	0.28348	0.28348	0.2516	0.28348	0.28348	0.28348	0.28348	0.47195	0.26883	0.26398	0.28535	0.31431	0.28348	0.2516	0.28348	0.28348	0.28348	0.63719	0.28348	0.28348	0.28348	0.28348	0.28348	0.28348	0.28348	0.28348	0.28348	2.3839	0.55849	0.54166	0.56071	0.53849	0.91498	0.84873	0.70862
2.1706	1.8024	1.1773	1.0728	0.82926	1.2106	1.2106	1.2106	1.2106	1.2106	1.2106	0.80455	0.52945	0.52945	0.52945	1.2106	1.2106	1.2106	1.2106	1.2106	1.2106	1.2106	1.0581	1.0862	1.0841	1.0822	1.0772	1.2106	1.2106	1.2106	1.2106	1.2106	0.59004	1.2106	1.2106	1.2106	1.2106	1.2106	1.2106	1.2106	1.2106	1.2106	1.2481	0.78243	0.81224	0.79651	0.79748	0.57966	0.65985	0.77792
0.69671	1.0738	3.4441	3.4441	3.3254	3.4441	3.4441	3.4441	3.4441	3.4441	3.4441	3.3215	3.1383	3.1284	3.1183	3.4441	3.4441	3.4441	3.4441	3.4441	3.4441	3.4441	3.4441	3.4441	3.4441	3.4441	3.4441	3.4441	3.4441	3.4441	3.4441	3.4441	3.1093	3.4441	3.4441	3.4441	3.4441	3.4441	3.4441	3.4441	3.4441	3.4441	2.0566	3.2898	3.3015	3.295	3.2956	3.2327	3.2697	3.3073
2.7481	2.5011	0.47869	0.48833	0.31935	0.88318	0.88318	0.88318	0.88318	0.88318	0.88318	0.31798	0.56179	0.5901	0.62072	0.88318	0.88318	0.88318	0.88318	0.88318	0.88318	0.88318	0.34117	0.49723	0.53595	0.51485	0.48947	0.88318	0.88318	0.88318	0.88318	0.88318	0.50887	0.88318	0.88318	0.88318	0.88318	0.88318	0.88318	0.88318	0.88318	0.88318	2.3035	0.36755	0.28711	0.31338	0.33783	0.61567	0.51637	0.35931
1.6335	2.0807	3.4791	3.4791	3.3914	3.4791	3.4791	3.4791	3.4791	3.4791	3.4791	3.3888	3.2485	3.242	3.2355	3.4791	3.4791	3.4791	3.4791	3.4791	3.4791	3.4791	3.4791	3.4791	3.4791	3.4791	3.4791	3.4791	3.4791	3.4791	3.4791	3.4791	3.2196	3.4791	3.4791	3.4791	3.4791	3.4791	3.4791	3.4791	3.4791	3.4791	2.309	3.3742	3.3786	3.3752	3.3758	3.3554	3.3778	3.3815
2.7481	2.4887	0.26058	0.18236	0.28268	0.57698	0.57698	0.57698	0.57698	0.57698	0.57698	0.34976	0.57018	0.6011	0.63503	0.57698	0.57698	0.57698	0.57698	0.57698	0.57698	0.57698	0.067842	0.19372	0.24016	0.21827	0.19199	0.57698	0.57698	0.57698	0.57698	0.57698	0.49138	0.57698	0.57698	0.57698	0.57698	0.57698	0.57698	0.57698	0.57698	0.57698	2.2825	0.33383	0.28499	0.30982	0.30878	0.67853	0.58345	0.4214
2.4262	2.068	0.95399	0.76734	0.46981	1.0663	1.0663	1.0663	1.0663	1.0663	1.0663	0.40089	0.2973	0.27551	0.25154	1.0663	1.0663	1.0663	1.0663	1.0663	1.0663	1.0663	0.70006	0.78761	0.77463	0.76752	0.75586	1.0663	1.0663	1.0663	1.0663	1.0663	0.44764	1.0663	1.0663	1.0663	1.0663	1.0663	1.0663	1.0663	1.0663	1.0663	1.6416	0.48769	0.48476	0.47526	0.49729	0.21172	0.27182	0.38275
2.3978	2.0336	1.0338	0.85602	0.53119	1.0972	1.0972	1.0972	1.0972	1.0972	1.0972	0.47929	0.32789	0.30609	0.28149	1.0972	1.0972	1.0972	1.0972	1.0972	1.0972	1.0972	0.79127	0.87567	0.86788	0.8597	0.84778	1.0972	1.0972	1.0972	1.0972	1.0972	0.47805	1.0972	1.0972	1.0972	1.0972	1.0972	1.0972	1.0972	1.0972	1.0972	1.5624	0.51953	0.53413	0.51464	0.53686	0.27065	0.34771	0.45872
2.7481	2.5152	0.55447	0.38388	0.60312	0.30527	0.045563	0.30527	0.30527	0.30527	0.30527	0.69573	0.77554	0.8043	0.83769	0.30527	0.30527	0.046238	0.30527	0.30527	0.30527	0.30527	0.5563	0.36939	0.34786	0.36997	0.39782	0.30527	0.046713	0.30527	0.30527	0.30527	0.63719	0.30527	0.30527	0.30527	0.30527	0.30527	0.30527	0.30527	0.30527	0.30527	2.3839	0.57864	0.59094	0.59591	0.57396	0.92976	0.87522	0.77004
2.622	2.2697	0.63412	0.47771	0.14966	0.68863	0.68863	0.68863	0.68863	0.68863	0.68863	0.092514	0.18706	0.21251	0.23992	0.68863	0.68863	0.68863	0.68863	0.68863	0.68863	0.68863	0.41273	0.49736	0.49041	0.48319	0.47086	0.68863	0.68863	0.68863	0.68863	0.68863	0.1657	0.68863	0.68863	0.68863	0.68863	0.68863	0.68863	0.68863	0.68863	0.68863	1.9468	0.11325	0.15024	0.12711	0.12996	0.2713	0.19453	0.09968
1.6163	1.113	1.8305	1.7193	1.456	1.8305	1.8305	1.8305	1.8305	1.8305	1.8305	1.4276	1.1511	1.1269	1.1088	1.8305	1.8305	1.8305	1.8305	1.8305	1.8305	1.8305	1.6911	1.7327	1.7294	1.7261	1.7196	1.8305	1.8305	1.8305	1.8305	1.8305	1.1958	1.8305	1.8305	1.8305	1.8305	1.8305	1.8305	1.8305	1.8305	1.8305	0.68853	1.4072	1.4408	1.4233	1.4242	1.2416	1.311	1.4087
2.7481	2.5152	0.27216	0.24274	0.50856	0.33994	0.31258	0.33994	0.33994	0.33994	0.33994	0.60292	0.76526	0.79685	0.83144	0.33994	0.33994	0.31258	0.33994	0.33994	0.33994	0.33994	0.42328	0.22015	0.2153	0.23668	0.26564	0.33994	0.31258	0.33994	0.33994	0.33994	0.63719	0.33994	0.33994	0.33994	0.33994	0.33994	0.33994	0.33994	0.33994	0.33994	2.3839	0.55487	0.50531	0.53489	0.52923	0.90297	0.82472	0.65995
2.7481	2.5152	0.5836	0.39486	0.60312	0	0.33465	0	0	0	0	0.69573	0.77554	0.8043	0.83769	0	0	0.31056	0	0	0	0	0.56249	0.38664	0.35159	0.37369	0.40208	0	0.29073	0	0	0	0.63719	0	0	0	0	0	0	0	0	0	2.3839	0.57864	0.59625	0.59591	0.57396	0.92976	0.87522	0.77004
2.7481	2.5152	0.5836	0.39486	0.60312	0	0.33465	0	0	0	0	0.69573	0.77554	0.8043	0.83769	0	0	0.31056	0	0	0	0	0.56249	0.38664	0.35159	0.37369	0.40208	0	0.29073	0	0	0	0.63719	0	0	0	0	0	0	0	0	0	2.3839	0.57864	0.59625	0.59591	0.57396	0.92976	0.87522	0.77004
2.0707	1.6869	1.2308	1.1493	0.88713	1.2308	1.2308	1.2308	1.2308	1.2308	1.2308	0.86516	0.5999	0.57997	0.55875	1.2308	1.2308	1.2308	1.2308	1.2308	1.2308	1.2308	1.1219	1.1626	1.1594	1.1562	1.1498	1.2308	1.2308	1.2308	1.2308	1.2308	0.62469	1.2308	1.2308	1.2308	1.2308	1.2308	1.2308	1.2308	1.2308	1.2308	1.1815	0.83847	0.87179	0.85439	0.85535	0.69198	0.76347	0.86131
2.0233	1.6555	1.0158	0.92424	0.72324	1.0158	1.0158	1.0158	1.0158	1.0158	1.0158	0.71901	0.51658	0.50445	0.49187	1.0158	1.0158	1.0158	1.0158	1.0158	1.0158	1.0158	0.93126	0.9376	0.9375	0.93772	0.93529	1.0158	1.0158	1.0158	1.0158	1.0158	0.49049	1.0158	1.0158	1.0158	1.0158	1.0158	1.0158	1.0158	1.0158	1.0158	1.404	0.68209	0.69831	0.6881	0.68881	0.60558	0.65088	0.70742
2.7481	2.5152	0.5836	0.39486	0.60312	0	0.33465	0	0	0	0	0.69573	0.77554	0.8043	0.83769	0	0	0.31056	0	0	0	0	0.56249	0.38664	0.35159	0.37369	0.40208	0	0.29073	0	0	0	0.63719	0	0	0	0	0	0	0	0	0	2.3839	0.57864	0.59625	0.59591	0.57396	0.92976	0.87522	0.77004
2.7481	2.5152	0.5836	0.39486	0.60312	0	0.33465	0	0	0	0	0.69573	0.77554	0.8043	0.83769	0	0	0.31056	0	0	0	0	0.56249	0.38664	0.35159	0.37369	0.40208	0	0.29073	0	0	0	0.63719	0	0	0	0	0	0	0	0	0	2.3839	0.57864	0.59625	0.59591	0.57396	0.92976	0.87522	0.77004
2.2203	1.8524	1.1234	1.0204	0.78208	1.1396	1.1396	1.1396	1.1396	1.1396	1.1396	0.75945	0.48287	0.45853	0.43252	1.1396	1.1396	1.1396	1.1396	1.1396	1.1396	1.1396	1.0093	1.0338	1.032	1.0304	1.0259	1.1396	1.1396	1.1396	1.1396	1.1396	0.52199	1.1396	1.1396	1.1396	1.1396	1.1396	1.1396	1.1396	1.1396	1.1396	1.2994	0.73577	0.76459	0.74934	0.7503	0.54086	0.61999	0.73566
2.3884	2.0215	0.91673	0.74595	0.47221	1.0444	1.0444	1.0444	1.0444	1.0444	1.0444	0.44526	0.34318	0.34318	0.35328	1.0444	1.0444	1.0444	1.0444	1.0444	1.0444	1.0444	0.70288	0.7616	0.7552	0.74827	0.73767	1.0444	1.0444	1.0444	1.0444	1.0444	0.45334	1.0444	1.0444	1.0444	1.0444	1.0444	1.0444	1.0444	1.0444	1.0444	1.6014	0.48106	0.45571	0.45169	0.47354	0.34318	0.34318	0.41572
2.7479	2.4065	0.45514	0.26868	0.20274	0.51736	0.51736	0.51736	0.51736	0.51736	0.51736	0.23045	0.37973	0.40821	0.44133	0.51736	0.51736	0.51736	0.51736	0.51736	0.51736	0.51736	0.18972	0.28517	0.27211	0.26381	0.24938	0.51736	0.51736	0.51736	0.51736	0.51736	0.33456	0.51736	0.51736	0.51736	0.51736	0.51736	0.51736	0.51736	0.51736	0.51736	2.1387	0.16029	0.24164	0.20688	0.19848	0.47041	0.39792	0.30291
2.2324	1.869	0.84266	0.77844	0.55695	0.94521	0.94521	0.94521	0.94521	0.94521	0.94521	0.54094	0.45957	0.45957	0.45957	0.94521	0.94521	0.94521	0.94521	0.94521	0.94521	0.94521	0.77885	0.7918	0.7911	0.79066	0.78746	0.94521	0.94521	0.94521	0.94521	0.94521	0.45957	0.94521	0.94521	0.94521	0.94521	0.94521	0.94521	0.94521	0.94521	0.94521	1.5552	0.51229	0.53795	0.5242	0.52516	0.45957	0.45957	0.53078
2.2432	1.8798	0.84062	0.77353	0.54912	0.94569	0.94569	0.94569	0.94569	0.94569	0.94569	0.53195	0.45868	0.45868	0.45868	0.94569	0.94569	0.94569	0.94569	0.94569	0.94569	0.94569	0.77194	0.78689	0.78602	0.78537	0.78195	0.94569	0.94569	0.94569	0.94569	0.94569	0.45868	0.94569	0.94569	0.94569	0.94569	0.94569	0.94569	0.94569	0.94569	0.94569	1.5586	0.50417	0.53038	0.51637	0.51733	0.45868	0.45868	0.5175
2.5219	2.1585	0.82059	0.63722	0.46091	0.98606	0.98606	0.98606	0.98606	0.98606	0.98606	0.46091	0.46091	0.46091	0.46091	0.98606	0.98606	0.98606	0.98606	0.98606	0.98606	0.98606	0.58165	0.65612	0.6453	0.63689	0.6275	0.98606	0.98606	0.98606	0.98606	0.98606	0.46091	0.98606	0.98606	0.98606	0.98606	0.98606	0.98606	0.98606	0.98606	0.98606	1.8082	0.46091	0.46091	0.46091	0.46091	0.46091	0.46091	0.46091
2.5219	2.1513	1.3929	1.2311	0.89872	1.3965	1.3965	1.3965	1.3965	1.3965	1.3965	0.8285	0.6346	0.60329	0.56905	1.3965	1.3965	1.3965	1.3965	1.3965	1.3965	1.3965	1.1557	1.2507	1.2429	1.2346	1.221	1.3965	1.3965	1.3965	1.3965	1.3965	0.77414	1.3965	1.3965	1.3965	1.3965	1.3965	1.3965	1.3965	1.3965	1.3965	1.5079	0.84999	0.89712	0.87273	0.874	0.51234	0.61085	0.76867
2.5627	2.1949	1.2652	1.0908	0.7585	1.2932	1.2932	1.2932	1.2932	1.2932	1.2932	0.68796	0.52371	0.49223	0.46264	1.2932	1.2932	1.2932	1.2932	1.2932	1.2932	1.2932	1.0134	1.1104	1.1024	1.0939	1.0801	1.2932	1.2932	1.2932	1.2932	1.2932	0.67082	1.2932	1.2932	1.2932	1.2932	1.2932	1.2932	1.2932	1.2932	1.2932	1.6098	0.73367	0.75964	0.73079	0.75285	0.37714	0.46685	0.62511
2.7481	2.4891	0.47084	0.34333	0.15363	0.68631	0.68631	0.68631	0.68631	0.68631	0.68631	0.19779	0.45215	0.47853	0.51092	0.68631	0.68631	0.68631	0.68631	0.68631	0.68631	0.68631	0.182	0.37117	0.37065	0.35165	0.32467	0.68631	0.68631	0.68631	0.68631	0.68631	0.40698	0.68631	0.68631	0.68631	0.68631	0.68631	0.68631	0.68631	0.68631	0.68631	2.2112	0.19859	0.1819	0.19113	0.19034	0.516	0.4167	0.25806
2.7038	2.415	0.61636	0.54145	0.37134	0.93631	0.93631	0.93631	0.93631	0.93631	0.93631	0.3585	0.39643	0.4219	0.44927	0.93631	0.93631	0.93631	0.93631	0.93631	0.93631	0.93631	0.38271	0.55036	0.58635	0.5641	0.53622	0.93631	0.93631	0.93631	0.93631	0.93631	0.39359	0.93631	0.93631	0.93631	0.93631	0.93631	0.93631	0.93631	0.93631	0.93631	2.1568	0.41784	0.34145	0.36592	0.39087	0.43183	0.33254	0.29984
2.7481	2.5152	0.5836	0.39486	0.60312	0	0.33465	0	0	0	0	0.69573	0.77554	0.8043	0.83769	0	0	0.31056	0	0	0	0	0.56249	0.38664	0.35159	0.37369	0.40208	0	0.29073	0	0	0	0.63719	0	0	0	0	0	0	0	0	0	2.3839	0.57864	0.59625	0.59591	0.57396	0.92976	0.87522	0.77004
2.7081	2.3778	0.47697	0.29016	0.12829	0.51649	0.51649	0.51649	0.51649	0.51649	0.51649	0.18413	0.3549	0.38525	0.41841	0.51649	0.51649	0.51649	0.51649	0.51649	0.51649	0.51649	0.20749	0.30462	0.29474	0.28407	0.26782	0.51649	0.51649	0.51649	0.51649	0.51649	0.30188	0.51649	0.51649	0.51649	0.51649	0.51649	0.51649	0.51649	0.51649	0.51649	2.1018	0.10649	0.16705	0.13212	0.12254	0.45169	0.36179	0.26621
2.7481	2.5152	0.5836	0.39486	0.60312	0	0.33465	0	0	0	0	0.69573	0.77554	0.8043	0.83769	0	0	0.31056	0	0	0	0	0.56249	0.38664	0.35159	0.37369	0.40208	0	0.29073	0	0	0	0.63719	0	0	0	0	0	0	0	0	0	2.3839	0.57864	0.59625	0.59591	0.57396	0.92976	0.87522	0.77004
2.7481	2.5152	0.44665	0.27663	0.52229	0.2926	0.13695	0.2926	0.2926	0.2926	0.2926	0.61544	0.73966	0.77116	0.80588	0.2926	0.2926	0.13695	0.2926	0.2926	0.2926	0.2926	0.46471	0.2611	0.25642	0.27825	0.30651	0.2926	0.13695	0.2926	0.2926	0.2926	0.61631	0.2926	0.2926	0.2926	0.2926	0.2926	0.2926	0.2926	0.2926	0.2926	2.3839	0.52209	0.50551	0.51473	0.49669	0.86646	0.79791	0.68166
2.7481	2.489	0.25841	0.18169	0.28377	0.5758	0.5758	0.5758	0.5758	0.5758	0.5758	0.35109	0.57126	0.60218	0.63612	0.5758	0.5758	0.5758	0.5758	0.5758	0.5758	0.5758	0.069203	0.19266	0.2394	0.21753	0.19128	0.5758	0.5758	0.5758	0.5758	0.5758	0.49219	0.5758	0.5758	0.5758	0.5758	0.5758	0.5758	0.5758	0.5758	0.5758	2.2833	0.33491	0.28607	0.31091	0.30987	0.67962	0.58482	0.42248
2.7481	2.5152	0.12197	0.16153	0.47541	0.46318	0.46318	0.46318	0.46318	0.46318	0.46318	0.55842	0.74411	0.77562	0.81032	0.46318	0.46318	0.46318	0.46318	0.46318	0.46318	0.46318	0.32064	0.14082	0.15573	0.16068	0.18247	0.46318	0.46318	0.46318	0.46318	0.46318	0.61837	0.46318	0.46318	0.46318	0.46318	0.46318	0.46318	0.46318	0.46318	0.46318	2.3839	0.5275	0.4782	0.5029	0.50207	0.87185	0.7922	0.62695
2.7481	2.5152	0.3441	0.24228	0.49937	0.29421	0.26098	0.29421	0.29421	0.29421	0.29421	0.5933	0.73887	0.77036	0.80509	0.29421	0.29421	0.26098	0.29421	0.29421	0.29421	0.29421	0.42487	0.22157	0.2168	0.23829	0.26704	0.29421	0.26098	0.29421	0.29421	0.29421	0.61711	0.29421	0.29421	0.29421	0.29421	0.29421	0.29421	0.29421	0.29421	0.29421	2.3839	0.5207	0.48358	0.49918	0.49532	0.86508	0.78678	0.65418
2.7481	2.5152	0.11936	0.15961	0.4742	0.46423	0.46423	0.46423	0.46423	0.46423	0.46423	0.55677	0.74408	0.7756	0.8103	0.46423	0.46423	0.46423	0.46423	0.46423	0.46423	0.46423	0.31873	0.13919	0.15679	0.15875	0.18055	0.46423	0.46423	0.46423	0.46423	0.46423	0.61834	0.46423	0.46423	0.46423	0.46423	0.46423	0.46423	0.46423	0.46423	0.46423	2.3839	0.52747	0.47817	0.50287	0.50204	0.87182	0.79052	0.6259
2.7481	2.5152	0.5836	0.39486	0.60312	0	0.33465	0	0	0	0	0.69573	0.77554	0.8043	0.83769	0	0	0.31056	0	0	0	0	0.56249	0.38664	0.35159	0.37369	0.40208	0	0.29073	0	0	0	0.63719	0	0	0	0	0	0	0	0	0	2.3839	0.57864	0.59625	0.59591	0.57396	0.92976	0.87522	0.77004
2.7481	2.5152	0.5836	0.39486	0.60312	0	0.33465	0	0	0	0	0.69573	0.77554	0.8043	0.83769	0	0	0.31056	0	0	0	0	0.56249	0.38664	0.35159	0.37369	0.40208	0	0.29073	0	0	0	0.63719	0	0	0	0	0	0	0	0	0	2.3839	0.57864	0.59625	0.59591	0.57396	0.92976	0.87522	0.77004
2.7481	2.5152	0.5836	0.39486	0.60312	0	0.33465	0	0	0	0	0.69573	0.77554	0.8043	0.83769	0	0	0.31056	0	0	0	0	0.56249	0.38664	0.35159	0.37369	0.40208	0	0.29073	0	0	0	0.63719	0	0	0	0	0	0	0	0	0	2.3839	0.57864	0.59625	0.59591	0.57396	0.92976	0.87522	0.77004
2.7481	2.489	0.28094	0.11466	0.24927	0.45755	0.45755	0.45755	0.45755	0.45755	0.45755	0.31678	0.54283	0.57318	0.60635	0.45755	0.45755	0.45755	0.45755	0.45755	0.45755	0.45755	0.1103	0.1425	0.14196	0.12297	0.095997	0.45755	0.45755	0.45755	0.45755	0.45755	0.47321	0.45755	0.45755	0.45755	0.45755	0.45755	0.45755	0.45755	0.45755	0.45755	2.2668	0.29823	0.24951	0.27438	0.27329	0.64309	0.54525	0.38589
1.6118	1.1725	1.587	1.5485	1.3482	1.587	1.587	1.587	1.587	1.587	1.587	1.3432	1.1092	1.0952	1.0806	1.587	1.587	1.587	1.587	1.587	1.587	1.587	1.5607	1.5618	1.5621	1.5628	1.5608	1.587	1.587	1.587	1.587	1.587	1.0983	1.587	1.587	1.587	1.587	1.587	1.587	1.587	1.587	1.587	0.81781	1.3062	1.3248	1.3143	1.3153	1.2061	1.2579	1.3349
1.2479	0.51221	2.4217	2.3604	2.1416	2.4217	2.4217	2.4217	2.4217	2.4217	2.4217	2.1283	1.8625	1.8423	1.8209	2.4217	2.4217	2.4217	2.4217	2.4217	2.4217	2.4217	2.3627	2.3737	2.3732	2.3729	2.37	2.4217	2.4217	2.4217	2.4217	2.4217	1.8835	2.4217	2.4217	2.4217	2.4217	2.4217	2.4217	2.4217	2.4217	2.4217	0.51248	2.0973	2.1224	2.1089	2.1098	1.9532	2.0248	2.124
2.7481	2.5152	0.5836	0.39486	0.60312	0	0.33465	0	0	0	0	0.69573	0.77554	0.8043	0.83769	0	0	0.31056	0	0	0	0	0.56249	0.38664	0.35159	0.37369	0.40208	0	0.29073	0	0	0	0.63719	0	0	0	0	0	0	0	0	0	2.3839	0.57864	0.59625	0.59591	0.57396	0.92976	0.87522	0.77004
0.92344	0.45555	2.9587	2.943	2.7467	2.9587	2.9587	2.9587	2.9587	2.9587	2.9587	2.7418	2.5102	2.4965	2.4821	2.9587	2.9587	2.9587	2.9587	2.9587	2.9587	2.9587	2.9566	2.9564	2.9568	2.9577	2.956	2.9587	2.9587	2.9587	2.9587	2.9587	2.4978	2.9587	2.9587	2.9587	2.9587	2.9587	2.9587	2.9587	2.9587	2.9587	1.2207	2.7039	2.7223	2.7121	2.713	2.6063	2.6575	2.7317
2.0992	1.7199	1.3612	1.2329	0.97001	1.3612	1.3612	1.3612	1.3612	1.3612	1.3612	0.94932	0.67455	0.65146	0.6268	1.3612	1.3612	1.3612	1.3612	1.3612	1.3612	1.3612	1.1957	1.2462	1.2412	1.2358	1.227	1.3612	1.3612	1.3612	1.3612	1.3612	0.72674	1.3612	1.3612	1.3612	1.3612	1.3612	1.3612	1.3612	1.3612	1.3612	1.1039	0.92419	0.95208	0.93727	0.93823	0.7422	0.81914	0.92994
2.7479	2.4582	0.30805	0.1731	0.23859	0.55903	0.55903	0.55903	0.55903	0.55903	0.55903	0.30647	0.53807	0.56844	0.60156	0.55903	0.55903	0.55903	0.55903	0.55903	0.55903	0.55903	0.061425	0.18758	0.21716	0.19528	0.169	0.55903	0.55903	0.55903	0.55903	0.55903	0.48406	0.55903	0.55903	0.55903	0.55903	0.55903	0.55903	0.55903	0.55903	0.55903	2.2759	0.28564	0.24453	0.26343	0.26246	0.63063	0.53117	0.37338
2.7479	2.4593	0.30515	0.17163	0.24108	0.55787	0.55787	0.55787	0.55787	0.55787	0.55787	0.30896	0.54056	0.57093	0.60405	0.55787	0.55787	0.55787	0.55787	0.55787	0.55787	0.55787	0.060385	0.18611	0.2164	0.19452	0.16827	0.55787	0.55787	0.55787	0.55787	0.55787	0.4856	0.55787	0.55787	0.55787	0.55787	0.55787	0.55787	0.55787	0.55787	0.55787	2.2774	0.28813	0.24676	0.26578	0.26482	0.63312	0.53366	0.37587
2.7479	2.4585	0.30751	0.12996	0.22828	0.51614	0.51614	0.51614	0.51614	0.51614	0.51614	0.29634	0.5329	0.56094	0.59403	0.51614	0.51614	0.51614	0.51614	0.51614	0.51614	0.51614	0.087443	0.15642	0.16828	0.14616	0.11935	0.51614	0.51614	0.51614	0.51614	0.51614	0.47964	0.51614	0.51614	0.51614	0.51614	0.51614	0.51614	0.51614	0.51614	0.51614	2.2723	0.27656	0.23987	0.25887	0.25791	0.61948	0.52013	0.3622
2.6696	2.3253	0.70705	0.5211	0.20993	0.79645	0.79645	0.79645	0.79645	0.79645	0.79645	0.12014	0.23354	0.259	0.28639	0.79645	0.79645	0.79645	0.79645	0.79645	0.79645	0.79645	0.43543	0.53638	0.52851	0.52013	0.50529	0.79645	0.79645	0.79645	0.79645	0.79645	0.21333	0.79645	0.79645	0.79645	0.79645	0.79645	0.79645	0.79645	0.79645	0.79645	1.9935	0.22403	0.2265	0.212	0.23423	0.21574	0.12171	0.062311
2.7479	2.4562	0.344	0.15699	0.20878	0.48161	0.48161	0.48161	0.48161	0.48161	0.48161	0.26563	0.51555	0.54358	0.5739	0.48161	0.48161	0.48161	0.48161	0.48161	0.48161	0.48161	0.13238	0.18483	0.17667	0.16056	0.13688	0.48161	0.48161	0.48161	0.48161	0.48161	0.46449	0.48161	0.48161	0.48161	0.48161	0.48161	0.48161	0.48161	0.48161	0.48161	2.2591	0.25922	0.22253	0.24152	0.24056	0.58657	0.48726	0.32902
1.8777	1.4061	1.5222	1.4483	1.2125	1.5222	1.5222	1.5222	1.5222	1.5222	1.5222	1.192	0.91683	0.89464	0.8766	1.5222	1.5222	1.5222	1.5222	1.5222	1.5222	1.5222	1.438	1.4616	1.46	1.4584	1.454	1.5222	1.5222	1.5222	1.5222	1.5222	0.95291	1.5222	1.5222	1.5222	1.5222	1.5222	1.5222	1.5222	1.5222	1.5222	0.86921	1.1667	1.1945	1.1797	1.1807	1.0076	1.0746	1.1713
2.6616	2.3052	0.88181	0.69519	0.40356	0.99545	0.99545	0.99545	0.99545	0.99545	0.99545	0.31389	0.24482	0.24188	0.24277	0.99545	0.99545	0.99545	0.99545	0.99545	0.99545	0.99545	0.59957	0.71897	0.7108	0.69468	0.67336	0.99545	0.99545	0.99545	0.99545	0.99545	0.39008	0.99545	0.99545	0.99545	0.99545	0.99545	0.99545	0.99545	0.99545	0.99545	1.9143	0.41989	0.42016	0.40563	0.42785	0.14924	0.18205	0.25452
2.6815	2.3312	0.75865	0.58899	0.33408	0.92121	0.92121	0.92121	0.92121	0.92121	0.92121	0.285	0.22665	0.25205	0.27921	0.92121	0.92121	0.92121	0.92121	0.92121	0.92121	0.92121	0.47332	0.61683	0.608	0.59213	0.56875	0.92121	0.92121	0.92121	0.92121	0.92121	0.34638	0.92121	0.92121	0.92121	0.92121	0.92121	0.92121	0.92121	0.92121	0.92121	1.9878	0.37619	0.33027	0.33851	0.36037	0.19187	0.17557	0.22829
0.78566	0.39895	2.8436	2.8324	2.6853	2.8436	2.8436	2.8436	2.8436	2.8436	2.8436	2.6815	2.4656	2.4524	2.4388	2.8436	2.8436	2.8436	2.8436	2.8436	2.8436	2.8436	2.8401	2.8399	2.8402	2.8407	2.8399	2.8436	2.8436	2.8436	2.8436	2.8436	2.4523	2.8436	2.8436	2.8436	2.8436	2.8436	2.8436	2.8436	2.8436	2.8436	1.312	2.6491	2.6621	2.6549	2.6555	2.562	2.6127	2.6686
0.64033	0.55812	2.9477	2.9477	2.8351	2.9477	2.9477	2.9477	2.9477	2.9477	2.9477	2.8312	2.6361	2.6244	2.6125	2.9477	2.9477	2.9477	2.9477	2.9477	2.9477	2.9477	2.9477	2.9477	2.9477	2.9477	2.9477	2.9477	2.9477	2.9477	2.9477	2.9477	2.6106	2.9477	2.9477	2.9477	2.9477	2.9477	2.9477	2.9477	2.9477	2.9477	1.5297	2.7999	2.8109	2.8047	2.8053	2.7286	2.771	2.8163
0.65887	0.4951	2.8965	2.8918	2.7638	2.8965	2.8965	2.8965	2.8965	2.8965	2.8965	2.76	2.5652	2.5532	2.5406	2.8965	2.8965	2.8965	2.8965	2.8965	2.8965	2.8965	2.8955	2.8954	2.8956	2.8958	2.8954	2.8965	2.8965	2.8965	2.8965	2.8965	2.5389	2.8965	2.8965	2.8965	2.8965	2.8965	2.8965	2.8965	2.8965	2.8965	1.4767	2.7277	2.7404	2.7334	2.734	2.654	2.6993	2.7466
0.64715	0.46138	2.8442	2.8333	2.6858	2.8442	2.8442	2.8442	2.8442	2.8442	2.8442	2.682	2.4618	2.4476	2.4329	2.8442	2.8442	2.8442	2.8442	2.8442	2.8442	2.8442	2.841	2.8407	2.8411	2.8416	2.8408	2.8442	2.8442	2.8442	2.8442	2.8442	2.4497	2.8442	2.8442	2.8442	2.8442	2.8442	2.8442	2.8442	2.8442	2.8442	1.4443	2.6492	2.6629	2.6554	2.656	2.5594	2.6101	2.6696
0.51883	0.60116	2.8801	2.875	2.7392	2.8801	2.8801	2.8801	2.8801	2.8801	2.8801	2.7354	2.5184	2.5044	2.4909	2.8801	2.8801	2.8801	2.8801	2.8801	2.8801	2.8801	2.8786	2.8786	2.8788	2.879	2.8786	2.8801	2.8801	2.8801	2.8801	2.8801	2.5056	2.8801	2.8801	2.8801	2.8801	2.8801	2.8801	2.8801	2.8801	2.8801	1.5606	2.7026	2.7163	2.7088	2.7094	2.6155	2.666	2.7229
0.96677	0.45193	2.7918	2.7747	2.5783	2.7918	2.7918	2.7918	2.7918	2.7918	2.7918	2.5734	2.3399	2.3257	2.3112	2.7918	2.7918	2.7918	2.7918	2.7918	2.7918	2.7918	2.7875	2.7881	2.7885	2.7893	2.7875	2.7918	2.7918	2.7918	2.7918	2.7918	2.3306	2.7918	2.7918	2.7918	2.7918	2.7918	2.7918	2.7918	2.7918	2.7918	1.0849	2.5344	2.5529	2.5427	2.5436	2.4389	2.4905	2.5617
0.96844	0.44847	2.7357	2.7136	2.5236	2.7357	2.7357	2.7357	2.7357	2.7357	2.7357	2.5192	2.2879	2.273	2.2574	2.7357	2.7357	2.7357	2.7357	2.7357	2.7357	2.7357	2.7245	2.727	2.7272	2.7277	2.7257	2.7357	2.7357	2.7357	2.7357	2.7357	2.2805	2.7357	2.7357	2.7357	2.7357	2.7357	2.7357	2.7357	2.7357	2.7357	1.0446	2.4803	2.4948	2.4862	2.487	2.3875	2.4401	2.5037
0.981	0.44665	2.7531	2.7329	2.5289	2.7531	2.7531	2.7531	2.7531	2.7531	2.7531	2.5221	2.2757	2.2612	2.2461	2.7531	2.7531	2.7531	2.7531	2.7531	2.7531	2.7531	2.7453	2.7462	2.7466	2.7474	2.7456	2.7531	2.7531	2.7531	2.7531	2.7531	2.2723	2.7531	2.7531	2.7531	2.7531	2.7531	2.7531	2.7531	2.7531	2.7531	1.041	2.486	2.5084	2.4962	2.4972	2.3749	2.4301	2.5172
0.67055	0.52848	2.9515	2.9474	2.8213	2.9515	2.9515	2.9515	2.9515	2.9515	2.9515	2.8175	2.6198	2.6078	2.5953	2.9515	2.9515	2.9515	2.9515	2.9515	2.9515	2.9515	2.9508	2.9507	2.9509	2.9511	2.9508	2.9515	2.9515	2.9515	2.9515	2.9515	2.5934	2.9515	2.9515	2.9515	2.9515	2.9515	2.9515	2.9515	2.9515	2.9515	1.5016	2.7853	2.7979	2.7909	2.7915	2.7084	2.7538	2.8039
0.52697	0.67769	2.9696	2.9696	2.8564	2.9696	2.9696	2.9696	2.9696	2.9696	2.9696	2.8526	2.6559	2.6438	2.6312	2.9696	2.9696	2.9696	2.9696	2.9696	2.9696	2.9696	2.9696	2.9696	2.9696	2.9696	2.9696	2.9696	2.9696	2.9696	2.9696	2.9696	2.6302	2.9696	2.9696	2.9696	2.9696	2.9696	2.9696	2.9696	2.9696	2.9696	1.6601	2.8208	2.8325	2.826	2.8266	2.745	2.7906	2.8383
0.46227	0.83888	3.0061	3.0061	2.8941	3.0061	3.0061	3.0061	3.0061	3.0061	3.0061	2.8902	2.6933	2.6866	2.6798	3.0061	3.0061	3.0061	3.0061	3.0061	3.0061	3.0061	3.0061	3.0061	3.0061	3.0061	3.0061	3.0061	3.0061	3.0061	3.0061	3.0061	2.6674	3.0061	3.0061	3.0061	3.0061	3.0061	3.0061	3.0061	3.0061	3.0061	1.8219	2.8586	2.8703	2.8637	2.8643	2.7993	2.8278	2.8761
0.51724	0.59124	2.8934	2.8798	2.7258	2.8934	2.8934	2.8934	2.8934	2.8934	2.8934	2.722	2.5084	2.4946	2.4813	2.8934	2.8934	2.8934	2.8934	2.8934	2.8934	2.8934	2.8912	2.8908	2.8913	2.892	2.8908	2.8934	2.8934	2.8934	2.8934	2.8934	2.4941	2.8934	2.8934	2.8934	2.8934	2.8934	2.8934	2.8934	2.8934	2.8934	1.5525	2.6897	2.7025	2.6955	2.6961	2.6046	2.6545	2.7087
1.1674	1.6025	3.6317	3.6317	3.5874	3.6317	3.6317	3.6317	3.6317	3.6317	3.6317	3.5848	3.455	3.4487	3.4422	3.6317	3.6317	3.6317	3.6317	3.6317	3.6317	3.6317	3.6317	3.6317	3.6317	3.6317	3.6317	3.6317	3.6317	3.6317	3.6317	3.6317	3.4261	3.6317	3.6317	3.6317	3.6317	3.6317	3.6317	3.6317	3.6317	3.6317	2.581	3.5826	3.586	3.5834	3.584	3.5621	3.5846	3.5881
0.85988	0.3878	2.7788	2.7596	2.561	2.7788	2.7788	2.7788	2.7788	2.7788	2.7788	2.5562	2.3249	2.3108	2.2961	2.7788	2.7788	2.7788	2.7788	2.7788	2.7788	2.7788	2.7705	2.7729	2.7732	2.7738	2.7718	2.7788	2.7788	2.7788	2.7788	2.7788	2.3133	2.7788	2.7788	2.7788	2.7788	2.7788	2.7788	2.7788	2.7788	2.7788	1.1826	2.5172	2.5357	2.5255	2.5264	2.4222	2.4733	2.5445
0.81896	0.39844	2.9015	2.8894	2.7357	2.9015	2.9015	2.9015	2.9015	2.9015	2.9015	2.7319	2.5194	2.5059	2.4918	2.9015	2.9015	2.9015	2.9015	2.9015	2.9015	2.9015	2.9005	2.9003	2.9006	2.9009	2.9003	2.9015	2.9015	2.9015	2.9015	2.9015	2.5039	2.9015	2.9015	2.9015	2.9015	2.9015	2.9015	2.9015	2.9015	2.9015	1.3211	2.6996	2.7123	2.7053	2.7059	2.6144	2.6643	2.7185
0.98005	0.43551	2.6915	2.6727	2.48	2.6915	2.6915	2.6915	2.6915	2.6915	2.6915	2.4754	2.2303	2.2158	2.2006	2.6915	2.6915	2.6915	2.6915	2.6915	2.6915	2.6915	2.685	2.686	2.6864	2.6872	2.6854	2.6915	2.6915	2.6915	2.6915	2.6915	2.2277	2.6915	2.6915	2.6915	2.6915	2.6915	2.6915	2.6915	2.6915	2.6915	1.0066	2.4344	2.453	2.4428	2.4437	2.33	2.3883	2.4618
0.71709	1.4296	3.1389	3.1389	3.1309	3.1389	3.1389	3.1389	3.1389	3.1389	3.1389	3.1301	3.0609	3.058	3.0557	3.1389	3.1389	3.1389	3.1389	3.1389	3.1389	3.1389	3.1389	3.1389	3.1389	3.1389	3.1389	3.1389	3.1389	3.1389	3.1389	3.1389	3.0299	3.1389	3.1389	3.1389	3.1389	3.1389	3.1389	3.1389	3.1389	3.1389	2.3839	3.1347	3.1345	3.1344	3.1345	3.1339	3.134	3.1345
0.4922	0.74533	2.8836	2.8836	2.7541	2.8836	2.8836	2.8836	2.8836	2.8836	2.8836	2.7502	2.5754	2.5693	2.5631	2.8836	2.8836	2.8836	2.8836	2.8836	2.8836	2.8836	2.8836	2.8836	2.8836	2.8836	2.8836	2.8836	2.8836	2.8836	2.8836	2.8836	2.5465	2.8836	2.8836	2.8836	2.8836	2.8836	2.8836	2.8836	2.8836	2.8836	1.7233	2.718	2.7306	2.7237	2.7243	2.6833	2.7042	2.7368
0.69458	0.3772	2.7788	2.7635	2.5972	2.7788	2.7788	2.7788	2.7788	2.7788	2.7788	2.5934	2.3707	2.3569	2.3424	2.7788	2.7788	2.7788	2.7788	2.7788	2.7788	2.7788	2.7766	2.7761	2.7766	2.7774	2.7761	2.7788	2.7788	2.7788	2.7788	2.7788	2.3563	2.7788	2.7788	2.7788	2.7788	2.7788	2.7788	2.7788	2.7788	2.7788	1.3566	2.5548	2.5688	2.5607	2.5615	2.4669	2.5167	2.5766
2.1997	3.0077	3.5999	3.5999	3.5999	3.5999	3.5999	3.5999	3.5999	3.5999	3.5999	3.5999	3.5999	3.5999	3.5999	3.5999	3.5999	3.5999	3.5999	3.5999	3.5999	3.5999	3.5999	3.5999	3.5999	3.5999	3.5999	3.5999	3.5999	3.5999	3.5999	3.5999	3.5999	3.5999	3.5999	3.5999	3.5999	3.5999	3.5999	3.5999	3.5999	3.5999	3.5827	3.5999	3.5999	3.5999	3.5999	3.5999	3.5999	3.5999
2.3457	1.9812	0.7961	0.69481	0.45888	0.7974	0.7974	0.7974	0.7974	0.7974	0.7974	0.43744	0.17778	0.16557	0.15382	0.7974	0.7974	0.7974	0.7974	0.7974	0.7974	0.7974	0.68517	0.70817	0.70639	0.70495	0.70061	0.7974	0.7974	0.7974	0.7974	0.7974	0.19909	0.7974	0.7974	0.7974	0.7974	0.7974	0.7974	0.7974	0.7974	0.7974	1.6313	0.41287	0.44111	0.42613	0.4271	0.2757	0.33785	0.43192
2.3016	1.9356	0.79844	0.71681	0.49764	0.79844	0.79844	0.79844	0.79844	0.79844	0.79844	0.48256	0.2237	0.21115	0.19927	0.79844	0.79844	0.79844	0.79844	0.79844	0.79844	0.79844	0.71881	0.73017	0.72961	0.72933	0.72632	0.79844	0.79844	0.79844	0.79844	0.79844	0.23944	0.79844	0.79844	0.79844	0.79844	0.79844	0.79844	0.79844	0.79844	0.79844	1.6218	0.45322	0.47843	0.4649	0.46586	0.32162	0.38376	0.47784
1.3969	2.0406	3.9143	3.9143	3.8805	3.9143	3.9143	3.9143	3.9143	3.9143	3.9143	3.8779	3.7691	3.7639	3.7586	3.9143	3.9143	3.9143	3.9143	3.9143	3.9143	3.9143	3.9143	3.9143	3.9143	3.9143	3.9143	3.9143	3.9143	3.9143	3.9143	3.9143	3.7402	3.9143	3.9143	3.9143	3.9143	3.9143	3.9143	3.9143	3.9143	3.9143	3	3.8873	3.8869	3.8861	3.8867	3.8806	3.8861	3.8873
1.5027	2.2032	3.9749	3.9749	3.9487	3.9749	3.9749	3.9749	3.9749	3.9749	3.9749	3.9461	3.8491	3.8457	3.8427	3.9749	3.9749	3.9749	3.9749	3.9749	3.9749	3.9749	3.9749	3.9749	3.9749	3.9749	3.9749	3.9749	3.9749	3.9749	3.9749	3.9749	3.8181	3.9749	3.9749	3.9749	3.9749	3.9749	3.9749	3.9749	3.9749	3.9749	3.1368	3.9599	3.9593	3.9586	3.9592	3.9558	3.9578	3.9597
1.0854	0.94655	1.7772	1.7772	1.7483	1.7772	1.7772	1.7772	1.7772	1.7772	1.7772	1.7457	1.6631	1.6608	1.659	1.7772	1.7772	1.7772	1.7772	1.7772	1.7772	1.7772	1.7772	1.7772	1.7772	1.7772	1.7772	1.7772	1.7772	1.7772	1.7772	1.7772	1.6316	1.7772	1.7772	1.7772	1.7772	1.7772	1.7772	1.7772	1.7772	1.7772	1.1844	1.7608	1.76	1.7596	1.7601	1.7579	1.7579	1.7601
1.0402	0.9057	1.8281	1.8281	1.7989	1.8281	1.8281	1.8281	1.8281	1.8281	1.8281	1.7963	1.7123	1.7099	1.7082	1.8281	1.8281	1.8281	1.8281	1.8281	1.8281	1.8281	1.8281	1.8281	1.8281	1.8281	1.8281	1.8281	1.8281	1.8281	1.8281	1.8281	1.6813	1.8281	1.8281	1.8281	1.8281	1.8281	1.8281	1.8281	1.8281	1.8281	1.2258	1.8113	1.8104	1.8101	1.8106	1.8083	1.8083	1.8106
0.94426	0.81787	1.9362	1.9362	1.9057	1.9362	1.9362	1.9362	1.9362	1.9362	1.9362	1.9031	1.816	1.8133	1.8116	1.9362	1.9362	1.9362	1.9362	1.9362	1.9362	1.9362	1.9362	1.9362	1.9362	1.9362	1.9362	1.9362	1.9362	1.9362	1.9362	1.9362	1.7858	1.9362	1.9362	1.9362	1.9362	1.9362	1.9362	1.9362	1.9362	1.9362	1.3113	1.9176	1.9167	1.9163	1.9169	1.9145	1.9145	1.9168
1.5441	2.2432	3.9952	3.9952	3.9718	3.9952	3.9952	3.9952	3.9952	3.9952	3.9952	3.9692	3.8819	3.8792	3.8773	3.9952	3.9952	3.9952	3.9952	3.9952	3.9952	3.9952	3.9952	3.9952	3.9952	3.9952	3.9952	3.9952	3.9952	3.9952	3.9952	3.9952	3.8517	3.9952	3.9952	3.9952	3.9952	3.9952	3.9952	3.9952	3.9952	3.9952	3.179	3.983	3.9821	3.9817	3.9822	3.9799	3.9798	3.9822
2.068	1.7012	0.8842	0.84151	0.69197	0.8842	0.8842	0.8842	0.8842	0.8842	0.8842	0.68814	0.46841	0.45402	0.44042	0.8842	0.8842	0.8842	0.8842	0.8842	0.8842	0.8842	0.85089	0.85053	0.85094	0.8515	0.85052	0.8842	0.8842	0.8842	0.8842	0.8842	0.45789	0.8842	0.8842	0.8842	0.8842	0.8842	0.8842	0.8842	0.8842	0.8842	1.5258	0.65558	0.66887	0.66159	0.66218	0.56699	0.61828	0.67528
1.7454	1.3618	1.4276	1.3502	1.1188	1.4595	1.4595	1.4595	1.4595	1.4595	1.4595	1.1017	0.85708	0.84251	0.82729	1.4595	1.4595	1.4595	1.4595	1.4595	1.4595	1.4595	1.3437	1.3636	1.3622	1.361	1.357	1.4595	1.4595	1.4595	1.4595	1.4595	0.85949	1.4595	1.4595	1.4595	1.4595	1.4595	1.4595	1.4595	1.4595	1.4595	0.96862	1.0733	1.1006	1.0861	1.0871	0.95637	1.0082	1.0945
2.7481	2.5152	0.5836	0.39486	0.60312	0	0.33465	0	0	0	0	0.69573	0.77554	0.8043	0.83769	0	0	0.31056	0	0	0	0	0.56249	0.38664	0.35159	0.37369	0.40208	0	0.29073	0	0	0	0.63719	0	0	0	0	0	0	0	0	0	2.3839	0.57864	0.59625	0.59591	0.57396	0.92976	0.87522	0.77004
0.96918	1.1447	1.981	1.981	1.8817	1.981	1.981	1.981	1.981	1.981	1.981	1.8791	1.7233	1.7162	1.7089	1.981	1.981	1.981	1.981	1.981	1.981	1.981	1.981	1.981	1.981	1.981	1.981	1.981	1.981	1.981	1.981	1.981	1.6944	1.981	1.981	1.981	1.981	1.981	1.981	1.981	1.981	1.981	1.2286	1.8535	1.8628	1.8574	1.858	1.8277	1.8548	1.8675
1.7539	1.3804	1.3624	1.3123	1.0874	1.3624	1.3624	1.3624	1.3624	1.3624	1.3624	1.0767	0.85151	0.83687	0.82156	1.3624	1.3624	1.3624	1.3624	1.3624	1.3624	1.3624	1.3066	1.3256	1.3239	1.3223	1.3178	1.3624	1.3624	1.3624	1.3624	1.3624	0.8431	1.3624	1.3624	1.3624	1.3624	1.3624	1.3624	1.3624	1.3624	1.3624	1.026	1.0437	1.0676	1.0547	1.0557	0.95108	1.0032	1.0725
2.7481	2.5152	0.5836	0.39486	0.60312	0	0.33465	0	0	0	0	0.69573	0.77554	0.8043	0.83769	0	0	0.31056	0	0	0	0	0.56249	0.38664	0.35159	0.37369	0.40208	0	0.29073	0	0	0	0.63719	0	0	0	0	0	0	0	0	0	2.3839	0.57864	0.59625	0.59591	0.57396	0.92976	0.87522	0.77004
2.7481	2.5152	0.5836	0.39486	0.60312	0	0.33465	0	0	0	0	0.69573	0.77554	0.8043	0.83769	0	0	0.31056	0	0	0	0	0.56249	0.38664	0.35159	0.37369	0.40208	0	0.29073	0	0	0	0.63719	0	0	0	0	0	0	0	0	0	2.3839	0.57864	0.59625	0.59591	0.57396	0.92976	0.87522	0.77004
2.7481	2.5152	0.5836	0.39486	0.60312	0	0.33465	0	0	0	0	0.69573	0.77554	0.8043	0.83769	0	0	0.31056	0	0	0	0	0.56249	0.38664	0.35159	0.37369	0.40208	0	0.29073	0	0	0	0.63719	0	0	0	0	0	0	0	0	0	2.3839	0.57864	0.59625	0.59591	0.57396	0.92976	0.87522	0.77004
2.7481	2.5152	0.5836	0.39486	0.60312	0	0.33465	0	0	0	0	0.69573	0.77554	0.8043	0.83769	0	0	0.31056	0	0	0	0	0.56249	0.38664	0.35159	0.37369	0.40208	0	0.29073	0	0	0	0.63719	0	0	0	0	0	0	0	0	0	2.3839	0.57864	0.59625	0.59591	0.57396	0.92976	0.87522	0.77004
2.7481	2.5152	0.49848	0.3694	0.60312	0.27171	0.11825	0.27171	0.27171	0.27171	0.27171	0.69573	0.77554	0.8043	0.83769	0.27171	0.27171	0.11836	0.27171	0.27171	0.27171	0.27171	0.5563	0.35492	0.34786	0.36997	0.39782	0.27171	0.1183	0.27171	0.27171	0.27171	0.63719	0.27171	0.27171	0.27171	0.27171	0.27171	0.27171	0.27171	0.27171	0.27171	2.3839	0.57864	0.59094	0.59591	0.57396	0.92976	0.87522	0.77004
2.7481	2.5152	0.5836	0.39486	0.60312	0	0.33465	0	0	0	0	0.69573	0.77554	0.8043	0.83769	0	0	0.31056	0	0	0	0	0.56249	0.38664	0.35159	0.37369	0.40208	0	0.29073	0	0	0	0.63719	0	0	0	0	0	0	0	0	0	2.3839	0.57864	0.59625	0.59591	0.57396	0.92976	0.87522	0.77004
1.0533	1.3993	1.9614	1.9614	1.9614	1.9614	1.9614	1.9614	1.9614	1.9614	1.9614	1.9614	1.915	1.9136	1.9123	1.9614	1.9614	1.9614	1.9614	1.9614	1.9614	1.9614	1.9614	1.9614	1.9614	1.9614	1.9614	1.9614	1.9614	1.9614	1.9614	1.9614	1.8966	1.9614	1.9614	1.9614	1.9614	1.9614	1.9614	1.9614	1.9614	1.9614	1.4012	1.9614	1.9614	1.9614	1.9614	1.9614	1.9614	1.9614
2.7481	2.5152	0.5836	0.39486	0.60312	0	0.33465	0	0	0	0	0.69573	0.77554	0.8043	0.83769	0	0	0.31056	0	0	0	0	0.56249	0.38664	0.35159	0.37369	0.40208	0	0.29073	0	0	0	0.63719	0	0	0	0	0	0	0	0	0	2.3839	0.57864	0.59625	0.59591	0.57396	0.92976	0.87522	0.77004
2.7481	2.5152	0.5836	0.39486	0.60312	0	0.33465	0	0	0	0	0.69573	0.77554	0.8043	0.83769	0	0	0.31056	0	0	0	0	0.56249	0.38664	0.35159	0.37369	0.40208	0	0.29073	0	0	0	0.63719	0	0	0	0	0	0	0	0	0	2.3839	0.57864	0.59625	0.59591	0.57396	0.92976	0.87522	0.77004
2.7481	2.5152	0.5836	0.39486	0.60312	0	0.33465	0	0	0	0	0.69573	0.77554	0.8043	0.83769	0	0	0.31056	0	0	0	0	0.56249	0.38664	0.35159	0.37369	0.40208	0	0.29073	0	0	0	0.63719	0	0	0	0	0	0	0	0	0	2.3839	0.57864	0.59625	0.59591	0.57396	0.92976	0.87522	0.77004
2.7481	2.5152	0.5836	0.39486	0.60312	0	0.33465	0	0	0	0	0.69573	0.77554	0.8043	0.83769	0	0	0.31056	0	0	0	0	0.56249	0.38664	0.35159	0.37369	0.40208	0	0.29073	0	0	0	0.63719	0	0	0	0	0	0	0	0	0	2.3839	0.57864	0.59625	0.59591	0.57396	0.92976	0.87522	0.77004
2.7481	2.5152	0.5836	0.39486	0.60312	0	0.33465	0	0	0	0	0.69573	0.77554	0.8043	0.83769	0	0	0.31056	0	0	0	0	0.56249	0.38664	0.35159	0.37369	0.40208	0	0.29073	0	0	0	0.63719	0	0	0	0	0	0	0	0	0	2.3839	0.57864	0.59625	0.59591	0.57396	0.92976	0.87522	0.77004
1.5161	1.0242	2.4744	2.414	2.1681	2.4744	2.4744	2.4744	2.4744	2.4744	2.4744	2.1466	1.8719	1.8483	1.8232	2.4744	2.4744	2.4744	2.4744	2.4744	2.4744	2.4744	2.3977	2.4274	2.4252	2.423	2.4179	2.4744	2.4744	2.4744	2.4744	2.4744	1.9073	2.4744	2.4744	2.4744	2.4744	2.4744	2.4744	2.4744	2.4744	2.4744	1.3095	2.1211	2.1513	2.1354	2.1364	1.9362	2.0139	2.1263
2.3254	1.9354	1.6115	1.4299	1.104	1.6718	1.6718	1.6718	1.6718	1.6718	1.6718	1.0265	0.90634	0.90634	0.90634	1.6718	1.6718	1.6718	1.6718	1.6718	1.6718	1.6718	1.3439	1.4473	1.4392	1.4306	1.4155	1.6718	1.6718	1.6718	1.6718	1.6718	1.05	1.6718	1.6718	1.6718	1.6718	1.6718	1.6718	1.6718	1.6718	1.6718	1.3081	1.0931	1.1059	1.0836	1.1057	0.90634	0.90634	0.95506
2.7481	2.4927	0.96076	0.83964	0.60289	1.2011	1.2011	1.2011	1.2011	1.2011	1.2011	0.51169	0.45624	0.45624	0.47131	1.2011	1.2011	1.2011	1.2011	1.2011	1.2011	1.2011	0.6737	0.86748	0.86903	0.84924	0.82138	1.2011	1.2011	1.2011	1.2011	1.2011	0.59739	1.2011	1.2011	1.2011	1.2011	1.2011	1.2011	1.2011	1.2011	1.2011	2.1313	0.6272	0.61016	0.60732	0.62918	0.45624	0.45624	0.45624
2.7481	2.4942	0.83166	0.71805	0.48673	1.0841	1.0841	1.0841	1.0841	1.0841	1.0841	0.4325	0.44644	0.4661	0.48722	1.0841	1.0841	1.0841	1.0841	1.0841	1.0841	1.0841	0.54505	0.73955	0.74124	0.7214	0.69347	1.0841	1.0841	1.0841	1.0841	1.0841	0.48882	1.0841	1.0841	1.0841	1.0841	1.0841	1.0841	1.0841	1.0841	1.0841	2.1716	0.5194	0.49313	0.49117	0.51302	0.35968	0.3424	0.37734
2.7481	2.4938	0.83232	0.71787	0.4868	1.084	1.084	1.084	1.084	1.084	1.084	0.43186	0.44479	0.46441	0.48556	1.084	1.084	1.084	1.084	1.084	1.084	1.084	0.54561	0.73992	0.74155	0.72173	0.69383	1.084	1.084	1.084	1.084	1.084	0.48902	1.084	1.084	1.084	1.084	1.084	1.084	1.084	1.084	1.084	2.1703	0.51955	0.49302	0.49123	0.51309	0.35836	0.34242	0.37718
2.3103	1.903	1.6067	1.4319	1.105	1.6196	1.6196	1.6196	1.6196	1.6196	1.6196	1.0284	0.84932	0.82835	0.82835	1.6196	1.6196	1.6196	1.6196	1.6196	1.6196	1.6196	1.3495	1.4494	1.4413	1.4327	1.4177	1.6196	1.6196	1.6196	1.6196	1.6196	0.99761	1.6196	1.6196	1.6196	1.6196	1.6196	1.6196	1.6196	1.6196	1.6196	1.2418	1.0542	1.1014	1.0743	1.08	0.82835	0.82835	0.96884
2.6696	2.3389	0.82061	0.69817	0.46705	1.0641	1.0641	1.0641	1.0641	1.0641	1.0641	0.41752	0.34147	0.34416	0.35551	1.0641	1.0641	1.0641	1.0641	1.0641	1.0641	1.0641	0.53011	0.7246	0.7263	0.70646	0.67852	1.0641	1.0641	1.0641	1.0641	1.0641	0.46931	1.0641	1.0641	1.0641	1.0641	1.0641	1.0641	1.0641	1.0641	1.0641	1.9835	0.49989	0.47321	0.47148	0.49334	0.34147	0.34147	0.36088
2.7481	2.4942	0.67286	0.57176	0.39328	0.96092	0.96092	0.96092	0.96092	0.96092	0.96092	0.37469	0.46094	0.48096	0.50826	0.96092	0.96092	0.96092	0.96092	0.96092	0.96092	0.96092	0.4033	0.58833	0.61196	0.59024	0.56194	0.96092	0.96092	0.96092	0.96092	0.96092	0.4447	0.96092	0.96092	0.96092	0.96092	0.96092	0.96092	0.96092	0.96092	0.96092	2.2173	0.43988	0.36834	0.39052	0.41335	0.45952	0.36349	0.31614
2.7481	2.5152	0.18193	0.36664	0.50558	0.76131	0.76131	0.76131	0.76131	0.76131	0.76131	0.58752	0.76526	0.79685	0.83144	0.76131	0.76131	0.76131	0.76131	0.76131	0.76131	0.76131	0.28663	0.37818	0.4245	0.40259	0.37629	0.76131	0.76131	0.76131	0.76131	0.76131	0.63719	0.76131	0.76131	0.76131	0.76131	0.76131	0.76131	0.76131	0.76131	0.76131	2.3839	0.55487	0.50531	0.53427	0.52923	0.90247	0.82125	0.65751
2.5966	2.2297	0.9351	0.76	0.44792	1.0451	1.0451	1.0451	1.0451	1.0451	1.0451	0.4144	0.34192	0.34192	0.35346	1.0451	1.0451	1.0451	1.0451	1.0451	1.0451	1.0451	0.67875	0.77868	0.77091	0.76255	0.7479	1.0451	1.0451	1.0451	1.0451	1.0451	0.45356	1.0451	1.0451	1.0451	1.0451	1.0451	1.0451	1.0451	1.0451	1.0451	1.7918	0.48165	0.45411	0.45236	0.47421	0.34192	0.34192	0.35575
2.7481	2.5152	0.026252	0.19137	0.50717	0.5852	0.5852	0.5852	0.5852	0.5852	0.5852	0.58949	0.76526	0.79685	0.83144	0.5852	0.5852	0.5852	0.5852	0.5852	0.5852	0.5852	0.28991	0.20228	0.24906	0.2272	0.20811	0.5852	0.5852	0.5852	0.5852	0.5852	0.63719	0.5852	0.5852	0.5852	0.5852	0.5852	0.5852	0.5852	0.5852	0.5852	2.3839	0.55487	0.50531	0.53467	0.52923	0.90279	0.82324	0.65896
2.7481	2.5152	0.026173	0.19217	0.50646	0.58671	0.58671	0.58671	0.58671	0.58671	0.58671	0.58863	0.76526	0.79685	0.83144	0.58671	0.58671	0.58671	0.58671	0.58671	0.58671	0.58671	0.28818	0.20362	0.25	0.2281	0.20707	0.58671	0.58671	0.58671	0.58671	0.58671	0.63719	0.58671	0.58671	0.58671	0.58671	0.58671	0.58671	0.58671	0.58671	0.58671	2.3839	0.55487	0.50531	0.53445	0.52923	0.90261	0.82237	0.65831
2.7481	2.5152	0.48441	0.36942	0.60312	0.27172	0.13231	0.27172	0.27172	0.27172	0.27172	0.69573	0.77554	0.8043	0.83769	0.27172	0.27172	0.13242	0.27172	0.27172	0.27172	0.27172	0.5563	0.35494	0.34786	0.36997	0.39782	0.27172	0.13237	0.27172	0.27172	0.27172	0.63719	0.27172	0.27172	0.27172	0.27172	0.27172	0.27172	0.27172	0.27172	0.27172	2.3839	0.57864	0.59094	0.59591	0.57396	0.92976	0.87522	0.77004
2.7481	2.5152	0.14362	0.18488	0.5072	0.45583	0.45583	0.45583	0.45583	0.45583	0.45583	0.58949	0.76526	0.79685	0.83144	0.45583	0.45583	0.45583	0.45583	0.45583	0.45583	0.45583	0.3336	0.17193	0.18126	0.19131	0.20805	0.45583	0.45583	0.45583	0.45583	0.45583	0.63719	0.45583	0.45583	0.45583	0.45583	0.45583	0.45583	0.45583	0.45583	0.45583	2.3839	0.55487	0.50531	0.5347	0.52923	0.90282	0.82324	0.659
1.9999	1.5295	1.7267	1.5728	1.2819	1.7267	1.7267	1.7267	1.7267	1.7267	1.7267	1.2493	0.97535	0.94869	0.91986	1.7267	1.7267	1.7267	1.7267	1.7267	1.7267	1.7267	1.5171	1.5925	1.5853	1.5781	1.5663	1.7267	1.7267	1.7267	1.7267	1.7267	1.0999	1.7267	1.7267	1.7267	1.7267	1.7267	1.7267	1.7267	1.7267	1.7267	0.81145	1.233	1.2666	1.2491	1.2501	1.005	1.0857	1.2124
2.5984	2.2315	0.93436	0.75895	0.44767	1.0448	1.0448	1.0448	1.0448	1.0448	1.0448	0.41427	0.34119	0.34119	0.35332	1.0448	1.0448	1.0448	1.0448	1.0448	1.0448	1.0448	0.67692	0.77742	0.7696	0.76126	0.74647	1.0448	1.0448	1.0448	1.0448	1.0448	0.45349	1.0448	1.0448	1.0448	1.0448	1.0448	1.0448	1.0448	1.0448	1.0448	1.7941	0.48139	0.45387	0.4521	0.47396	0.34119	0.34119	0.35565
2.6585	2.3184	0.67735	0.54974	0.3774	0.94236	0.94236	0.94236	0.94236	0.94236	0.94236	0.37355	0.28473	0.28774	0.31262	0.94236	0.94236	0.94236	0.94236	0.94236	0.94236	0.94236	0.40298	0.56639	0.5937	0.57246	0.54693	0.94236	0.94236	0.94236	0.94236	0.94236	0.40863	0.94236	0.94236	0.94236	0.94236	0.94236	0.94236	0.94236	0.94236	0.94236	2.0015	0.42393	0.34644	0.3714	0.39694	0.28473	0.28473	0.31486
2.7481	2.5152	0.026282	0.19108	0.50794	0.585	0.585	0.585	0.585	0.585	0.585	0.5904	0.76526	0.79685	0.83144	0.585	0.585	0.585	0.585	0.585	0.585	0.585	0.29085	0.20207	0.24879	0.22693	0.20913	0.585	0.585	0.585	0.585	0.585	0.63719	0.585	0.585	0.585	0.585	0.585	0.585	0.585	0.585	0.585	2.3839	0.55487	0.50531	0.5349	0.52923	0.90297	0.82415	0.65968
2.7481	2.5152	0.14409	0.18612	0.50801	0.45489	0.45489	0.45489	0.45489	0.45489	0.45489	0.59049	0.76526	0.79685	0.83144	0.45489	0.45489	0.45489	0.45489	0.45489	0.45489	0.45489	0.335	0.17292	0.18231	0.19243	0.20925	0.45489	0.45489	0.45489	0.45489	0.45489	0.63719	0.45489	0.45489	0.45489	0.45489	0.45489	0.45489	0.45489	0.45489	0.45489	2.3839	0.55487	0.50533	0.53491	0.52923	0.90299	0.82424	0.65974
2.7481	2.5152	0.14408	0.18611	0.508	0.45489	0.45489	0.45489	0.45489	0.45489	0.45489	0.59049	0.76526	0.79685	0.83144	0.45489	0.45489	0.45489	0.45489	0.45489	0.45489	0.45489	0.335	0.17291	0.1823	0.19242	0.20924	0.45489	0.45489	0.45489	0.45489	0.45489	0.63719	0.45489	0.45489	0.45489	0.45489	0.45489	0.45489	0.45489	0.45489	0.45489	2.3839	0.55487	0.50532	0.53491	0.52923	0.90299	0.82424	0.65973
2.7481	2.5152	0.31785	0.24283	0.50865	0.32608	0.27296	0.32608	0.32608	0.32608	0.32608	0.603	0.76526	0.79685	0.83144	0.32608	0.32608	0.27296	0.32608	0.32608	0.32608	0.32608	0.42336	0.22024	0.21539	0.23677	0.26572	0.32608	0.27296	0.32608	0.32608	0.32608	0.63719	0.32608	0.32608	0.32608	0.32608	0.32608	0.32608	0.32608	0.32608	0.32608	2.3839	0.55487	0.50534	0.53492	0.52923	0.90299	0.82481	0.66004
2.7481	2.5002	0.5249	0.49041	0.32283	0.88527	0.88527	0.88527	0.88527	0.88527	0.88527	0.32085	0.5235	0.55037	0.57943	0.88527	0.88527	0.88527	0.88527	0.88527	0.88527	0.88527	0.34505	0.49931	0.54124	0.51994	0.49433	0.88527	0.88527	0.88527	0.88527	0.88527	0.47975	0.88527	0.88527	0.88527	0.88527	0.88527	0.88527	0.88527	0.88527	0.88527	2.2797	0.36736	0.28934	0.31794	0.33984	0.57614	0.47917	0.32438
2.7481	2.5152	0.5836	0.39486	0.60312	0	0.33465	0	0	0	0	0.69573	0.77554	0.8043	0.83769	0	0	0.31056	0	0	0	0	0.56249	0.38664	0.35159	0.37369	0.40208	0	0.29073	0	0	0	0.63719	0	0	0	0	0	0	0	0	0	2.3839	0.57864	0.59625	0.59591	0.57396	0.92976	0.87522	0.77004
2.5288	2.162	0.91895	0.7771	0.45029	0.91895	0.91895	0.91895	0.91895	0.91895	0.91895	0.388	0.15992	0.12876	0.094237	0.91895	0.91895	0.91895	0.91895	0.91895	0.91895	0.91895	0.71353	0.79675	0.78993	0.78285	0.77068	0.91895	0.91895	0.91895	0.91895	0.91895	0.28349	0.91895	0.91895	0.91895	0.91895	0.91895	0.91895	0.91895	0.91895	0.91895	1.7053	0.40511	0.4502	0.4272	0.42816	0.12811	0.1993	0.33488
2.7481	2.5152	0.27219	0.24273	0.50855	0.33994	0.31255	0.33994	0.33994	0.33994	0.33994	0.6029	0.76526	0.79685	0.83144	0.33994	0.33994	0.31255	0.33994	0.33994	0.33994	0.33994	0.42326	0.22014	0.21529	0.23667	0.26562	0.33994	0.31255	0.33994	0.33994	0.33994	0.63719	0.33994	0.33994	0.33994	0.33994	0.33994	0.33994	0.33994	0.33994	0.33994	2.3839	0.55487	0.50531	0.53489	0.52923	0.90297	0.82471	0.65994
2.7481	2.5152	0.5836	0.39486	0.60312	0	0.33465	0	0	0	0	0.69573	0.77554	0.8043	0.83769	0	0	0.31056	0	0	0	0	0.56249	0.38664	0.35159	0.37369	0.40208	0	0.29073	0	0	0	0.63719	0	0	0	0	0	0	0	0	0	2.3839	0.57864	0.59625	0.59591	0.57396	0.92976	0.87522	0.77004
2.7481	2.5152	0.5836	0.39486	0.60312	0	0.33465	0	0	0	0	0.69573	0.77554	0.8043	0.83769	0	0	0.31056	0	0	0	0	0.56249	0.38664	0.35159	0.37369	0.40208	0	0.29073	0	0	0	0.63719	0	0	0	0	0	0	0	0	0	2.3839	0.57864	0.59625	0.59591	0.57396	0.92976	0.87522	0.77004
2.6339	2.2913	0.77305	0.58658	0.28147	0.88302	0.88302	0.88302	0.88302	0.88302	0.88302	0.18928	0.18692	0.20352	0.22096	0.88302	0.88302	0.88302	0.88302	0.88302	0.88302	0.88302	0.51479	0.60307	0.59384	0.58521	0.5719	0.88302	0.88302	0.88302	0.88302	0.88302	0.26772	0.88302	0.88302	0.88302	0.88302	0.88302	0.88302	0.88302	0.88302	0.88302	1.9134	0.30438	0.2985	0.29042	0.31245	0.14918	0.052168	0.13615
2.7481	2.5152	0.5836	0.39486	0.60312	0	0.33465	0	0	0	0	0.69573	0.77554	0.8043	0.83769	0	0	0.31056	0	0	0	0	0.56249	0.38664	0.35159	0.37369	0.40208	0	0.29073	0	0	0	0.63719	0	0	0	0	0	0	0	0	0	2.3839	0.57864	0.59625	0.59591	0.57396	0.92976	0.87522	0.77004
2.7481	2.5152	0.5836	0.39486	0.60312	0	0.33465	0	0	0	0	0.69573	0.77554	0.8043	0.83769	0	0	0.31056	0	0	0	0	0.56249	0.38664	0.35159	0.37369	0.40208	0	0.29073	0	0	0	0.63719	0	0	0	0	0	0	0	0	0	2.3839	0.57864	0.59625	0.59591	0.57396	0.92976	0.87522	0.77004
2.7481	2.5152	0.5836	0.39486	0.60312	0	0.33465	0	0	0	0	0.69573	0.77554	0.8043	0.83769	0	0	0.31056	0	0	0	0	0.56249	0.38664	0.35159	0.37369	0.40208	0	0.29073	0	0	0	0.63719	0	0	0	0	0	0	0	0	0	2.3839	0.57864	0.59625	0.59591	0.57396	0.92976	0.87522	0.77004
2.7481	2.5152	0.49859	0.36943	0.60312	0.27171	0.11814	0.27171	0.27171	0.27171	0.27171	0.69573	0.77554	0.8043	0.83769	0.27171	0.27171	0.11825	0.27171	0.27171	0.27171	0.27171	0.5563	0.35495	0.34786	0.36997	0.39782	0.27171	0.11819	0.27171	0.27171	0.27171	0.63719	0.27171	0.27171	0.27171	0.27171	0.27171	0.27171	0.27171	0.27171	0.27171	2.3839	0.57864	0.59094	0.59591	0.57396	0.92976	0.87522	0.77004
2.7481	2.4879	0.47671	0.34758	0.14893	0.68737	0.68737	0.68737	0.68737	0.68737	0.68737	0.1906	0.44673	0.47223	0.50434	0.68737	0.68737	0.68737	0.68737	0.68737	0.68737	0.68737	0.18739	0.37542	0.37442	0.3556	0.32883	0.68737	0.68737	0.68737	0.68737	0.68737	0.40156	0.68737	0.68737	0.68737	0.68737	0.68737	0.68737	0.68737	0.68737	0.68737	2.2057	0.19427	0.17797	0.18701	0.18622	0.50882	0.40952	0.25088
2.7481	2.4879	0.50573	0.37124	0.14889	0.71099	0.71099	0.71099	0.71099	0.71099	0.71099	0.15358	0.42263	0.44808	0.47549	0.71099	0.71099	0.71099	0.71099	0.71099	0.71099	0.71099	0.21107	0.39908	0.39808	0.37926	0.35249	0.71099	0.71099	0.71099	0.71099	0.71099	0.40151	0.71099	0.71099	0.71099	0.71099	0.71099	0.71099	0.71099	0.71099	0.71099	2.1824	0.19422	0.17793	0.18697	0.18618	0.45338	0.35409	0.19848
1.4751	0.8701	2.4489	2.3932	2.1543	2.4489	2.4489	2.4489	2.4489	2.4489	2.4489	2.1332	1.8594	1.8427	1.8249	2.4489	2.4489	2.4489	2.4489	2.4489	2.4489	2.4489	2.3804	2.4066	2.4045	2.4026	2.3976	2.4489	2.4489	2.4489	2.4489	2.4489	1.8945	2.4489	2.4489	2.4489	2.4489	2.4489	2.4489	2.4489	2.4489	2.4489	1.1354	2.1083	2.1364	2.1215	2.1225	1.956	2.0234	2.1205
1.5283	0.9669	2.2704	2.2133	1.969	2.2704	2.2704	2.2704	2.2704	2.2704	2.2704	1.9507	1.6773	1.6541	1.6299	2.2704	2.2704	2.2704	2.2704	2.2704	2.2704	2.2704	2.1977	2.2266	2.2245	2.2224	2.2173	2.2704	2.2704	2.2704	2.2704	2.2704	1.71	2.2704	2.2704	2.2704	2.2704	2.2704	2.2704	2.2704	2.2704	2.2704	0.96928	1.9238	1.9518	1.9363	1.9372	1.7508	1.8261	1.933
1.1712	1.6198	3.0316	3.0316	2.9174	3.0316	3.0316	3.0316	3.0316	3.0316	3.0316	2.9136	2.7254	2.7142	2.7024	3.0316	3.0316	3.0316	3.0316	3.0316	3.0316	3.0316	3.0316	3.0316	3.0316	3.0316	3.0316	3.0316	3.0316	3.0316	3.0316	3.0316	2.6965	3.0316	3.0316	3.0316	3.0316	3.0316	3.0316	3.0316	3.0316	3.0316	1.7588	2.8822	2.8933	2.887	2.8876	2.8147	2.8569	2.8988
1.2356	1.6842	3.0172	3.0172	2.9112	3.0172	3.0172	3.0172	3.0172	3.0172	3.0172	2.9081	2.7259	2.7161	2.7059	3.0172	3.0172	3.0172	3.0172	3.0172	3.0172	3.0172	3.0172	3.0172	3.0172	3.0172	3.0172	3.0172	3.0172	3.0172	3.0172	3.0172	2.697	3.0172	3.0172	3.0172	3.0172	3.0172	3.0172	3.0172	3.0172	3.0172	1.7985	2.8786	2.8886	2.8828	2.8834	2.8205	2.8574	2.8936
2.7481	2.5003	0.51522	0.49038	0.32275	0.88524	0.88524	0.88524	0.88524	0.88524	0.88524	0.32073	0.52672	0.55532	0.58663	0.88524	0.88524	0.88524	0.88524	0.88524	0.88524	0.88524	0.34495	0.49929	0.54115	0.51985	0.49425	0.88524	0.88524	0.88524	0.88524	0.88524	0.47988	0.88524	0.88524	0.88524	0.88524	0.88524	0.88524	0.88524	0.88524	0.88524	2.2798	0.36728	0.28926	0.31785	0.33981	0.58605	0.48914	0.33432
2.567	2.2221	0.86112	0.7161	0.48342	1.0807	1.0807	1.0807	1.0807	1.0807	1.0807	0.40683	0.39585	0.39585	0.39585	1.0807	1.0807	1.0807	1.0807	1.0807	1.0807	1.0807	0.56269	0.74395	0.74523	0.72554	0.69779	1.0807	1.0807	1.0807	1.0807	1.0807	0.47897	1.0807	1.0807	1.0807	1.0807	1.0807	1.0807	1.0807	1.0807	1.0807	1.8559	0.50879	0.48972	0.48785	0.50971	0.39585	0.39585	0.39585
2.3251	1.9533	1.7052	1.5187	1.2063	1.7544	1.7544	1.7544	1.7544	1.7544	1.7544	1.144	1.144	1.144	1.144	1.7544	1.7544	1.7544	1.7544	1.7544	1.7544	1.7544	1.4485	1.535	1.5237	1.5167	1.5049	1.7544	1.7544	1.7544	1.7544	1.7544	1.144	1.7544	1.7544	1.7544	1.7544	1.7544	1.7544	1.7544	1.7544	1.7544	1.2009	1.1956	1.2175	1.1954	1.2173	1.144	1.144	1.144
2.693	2.3303	1.1543	0.97813	0.68628	1.2842	1.2842	1.2842	1.2842	1.2842	1.2842	0.65472	0.65472	0.65472	0.65472	1.2842	1.2842	1.2842	1.2842	1.2842	1.2842	1.2842	0.85057	1.006	0.99581	0.98045	0.95764	1.2842	1.2842	1.2842	1.2842	1.2842	0.69239	1.2842	1.2842	1.2842	1.2842	1.2842	1.2842	1.2842	1.2842	1.2842	1.832	0.7222	0.7033	0.69133	0.71336	0.65472	0.65472	0.65472
2.3355	1.9614	1.7095	1.5239	1.2137	1.7598	1.7598	1.7598	1.7598	1.7598	1.7598	1.136	1.136	1.136	1.136	1.7598	1.7598	1.7598	1.7598	1.7598	1.7598	1.7598	1.436	1.5433	1.5323	1.5205	1.5016	1.7598	1.7598	1.7598	1.7598	1.7598	1.1374	1.7598	1.7598	1.7598	1.7598	1.7598	1.7598	1.7598	1.7598	1.7598	1.203	1.2023	1.224	1.2026	1.2248	1.136	1.136	1.136
2.6249	2.26	1.1998	1.0215	0.72414	1.3221	1.3221	1.3221	1.3221	1.3221	1.3221	0.68353	0.68353	0.68353	0.68353	1.3221	1.3221	1.3221	1.3221	1.3221	1.3221	1.3221	0.89572	1.0472	1.0342	1.0207	1.0001	1.3221	1.3221	1.3221	1.3221	1.3221	0.71191	1.3221	1.3221	1.3221	1.3221	1.3221	1.3221	1.3221	1.3221	1.3221	1.7366	0.7435	0.73919	0.73035	0.75238	0.68353	0.68353	0.68353
2.7032	2.3449	1.0774	0.91477	0.66212	1.246	1.246	1.246	1.246	1.246	1.246	0.62352	0.62352	0.62352	0.62352	1.246	1.246	1.246	1.246	1.246	1.246	1.246	0.77416	0.94261	0.9382	0.92003	0.89503	1.246	1.246	1.246	1.246	1.246	0.67184	1.246	1.246	1.246	1.246	1.246	1.246	1.246	1.246	1.246	1.9009	0.70166	0.66	0.66656	0.68841	0.62352	0.62352	0.62352
2.6994	2.3371	1.1038	0.92721	0.6627	1.2466	1.2466	1.2466	1.2466	1.2466	1.2466	0.6233	0.6233	0.6233	0.6233	1.2466	1.2466	1.2466	1.2466	1.2466	1.2466	1.2466	0.80037	0.95418	0.9445	0.92776	0.90582	1.2466	1.2466	1.2466	1.2466	1.2466	0.67234	1.2466	1.2466	1.2466	1.2466	1.2466	1.2466	1.2466	1.2466	1.2466	1.869	0.70215	0.66051	0.66713	0.68899	0.6233	0.6233	0.6233
2.651	2.3032	0.58495	0.41798	0.088072	0.59923	0.59923	0.59923	0.59923	0.59923	0.59923	0.10712	0.23865	0.26408	0.29374	0.59923	0.59923	0.59923	0.59923	0.59923	0.59923	0.59923	0.33731	0.43627	0.4284	0.42	0.40515	0.59923	0.59923	0.59923	0.59923	0.59923	0.20069	0.59923	0.59923	0.59923	0.59923	0.59923	0.59923	0.59923	0.59923	0.59923	1.9978	0.031026	0.090258	0.055255	0.055775	0.33105	0.2838	0.18909
2.675	2.3133	1.1442	0.96898	0.68221	1.2813	1.2813	1.2813	1.2813	1.2813	1.2813	0.65296	0.65296	0.65296	0.65296	1.2813	1.2813	1.2813	1.2813	1.2813	1.2813	1.2813	0.84089	0.99682	0.98735	0.97173	0.94862	1.2813	1.2813	1.2813	1.2813	1.2813	0.68983	1.2813	1.2813	1.2813	1.2813	1.2813	1.2813	1.2813	1.2813	1.2813	1.8217	0.71964	0.69721	0.68801	0.71004	0.65296	0.65296	0.65296
2.7479	2.445	0.58295	0.4981	0.30648	0.88606	0.88606	0.88606	0.88606	0.88606	0.88606	0.26976	0.4406	0.46601	0.49696	0.88606	0.88606	0.88606	0.88606	0.88606	0.88606	0.88606	0.32976	0.51258	0.5382	0.51608	0.48823	0.88606	0.88606	0.88606	0.88606	0.88606	0.39543	0.88606	0.88606	0.88606	0.88606	0.88606	0.88606	0.88606	0.88606	0.88606	2.1996	0.35061	0.29512	0.31091	0.33277	0.46359	0.36712	0.24426
2.7479	2.4577	0.45216	0.39671	0.21965	0.78548	0.78548	0.78548	0.78548	0.78548	0.78548	0.26296	0.52659	0.55548	0.58674	0.78548	0.78548	0.78548	0.78548	0.78548	0.78548	0.78548	0.22918	0.41119	0.43763	0.41551	0.38766	0.78548	0.78548	0.78548	0.78548	0.78548	0.46602	0.78548	0.78548	0.78548	0.78548	0.78548	0.78548	0.78548	0.78548	0.78548	2.2583	0.27112	0.23248	0.25239	0.25143	0.56206	0.46612	0.31869
2.2066	1.833	1.6873	1.5017	1.1847	1.7358	1.7358	1.7358	1.7358	1.7358	1.7358	1.1363	0.96471	0.93392	0.89948	1.7358	1.7358	1.7358	1.7358	1.7358	1.7358	1.7358	1.4381	1.5207	1.5134	1.5063	1.4946	1.7358	1.7358	1.7358	1.7358	1.7358	1.1134	1.7358	1.7358	1.7358	1.7358	1.7358	1.7358	1.7358	1.7358	1.7358	1.1119	1.1749	1.1894	1.1713	1.1935	0.8462	0.93758	1.081
2.213	1.8394	1.6516	1.466	1.1473	1.7007	1.7007	1.7007	1.7007	1.7007	1.7007	1.0986	0.9292	0.89854	0.86445	1.7007	1.7007	1.7007	1.7007	1.7007	1.7007	1.7007	1.4017	1.485	1.4776	1.4705	1.4584	1.7007	1.7007	1.7007	1.7007	1.7007	1.0783	1.7007	1.7007	1.7007	1.7007	1.7007	1.7007	1.7007	1.7007	1.7007	1.1461	1.1395	1.1537	1.1357	1.158	0.80827	0.89972	1.0433
2.2395	1.8659	1.6863	1.5007	1.1822	1.7349	1.7349	1.7349	1.7349	1.7349	1.7349	1.1333	0.96372	0.93297	0.89856	1.7349	1.7349	1.7349	1.7349	1.7349	1.7349	1.7349	1.437	1.5197	1.5123	1.5053	1.4934	1.7349	1.7349	1.7349	1.7349	1.7349	1.1125	1.7349	1.7349	1.7349	1.7349	1.7349	1.7349	1.7349	1.7349	1.7349	1.1458	1.174	1.1884	1.1703	1.1925	0.84297	0.93436	1.0779
2.2752	1.9017	1.6487	1.4631	1.1403	1.698	1.698	1.698	1.698	1.698	1.698	1.0652	0.92636	0.89575	0.8627	1.698	1.698	1.698	1.698	1.698	1.698	1.698	1.3843	1.4804	1.4724	1.4638	1.4491	1.698	1.698	1.698	1.698	1.698	1.0757	1.698	1.698	1.698	1.698	1.698	1.698	1.698	1.698	1.698	1.2106	1.1367	1.1507	1.1328	1.1551	0.78058	0.86554	1.0095
2.3061	1.9326	1.6159	1.4303	1.1075	1.6655	1.6655	1.6655	1.6655	1.6655	1.6655	1.0264	0.89497	0.8715	0.84488	1.6655	1.6655	1.6655	1.6655	1.6655	1.6655	1.6655	1.3445	1.4472	1.4391	1.4304	1.4153	1.6655	1.6655	1.6655	1.6655	1.6655	1.0432	1.6655	1.6655	1.6655	1.6655	1.6655	1.6655	1.6655	1.6655	1.6655	1.2685	1.104	1.1179	1.1001	1.1223	0.74796	0.81281	0.95867
2.7481	2.5152	0.32566	0.33579	0.58146	0.43984	0.3535	0.43984	0.43984	0.43984	0.43984	0.67461	0.77042	0.80042	0.83517	0.43984	0.43984	0.35425	0.43984	0.43984	0.43984	0.43984	0.52388	0.32027	0.31559	0.33742	0.36568	0.43984	0.35441	0.43984	0.43984	0.43984	0.63719	0.43984	0.43984	0.43984	0.43984	0.43984	0.43984	0.43984	0.43984	0.43984	2.3839	0.56299	0.56468	0.5739	0.55181	0.91509	0.85708	0.74083
2.7481	2.5152	0.45267	0.3371	0.58277	0.29244	0.16578	0.29244	0.29244	0.29244	0.29244	0.67592	0.77173	0.80139	0.83591	0.29244	0.29244	0.16596	0.29244	0.29244	0.29244	0.29244	0.52519	0.32157	0.31689	0.33873	0.36699	0.29244	0.16583	0.29244	0.29244	0.29244	0.63719	0.29244	0.29244	0.29244	0.29244	0.29244	0.29244	0.29244	0.29244	0.29244	2.3839	0.56429	0.56599	0.57521	0.55312	0.9164	0.85838	0.74214
2.7481	2.5152	0.25077	0.27694	0.52778	0.45409	0.38984	0.45409	0.45409	0.45409	0.45409	0.6214	0.76526	0.79685	0.83144	0.45409	0.45409	0.3899	0.45409	0.45409	0.45409	0.45409	0.46098	0.25761	0.25284	0.27442	0.30302	0.45409	0.3904	0.45409	0.45409	0.45409	0.63719	0.45409	0.45409	0.45409	0.45409	0.45409	0.45409	0.45409	0.45409	0.45409	2.3839	0.55487	0.51442	0.5348	0.52923	0.9029	0.82528	0.68504
2.7481	2.5003	0.24405	0.16238	0.28691	0.51954	0.50618	0.51954	0.51954	0.51954	0.51954	0.35459	0.57507	0.60597	0.63996	0.51954	0.51954	0.50632	0.51954	0.51954	0.51954	0.51954	0.15046	0.14624	0.20995	0.19107	0.1808	0.51954	0.50622	0.51954	0.51954	0.51954	0.5043	0.51954	0.51954	0.51954	0.51954	0.51954	0.51954	0.51954	0.51954	0.51954	2.299	0.33497	0.2863	0.3112	0.31007	0.67989	0.58091	0.42267
2.2785	1.905	1.6485	1.4629	1.1402	1.6979	1.6979	1.6979	1.6979	1.6979	1.6979	1.059	0.92613	0.89551	0.86241	1.6979	1.6979	1.6979	1.6979	1.6979	1.6979	1.6979	1.3778	1.48	1.4719	1.4633	1.4482	1.6979	1.6979	1.6979	1.6979	1.6979	1.0755	1.6979	1.6979	1.6979	1.6979	1.6979	1.6979	1.6979	1.6979	1.6979	1.214	1.1364	1.1506	1.1326	1.1549	0.78035	0.84529	0.99197
2.2799	1.9063	1.6458	1.4602	1.1375	1.6961	1.6961	1.6961	1.6961	1.6961	1.6961	1.0563	0.92347	0.89295	0.86093	1.6961	1.6961	1.6961	1.6961	1.6961	1.6961	1.6961	1.3751	1.4773	1.4693	1.4607	1.4456	1.6961	1.6961	1.6961	1.6961	1.6961	1.0738	1.6961	1.6961	1.6961	1.6961	1.6961	1.6961	1.6961	1.6961	1.6961	1.2175	1.1338	1.1479	1.13	1.1522	0.77785	0.84263	0.9893
2.3389	1.9654	1.6453	1.4597	1.137	1.6957	1.6957	1.6957	1.6957	1.6957	1.6957	1.0558	0.92301	0.89251	0.86051	1.6957	1.6957	1.6957	1.6957	1.6957	1.6957	1.6957	1.3738	1.4768	1.4687	1.4601	1.445	1.6957	1.6957	1.6957	1.6957	1.6957	1.0733	1.6957	1.6957	1.6957	1.6957	1.6957	1.6957	1.6957	1.6957	1.6957	1.2768	1.1334	1.1474	1.1295	1.1517	0.77741	0.84217	0.98648
2.2819	1.9083	1.6136	1.428	1.1052	1.6642	1.6642	1.6642	1.6642	1.6642	1.6642	1.0241	0.89359	0.87007	0.84384	1.6642	1.6642	1.6642	1.6642	1.6642	1.6642	1.6642	1.3424	1.4449	1.4368	1.4281	1.413	1.6642	1.6642	1.6642	1.6642	1.6642	1.0419	1.6642	1.6642	1.6642	1.6642	1.6642	1.6642	1.6642	1.6642	1.6642	1.246	1.1017	1.1156	1.0978	1.12	0.74582	0.81052	0.95655
2.7481	2.5001	0.30964	0.17267	0.2494	0.551	0.551	0.551	0.551	0.551	0.551	0.3167	0.54554	0.57588	0.60958	0.551	0.551	0.551	0.551	0.551	0.551	0.551	0.040046	0.1915	0.20775	0.18862	0.16575	0.551	0.551	0.551	0.551	0.551	0.48842	0.551	0.551	0.551	0.551	0.551	0.551	0.551	0.551	0.551	2.2867	0.29392	0.24879	0.27181	0.27085	0.63589	0.5366	0.37762
2.2199	1.8463	1.6153	1.4297	1.1104	1.6655	1.6655	1.6655	1.6655	1.6655	1.6655	1.0608	0.89495	0.87149	0.84489	1.6655	1.6655	1.6655	1.6655	1.6655	1.6655	1.6655	1.3647	1.4487	1.4412	1.4341	1.422	1.6655	1.6655	1.6655	1.6655	1.6655	1.0432	1.6655	1.6655	1.6655	1.6655	1.6655	1.6655	1.6655	1.6655	1.6655	1.1828	1.1037	1.1173	1.0996	1.1219	0.76961	0.86115	1.0051
2.2805	1.907	1.6147	1.4291	1.1064	1.6652	1.6652	1.6652	1.6652	1.6652	1.6652	1.0305	0.89466	0.87123	0.84477	1.6652	1.6652	1.6652	1.6652	1.6652	1.6652	1.6652	1.3498	1.4461	1.438	1.4294	1.4146	1.6652	1.6652	1.6652	1.6652	1.6652	1.0429	1.6652	1.6652	1.6652	1.6652	1.6652	1.6652	1.6652	1.6652	1.6652	1.2441	1.1032	1.1168	1.0991	1.1214	0.74725	0.83052	0.97486
2.7481	2.5152	0.53398	0.36941	0.60312	0.27167	0.066055	0.27167	0.27167	0.27167	0.27167	0.69573	0.77554	0.8043	0.83769	0.27167	0.27167	0.066226	0.27167	0.27167	0.27167	0.27167	0.5563	0.35493	0.34786	0.36997	0.39782	0.27167	0.066088	0.27167	0.27167	0.27167	0.63719	0.27167	0.27167	0.27167	0.27167	0.27167	0.27167	0.27167	0.27167	0.27167	2.3839	0.57864	0.59094	0.59591	0.57396	0.92976	0.87522	0.77004
2.282	1.9085	1.6126	1.4269	1.1042	1.6638	1.6638	1.6638	1.6638	1.6638	1.6638	1.0286	0.89328	0.86989	0.84365	1.6638	1.6638	1.6638	1.6638	1.6638	1.6638	1.6638	1.3478	1.4441	1.436	1.4274	1.4126	1.6638	1.6638	1.6638	1.6638	1.6638	1.0414	1.6638	1.6638	1.6638	1.6638	1.6638	1.6638	1.6638	1.6638	1.6638	1.247	1.1011	1.1146	1.097	1.1192	0.74527	0.82809	0.97284
2.3108	1.9373	1.6122	1.4265	1.1038	1.6634	1.6634	1.6634	1.6634	1.6634	1.6634	1.0227	0.89295	0.86958	0.84338	1.6634	1.6634	1.6634	1.6634	1.6634	1.6634	1.6634	1.341	1.4435	1.4354	1.4268	1.4117	1.6634	1.6634	1.6634	1.6634	1.6634	1.0411	1.6634	1.6634	1.6634	1.6634	1.6634	1.6634	1.6634	1.6634	1.6634	1.2761	1.1007	1.1142	1.0966	1.1188	0.74489	0.80942	0.95515
2.2538	1.8803	1.5804	1.3948	1.0721	1.6463	1.6463	1.6463	1.6463	1.6463	1.6463	0.99699	0.87625	0.85333	0.82738	1.6463	1.6463	1.6463	1.6463	1.6463	1.6463	1.6463	1.3152	1.4116	1.4035	1.3948	1.38	1.6463	1.6463	1.6463	1.6463	1.6463	1.0248	1.6463	1.6463	1.6463	1.6463	1.6463	1.6463	1.6463	1.6463	1.6463	1.2451	1.0691	1.0825	1.0649	1.0871	0.71763	0.79652	0.94128
2.3129	1.9394	1.5798	1.3942	1.0715	1.6458	1.6458	1.6458	1.6458	1.6458	1.6458	0.99031	0.87582	0.85298	0.82708	1.6458	1.6458	1.6458	1.6458	1.6458	1.6458	1.6458	1.3078	1.411	1.4028	1.3941	1.3789	1.6458	1.6458	1.6458	1.6458	1.6458	1.0245	1.6458	1.6458	1.6458	1.6458	1.6458	1.6458	1.6458	1.6458	1.6458	1.3046	1.0686	1.0819	1.0643	1.0866	0.71727	0.77721	0.922
2.7481	2.5152	0.40008	0.37813	0.60312	0.37909	0.26709	0.37909	0.37909	0.37909	0.37909	0.69573	0.77554	0.8043	0.83769	0.37909	0.37909	0.26814	0.37909	0.37909	0.37909	0.37909	0.5563	0.36365	0.34786	0.36997	0.39782	0.37909	0.26805	0.37909	0.37909	0.37909	0.63719	0.37909	0.37909	0.37909	0.37909	0.37909	0.37909	0.37909	0.37909	0.37909	2.3839	0.57864	0.59094	0.59591	0.57396	0.92976	0.87522	0.77004
2.3682	1.9947	1.6747	1.489	1.1663	1.7257	1.7257	1.7257	1.7257	1.7257	1.7257	1.0852	0.95291	0.92264	0.88877	1.7257	1.7257	1.7257	1.7257	1.7257	1.7257	1.7257	1.4037	1.5063	1.4983	1.4897	1.4747	1.7257	1.7257	1.7257	1.7257	1.7257	1.1033	1.7257	1.7257	1.7257	1.7257	1.7257	1.7257	1.7257	1.7257	1.7257	1.2833	1.1634	1.1767	1.1592	1.1814	0.80753	0.87206	1.0158
2.3724	1.9989	1.6103	1.4247	1.102	1.6619	1.6619	1.6619	1.6619	1.6619	1.6619	1.0208	0.89168	0.8686	0.84242	1.6619	1.6619	1.6619	1.6619	1.6619	1.6619	1.6619	1.3377	1.4415	1.4334	1.4247	1.4095	1.6619	1.6619	1.6619	1.6619	1.6619	1.04	1.6619	1.6619	1.6619	1.6619	1.6619	1.6619	1.6619	1.6619	1.6619	1.3388	1.0993	1.1124	1.0949	1.1172	0.7435	0.80789	0.95146
2.7481	2.5152	0.54656	0.36823	0.60312	0.36534	0.057029	0.36534	0.36534	0.36534	0.36534	0.69573	0.77554	0.8043	0.83769	0.36534	0.36534	0.062117	0.36534	0.36534	0.36534	0.36534	0.55452	0.35635	0.34619	0.3681	0.39625	0.36534	0.075453	0.36534	0.36534	0.36534	0.63719	0.36534	0.36534	0.36534	0.36534	0.36534	0.36534	0.36534	0.36534	0.36534	2.3839	0.57864	0.59094	0.59591	0.57396	0.92976	0.87522	0.76914
2.7481	2.5152	0.39807	0.33616	0.58183	0.33887	0.25038	0.33887	0.33887	0.33887	0.33887	0.67498	0.77079	0.80062	0.83538	0.33887	0.33887	0.25046	0.33887	0.33887	0.33887	0.33887	0.52425	0.32064	0.31596	0.33779	0.36605	0.33887	0.25071	0.33887	0.33887	0.33887	0.63719	0.33887	0.33887	0.33887	0.33887	0.33887	0.33887	0.33887	0.33887	0.33887	2.3839	0.56336	0.56505	0.57427	0.55218	0.91546	0.85745	0.7412
2.281	1.9074	1.6155	1.4299	1.1072	1.6656	1.6656	1.6656	1.6656	1.6656	1.6656	1.026	0.89499	0.87153	0.84492	1.6656	1.6656	1.6656	1.6656	1.6656	1.6656	1.6656	1.3441	1.4468	1.4387	1.4301	1.4149	1.6656	1.6656	1.6656	1.6656	1.6656	1.0432	1.6656	1.6656	1.6656	1.6656	1.6656	1.6656	1.6656	1.6656	1.6656	1.2439	1.1038	1.1176	1.0998	1.1221	0.74784	0.8126	0.9583
2.2823	1.9087	1.6129	1.4273	1.1046	1.664	1.664	1.664	1.664	1.664	1.664	1.0234	0.89349	0.87006	0.84384	1.664	1.664	1.664	1.664	1.664	1.664	1.664	1.3416	1.4442	1.4361	1.4274	1.4123	1.664	1.664	1.664	1.664	1.664	1.0417	1.664	1.664	1.664	1.664	1.664	1.664	1.664	1.664	1.664	1.2471	1.1013	1.115	1.0973	1.1195	0.74546	0.81004	0.95577
2.3125	1.9389	1.6128	1.4272	1.1045	1.6639	1.6639	1.6639	1.6639	1.6639	1.6639	1.0233	0.89339	0.86998	0.84374	1.6639	1.6639	1.6639	1.6639	1.6639	1.6639	1.6639	1.3416	1.4441	1.436	1.4273	1.4122	1.6639	1.6639	1.6639	1.6639	1.6639	1.0416	1.6639	1.6639	1.6639	1.6639	1.6639	1.6639	1.6639	1.6639	1.6639	1.2774	1.1013	1.1149	1.0972	1.1194	0.74539	0.80998	0.95577
2.2844	1.9108	1.5806	1.395	1.0722	1.6463	1.6463	1.6463	1.6463	1.6463	1.6463	0.99106	0.87624	0.85333	0.8274	1.6463	1.6463	1.6463	1.6463	1.6463	1.6463	1.6463	1.3087	1.4117	1.4036	1.3949	1.3797	1.6463	1.6463	1.6463	1.6463	1.6463	1.0248	1.6463	1.6463	1.6463	1.6463	1.6463	1.6463	1.6463	1.6463	1.6463	1.2756	1.0691	1.0826	1.065	1.0872	0.71763	0.77783	0.92284
2.7481	2.5152	0.43717	0.37832	0.60312	0.3256	0.21306	0.3256	0.3256	0.3256	0.3256	0.69573	0.77554	0.8043	0.83769	0.3256	0.3256	0.2137	0.3256	0.3256	0.3256	0.3256	0.5563	0.36384	0.34786	0.36997	0.39782	0.3256	0.2138	0.3256	0.3256	0.3256	0.63719	0.3256	0.3256	0.3256	0.3256	0.3256	0.3256	0.3256	0.3256	0.3256	2.3839	0.57864	0.59094	0.59591	0.57396	0.92976	0.87522	0.77004
2.37	1.9965	1.6427	1.4571	1.1344	1.6941	1.6941	1.6941	1.6941	1.6941	1.6941	1.0533	0.92107	0.89087	0.85937	1.6941	1.6941	1.6941	1.6941	1.6941	1.6941	1.6941	1.3714	1.4742	1.4662	1.4576	1.4425	1.6941	1.6941	1.6941	1.6941	1.6941	1.0717	1.6941	1.6941	1.6941	1.6941	1.6941	1.6941	1.6941	1.6941	1.6941	1.3099	1.1316	1.1448	1.1273	1.1495	0.77577	0.84023	0.98388
2.1365	1.7358	1.6405	1.46	1.1345	1.6586	1.6586	1.6586	1.6586	1.6586	1.6586	1.0564	0.88689	0.86421	0.83863	1.6586	1.6586	1.6586	1.6586	1.6586	1.6586	1.6586	1.3753	1.4767	1.4684	1.4596	1.4442	1.6586	1.6586	1.6586	1.6586	1.6586	1.0362	1.6586	1.6586	1.6586	1.6586	1.6586	1.6586	1.6586	1.6586	1.6586	1.0764	1.093	1.1351	1.1056	1.1187	0.78152	0.86515	1.0016
2.3965	2.023	1.6746	1.489	1.1663	1.7257	1.7257	1.7257	1.7257	1.7257	1.7257	1.0852	0.95291	0.92265	0.88879	1.7257	1.7257	1.7257	1.7257	1.7257	1.7257	1.7257	1.4038	1.5063	1.4983	1.4898	1.4748	1.7257	1.7257	1.7257	1.7257	1.7257	1.1034	1.7257	1.7257	1.7257	1.7257	1.7257	1.7257	1.7257	1.7257	1.7257	1.3116	1.1634	1.1767	1.1592	1.1814	0.80754	0.87206	1.0158
2.4006	2.0271	1.6104	1.4248	1.1021	1.662	1.662	1.662	1.662	1.662	1.662	1.0209	0.89177	0.86865	0.84243	1.662	1.662	1.662	1.662	1.662	1.662	1.662	1.3378	1.4416	1.4335	1.4248	1.4096	1.662	1.662	1.662	1.662	1.662	1.04	1.662	1.662	1.662	1.662	1.662	1.662	1.662	1.662	1.662	1.3669	1.0994	1.1125	1.0951	1.1173	0.74361	0.808	0.95156
2.7481	2.5008	0.19286	0.1105	0.40992	0.4061	0.39159	0.4061	0.4061	0.4061	0.4061	0.48835	0.68822	0.71906	0.75386	0.4061	0.4061	0.39159	0.4061	0.4061	0.4061	0.4061	0.2901	0.086663	0.081901	0.10355	0.13208	0.4061	0.39159	0.4061	0.4061	0.4061	0.57049	0.4061	0.4061	0.4061	0.4061	0.4061	0.4061	0.4061	0.4061	0.4061	2.3532	0.46556	0.41648	0.44124	0.44031	0.81004	0.72209	0.55782
2.7481	2.5152	0.40634	0.31712	0.56279	0.30635	0.20781	0.30635	0.30635	0.30635	0.30635	0.65594	0.76526	0.79685	0.83144	0.30635	0.30635	0.20793	0.30635	0.30635	0.30635	0.30635	0.50521	0.3016	0.29692	0.31875	0.34701	0.30635	0.20782	0.30635	0.30635	0.30635	0.63719	0.30635	0.30635	0.30635	0.30635	0.30635	0.30635	0.30635	0.30635	0.30635	2.3839	0.55487	0.54601	0.55523	0.53314	0.90302	0.83841	0.72216
2.395	2.0344	0.96545	0.78358	0.5106	1.1053	1.1053	1.1053	1.1053	1.1053	1.1053	0.44899	0.37709	0.37887	0.38097	1.1053	1.1053	1.1053	1.1053	1.1053	1.1053	1.1053	0.71738	0.81142	0.80159	0.78603	0.76559	1.1053	1.1053	1.1053	1.1053	1.1053	0.51988	1.1053	1.1053	1.1053	1.1053	1.1053	1.1053	1.1053	1.1053	1.1053	1.6204	0.5497	0.51435	0.51503	0.53689	0.34287	0.34287	0.40619
1.0115	1.0622	2.5371	2.4891	2.3166	2.5371	2.5371	2.5371	2.5371	2.5371	2.5371	2.3116	2.0664	2.0498	2.0324	2.5371	2.5371	2.5371	2.5371	2.5371	2.5371	2.5371	2.5011	2.5024	2.5011	2.502	2.5005	2.5371	2.5371	2.5371	2.5371	2.5371	2.0639	2.5371	2.5371	2.5371	2.5371	2.5371	2.5371	2.5371	2.5371	2.5371	1.301	2.2719	2.2889	2.2795	2.2803	2.162	2.2245	2.2972
2.1653	1.7914	1.2724	1.1567	0.87872	1.2724	1.2724	1.2724	1.2724	1.2724	1.2724	0.85363	0.57521	0.55385	0.55385	1.2724	1.2724	1.2724	1.2724	1.2724	1.2724	1.2724	1.1079	1.1701	1.1643	1.1581	1.1494	1.2724	1.2724	1.2724	1.2724	1.2724	0.65006	1.2724	1.2724	1.2724	1.2724	1.2724	1.2724	1.2724	1.2724	1.2724	1.188	0.83179	0.86178	0.84597	0.84693	0.63055	0.70802	0.82651
2.3651	2.0023	0.97409	0.80066	0.49509	1.0843	1.0843	1.0843	1.0843	1.0843	1.0843	0.46694	0.36106	0.36106	0.36225	1.0843	1.0843	1.0843	1.0843	1.0843	1.0843	1.0843	0.74415	0.81402	0.80824	0.80203	0.79225	1.0843	1.0843	1.0843	1.0843	1.0843	0.50158	1.0843	1.0843	1.0843	1.0843	1.0843	1.0843	1.0843	1.0843	1.0843	1.5824	0.53139	0.50572	0.4968	0.51866	0.36106	0.36106	0.4477
2.2723	1.8987	1.6854	1.4998	1.1805	1.7343	1.7343	1.7343	1.7343	1.7343	1.7343	1.1316	0.9629	0.9322	0.89787	1.7343	1.7343	1.7343	1.7343	1.7343	1.7343	1.7343	1.436	1.5188	1.5114	1.5043	1.4924	1.7343	1.7343	1.7343	1.7343	1.7343	1.1119	1.7343	1.7343	1.7343	1.7343	1.7343	1.7343	1.7343	1.7343	1.7343	1.1795	1.1732	1.1874	1.1694	1.1917	0.84075	0.93233	1.0761
2.308	1.9344	1.6479	1.4623	1.1396	1.6975	1.6975	1.6975	1.6975	1.6975	1.6975	1.0636	0.92568	0.89514	0.86233	1.6975	1.6975	1.6975	1.6975	1.6975	1.6975	1.6975	1.3835	1.4795	1.4715	1.463	1.4483	1.6975	1.6975	1.6975	1.6975	1.6975	1.0752	1.6975	1.6975	1.6975	1.6975	1.6975	1.6975	1.6975	1.6975	1.6975	1.2441	1.136	1.15	1.1321	1.1544	0.77997	0.86366	1.0079
2.2836	1.9101	1.6102	1.4246	1.1019	1.6624	1.6624	1.6624	1.6624	1.6624	1.6624	1.0208	0.8923	0.8693	0.84319	1.6624	1.6624	1.6624	1.6624	1.6624	1.6624	1.6624	1.339	1.4416	1.4335	1.4249	1.4098	1.6624	1.6624	1.6624	1.6624	1.6624	1.0407	1.6624	1.6624	1.6624	1.6624	1.6624	1.6624	1.6624	1.6624	1.6624	1.2504	1.0995	1.1123	1.095	1.1173	0.74379	0.80805	0.95319
2.3138	1.9402	1.6102	1.4246	1.1019	1.6623	1.6623	1.6623	1.6623	1.6623	1.6623	1.0207	0.89219	0.86916	0.84304	1.6623	1.6623	1.6623	1.6623	1.6623	1.6623	1.6623	1.3391	1.4416	1.4335	1.4248	1.4097	1.6623	1.6623	1.6623	1.6623	1.6623	1.0406	1.6623	1.6623	1.6623	1.6623	1.6623	1.6623	1.6623	1.6623	1.6623	1.2806	1.0994	1.1123	1.095	1.1172	0.7437	0.80797	0.95322
2.2853	1.9117	1.5785	1.3929	1.0702	1.646	1.646	1.646	1.646	1.646	1.646	0.98903	0.87595	0.85301	0.82702	1.646	1.646	1.646	1.646	1.646	1.646	1.646	1.3069	1.4097	1.4016	1.3929	1.3777	1.646	1.646	1.646	1.646	1.646	1.0245	1.646	1.646	1.646	1.646	1.646	1.646	1.646	1.646	1.646	1.2781	1.0679	1.0806	1.0634	1.0856	0.71731	0.77642	0.92102
2.344	1.9705	1.5784	1.3928	1.0701	1.6459	1.6459	1.6459	1.6459	1.6459	1.6459	0.98888	0.87582	0.85288	0.82696	1.6459	1.6459	1.6459	1.6459	1.6459	1.6459	1.6459	1.3055	1.4095	1.4014	1.3927	1.3775	1.6459	1.6459	1.6459	1.6459	1.6459	1.0244	1.6459	1.6459	1.6459	1.6459	1.6459	1.6459	1.6459	1.6459	1.6459	1.337	1.0678	1.0805	1.0632	1.0855	0.71718	0.7763	0.91957
2.7481	2.5152	0.5836	0.39486	0.60312	0	0.33465	0	0	0	0	0.69573	0.77554	0.8043	0.83769	0	0	0.31056	0	0	0	0	0.56249	0.38664	0.35159	0.37369	0.40208	0	0.29073	0	0	0	0.63719	0	0	0	0	0	0	0	0	0	2.3839	0.57864	0.59625	0.59591	0.57396	0.92976	0.87522	0.77004
2.7481	2.5152	0.31514	0.29526	0.54611	0.35577	0.31445	0.35577	0.35577	0.35577	0.35577	0.63973	0.76526	0.79685	0.83144	0.35577	0.35577	0.31456	0.35577	0.35577	0.35577	0.35577	0.47931	0.27593	0.27117	0.29274	0.32135	0.35577	0.3144	0.35577	0.35577	0.35577	0.63719	0.35577	0.35577	0.35577	0.35577	0.35577	0.35577	0.35577	0.35577	0.35577	2.3839	0.55487	0.53275	0.54404	0.52923	0.90303	0.8319	0.70337
2.5641	2.2161	0.64703	0.48607	0.18185	0.67005	0.67005	0.67005	0.67005	0.67005	0.67005	0.14805	0.13796	0.1683	0.202	0.67005	0.67005	0.67005	0.67005	0.67005	0.67005	0.67005	0.42295	0.50571	0.49878	0.49158	0.47938	0.67005	0.67005	0.67005	0.67005	0.67005	0.11843	0.67005	0.67005	0.67005	0.67005	0.67005	0.67005	0.67005	0.67005	0.67005	1.8971	0.13275	0.16689	0.1491	0.15007	0.26	0.21036	0.12752
1.2079	0.5886	2.3809	2.3809	2.2236	2.3809	2.3809	2.3809	2.3809	2.3809	2.3809	2.2184	1.9695	1.9526	1.9345	2.3809	2.3809	2.3809	2.3809	2.3809	2.3809	2.3809	2.3809	2.3809	2.3809	2.3809	2.3809	2.3809	2.3809	2.3809	2.3809	2.3809	1.9701	2.3809	2.3809	2.3809	2.3809	2.3809	2.3809	2.3809	2.3809	2.3809	0.84901	2.1791	2.1961	2.1867	2.1875	2.0655	2.1296	2.2043
2.7481	2.5152	0.39825	0.33676	0.58243	0.33869	0.2508	0.33869	0.33869	0.33869	0.33869	0.67558	0.77139	0.80105	0.83572	0.33869	0.33869	0.25089	0.33869	0.33869	0.33869	0.33869	0.52485	0.32124	0.31656	0.33839	0.36665	0.33869	0.25113	0.33869	0.33869	0.33869	0.63719	0.33869	0.33869	0.33869	0.33869	0.33869	0.33869	0.33869	0.33869	0.33869	2.3839	0.56396	0.56565	0.57487	0.55278	0.91606	0.85805	0.7418
2.0187	1.643	1.2746	1.2312	1.0013	1.2746	1.2746	1.2746	1.2746	1.2746	1.2746	0.98343	0.71021	0.68718	0.66258	1.2746	1.2746	1.2746	1.2746	1.2746	1.2746	1.2746	1.2251	1.2446	1.2433	1.2422	1.2382	1.2746	1.2746	1.2746	1.2746	1.2746	0.74243	1.2746	1.2746	1.2746	1.2746	1.2746	1.2746	1.2746	1.2746	1.2746	1.1193	0.9562	0.98276	0.96859	0.96955	0.77828	0.85515	0.96573
1.0457	0.88344	1.8093	1.8093	1.7586	1.8093	1.8093	1.8093	1.8093	1.8093	1.8093	1.756	1.6462	1.6427	1.6398	1.8093	1.8093	1.8093	1.8093	1.8093	1.8093	1.8093	1.8093	1.8093	1.8093	1.8093	1.8093	1.8093	1.8093	1.8093	1.8093	1.8093	1.6145	1.8093	1.8093	1.8093	1.8093	1.8093	1.8093	1.8093	1.8093	1.8093	0.97698	1.7619	1.7633	1.7617	1.7623	1.7511	1.7641	1.7646
0.62278	0.31634	2.701	2.6826	2.5324	2.701	2.701	2.701	2.701	2.701	2.701	2.5286	2.2992	2.2846	2.2695	2.701	2.701	2.701	2.701	2.701	2.701	2.701	2.6878	2.6875	2.6879	2.6883	2.6876	2.701	2.701	2.701	2.701	2.701	2.2921	2.701	2.701	2.701	2.701	2.701	2.701	2.701	2.701	2.701	1.2631	2.4925	2.5066	2.4986	2.4994	2.3989	2.4515	2.5136
2.7481	2.5014	0.23925	0.083665	0.29171	0.44123	0.4329	0.44123	0.44123	0.44123	0.44123	0.3594	0.57868	0.60958	0.64357	0.44123	0.44123	0.4329	0.44123	0.44123	0.44123	0.44123	0.1531	0.067512	0.13126	0.11235	0.10249	0.44123	0.4329	0.44123	0.44123	0.44123	0.50791	0.44123	0.44123	0.44123	0.44123	0.44123	0.44123	0.44123	0.44123	0.44123	2.3026	0.33977	0.29111	0.31601	0.31488	0.6847	0.58572	0.42747
0.9405	0.46515	2.9556	2.9556	2.8043	2.9556	2.9556	2.9556	2.9556	2.9556	2.9556	2.7999	2.5543	2.5378	2.5203	2.9556	2.9556	2.9556	2.9556	2.9556	2.9556	2.9556	2.9556	2.9556	2.9556	2.9556	2.9556	2.9556	2.9556	2.9556	2.9556	2.9556	2.5521	2.9556	2.9556	2.9556	2.9556	2.9556	2.9556	2.9556	2.9556	2.9556	1.2315	2.7592	2.7754	2.7664	2.7672	2.6498	2.7127	2.7833
2.2839	1.9103	1.6124	1.4268	1.1041	1.6638	1.6638	1.6638	1.6638	1.6638	1.6638	1.0279	0.89339	0.8701	0.84391	1.6638	1.6638	1.6638	1.6638	1.6638	1.6638	1.6638	1.3475	1.4438	1.4357	1.4271	1.4124	1.6638	1.6638	1.6638	1.6638	1.6638	1.0415	1.6638	1.6638	1.6638	1.6638	1.6638	1.6638	1.6638	1.6638	1.6638	1.2492	1.1011	1.1145	1.0969	1.1191	0.74523	0.82742	0.97214
2.3118	1.9382	1.6449	1.4593	1.1366	1.6957	1.6957	1.6957	1.6957	1.6957	1.6957	1.0555	0.92298	0.89262	0.86053	1.6957	1.6957	1.6957	1.6957	1.6957	1.6957	1.6957	1.3745	1.4765	1.4685	1.4599	1.4449	1.6957	1.6957	1.6957	1.6957	1.6957	1.0734	1.6957	1.6957	1.6957	1.6957	1.6957	1.6957	1.6957	1.6957	1.6957	1.2501	1.1334	1.147	1.1293	1.1516	0.77751	0.84213	0.98865
2.7481	2.5152	0.071079	0.1848	0.50713	0.51273	0.51273	0.51273	0.51273	0.51273	0.51273	0.58941	0.76526	0.79685	0.83144	0.51273	0.51273	0.51273	0.51273	0.51273	0.51273	0.51273	0.32411	0.17184	0.19632	0.19123	0.20797	0.51273	0.51273	0.51273	0.51273	0.51273	0.63719	0.51273	0.51273	0.51273	0.51273	0.51273	0.51273	0.51273	0.51273	0.51273	2.3839	0.55487	0.50531	0.53468	0.52923	0.9028	0.82315	0.65893
2.7481	2.5152	0.4391	0.37856	0.60312	0.32458	0.21113	0.32458	0.32458	0.32458	0.32458	0.69573	0.77554	0.8043	0.83769	0.32458	0.32458	0.21166	0.32458	0.32458	0.32458	0.32458	0.5563	0.36408	0.34786	0.36997	0.39782	0.32458	0.21187	0.32458	0.32458	0.32458	0.63719	0.32458	0.32458	0.32458	0.32458	0.32458	0.32458	0.32458	0.32458	0.32458	2.3839	0.57864	0.59094	0.59591	0.57396	0.92976	0.87522	0.77004
2.6621	2.3184	0.48908	0.31824	0.084311	0.55979	0.55979	0.55979	0.55979	0.55979	0.55979	0.17692	0.3165	0.34743	0.38133	0.55979	0.55979	0.55979	0.55979	0.55979	0.55979	0.55979	0.24308	0.33523	0.32704	0.31828	0.30338	0.55979	0.55979	0.55979	0.55979	0.55979	0.25569	0.55979	0.55979	0.55979	0.55979	0.55979	0.55979	0.55979	0.55979	0.55979	2.0528	0.071407	0.072131	0.077095	0.055152	0.42032	0.35641	0.25123
2.7481	2.5052	0.15338	0.11419	0.42507	0.45051	0.44482	0.45051	0.45051	0.45051	0.45051	0.50899	0.70262	0.73405	0.76884	0.45051	0.45051	0.44482	0.45051	0.45051	0.45051	0.45051	0.28897	0.090942	0.14078	0.12191	0.1359	0.45051	0.44482	0.45051	0.45051	0.45051	0.57879	0.45051	0.45051	0.45051	0.45051	0.45051	0.45051	0.45051	0.45051	0.45051	2.36	0.48056	0.43167	0.45649	0.45547	0.82522	0.73321	0.56809
2.3439	1.9704	1.6102	1.4246	1.1019	1.6623	1.6623	1.6623	1.6623	1.6623	1.6623	1.0207	0.89217	0.86914	0.843	1.6623	1.6623	1.6623	1.6623	1.6623	1.6623	1.6623	1.3392	1.4416	1.4336	1.4249	1.4098	1.6623	1.6623	1.6623	1.6623	1.6623	1.0406	1.6623	1.6623	1.6623	1.6623	1.6623	1.6623	1.6623	1.6623	1.6623	1.3108	1.0995	1.1123	1.095	1.1172	0.74373	0.808	0.95333
2.3727	1.9991	1.61	1.4244	1.1017	1.6622	1.6622	1.6622	1.6622	1.6622	1.6622	1.0205	0.892	0.86897	0.84288	1.6622	1.6622	1.6622	1.6622	1.6622	1.6622	1.6622	1.3378	1.4413	1.4332	1.4245	1.4094	1.6622	1.6622	1.6622	1.6622	1.6622	1.0404	1.6622	1.6622	1.6622	1.6622	1.6622	1.6622	1.6622	1.6622	1.6622	1.3396	1.0993	1.1121	1.0948	1.117	0.74353	0.8078	0.95117
2.3455	1.972	1.5785	1.3929	1.0702	1.6459	1.6459	1.6459	1.6459	1.6459	1.6459	0.98902	0.87585	0.85298	0.82704	1.6459	1.6459	1.6459	1.6459	1.6459	1.6459	1.6459	1.307	1.4097	1.4016	1.3929	1.3777	1.6459	1.6459	1.6459	1.6459	1.6459	1.0245	1.6459	1.6459	1.6459	1.6459	1.6459	1.6459	1.6459	1.6459	1.6459	1.3385	1.0679	1.0806	1.0633	1.0856	0.71727	0.77638	0.92116
2.7481	2.5152	0.5836	0.39486	0.60312	0	0.33465	0	0	0	0	0.69573	0.77554	0.8043	0.83769	0	0	0.31056	0	0	0	0	0.56249	0.38664	0.35159	0.37369	0.40208	0	0.29073	0	0	0	0.63719	0	0	0	0	0	0	0	0	0	2.3839	0.57864	0.59625	0.59591	0.57396	0.92976	0.87522	0.77004
2.3451	1.9715	1.5789	1.3933	1.0706	1.6462	1.6462	1.6462	1.6462	1.6462	1.6462	0.98942	0.87623	0.85335	0.82739	1.6462	1.6462	1.6462	1.6462	1.6462	1.6462	1.6462	1.3062	1.4101	1.402	1.3933	1.3781	1.6462	1.6462	1.6462	1.6462	1.6462	1.0248	1.6462	1.6462	1.6462	1.6462	1.6462	1.6462	1.6462	1.6462	1.6462	1.3378	1.0683	1.081	1.0637	1.086	0.71763	0.77679	0.92011
2.7481	2.5152	0.23149	0.22831	0.50818	0.38288	0.3601	0.38288	0.38288	0.38288	0.38288	0.60303	0.76526	0.79685	0.83144	0.38288	0.38288	0.3601	0.38288	0.38288	0.38288	0.38288	0.40579	0.20294	0.19794	0.21913	0.2484	0.38288	0.3601	0.38288	0.38288	0.38288	0.63719	0.38288	0.38288	0.38288	0.38288	0.38288	0.38288	0.38288	0.38288	0.38288	2.3839	0.55487	0.50531	0.53474	0.52923	0.90285	0.82436	0.65946
2.3094	1.9359	1.6455	1.4598	1.1371	1.6959	1.6959	1.6959	1.6959	1.6959	1.6959	1.056	0.92328	0.89283	0.86086	1.6959	1.6959	1.6959	1.6959	1.6959	1.6959	1.6959	1.3749	1.477	1.4689	1.4604	1.4453	1.6959	1.6959	1.6959	1.6959	1.6959	1.0736	1.6959	1.6959	1.6959	1.6959	1.6959	1.6959	1.6959	1.6959	1.6959	1.2473	1.1337	1.1475	1.1297	1.1519	0.77772	0.84243	0.98911
2.3704	1.9968	1.6128	1.4272	1.1045	1.6636	1.6636	1.6636	1.6636	1.6636	1.6636	1.0233	0.89307	0.86967	0.84339	1.6636	1.6636	1.6636	1.6636	1.6636	1.6636	1.6636	1.3404	1.4441	1.436	1.4273	1.4121	1.6636	1.6636	1.6636	1.6636	1.6636	1.0412	1.6636	1.6636	1.6636	1.6636	1.6636	1.6636	1.6636	1.6636	1.6636	1.335	1.1012	1.1149	1.0972	1.1194	0.74528	0.80993	0.954
2.7124	2.412	0.36304	0.18094	0.15803	0.51841	0.51841	0.51841	0.51841	0.51841	0.51841	0.23687	0.45159	0.48194	0.51511	0.51841	0.51841	0.51841	0.51841	0.51841	0.51841	0.51841	0.13428	0.1988	0.19725	0.18248	0.16829	0.51841	0.51841	0.51841	0.51841	0.51841	0.38224	0.51841	0.51841	0.51841	0.51841	0.51841	0.51841	0.51841	0.51841	0.51841	2.1759	0.20699	0.15827	0.18314	0.18205	0.55185	0.46205	0.31118
2.3152	1.9417	1.5788	1.3931	1.0704	1.6461	1.6461	1.6461	1.6461	1.6461	1.6461	0.98923	0.87601	0.85311	0.82713	1.6461	1.6461	1.6461	1.6461	1.6461	1.6461	1.6461	1.306	1.4099	1.4018	1.3931	1.3779	1.6461	1.6461	1.6461	1.6461	1.6461	1.0246	1.6461	1.6461	1.6461	1.6461	1.6461	1.6461	1.6461	1.6461	1.6461	1.308	1.068	1.0808	1.0635	1.0857	0.7174	0.77654	0.91991
2.3153	1.9418	1.5787	1.3931	1.0704	1.646	1.646	1.646	1.646	1.646	1.646	0.98921	0.876	0.85312	0.82715	1.646	1.646	1.646	1.646	1.646	1.646	1.646	1.3072	1.4099	1.4017	1.393	1.3779	1.646	1.646	1.646	1.646	1.646	1.0246	1.646	1.646	1.646	1.646	1.646	1.646	1.646	1.646	1.646	1.3081	1.0681	1.0808	1.0635	1.0858	0.71741	0.77657	0.92133
2.344	1.9705	1.5786	1.393	1.0702	1.646	1.646	1.646	1.646	1.646	1.646	0.98907	0.87594	0.85304	0.82707	1.646	1.646	1.646	1.646	1.646	1.646	1.646	1.3059	1.4098	1.4016	1.3929	1.3777	1.646	1.646	1.646	1.646	1.646	1.0245	1.646	1.646	1.646	1.646	1.646	1.646	1.646	1.646	1.646	1.3368	1.0679	1.0807	1.0634	1.0856	0.71733	0.77643	0.91975
1.932	1.5045	1.7123	1.5465	1.2351	1.7123	1.7123	1.7123	1.7123	1.7123	1.7123	1.1869	0.954	0.92269	0.89287	1.7123	1.7123	1.7123	1.7123	1.7123	1.7123	1.7123	1.4851	1.5661	1.5593	1.5522	1.54	1.7123	1.7123	1.7123	1.7123	1.7123	1.0904	1.7123	1.7123	1.7123	1.7123	1.7123	1.7123	1.7123	1.7123	1.7123	0.86248	1.184	1.2254	1.2042	1.2051	0.95537	1.0349	1.1514
2.3433	1.9698	1.5503	1.3647	1.042	1.6329	1.6329	1.6329	1.6329	1.6329	1.6329	0.96083	0.86282	0.83991	0.8139	1.6329	1.6329	1.6329	1.6329	1.6329	1.6329	1.6329	1.2778	1.3816	1.3735	1.3648	1.3496	1.6329	1.6329	1.6329	1.6329	1.6329	1.0114	1.6329	1.6329	1.6329	1.6329	1.6329	1.6329	1.6329	1.6329	1.6329	1.3616	1.0542	1.0535	1.043	1.065	0.7042	0.7602	0.89149
2.3437	1.9702	1.6103	1.4247	1.1019	1.6623	1.6623	1.6623	1.6623	1.6623	1.6623	1.0208	0.89215	0.86915	0.84304	1.6623	1.6623	1.6623	1.6623	1.6623	1.6623	1.6623	1.338	1.4416	1.4335	1.4248	1.4097	1.6623	1.6623	1.6623	1.6623	1.6623	1.0406	1.6623	1.6623	1.6623	1.6623	1.6623	1.6623	1.6623	1.6623	1.6623	1.3105	1.0995	1.1123	1.095	1.1173	0.74373	0.80803	0.95145
2.3439	1.9703	1.6102	1.4245	1.1018	1.6623	1.6623	1.6623	1.6623	1.6623	1.6623	1.0207	0.8921	0.86907	0.84296	1.6623	1.6623	1.6623	1.6623	1.6623	1.6623	1.6623	1.338	1.4415	1.4334	1.4247	1.4096	1.6623	1.6623	1.6623	1.6623	1.6623	1.0405	1.6623	1.6623	1.6623	1.6623	1.6623	1.6623	1.6623	1.6623	1.6623	1.3107	1.0994	1.1122	1.0949	1.1171	0.74364	0.80791	0.95133
2.3451	1.9716	1.5787	1.3931	1.0704	1.6461	1.6461	1.6461	1.6461	1.6461	1.6461	0.98921	0.87605	0.85315	0.82721	1.6461	1.6461	1.6461	1.6461	1.6461	1.6461	1.6461	1.3058	1.4099	1.4018	1.393	1.3779	1.6461	1.6461	1.6461	1.6461	1.6461	1.0246	1.6461	1.6461	1.6461	1.6461	1.6461	1.6461	1.6461	1.6461	1.6461	1.3379	1.068	1.0808	1.0635	1.0857	0.71744	0.77655	0.91989
2.3741	2.0005	1.5785	1.3929	1.0702	1.6459	1.6459	1.6459	1.6459	1.6459	1.6459	0.98901	0.87582	0.85291	0.827	1.6459	1.6459	1.6459	1.6459	1.6459	1.6459	1.6459	1.3055	1.4097	1.4015	1.3928	1.3776	1.6459	1.6459	1.6459	1.6459	1.6459	1.0244	1.6459	1.6459	1.6459	1.6459	1.6459	1.6459	1.6459	1.6459	1.6459	1.367	1.0678	1.0806	1.0633	1.0856	0.71721	0.77635	0.9197
2.7481	2.5152	0.47614	0.37898	0.60312	0.27184	0.1573	0.27184	0.27184	0.27184	0.27184	0.69573	0.77554	0.8043	0.83769	0.27184	0.27184	0.15738	0.27184	0.27184	0.27184	0.27184	0.5563	0.36449	0.34786	0.36997	0.39782	0.27184	0.15771	0.27184	0.27184	0.27184	0.63719	0.27184	0.27184	0.27184	0.27184	0.27184	0.27184	0.27184	0.27184	0.27184	2.3839	0.57864	0.59094	0.59591	0.57396	0.92976	0.87522	0.77004
1.9148	1.3413	2.1692	2.0397	1.7642	2.1692	2.1692	2.1692	2.1692	2.1692	2.1692	1.7303	1.4577	1.4307	1.4016	2.1692	2.1692	2.1692	2.1692	2.1692	2.1692	2.1692	2.0011	2.0532	2.047	2.0428	2.0353	2.1692	2.1692	2.1692	2.1692	2.1692	1.5371	2.1692	2.1692	2.1692	2.1692	2.1692	2.1692	2.1692	2.1692	2.1692	0.47767	1.7151	1.7493	1.7315	1.7324	1.4788	1.5635	1.6916
1.8895	1.5165	1.1536	1.094	0.88054	1.1536	1.1536	1.1536	1.1536	1.1536	1.1536	0.87647	0.65123	0.63925	0.62689	1.1536	1.1536	1.1536	1.1536	1.1536	1.1536	1.1536	1.0846	1.1074	1.1051	1.1028	1.0976	1.1536	1.1536	1.1536	1.1536	1.1536	0.64112	1.1536	1.1536	1.1536	1.1536	1.1536	1.1536	1.1536	1.1536	1.1536	1.2303	0.84103	0.85464	0.84688	0.84767	0.74913	0.80036	0.8614
2.5615	2.2127	0.64886	0.48915	0.18537	0.67151	0.67151	0.67151	0.67151	0.67151	0.67151	0.15192	0.1418	0.16497	0.19867	0.67151	0.67151	0.67151	0.67151	0.67151	0.67151	0.67151	0.42628	0.5088	0.50195	0.49483	0.4827	0.67151	0.67151	0.67151	0.67151	0.67151	0.1148	0.67151	0.67151	0.67151	0.67151	0.67151	0.67151	0.67151	0.67151	0.67151	1.893	0.13636	0.17034	0.15263	0.15359	0.25879	0.20926	0.13158
2.5036	2.1359	0.94648	0.78293	0.45149	0.94648	0.94648	0.94648	0.94648	0.94648	0.94648	0.3976	0.18405	0.15256	0.11815	0.94648	0.94648	0.94648	0.94648	0.94648	0.94648	0.94648	0.71482	0.80256	0.79475	0.78689	0.77383	0.94648	0.94648	0.94648	0.94648	0.94648	0.31415	0.94648	0.94648	0.94648	0.94648	0.94648	0.94648	0.94648	0.94648	0.94648	1.6734	0.40608	0.45183	0.42813	0.42932	0.14738	0.22375	0.351
2.7481	2.5152	0.432	0.33682	0.58248	0.30333	0.20161	0.30333	0.30333	0.30333	0.30333	0.67563	0.77144	0.8011	0.83575	0.30333	0.30333	0.20173	0.30333	0.30333	0.30333	0.30333	0.5249	0.32129	0.31661	0.33844	0.36671	0.30333	0.20162	0.30333	0.30333	0.30333	0.63719	0.30333	0.30333	0.30333	0.30333	0.30333	0.30333	0.30333	0.30333	0.30333	2.3839	0.56401	0.56571	0.57492	0.55283	0.91612	0.8581	0.74185
2.2355	1.844	1.5711	1.3899	1.0644	1.6157	1.6157	1.6157	1.6157	1.6157	1.6157	0.99913	0.84717	0.82591	0.80182	1.6157	1.6157	1.6157	1.6157	1.6157	1.6157	1.6157	1.3124	1.4084	1.4007	1.3922	1.3778	1.6157	1.6157	1.6157	1.6157	1.6157	0.99804	1.6157	1.6157	1.6157	1.6157	1.6157	1.6157	1.6157	1.6157	1.6157	1.215	1.0371	1.0655	1.0367	1.0577	0.72592	0.81002	0.9429
2.7481	2.5152	0.35463	0.30306	0.5539	0.33288	0.26829	0.33288	0.33288	0.33288	0.33288	0.64753	0.76618	0.7978	0.83244	0.33288	0.33288	0.26846	0.33288	0.33288	0.33288	0.33288	0.48711	0.28373	0.27896	0.30054	0.32914	0.33288	0.26834	0.33288	0.33288	0.33288	0.63719	0.33288	0.33288	0.33288	0.33288	0.33288	0.33288	0.33288	0.33288	0.33288	2.3839	0.55541	0.54054	0.55184	0.52961	0.91025	0.8413	0.71116
2.3545	1.9867	0.8766	0.76223	0.51366	0.8766	0.8766	0.8766	0.8766	0.8766	0.8766	0.48698	0.20741	0.18198	0.15463	0.8766	0.8766	0.8766	0.8766	0.8766	0.8766	0.8766	0.74411	0.77558	0.77324	0.77091	0.76557	0.8766	0.8766	0.8766	0.8766	0.8766	0.25256	0.8766	0.8766	0.8766	0.8766	0.8766	0.8766	0.8766	0.8766	0.8766	1.556	0.46634	0.49709	0.48092	0.48188	0.28189	0.35305	0.45778
1.1614	0.80614	1.7235	1.7117	1.571	1.7235	1.7235	1.7235	1.7235	1.7235	1.7235	1.5672	1.3934	1.3844	1.3752	1.7235	1.7235	1.7235	1.7235	1.7235	1.7235	1.7235	1.7151	1.7151	1.7152	1.7155	1.7151	1.7235	1.7235	1.7235	1.7235	1.7235	1.3645	1.7235	1.7235	1.7235	1.7235	1.7235	1.7235	1.7235	1.7235	1.7235	0.76261	1.5347	1.5478	1.5406	1.5412	1.4909	1.5249	1.5541
2.7481	2.5152	0.5836	0.39486	0.60312	0	0.33465	0	0	0	0	0.69573	0.77554	0.8043	0.83769	0	0	0.31056	0	0	0	0	0.56249	0.38664	0.35159	0.37369	0.40208	0	0.29073	0	0	0	0.63719	0	0	0	0	0	0	0	0	0	2.3839	0.57864	0.59625	0.59591	0.57396	0.92976	0.87522	0.77004
2.1984	1.8291	1.0939	1.022	0.76147	1.0939	1.0939	1.0939	1.0939	1.0939	1.0939	0.73004	0.455	0.4286	0.40004	1.0939	1.0939	1.0939	1.0939	1.0939	1.0939	1.0939	0.9957	1.0353	1.0322	1.0291	1.0228	1.0939	1.0939	1.0939	1.0939	1.0939	0.49918	1.0939	1.0939	1.0939	1.0939	1.0939	1.0939	1.0939	1.0939	1.0939	1.329	0.71296	0.74597	0.72872	0.72969	0.48916	0.56922	0.69466
1.9789	1.6059	1.1792	1.106	0.88424	1.1792	1.1792	1.1792	1.1792	1.1792	1.1792	0.87908	0.62586	0.60816	0.58937	1.1792	1.1792	1.1792	1.1792	1.1792	1.1792	1.1792	1.0907	1.1193	1.1169	1.1149	1.1099	1.1792	1.1792	1.1792	1.1792	1.1792	0.63009	1.1792	1.1792	1.1792	1.1792	1.1792	1.1792	1.1792	1.1792	1.1792	1.2114	0.84184	0.85977	0.84995	0.85074	0.7225	0.78799	0.8684
2.3409	1.9674	1.6146	1.429	1.1063	1.6652	1.6652	1.6652	1.6652	1.6652	1.6652	1.0251	0.89479	0.8715	0.84507	1.6652	1.6652	1.6652	1.6652	1.6652	1.6652	1.6652	1.3434	1.446	1.4379	1.4292	1.4141	1.6652	1.6652	1.6652	1.6652	1.6652	1.0429	1.6652	1.6652	1.6652	1.6652	1.6652	1.6652	1.6652	1.6652	1.6652	1.3049	1.1032	1.1167	1.099	1.1213	0.74723	0.81186	0.95752
2.3424	1.9689	1.6124	1.4268	1.1041	1.6638	1.6638	1.6638	1.6638	1.6638	1.6638	1.0229	0.8934	0.87013	0.84392	1.6638	1.6638	1.6638	1.6638	1.6638	1.6638	1.6638	1.3413	1.4438	1.4356	1.427	1.4119	1.6638	1.6638	1.6638	1.6638	1.6638	1.0415	1.6638	1.6638	1.6638	1.6638	1.6638	1.6638	1.6638	1.6638	1.6638	1.3078	1.1011	1.1145	1.0969	1.1191	0.74524	0.80974	0.95544
2.3442	1.9706	1.5801	1.3945	1.0718	1.6464	1.6464	1.6464	1.6464	1.6464	1.6464	0.9906	0.87644	0.85357	0.82762	1.6464	1.6464	1.6464	1.6464	1.6464	1.6464	1.6464	1.3072	1.4113	1.4031	1.3944	1.3793	1.6464	1.6464	1.6464	1.6464	1.6464	1.0251	1.6464	1.6464	1.6464	1.6464	1.6464	1.6464	1.6464	1.6464	1.6464	1.336	1.0689	1.0822	1.0647	1.0869	0.71786	0.77757	0.92129
2.7481	2.5152	0.47431	0.37853	0.60312	0.27203	0.15912	0.27203	0.27203	0.27203	0.27203	0.69573	0.77554	0.8043	0.83769	0.27203	0.27203	0.1592	0.27203	0.27203	0.27203	0.27203	0.5563	0.36405	0.34786	0.36997	0.39782	0.27203	0.15953	0.27203	0.27203	0.27203	0.63719	0.27203	0.27203	0.27203	0.27203	0.27203	0.27203	0.27203	0.27203	0.27203	2.3839	0.57864	0.59094	0.59591	0.57396	0.92976	0.87522	0.77004
2.7481	2.5152	0.5836	0.39486	0.60312	0	0.33465	0	0	0	0	0.69573	0.77554	0.8043	0.83769	0	0	0.31056	0	0	0	0	0.56249	0.38664	0.35159	0.37369	0.40208	0	0.29073	0	0	0	0.63719	0	0	0	0	0	0	0	0	0	2.3839	0.57864	0.59625	0.59591	0.57396	0.92976	0.87522	0.77004
2.4013	2.0278	1.6099	1.4242	1.1015	1.662	1.662	1.662	1.662	1.662	1.662	1.0204	0.89192	0.86892	0.84283	1.662	1.662	1.662	1.662	1.662	1.662	1.662	1.3375	1.4412	1.4331	1.4244	1.4092	1.662	1.662	1.662	1.662	1.662	1.0404	1.662	1.662	1.662	1.662	1.662	1.662	1.662	1.662	1.662	1.3683	1.0992	1.1119	1.0946	1.1169	0.74341	0.80766	0.95103
2.3738	2.0002	1.5787	1.3931	1.0704	1.6461	1.6461	1.6461	1.6461	1.6461	1.6461	0.98921	0.87609	0.85318	0.82723	1.6461	1.6461	1.6461	1.6461	1.6461	1.6461	1.6461	1.3058	1.4099	1.4018	1.393	1.3778	1.6461	1.6461	1.6461	1.6461	1.6461	1.0247	1.6461	1.6461	1.6461	1.6461	1.6461	1.6461	1.6461	1.6461	1.6461	1.3666	1.0681	1.0808	1.0635	1.0858	0.71747	0.77659	0.91989
2.4028	2.0293	1.5784	1.3928	1.0701	1.6458	1.6458	1.6458	1.6458	1.6458	1.6458	0.98887	0.87576	0.85285	0.82694	1.6458	1.6458	1.6458	1.6458	1.6458	1.6458	1.6458	1.3054	1.4095	1.4014	1.3926	1.3774	1.6458	1.6458	1.6458	1.6458	1.6458	1.0243	1.6458	1.6458	1.6458	1.6458	1.6458	1.6458	1.6458	1.6458	1.6458	1.3958	1.0678	1.0805	1.0632	1.0854	0.71714	0.77626	0.91956
1.0635	1.4306	2.6877	2.6475	2.4677	2.6877	2.6877	2.6877	2.6877	2.6877	2.6877	2.4625	2.218	2.202	2.1859	2.6877	2.6877	2.6877	2.6877	2.6877	2.6877	2.6877	2.6588	2.6609	2.6606	2.6607	2.658	2.6877	2.6877	2.6877	2.6877	2.6877	2.2145	2.6877	2.6877	2.6877	2.6877	2.6877	2.6877	2.6877	2.6877	2.6877	1.6807	2.4223	2.4393	2.4299	2.4307	2.3158	2.3751	2.4475
1.9	1.2886	2.2586	2.1285	1.8512	2.2586	2.2586	2.2586	2.2586	2.2586	2.2586	1.8214	1.5448	1.5187	1.4905	2.2586	2.2586	2.2586	2.2586	2.2586	2.2586	2.2586	2.0864	2.1444	2.1378	2.1307	2.1215	2.2586	2.2586	2.2586	2.2586	2.2586	1.629	2.2586	2.2586	2.2586	2.2586	2.2586	2.2586	2.2586	2.2586	2.2586	1.0042	1.8031	1.8353	1.8184	1.8194	1.5862	1.6681	1.79
1.9042	1.3426	2.1076	1.9742	1.6702	2.1076	2.1076	2.1076	2.1076	2.1076	2.1076	1.6415	1.3638	1.338	1.3101	2.1076	2.1076	2.1076	2.1076	2.1076	2.1076	2.1076	1.9137	1.992	1.9854	1.9782	1.9673	2.1076	2.1076	2.1076	2.1076	2.1076	1.4768	2.1076	2.1076	2.1076	2.1076	2.1076	2.1076	2.1076	2.1076	2.1076	0.51052	1.6224	1.6554	1.6374	1.6384	1.4054	1.4874	1.6098
2.7481	2.5152	0.28288	0.24227	0.50809	0.34004	0.30194	0.34004	0.34004	0.34004	0.34004	0.60244	0.76526	0.79685	0.83144	0.34004	0.34004	0.30194	0.34004	0.34004	0.34004	0.34004	0.4228	0.21968	0.21483	0.23621	0.26516	0.34004	0.30194	0.34004	0.34004	0.34004	0.63719	0.34004	0.34004	0.34004	0.34004	0.34004	0.34004	0.34004	0.34004	0.34004	2.3839	0.55487	0.50531	0.53477	0.52923	0.90287	0.82425	0.65948
2.7481	2.5152	0.51147	0.37898	0.60312	0.27187	0.10526	0.27187	0.27187	0.27187	0.27187	0.69573	0.77554	0.8043	0.83769	0.27187	0.27187	0.10537	0.27187	0.27187	0.27187	0.27187	0.5563	0.36449	0.34786	0.36997	0.39782	0.27187	0.10531	0.27187	0.27187	0.27187	0.63719	0.27187	0.27187	0.27187	0.27187	0.27187	0.27187	0.27187	0.27187	0.27187	2.3839	0.57864	0.59094	0.59591	0.57396	0.92976	0.87522	0.77004
2.7481	2.5152	0.5836	0.39486	0.60312	0	0.33465	0	0	0	0	0.69573	0.77554	0.8043	0.83769	0	0	0.31056	0	0	0	0	0.56249	0.38664	0.35159	0.37369	0.40208	0	0.29073	0	0	0	0.63719	0	0	0	0	0	0	0	0	0	2.3839	0.57864	0.59625	0.59591	0.57396	0.92976	0.87522	0.77004
1.8654	1.9499	2.1788	2.1725	2.1725	2.1788	2.1788	2.1788	2.1788	2.1788	2.1788	2.1725	2.1725	2.1725	2.1725	2.1788	2.1788	2.1788	2.1788	2.1788	2.1788	2.1788	2.1725	2.1725	2.1725	2.1725	2.1725	2.1788	2.1788	2.1788	2.1788	2.1788	2.1725	2.1788	2.1788	2.1788	2.1788	2.1788	2.1788	2.1788	2.1788	2.1788	2.1451	2.1725	2.1725	2.1725	2.1725	2.1725	2.1725	2.1725
2.7481	2.505	0.28394	0.13823	0.41604	0.33985	0.30455	0.33985	0.33985	0.33985	0.33985	0.49841	0.69459	0.72577	0.76033	0.33985	0.33985	0.30455	0.33985	0.33985	0.33985	0.33985	0.31877	0.11565	0.1108	0.13217	0.16113	0.33985	0.30455	0.33985	0.33985	0.33985	0.5737	0.33985	0.33985	0.33985	0.33985	0.33985	0.33985	0.33985	0.33985	0.33985	2.3569	0.47025	0.42145	0.44629	0.44524	0.815	0.72022	0.55785
2.7481	2.5152	0.38316	0.30162	0.55246	0.31058	0.22417	0.31058	0.31058	0.31058	0.31058	0.64608	0.7657	0.7973	0.83191	0.31058	0.31058	0.22417	0.31058	0.31058	0.31058	0.31058	0.48566	0.28229	0.27752	0.29909	0.3277	0.31058	0.22417	0.31058	0.31058	0.31058	0.63719	0.31058	0.31058	0.31058	0.31058	0.31058	0.31058	0.31058	0.31058	0.31058	2.3839	0.55487	0.5391	0.55039	0.52923	0.90947	0.84009	0.70971
2.6506	2.3028	0.58536	0.4186	0.088596	0.60004	0.60004	0.60004	0.60004	0.60004	0.60004	0.10886	0.23801	0.26344	0.2931	0.60004	0.60004	0.60004	0.60004	0.60004	0.60004	0.60004	0.33795	0.43695	0.4291	0.42073	0.4059	0.60004	0.60004	0.60004	0.60004	0.60004	0.20009	0.60004	0.60004	0.60004	0.60004	0.60004	0.60004	0.60004	0.60004	0.60004	1.9971	0.031791	0.097731	0.062729	0.056648	0.33017	0.2832	0.18848
2.5615	2.2128	0.64894	0.48889	0.18522	0.6716	0.6716	0.6716	0.6716	0.6716	0.6716	0.15185	0.16689	0.16517	0.19887	0.6716	0.6716	0.6716	0.6716	0.6716	0.6716	0.6716	0.42607	0.50854	0.50171	0.49461	0.4825	0.6716	0.6716	0.6716	0.6716	0.6716	0.11483	0.6716	0.6716	0.6716	0.6716	0.6716	0.6716	0.6716	0.6716	0.6716	1.893	0.13623	0.17017	0.15248	0.15344	0.2587	0.20916	0.13156
2.7481	2.5152	0.46462	0.33678	0.58244	0.2926	0.15352	0.2926	0.2926	0.2926	0.2926	0.67559	0.7714	0.80106	0.83573	0.2926	0.2926	0.15369	0.2926	0.2926	0.2926	0.2926	0.52486	0.32125	0.31657	0.3384	0.36667	0.2926	0.15357	0.2926	0.2926	0.2926	0.63719	0.2926	0.2926	0.2926	0.2926	0.2926	0.2926	0.2926	0.2926	0.2926	2.3839	0.56397	0.56567	0.57488	0.55279	0.91608	0.85806	0.74182
2.4263	2.057	1.456	1.2699	0.95771	1.5511	1.5511	1.5511	1.5511	1.5511	1.5511	0.8898	0.8898	0.8898	0.8898	1.5511	1.5511	1.5511	1.5511	1.5511	1.5511	1.5511	1.1762	1.2833	1.2749	1.2658	1.2503	1.5511	1.5511	1.5511	1.5511	1.5511	0.93115	1.5511	1.5511	1.5511	1.5511	1.5511	1.5511	1.5511	1.5511	1.5511	1.4623	0.97247	0.97322	0.96062	0.98265	0.8898	0.8898	0.8898
2.7481	2.5152	0.5836	0.39486	0.60312	0	0.33465	0	0	0	0	0.69573	0.77554	0.8043	0.83769	0	0	0.31056	0	0	0	0	0.56249	0.38664	0.35159	0.37369	0.40208	0	0.29073	0	0	0	0.63719	0	0	0	0	0	0	0	0	0	2.3839	0.57864	0.59625	0.59591	0.57396	0.92976	0.87522	0.77004
2.7479	2.4674	0.47636	0.48402	0.32109	0.86586	0.86586	0.86586	0.86586	0.86586	0.86586	0.31921	0.49918	0.52953	0.5627	0.86586	0.86586	0.86586	0.86586	0.86586	0.86586	0.86586	0.34336	0.48595	0.53928	0.51805	0.49253	0.86586	0.86586	0.86586	0.86586	0.86586	0.44616	0.86586	0.86586	0.86586	0.86586	0.86586	0.86586	0.86586	0.86586	0.86586	2.2461	0.36352	0.2836	0.3162	0.32748	0.57848	0.47919	0.32114
1.7276	1.1093	2.2787	2.1612	1.9089	2.2787	2.2787	2.2787	2.2787	2.2787	2.2787	1.8819	1.6034	1.5783	1.5528	2.2787	2.2787	2.2787	2.2787	2.2787	2.2787	2.2787	2.1404	2.1745	2.1719	2.1693	2.1637	2.2787	2.2787	2.2787	2.2787	2.2787	1.6495	2.2787	2.2787	2.2787	2.2787	2.2787	2.2787	2.2787	2.2787	2.2787	1.0276	1.8614	1.8926	1.8762	1.8772	1.6634	1.7418	1.8559
2.366	2.6293	4.0681	4.0681	4.0514	4.0681	4.0681	4.0681	4.0681	4.0681	4.0681	4.0499	3.9826	3.9801	3.9784	4.0681	4.0681	4.0681	4.0681	4.0681	4.0681	4.0681	4.0681	4.0681	4.0681	4.0681	4.0681	4.0681	4.0681	4.0681	4.0681	4.0681	3.9499	4.0681	4.0681	4.0681	4.0681	4.0681	4.0681	4.0681	4.0681	4.0681	3.3681	4.0608	4.0603	4.0601	4.0604	4.059	4.059	4.0604
2.1026	2.4522	3.9715	3.9715	3.9392	3.9715	3.9715	3.9715	3.9715	3.9715	3.9715	3.9365	3.8353	3.8319	3.8296	3.9715	3.9715	3.9715	3.9715	3.9715	3.9715	3.9715	3.9715	3.9715	3.9715	3.9715	3.9715	3.9715	3.9715	3.9715	3.9715	3.9715	3.8044	3.9715	3.9715	3.9715	3.9715	3.9715	3.9715	3.9715	3.9715	3.9715	3.104	3.9465	3.9462	3.9454	3.946	3.9419	3.9459	3.9469
1.8885	2.3344	3.8759	3.8759	3.8395	3.8759	3.8759	3.8759	3.8759	3.8759	3.8759	3.8369	3.717	3.711	3.7049	3.8759	3.8759	3.8759	3.8759	3.8759	3.8759	3.8759	3.8759	3.8759	3.8759	3.8759	3.8759	3.8759	3.8759	3.8759	3.8759	3.8759	3.6881	3.8759	3.8759	3.8759	3.8759	3.8759	3.8759	3.8759	3.8759	3.8759	2.9159	3.8401	3.8417	3.8396	3.8402	3.8258	3.8431	3.8433
1.3766	1.197	2.1555	2.0569	1.8076	2.1555	2.1555	2.1555	2.1555	2.1555	2.1555	1.7918	1.5208	1.4986	1.475	2.1555	2.1555	2.1555	2.1555	2.1555	2.1555	2.1555	2.0339	2.0702	2.0657	2.0627	2.0565	2.1555	2.1555	2.1555	2.1555	2.1555	1.5492	2.1555	2.1555	2.1555	2.1555	2.1555	2.1555	2.1555	2.1555	2.1555	1.224	1.7629	1.7888	1.7748	1.7758	1.5959	1.6711	1.7781
2.7481	2.5152	0.5836	0.39486	0.60312	0	0.33465	0	0	0	0	0.69573	0.77554	0.8043	0.83769	0	0	0.31056	0	0	0	0	0.56249	0.38664	0.35159	0.37369	0.40208	0	0.29073	0	0	0	0.63719	0	0	0	0	0	0	0	0	0	2.3839	0.57864	0.59625	0.59591	0.57396	0.92976	0.87522	0.77004
2.2751	1.907	0.98335	0.90439	0.63677	0.98335	0.98335	0.98335	0.98335	0.98335	0.98335	0.60254	0.33019	0.3032	0.274	0.98335	0.98335	0.98335	0.98335	0.98335	0.98335	0.98335	0.87326	0.91775	0.91424	0.9106	0.90376	0.98335	0.98335	0.98335	0.98335	0.98335	0.37661	0.98335	0.98335	0.98335	0.98335	0.98335	0.98335	0.98335	0.98335	0.98335	1.457	0.58756	0.62191	0.60402	0.60499	0.37638	0.4475	0.56352
2.2757	1.9076	0.98276	0.90364	0.63592	0.98276	0.98276	0.98276	0.98276	0.98276	0.98276	0.60168	0.32935	0.30235	0.27315	0.98276	0.98276	0.98276	0.98276	0.98276	0.98276	0.98276	0.87243	0.917	0.91347	0.90982	0.90296	0.98276	0.98276	0.98276	0.98276	0.98276	0.37596	0.98276	0.98276	0.98276	0.98276	0.98276	0.98276	0.98276	0.98276	0.98276	1.4579	0.58671	0.62107	0.60318	0.60414	0.37565	0.44677	0.56261
2.5854	2.2476	0.56215	0.40401	0.11457	0.65923	0.65923	0.65923	0.65923	0.65923	0.65923	0.10377	0.2171	0.24801	0.28198	0.65923	0.65923	0.65923	0.65923	0.65923	0.65923	0.65923	0.35028	0.42365	0.41692	0.40986	0.39814	0.65923	0.65923	0.65923	0.65923	0.65923	0.1611	0.65923	0.65923	0.65923	0.65923	0.65923	0.65923	0.65923	0.65923	0.65923	1.9557	0.11472	0.099493	0.081825	0.088068	0.34244	0.26335	0.11314
6.7161	7.2321	7.3028	7.3028	7.3028	7.3028	7.3028	7.3028	7.3028	7.3028	7.3028	7.3028	7.3028	7.3028	7.3028	7.3028	7.3028	7.3028	7.3028	7.3028	7.3028	7.3028	7.3028	7.3028	7.3028	7.3028	7.3028	7.3028	7.3028	7.3028	7.3028	7.3028	7.3028	7.3028	7.3028	7.3028	7.3028	7.3028	7.3028	7.3028	7.3028	7.3028	7.3028	7.3028	7.3028	7.3028	7.3028	7.3028	7.3028	7.3028
2.5305	2.1649	0.83314	0.67064	0.34328	0.84084	0.84084	0.84084	0.84084	0.84084	0.84084	0.29792	0.07072	0.053293	0.080137	0.84084	0.84084	0.84084	0.84084	0.84084	0.84084	0.84084	0.60552	0.69029	0.68285	0.67507	0.6621	0.84084	0.84084	0.84084	0.84084	0.84084	0.21851	0.84084	0.84084	0.84084	0.84084	0.84084	0.84084	0.84084	0.84084	0.84084	1.7545	0.29669	0.34158	0.31868	0.31964	0.096748	0.15584	0.26061
1.8415	1.2279	2.1495	2.0357	1.7776	2.1495	2.1495	2.1495	2.1495	2.1495	2.1495	1.7501	1.4712	1.4457	1.418	2.1495	2.1495	2.1495	2.1495	2.1495	2.1495	2.1495	2.0103	2.049	2.046	2.043	2.0368	2.1495	2.1495	2.1495	2.1495	2.1495	1.5213	2.1495	2.1495	2.1495	2.1495	2.1495	2.1495	2.1495	2.1495	2.1495	0.32984	1.73	1.7612	1.7448	1.7458	1.5253	1.6033	1.7198
2.7481	2.5152	0.47721	0.3794	0.60312	0.2717	0.15623	0.2717	0.2717	0.2717	0.2717	0.69573	0.77554	0.8043	0.83769	0.2717	0.2717	0.1563	0.2717	0.2717	0.2717	0.2717	0.5563	0.36492	0.34786	0.36997	0.39782	0.2717	0.15663	0.2717	0.2717	0.2717	0.63719	0.2717	0.2717	0.2717	0.2717	0.2717	0.2717	0.2717	0.2717	0.2717	2.3839	0.57864	0.59094	0.59591	0.57396	0.92976	0.87522	0.77004
2.7481	2.5152	0.5836	0.39486	0.60312	0	0.33465	0	0	0	0	0.69573	0.77554	0.8043	0.83769	0	0	0.31056	0	0	0	0	0.56249	0.38664	0.35159	0.37369	0.40208	0	0.29073	0	0	0	0.63719	0	0	0	0	0	0	0	0	0	2.3839	0.57864	0.59625	0.59591	0.57396	0.92976	0.87522	0.77004
2.3447	1.9711	1.5506	1.365	1.0423	1.6331	1.6331	1.6331	1.6331	1.6331	1.6331	0.9611	0.86308	0.8402	0.81422	1.6331	1.6331	1.6331	1.6331	1.6331	1.6331	1.6331	1.2792	1.3819	1.3738	1.3652	1.35	1.6331	1.6331	1.6331	1.6331	1.6331	1.0117	1.6331	1.6331	1.6331	1.6331	1.6331	1.6331	1.6331	1.6331	1.6331	1.363	1.0545	1.0538	1.0433	1.0653	0.70448	0.76046	0.89336
2.3734	1.9998	1.5504	1.3647	1.042	1.633	1.633	1.633	1.633	1.633	1.633	0.96087	0.86292	0.84	0.81403	1.633	1.633	1.633	1.633	1.633	1.633	1.633	1.2778	1.3816	1.3735	1.3648	1.3497	1.633	1.633	1.633	1.633	1.633	1.0115	1.633	1.633	1.633	1.633	1.633	1.633	1.633	1.633	1.633	1.3918	1.0543	1.0536	1.0431	1.0651	0.70429	0.7603	0.89153
2.7481	2.5152	0.51263	0.37939	0.60312	0.2717	0.1041	0.2717	0.2717	0.2717	0.2717	0.69573	0.77554	0.8043	0.83769	0.2717	0.2717	0.10421	0.2717	0.2717	0.2717	0.2717	0.5563	0.36491	0.34786	0.36997	0.39782	0.2717	0.10415	0.2717	0.2717	0.2717	0.63719	0.2717	0.2717	0.2717	0.2717	0.2717	0.2717	0.2717	0.2717	0.2717	2.3839	0.57864	0.59094	0.59591	0.57396	0.92976	0.87522	0.77004
2.7481	2.5054	0.28493	0.13977	0.41688	0.33941	0.30322	0.33941	0.33941	0.33941	0.33941	0.49994	0.69535	0.72656	0.76115	0.33941	0.33941	0.30322	0.33941	0.33941	0.33941	0.33941	0.3203	0.11718	0.11233	0.13371	0.16266	0.33941	0.30322	0.33941	0.33941	0.33941	0.57417	0.33941	0.33941	0.33941	0.33941	0.33941	0.33941	0.33941	0.33941	0.33941	2.3573	0.47178	0.4229	0.44767	0.44672	0.81646	0.72175	0.55937
2.7481	2.5152	0.38553	0.30282	0.55366	0.31046	0.22301	0.31046	0.31046	0.31046	0.31046	0.64728	0.76611	0.79773	0.83236	0.31046	0.31046	0.22301	0.31046	0.31046	0.31046	0.31046	0.48686	0.28348	0.27872	0.30029	0.3289	0.31046	0.22301	0.31046	0.31046	0.31046	0.63719	0.31046	0.31046	0.31046	0.31046	0.31046	0.31046	0.31046	0.31046	0.31046	2.3839	0.55532	0.5403	0.55159	0.52951	0.91012	0.8411	0.71091
1.7178	1.328	1.3326	1.3326	1.1723	1.3326	1.3326	1.3326	1.3326	1.3326	1.3326	1.1671	0.91717	0.9	0.88178	1.3326	1.3326	1.3326	1.3326	1.3326	1.3326	1.3326	1.3326	1.3326	1.3326	1.3326	1.3326	1.3326	1.3326	1.3326	1.3326	1.3326	0.9186	1.3326	1.3326	1.3326	1.3326	1.3326	1.3326	1.3326	1.3326	1.3326	1.1184	1.1283	1.1455	1.136	1.1368	1.0133	1.0777	1.1538
2.7481	2.5152	0.5836	0.39486	0.60312	0	0.33465	0	0	0	0	0.69573	0.77554	0.8043	0.83769	0	0	0.31056	0	0	0	0	0.56249	0.38664	0.35159	0.37369	0.40208	0	0.29073	0	0	0	0.63719	0	0	0	0	0	0	0	0	0	2.3839	0.57864	0.59625	0.59591	0.57396	0.92976	0.87522	0.77004
2.504	2.1362	0.94595	0.78175	0.45115	0.94595	0.94595	0.94595	0.94595	0.94595	0.94595	0.39721	0.18364	0.15215	0.11775	0.94595	0.94595	0.94595	0.94595	0.94595	0.94595	0.94595	0.71446	0.80136	0.79359	0.78583	0.7729	0.94595	0.94595	0.94595	0.94595	0.94595	0.3139	0.94595	0.94595	0.94595	0.94595	0.94595	0.94595	0.94595	0.94595	0.94595	1.6738	0.4058	0.45138	0.42783	0.42886	0.14699	0.22336	0.3506
2.7481	2.5152	0.46558	0.33703	0.58269	0.29244	0.1528	0.29244	0.29244	0.29244	0.29244	0.67584	0.77165	0.80131	0.83587	0.29244	0.29244	0.15298	0.29244	0.29244	0.29244	0.29244	0.52511	0.3215	0.31682	0.33865	0.36691	0.29244	0.15285	0.29244	0.29244	0.29244	0.63719	0.29244	0.29244	0.29244	0.29244	0.29244	0.29244	0.29244	0.29244	0.29244	2.3839	0.56422	0.56591	0.57513	0.55304	0.91632	0.85831	0.74206
2.3441	1.9705	1.5508	1.3652	1.0424	1.6333	1.6333	1.6333	1.6333	1.6333	1.6333	0.96126	0.86322	0.84027	0.81422	1.6333	1.6333	1.6333	1.6333	1.6333	1.6333	1.6333	1.2784	1.3821	1.374	1.3653	1.3501	1.6333	1.6333	1.6333	1.6333	1.6333	1.0117	1.6333	1.6333	1.6333	1.6333	1.6333	1.6333	1.6333	1.6333	1.6333	1.3622	1.0547	1.054	1.0434	1.0655	0.70457	0.76066	0.89193
2.3731	1.9995	1.5505	1.3649	1.0421	1.633	1.633	1.633	1.633	1.633	1.633	0.96098	0.86296	0.84005	0.81404	1.633	1.633	1.633	1.633	1.633	1.633	1.633	1.2779	1.3817	1.3736	1.365	1.3498	1.633	1.633	1.633	1.633	1.633	1.0115	1.633	1.633	1.633	1.633	1.633	1.633	1.633	1.633	1.633	1.3913	1.0544	1.0537	1.0432	1.0652	0.70434	0.76037	0.89165
1.8907	1.3488	2.096	1.9575	1.6405	2.096	2.096	2.096	2.096	2.096	2.096	1.6116	1.3379	1.3082	1.2803	2.096	2.096	2.096	2.096	2.096	2.096	2.096	1.8958	1.9757	1.969	1.9618	1.9508	2.096	2.096	2.096	2.096	2.096	1.4615	2.096	2.096	2.096	2.096	2.096	2.096	2.096	2.096	2.096	0.54196	1.5926	1.6327	1.6102	1.6112	1.3748	1.457	1.5796
2.7481	2.5152	0.28348	0.24266	0.50848	0.33994	0.30127	0.33994	0.33994	0.33994	0.33994	0.60284	0.76526	0.79685	0.83144	0.33994	0.33994	0.30127	0.33994	0.33994	0.33994	0.33994	0.4232	0.22007	0.21522	0.2366	0.26556	0.33994	0.30127	0.33994	0.33994	0.33994	0.63719	0.33994	0.33994	0.33994	0.33994	0.33994	0.33994	0.33994	0.33994	0.33994	2.3839	0.55487	0.50531	0.53488	0.52923	0.90296	0.82464	0.65987
2.7481	2.5152	0.5836	0.39486	0.60312	0	0.33465	0	0	0	0	0.69573	0.77554	0.8043	0.83769	0	0	0.31056	0	0	0	0	0.56249	0.38664	0.35159	0.37369	0.40208	0	0.29073	0	0	0	0.63719	0	0	0	0	0	0	0	0	0	2.3839	0.57864	0.59625	0.59591	0.57396	0.92976	0.87522	0.77004
2.7481	2.5152	0.51276	0.37944	0.60312	0.27172	0.10396	0.27172	0.27172	0.27172	0.27172	0.69573	0.77554	0.8043	0.83769	0.27172	0.27172	0.10407	0.27172	0.27172	0.27172	0.27172	0.5563	0.36495	0.34786	0.36997	0.39782	0.27172	0.10402	0.27172	0.27172	0.27172	0.63719	0.27172	0.27172	0.27172	0.27172	0.27172	0.27172	0.27172	0.27172	0.27172	2.3839	0.57864	0.59094	0.59591	0.57396	0.92976	0.87522	0.77004
1.5368	0.96835	2.2676	2.2098	1.9654	2.2676	2.2676	2.2676	2.2676	2.2676	2.2676	1.9469	1.6732	1.6501	1.6258	2.2676	2.2676	2.2676	2.2676	2.2676	2.2676	2.2676	2.1939	2.2232	2.221	2.2189	2.2137	2.2676	2.2676	2.2676	2.2676	2.2676	1.7064	2.2676	2.2676	2.2676	2.2676	2.2676	2.2676	2.2676	2.2676	2.2676	0.97072	1.9201	1.9482	1.9327	1.9336	1.7471	1.8222	1.9289
0.83768	1.2381	2.8697	2.8415	2.6769	2.8697	2.8697	2.8697	2.8697	2.8697	2.8697	2.6717	2.4264	2.4099	2.3926	2.8697	2.8697	2.8697	2.8697	2.8697	2.8697	2.8697	2.8501	2.8498	2.8502	2.8507	2.8497	2.8697	2.8697	2.8697	2.8697	2.8697	2.4237	2.8697	2.8697	2.8697	2.8697	2.8697	2.8697	2.8697	2.8697	2.8697	1.4581	2.6321	2.649	2.6397	2.6405	2.5222	2.5843	2.6572
2.7481	2.5053	0.28486	0.13948	0.41668	0.33945	0.30334	0.33945	0.33945	0.33945	0.33945	0.49966	0.69518	0.72638	0.76096	0.33945	0.33945	0.30334	0.33945	0.33945	0.33945	0.33945	0.32002	0.11689	0.11205	0.13342	0.16238	0.33945	0.30334	0.33945	0.33945	0.33945	0.57407	0.33945	0.33945	0.33945	0.33945	0.33945	0.33945	0.33945	0.33945	0.33945	2.3572	0.4715	0.42269	0.44748	0.44648	0.81624	0.72146	0.5591
2.7481	2.5152	0.38591	0.303	0.55385	0.31046	0.22281	0.31046	0.31046	0.31046	0.31046	0.64747	0.76616	0.79778	0.83242	0.31046	0.31046	0.22281	0.31046	0.31046	0.31046	0.31046	0.48705	0.28367	0.2789	0.30048	0.32909	0.31046	0.22281	0.31046	0.31046	0.31046	0.63719	0.31046	0.31046	0.31046	0.31046	0.31046	0.31046	0.31046	0.31046	0.31046	2.3839	0.55539	0.54048	0.55178	0.52957	0.91022	0.84125	0.7111
2.651	2.3032	0.58494	0.41795	0.088051	0.59921	0.59921	0.59921	0.59921	0.59921	0.59921	0.10967	0.2387	0.26413	0.29379	0.59921	0.59921	0.59921	0.59921	0.59921	0.59921	0.59921	0.33726	0.43623	0.42835	0.41996	0.4051	0.59921	0.59921	0.59921	0.59921	0.59921	0.20074	0.59921	0.59921	0.59921	0.59921	0.59921	0.59921	0.59921	0.59921	0.59921	1.9978	0.03098	0.099211	0.064208	0.055754	0.33107	0.28381	0.18909
2.2008	1.8316	1.0926	1.0202	0.7593	1.0926	1.0926	1.0926	1.0926	1.0926	1.0926	0.7277	0.45283	0.42639	0.39779	1.0926	1.0926	1.0926	1.0926	1.0926	1.0926	1.0926	0.99367	1.0336	1.0305	1.0273	1.021	1.0926	1.0926	1.0926	1.0926	1.0926	0.49696	1.0926	1.0926	1.0926	1.0926	1.0926	1.0926	1.0926	1.0926	1.0926	1.3318	0.71074	0.74384	0.72655	0.72752	0.48635	0.56647	0.69209
1.7225	1.2556	1.4888	1.4345	1.241	1.4888	1.4888	1.4888	1.4888	1.4888	1.4888	1.2366	0.99102	0.97446	0.95699	1.4888	1.4888	1.4888	1.4888	1.4888	1.4888	1.4888	1.4342	1.4478	1.4464	1.4452	1.4411	1.4888	1.4888	1.4888	1.4888	1.4888	0.98875	1.4888	1.4888	1.4888	1.4888	1.4888	1.4888	1.4888	1.4888	1.4888	0.94094	1.1959	1.2121	1.2031	1.2039	1.0865	1.1494	1.22
1.9735	1.6005	1.1814	1.1086	0.88837	1.1814	1.1814	1.1814	1.1814	1.1814	1.1814	0.8832	0.63082	0.61326	0.59461	1.1814	1.1814	1.1814	1.1814	1.1814	1.1814	1.1814	1.0941	1.122	1.1196	1.1177	1.1128	1.1814	1.1814	1.1814	1.1814	1.1814	0.63434	1.1814	1.1814	1.1814	1.1814	1.1814	1.1814	1.1814	1.1814	1.1814	1.2087	0.84557	0.86329	0.85357	0.85436	0.72735	0.79254	0.87185
2.7481	2.5152	0.5836	0.39486	0.60312	0	0.33465	0	0	0	0	0.69573	0.77554	0.8043	0.83769	0	0	0.31056	0	0	0	0	0.56249	0.38664	0.35159	0.37369	0.40208	0	0.29073	0	0	0	0.63719	0	0	0	0	0	0	0	0	0	2.3839	0.57864	0.59625	0.59591	0.57396	0.92976	0.87522	0.77004
0.43169	0.8383	2.4613	2.4021	2.2571	2.4613	2.4613	2.4613	2.4613	2.4613	2.4613	2.254	2.0983	2.0959	2.0942	2.4613	2.4613	2.4613	2.4613	2.4613	2.4613	2.4613	2.4157	2.4151	2.4156	2.4165	2.4151	2.4613	2.4613	2.4613	2.4613	2.4613	2.0673	2.4613	2.4613	2.4613	2.4613	2.4613	2.4613	2.4613	2.4613	2.4613	1.7056	2.2279	2.2367	2.2315	2.2321	2.1974	2.2126	2.2411
2.5615	2.2126	0.64911	0.48909	0.18543	0.67172	0.67172	0.67172	0.67172	0.67172	0.67172	0.15207	0.16736	0.16496	0.19866	0.67172	0.67172	0.67172	0.67172	0.67172	0.67172	0.67172	0.42629	0.50873	0.50191	0.49482	0.48271	0.67172	0.67172	0.67172	0.67172	0.67172	0.11467	0.67172	0.67172	0.67172	0.67172	0.67172	0.67172	0.67172	0.67172	0.67172	1.8928	0.13644	0.17038	0.15269	0.15365	0.25861	0.20908	0.13179
1.3169	1.0935	2.7627	2.7348	2.5457	2.7627	2.7627	2.7627	2.7627	2.7627	2.7627	2.5406	2.2909	2.2744	2.2569	2.7627	2.7627	2.7627	2.7627	2.7627	2.7627	2.7627	2.7435	2.7481	2.7479	2.7479	2.7452	2.7627	2.7627	2.7627	2.7627	2.7627	2.2919	2.7627	2.7627	2.7627	2.7627	2.7627	2.7627	2.7627	2.7627	2.7627	1.1524	2.5022	2.5203	2.5102	2.511	2.3866	2.4508	2.5291
2.7481	2.5152	0.46575	0.33711	0.58278	0.29245	0.15272	0.29245	0.29245	0.29245	0.29245	0.67592	0.77173	0.80139	0.83592	0.29245	0.29245	0.15289	0.29245	0.29245	0.29245	0.29245	0.52519	0.32158	0.3169	0.33874	0.367	0.29245	0.15277	0.29245	0.29245	0.29245	0.63719	0.29245	0.29245	0.29245	0.29245	0.29245	0.29245	0.29245	0.29245	0.29245	2.3839	0.5643	0.566	0.57522	0.55312	0.91641	0.85839	0.74215
0.79894	1.3016	2.7118	2.7118	2.7118	2.7118	2.7118	2.7118	2.7118	2.7118	2.7118	2.7118	2.6689	2.6671	2.6656	2.7118	2.7118	2.7118	2.7118	2.7118	2.7118	2.7118	2.7118	2.7118	2.7118	2.7118	2.7118	2.7118	2.7118	2.7118	2.7118	2.7118	2.6438	2.7118	2.7118	2.7118	2.7118	2.7118	2.7118	2.7118	2.7118	2.7118	2.23	2.7118	2.7118	2.7118	2.7118	2.7118	2.7118	2.7118
1.1234	0.97645	1.6482	1.6482	1.5815	1.6482	1.6482	1.6482	1.6482	1.6482	1.6482	1.5789	1.4584	1.4531	1.4478	1.6482	1.6482	1.6482	1.6482	1.6482	1.6482	1.6482	1.6482	1.6482	1.6482	1.6482	1.6482	1.6482	1.6482	1.6482	1.6482	1.6482	1.4295	1.6482	1.6482	1.6482	1.6482	1.6482	1.6482	1.6482	1.6482	1.6482	0.90367	1.5805	1.583	1.5809	1.5815	1.5694	1.5837	1.5847
2.7481	2.5152	0.54812	0.37939	0.60312	0.27166	0.064231	0.27166	0.27166	0.27166	0.27166	0.69573	0.77554	0.8043	0.83769	0.27166	0.27166	0.052084	0.27166	0.27166	0.27166	0.27166	0.5563	0.36491	0.34786	0.36997	0.39782	0.27166	0.051947	0.27166	0.27166	0.27166	0.63719	0.27166	0.27166	0.27166	0.27166	0.27166	0.27166	0.27166	0.27166	0.27166	2.3839	0.57864	0.59094	0.59591	0.57396	0.92976	0.87522	0.77004
2.7481	2.5152	0.3611	0.37604	0.60312	0.46414	0.34617	0.46414	0.46414	0.46414	0.46414	0.69573	0.77554	0.8043	0.83769	0.46414	0.46414	0.34698	0.46414	0.46414	0.46414	0.46414	0.5563	0.36156	0.34786	0.36997	0.39782	0.46414	0.34907	0.46414	0.46414	0.46414	0.63719	0.46414	0.46414	0.46414	0.46414	0.46414	0.46414	0.46414	0.46414	0.46414	2.3839	0.57864	0.59094	0.59591	0.57396	0.92976	0.87522	0.77004
2.7481	2.5152	0.5836	0.39486	0.60312	0	0.33465	0	0	0	0	0.69573	0.77554	0.8043	0.83769	0	0	0.31056	0	0	0	0	0.56249	0.38664	0.35159	0.37369	0.40208	0	0.29073	0	0	0	0.63719	0	0	0	0	0	0	0	0	0	2.3839	0.57864	0.59625	0.59591	0.57396	0.92976	0.87522	0.77004
1.8301	1.5254	0.98978	0.98978	0.86244	0.98978	0.98978	0.98978	0.98978	0.98978	0.98978	0.85984	0.75908	0.75908	0.75908	0.98978	0.98978	0.98978	0.98978	0.98978	0.98978	0.98978	0.98978	0.98978	0.98978	0.98978	0.98978	0.98978	0.98978	0.98978	0.98978	0.98978	0.75908	0.98978	0.98978	0.98978	0.98978	0.98978	0.98978	0.98978	0.98978	0.98978	1.4048	0.84017	0.84796	0.84329	0.84388	0.78417	0.82305	0.85197
2.7481	2.5152	0.41509	0.37406	0.60312	0.36541	0.24748	0.36541	0.36541	0.36541	0.36541	0.69573	0.77554	0.8043	0.83769	0.36541	0.36541	0.25586	0.36541	0.36541	0.36541	0.36541	0.5563	0.35958	0.34786	0.36997	0.39782	0.36541	0.26255	0.36541	0.36541	0.36541	0.63719	0.36541	0.36541	0.36541	0.36541	0.36541	0.36541	0.36541	0.36541	0.36541	2.3839	0.57864	0.59094	0.59591	0.57396	0.92976	0.87522	0.77004
2.7481	2.5032	0.10294	0.16197	0.41681	0.50645	0.50645	0.50645	0.50645	0.50645	0.50645	0.49598	0.6949	0.72595	0.76076	0.50645	0.50645	0.50645	0.50645	0.50645	0.50645	0.50645	0.26595	0.1458	0.20956	0.19054	0.16771	0.50645	0.50645	0.50645	0.50645	0.50645	0.57349	0.50645	0.50645	0.50645	0.50645	0.50645	0.50645	0.50645	0.50645	0.50645	2.3562	0.47111	0.42226	0.44709	0.44606	0.81581	0.7225	0.55868
1.4905	0.93027	1.8039	1.7795	1.5963	1.8039	1.8039	1.8039	1.8039	1.8039	1.8039	1.5921	1.3698	1.3557	1.341	1.8039	1.8039	1.8039	1.8039	1.8039	1.8039	1.8039	1.7934	1.7929	1.7934	1.7941	1.7928	1.8039	1.8039	1.8039	1.8039	1.8039	1.3571	1.8039	1.8039	1.8039	1.8039	1.8039	1.8039	1.8039	1.8039	1.8039	0.7129	1.555	1.5686	1.561	1.5617	1.467	1.5175	1.5753
1.9925	1.6128	1.3298	1.2864	1.056	1.3298	1.3298	1.3298	1.3298	1.3298	1.3298	1.0379	0.76451	0.74141	0.71674	1.3298	1.3298	1.3298	1.3298	1.3298	1.3298	1.3298	1.2803	1.2998	1.2985	1.2974	1.2934	1.3298	1.3298	1.3298	1.3298	1.3298	0.79709	1.3298	1.3298	1.3298	1.3298	1.3298	1.3298	1.3298	1.3298	1.3298	1.0646	1.0109	1.0375	1.0233	1.0243	0.83209	0.90904	1.0199
2.7481	2.5152	0.5836	0.39486	0.60312	0	0.33465	0	0	0	0	0.69573	0.77554	0.8043	0.83769	0	0	0.31056	0	0	0	0	0.56249	0.38664	0.35159	0.37369	0.40208	0	0.29073	0	0	0	0.63719	0	0	0	0	0	0	0	0	0	2.3839	0.57864	0.59625	0.59591	0.57396	0.92976	0.87522	0.77004
2.5582	2.1902	1.2107	1.0358	0.70382	1.2565	1.2565	1.2565	1.2565	1.2565	1.2565	0.63299	0.4879	0.47221	0.45422	1.2565	1.2565	1.2565	1.2565	1.2565	1.2565	1.2565	0.95821	1.0555	1.0474	1.0389	1.0251	1.2565	1.2565	1.2565	1.2565	1.2565	0.63817	1.2565	1.2565	1.2565	1.2565	1.2565	1.2565	1.2565	1.2565	1.2565	1.6643	0.68195	0.70518	0.67661	0.69836	0.33069	0.41131	0.56965
2.523	2.1521	1.259	1.0979	0.76503	1.259	1.259	1.259	1.259	1.259	1.259	0.6952	0.49604	0.46452	0.43009	1.259	1.259	1.259	1.259	1.259	1.259	1.259	1.0218	1.1175	1.1096	1.1012	1.0876	1.259	1.259	1.259	1.259	1.259	0.62818	1.259	1.259	1.259	1.259	1.259	1.259	1.259	1.259	1.259	1.56	0.71607	0.76334	0.73888	0.74014	0.37788	0.47644	0.63436
2.5896	2.224	1.0005	0.82833	0.49575	1.0511	1.0511	1.0511	1.0511	1.0511	1.0511	0.42555	0.29591	0.28035	0.26255	1.0511	1.0511	1.0511	1.0511	1.0511	1.0511	1.0511	0.75117	0.84798	0.83994	0.83149	0.81775	1.0511	1.0511	1.0511	1.0511	1.0511	0.44612	1.0511	1.0511	1.0511	1.0511	1.0511	1.0511	1.0511	1.0511	1.0511	1.7623	0.47599	0.49502	0.46838	0.48849	0.14301	0.20341	0.36197
2.539	2.1708	1.1916	1.0307	0.69803	1.1916	1.1916	1.1916	1.1916	1.1916	1.1916	0.62795	0.42911	0.39779	0.36356	1.1916	1.1916	1.1916	1.1916	1.1916	1.1916	1.1916	0.95383	1.0503	1.0423	1.0339	1.0202	1.1916	1.1916	1.1916	1.1916	1.1916	0.56537	1.1916	1.1916	1.1916	1.1916	1.1916	1.1916	1.1916	1.1916	1.1916	1.6127	0.64809	0.69557	0.67101	0.67227	0.30785	0.40662	0.56503
2.514	2.1289	1.3552	1.1946	0.86176	1.3552	1.3552	1.3552	1.3552	1.3552	1.3552	0.79184	0.59211	0.56059	0.52615	1.3552	1.3552	1.3552	1.3552	1.3552	1.3552	1.3552	1.1179	1.2142	1.2062	1.1978	1.1841	1.3552	1.3552	1.3552	1.3552	1.3552	0.7202	1.3552	1.3552	1.3552	1.3552	1.3552	1.3552	1.3552	1.3552	1.3552	1.5014	0.81217	0.85954	0.83503	0.8363	0.47256	0.57128	0.72956
0.97122	1.372	2.6844	2.6687	2.5067	2.6844	2.6844	2.6844	2.6844	2.6844	2.6844	2.5028	2.2924	2.2789	2.2649	2.6844	2.6844	2.6844	2.6844	2.6844	2.6844	2.6844	2.6815	2.6813	2.6817	2.682	2.6813	2.6844	2.6844	2.6844	2.6844	2.6844	2.2758	2.6844	2.6844	2.6844	2.6844	2.6844	2.6844	2.6844	2.6844	2.6844	1.5915	2.4707	2.4836	2.4763	2.4769	2.3872	2.4362	2.49
0.94193	1.3928	2.0535	2.0535	2.0225	2.0535	2.0535	2.0535	2.0535	2.0535	2.0535	2.0199	1.9233	1.9198	1.9168	2.0535	2.0535	2.0535	2.0535	2.0535	2.0535	2.0535	2.0535	2.0535	2.0535	2.0535	2.0535	2.0535	2.0535	2.0535	2.0535	2.0535	1.8916	2.0535	2.0535	2.0535	2.0535	2.0535	2.0535	2.0535	2.0535	2.0535	1.3956	2.0322	2.032	2.0311	2.0317	2.0283	2.0308	2.0325
2.7481	2.5152	0.5836	0.39486	0.60312	0	0.33465	0	0	0	0	0.69573	0.77554	0.8043	0.83769	0	0	0.31056	0	0	0	0	0.56249	0.38664	0.35159	0.37369	0.40208	0	0.29073	0	0	0	0.63719	0	0	0	0	0	0	0	0	0	2.3839	0.57864	0.59625	0.59591	0.57396	0.92976	0.87522	0.77004
2.1429	1.7421	1.6402	1.4598	1.1342	1.6584	1.6584	1.6584	1.6584	1.6584	1.6584	1.0561	0.88684	0.86417	0.83861	1.6584	1.6584	1.6584	1.6584	1.6584	1.6584	1.6584	1.375	1.4764	1.4681	1.4593	1.444	1.6584	1.6584	1.6584	1.6584	1.6584	1.036	1.6584	1.6584	1.6584	1.6584	1.6584	1.6584	1.6584	1.6584	1.6584	1.083	1.0926	1.1348	1.1053	1.1184	0.77466	0.8583	0.99806
2.7481	2.4874	0.64849	0.51859	0.25498	0.85784	0.85784	0.85784	0.85784	0.85784	0.85784	0.18552	0.39785	0.41443	0.44172	0.85784	0.85784	0.85784	0.85784	0.85784	0.85784	0.85784	0.35894	0.54643	0.54522	0.52646	0.49979	0.85784	0.85784	0.85784	0.85784	0.85784	0.39953	0.85784	0.85784	0.85784	0.85784	0.85784	0.85784	0.85784	0.85784	0.85784	2.1507	0.27919	0.27238	0.26474	0.28677	0.37735	0.28631	0.16828
2.7481	2.5152	0.5836	0.39486	0.60312	0	0.33465	0	0	0	0	0.69573	0.77554	0.8043	0.83769	0	0	0.31056	0	0	0	0	0.56249	0.38664	0.35159	0.37369	0.40208	0	0.29073	0	0	0	0.63719	0	0	0	0	0	0	0	0	0	2.3839	0.57864	0.59625	0.59591	0.57396	0.92976	0.87522	0.77004
2.7481	2.5152	0.5836	0.39486	0.60312	0	0.33465	0	0	0	0	0.69573	0.77554	0.8043	0.83769	0	0	0.31056	0	0	0	0	0.56249	0.38664	0.35159	0.37369	0.40208	0	0.29073	0	0	0	0.63719	0	0	0	0	0	0	0	0	0	2.3839	0.57864	0.59625	0.59591	0.57396	0.92976	0.87522	0.77004
2.7481	2.5152	0.5836	0.39486	0.60312	0	0.33465	0	0	0	0	0.69573	0.77554	0.8043	0.83769	0	0	0.31056	0	0	0	0	0.56249	0.38664	0.35159	0.37369	0.40208	0	0.29073	0	0	0	0.63719	0	0	0	0	0	0	0	0	0	2.3839	0.57864	0.59625	0.59591	0.57396	0.92976	0.87522	0.77004
2.7481	2.5152	0.5836	0.39486	0.60312	0	0.33465	0	0	0	0	0.69573	0.77554	0.8043	0.83769	0	0	0.31056	0	0	0	0	0.56249	0.38664	0.35159	0.37369	0.40208	0	0.29073	0	0	0	0.63719	0	0	0	0	0	0	0	0	0	2.3839	0.57864	0.59625	0.59591	0.57396	0.92976	0.87522	0.77004
2.7481	2.5152	0.5836	0.39486	0.60312	0	0.33465	0	0	0	0	0.69573	0.77554	0.8043	0.83769	0	0	0.31056	0	0	0	0	0.56249	0.38664	0.35159	0.37369	0.40208	0	0.29073	0	0	0	0.63719	0	0	0	0	0	0	0	0	0	2.3839	0.57864	0.59625	0.59591	0.57396	0.92976	0.87522	0.77004
2.7481	2.5152	0.5836	0.39486	0.60312	0	0.33465	0	0	0	0	0.69573	0.77554	0.8043	0.83769	0	0	0.31056	0	0	0	0	0.56249	0.38664	0.35159	0.37369	0.40208	0	0.29073	0	0	0	0.63719	0	0	0	0	0	0	0	0	0	2.3839	0.57864	0.59625	0.59591	0.57396	0.92976	0.87522	0.77004
2.7481	2.5152	0.5836	0.39486	0.60312	0	0.33465	0	0	0	0	0.69573	0.77554	0.8043	0.83769	0	0	0.31056	0	0	0	0	0.56249	0.38664	0.35159	0.37369	0.40208	0	0.29073	0	0	0	0.63719	0	0	0	0	0	0	0	0	0	2.3839	0.57864	0.59625	0.59591	0.57396	0.92976	0.87522	0.77004
2.7481	2.5152	0.5836	0.39486	0.60312	0	0.33465	0	0	0	0	0.69573	0.77554	0.8043	0.83769	0	0	0.31056	0	0	0	0	0.56249	0.38664	0.35159	0.37369	0.40208	0	0.29073	0	0	0	0.63719	0	0	0	0	0	0	0	0	0	2.3839	0.57864	0.59625	0.59591	0.57396	0.92976	0.87522	0.77004
1.2562	2.0253	2.8919	2.8919	2.8919	2.8919	2.8919	2.8919	2.8919	2.8919	2.8919	2.8919	2.88	2.88	2.88	2.8919	2.8919	2.8919	2.8919	2.8919	2.8919	2.8919	2.8919	2.8919	2.8919	2.8919	2.8919	2.8919	2.8919	2.8919	2.8919	2.8919	2.88	2.8919	2.8919	2.8919	2.8919	2.8919	2.8919	2.8919	2.8919	2.8919	2.7349	2.8919	2.8919	2.8919	2.8919	2.8919	2.8919	2.8919
2.7481	2.5152	0.5836	0.39486	0.60312	0	0.33465	0	0	0	0	0.69573	0.77554	0.8043	0.83769	0	0	0.31056	0	0	0	0	0.56249	0.38664	0.35159	0.37369	0.40208	0	0.29073	0	0	0	0.63719	0	0	0	0	0	0	0	0	0	2.3839	0.57864	0.59625	0.59591	0.57396	0.92976	0.87522	0.77004
2.7481	2.5152	0.5836	0.39486	0.60312	0	0.33465	0	0	0	0	0.69573	0.77554	0.8043	0.83769	0	0	0.31056	0	0	0	0	0.56249	0.38664	0.35159	0.37369	0.40208	0	0.29073	0	0	0	0.63719	0	0	0	0	0	0	0	0	0	2.3839	0.57864	0.59625	0.59591	0.57396	0.92976	0.87522	0.77004
2.0741	1.6813	1.3577	1.2547	0.96981	1.3577	1.3577	1.3577	1.3577	1.3577	1.3577	0.94034	0.66342	0.63773	0.63589	1.3577	1.3577	1.3577	1.3577	1.3577	1.3577	1.3577	1.2068	1.2681	1.2631	1.2577	1.249	1.3577	1.3577	1.3577	1.3577	1.3577	0.74075	1.3577	1.3577	1.3577	1.3577	1.3577	1.3577	1.3577	1.3577	1.3577	1.0991	0.92179	0.95386	0.93706	0.93802	0.71688	0.79682	0.91434
2.7481	2.5152	0.26038	0.076138	0.36832	0.36029	0.36029	0.36029	0.36029	0.36029	0.36029	0.43987	0.6602	0.69054	0.72395	0.36029	0.36029	0.36029	0.36029	0.36029	0.36029	0.36029	0.25544	0.06278	0.066119	0.069564	0.097868	0.36029	0.36029	0.36029	0.36029	0.36029	0.60439	0.36029	0.36029	0.36029	0.36029	0.36029	0.36029	0.36029	0.36029	0.36029	2.3839	0.41783	0.36908	0.39394	0.39286	0.76265	0.66617	0.50547
2.7481	2.5152	0.5836	0.39486	0.60312	0	0.33465	0	0	0	0	0.69573	0.77554	0.8043	0.83769	0	0	0.31056	0	0	0	0	0.56249	0.38664	0.35159	0.37369	0.40208	0	0.29073	0	0	0	0.63719	0	0	0	0	0	0	0	0	0	2.3839	0.57864	0.59625	0.59591	0.57396	0.92976	0.87522	0.77004
2.7481	2.5152	0.5836	0.39486	0.60312	0	0.33465	0	0	0	0	0.69573	0.77554	0.8043	0.83769	0	0	0.31056	0	0	0	0	0.56249	0.38664	0.35159	0.37369	0.40208	0	0.29073	0	0	0	0.63719	0	0	0	0	0	0	0	0	0	2.3839	0.57864	0.59625	0.59591	0.57396	0.92976	0.87522	0.77004
2.7481	2.5152	0.5836	0.39486	0.60312	0	0.33465	0	0	0	0	0.69573	0.77554	0.8043	0.83769	0	0	0.31056	0	0	0	0	0.56249	0.38664	0.35159	0.37369	0.40208	0	0.29073	0	0	0	0.63719	0	0	0	0	0	0	0	0	0	2.3839	0.57864	0.59625	0.59591	0.57396	0.92976	0.87522	0.77004
1.8971	1.3455	2.0984	1.9748	1.6595	2.0984	2.0984	2.0984	2.0984	2.0984	2.0984	1.6278	1.355	1.3243	1.2964	2.0984	2.0984	2.0984	2.0984	2.0984	2.0984	2.0984	1.9145	1.9893	1.9831	1.9764	1.9661	2.0984	2.0984	2.0984	2.0984	2.0984	1.4732	2.0984	2.0984	2.0984	2.0984	2.0984	2.0984	2.0984	2.0984	2.0984	0.49484	1.6105	1.6532	1.6313	1.6323	1.3994	1.4802	1.5995
2.7481	2.5152	0.5836	0.39486	0.60312	0	0.33465	0	0	0	0	0.69573	0.77554	0.8043	0.83769	0	0	0.31056	0	0	0	0	0.56249	0.38664	0.35159	0.37369	0.40208	0	0.29073	0	0	0	0.63719	0	0	0	0	0	0	0	0	0	2.3839	0.57864	0.59625	0.59591	0.57396	0.92976	0.87522	0.77004
1.8882	1.3493	2.0955	1.9604	1.6446	2.0955	2.0955	2.0955	2.0955	2.0955	2.0955	1.6011	1.3405	1.3099	1.2764	2.0955	2.0955	2.0955	2.0955	2.0955	2.0955	2.0955	1.9001	1.9753	1.969	1.9623	1.9519	2.0955	2.0955	2.0955	2.0955	2.0955	1.4592	2.0955	2.0955	2.0955	2.0955	2.0955	2.0955	2.0955	2.0955	2.0955	0.5227	1.5958	1.6386	1.6167	1.6177	1.3722	1.4531	1.5727
0.94702	0.49017	2.2932	2.237	1.9991	2.2932	2.2932	2.2932	2.2932	2.2932	2.2932	1.9812	1.7151	1.6986	1.6811	2.2932	2.2932	2.2932	2.2932	2.2932	2.2932	2.2932	2.2227	2.2503	2.2482	2.2462	2.2412	2.2932	2.2932	2.2932	2.2932	2.2932	1.7402	2.2932	2.2932	2.2932	2.2932	2.2932	2.2932	2.2932	2.2932	2.2932	0.77297	1.9539	1.9806	1.9664	1.9673	1.8109	1.8773	1.973
2.7481	2.5152	0.5836	0.39486	0.60312	0	0.33465	0	0	0	0	0.69573	0.77554	0.8043	0.83769	0	0	0.31056	0	0	0	0	0.56249	0.38664	0.35159	0.37369	0.40208	0	0.29073	0	0	0	0.63719	0	0	0	0	0	0	0	0	0	2.3839	0.57864	0.59625	0.59591	0.57396	0.92976	0.87522	0.77004
2.6487	2.2809	0.90589	0.72345	0.41417	0.94724	0.94724	0.94724	0.94724	0.94724	0.94724	0.32584	0.18288	0.15239	0.1596	0.94724	0.94724	0.94724	0.94724	0.94724	0.94724	0.94724	0.62832	0.74375	0.73258	0.72045	0.70132	0.94724	0.94724	0.94724	0.94724	0.94724	0.32491	0.94724	0.94724	0.94724	0.94724	0.94724	0.94724	0.94724	0.94724	0.94724	1.8306	0.39238	0.42373	0.40028	0.41802	0.043588	0.10989	0.2645
2.7481	2.5152	0.5836	0.39486	0.60312	0	0.33465	0	0	0	0	0.69573	0.77554	0.8043	0.83769	0	0	0.31056	0	0	0	0	0.56249	0.38664	0.35159	0.37369	0.40208	0	0.29073	0	0	0	0.63719	0	0	0	0	0	0	0	0	0	2.3839	0.57864	0.59625	0.59591	0.57396	0.92976	0.87522	0.77004
2.7481	2.5152	0.5836	0.39486	0.60312	0	0.33465	0	0	0	0	0.69573	0.77554	0.8043	0.83769	0	0	0.31056	0	0	0	0	0.56249	0.38664	0.35159	0.37369	0.40208	0	0.29073	0	0	0	0.63719	0	0	0	0	0	0	0	0	0	2.3839	0.57864	0.59625	0.59591	0.57396	0.92976	0.87522	0.77004
1.7979	1.5372	1.0078	1.0078	0.88243	1.0078	1.0078	1.0078	1.0078	1.0078	1.0078	0.87983	0.71986	0.71078	0.7014	1.0078	1.0078	1.0078	1.0078	1.0078	1.0078	1.0078	1.0078	1.0078	1.0078	1.0078	1.0078	1.0078	1.0078	1.0078	1.0078	1.0078	0.69093	1.0078	1.0078	1.0078	1.0078	1.0078	1.0078	1.0078	1.0078	1.0078	1.4223	0.86115	0.86695	0.86323	0.86382	0.81693	0.85132	0.8701
2.7481	2.5152	0.5836	0.39486	0.60312	0	0.33465	0	0	0	0	0.69573	0.77554	0.8043	0.83769	0	0	0.31056	0	0	0	0	0.56249	0.38664	0.35159	0.37369	0.40208	0	0.29073	0	0	0	0.63719	0	0	0	0	0	0	0	0	0	2.3839	0.57864	0.59625	0.59591	0.57396	0.92976	0.87522	0.77004
2.7481	2.5152	0.31765	0.19691	0.46272	0.32619	0.27335	0.32619	0.32619	0.32619	0.32619	0.55708	0.73261	0.76412	0.79882	0.32619	0.32619	0.27335	0.32619	0.32619	0.32619	0.32619	0.37744	0.17432	0.16947	0.19085	0.2198	0.32619	0.27335	0.32619	0.32619	0.32619	0.60847	0.32619	0.32619	0.32619	0.32619	0.32619	0.32619	0.32619	0.32619	0.32619	2.3839	0.516	0.4667	0.4914	0.49057	0.86035	0.77889	0.61411
1.5686	1.2956	1.2232	1.2048	1.11	1.2232	1.2232	1.2232	1.2232	1.2232	1.2232	1.1074	0.99436	0.98954	0.98478	1.2232	1.2232	1.2232	1.2232	1.2232	1.2232	1.2232	1.2094	1.2092	1.2095	1.2098	1.2093	1.2232	1.2232	1.2232	1.2232	1.2232	0.96544	1.2232	1.2232	1.2232	1.2232	1.2232	1.2232	1.2232	1.2232	1.2232	1.1852	1.1098	1.1089	1.1086	1.1091	1.1067	1.1067	1.1091
2.7481	2.5152	0.5836	0.39486	0.60312	0	0.33465	0	0	0	0	0.69573	0.77554	0.8043	0.83769	0	0	0.31056	0	0	0	0	0.56249	0.38664	0.35159	0.37369	0.40208	0	0.29073	0	0	0	0.63719	0	0	0	0	0	0	0	0	0	2.3839	0.57864	0.59625	0.59591	0.57396	0.92976	0.87522	0.77004
2.7481	2.5152	0.5836	0.39486	0.60312	0	0.33465	0	0	0	0	0.69573	0.77554	0.8043	0.83769	0	0	0.31056	0	0	0	0	0.56249	0.38664	0.35159	0.37369	0.40208	0	0.29073	0	0	0	0.63719	0	0	0	0	0	0	0	0	0	2.3839	0.57864	0.59625	0.59591	0.57396	0.92976	0.87522	0.77004
2.7481	2.5152	0.5836	0.39486	0.60312	0	0.33465	0	0	0	0	0.69573	0.77554	0.8043	0.83769	0	0	0.31056	0	0	0	0	0.56249	0.38664	0.35159	0.37369	0.40208	0	0.29073	0	0	0	0.63719	0	0	0	0	0	0	0	0	0	2.3839	0.57864	0.59625	0.59591	0.57396	0.92976	0.87522	0.77004
2.7481	2.5152	0.5836	0.39486	0.60312	0	0.33465	0	0	0	0	0.69573	0.77554	0.8043	0.83769	0	0	0.31056	0	0	0	0	0.56249	0.38664	0.35159	0.37369	0.40208	0	0.29073	0	0	0	0.63719	0	0	0	0	0	0	0	0	0	2.3839	0.57864	0.59625	0.59591	0.57396	0.92976	0.87522	0.77004
2.7481	2.5152	0.5836	0.39486	0.60312	0	0.33465	0	0	0	0	0.69573	0.77554	0.8043	0.83769	0	0	0.31056	0	0	0	0	0.56249	0.38664	0.35159	0.37369	0.40208	0	0.29073	0	0	0	0.63719	0	0	0	0	0	0	0	0	0	2.3839	0.57864	0.59625	0.59591	0.57396	0.92976	0.87522	0.77004
2.7481	2.5152	0.5836	0.39486	0.60312	0	0.33465	0	0	0	0	0.69573	0.77554	0.8043	0.83769	0	0	0.31056	0	0	0	0	0.56249	0.38664	0.35159	0.37369	0.40208	0	0.29073	0	0	0	0.63719	0	0	0	0	0	0	0	0	0	2.3839	0.57864	0.59625	0.59591	0.57396	0.92976	0.87522	0.77004
2.7481	2.5152	0.5836	0.39486	0.60312	0	0.33465	0	0	0	0	0.69573	0.77554	0.8043	0.83769	0	0	0.31056	0	0	0	0	0.56249	0.38664	0.35159	0.37369	0.40208	0	0.29073	0	0	0	0.63719	0	0	0	0	0	0	0	0	0	2.3839	0.57864	0.59625	0.59591	0.57396	0.92976	0.87522	0.77004
2.7481	2.5152	0.5836	0.39486	0.60312	0	0.33465	0	0	0	0	0.69573	0.77554	0.8043	0.83769	0	0	0.31056	0	0	0	0	0.56249	0.38664	0.35159	0.37369	0.40208	0	0.29073	0	0	0	0.63719	0	0	0	0	0	0	0	0	0	2.3839	0.57864	0.59625	0.59591	0.57396	0.92976	0.87522	0.77004
2.7481	2.5152	0.5836	0.39486	0.60312	0	0.33465	0	0	0	0	0.69573	0.77554	0.8043	0.83769	0	0	0.31056	0	0	0	0	0.56249	0.38664	0.35159	0.37369	0.40208	0	0.29073	0	0	0	0.63719	0	0	0	0	0	0	0	0	0	2.3839	0.57864	0.59625	0.59591	0.57396	0.92976	0.87522	0.77004
2.0166	1.6409	1.2761	1.2337	1.0045	1.2761	1.2761	1.2761	1.2761	1.2761	1.2761	0.98644	0.71313	0.69007	0.66544	1.2761	1.2761	1.2761	1.2761	1.2761	1.2761	1.2761	1.2282	1.2471	1.2459	1.2448	1.2409	1.2761	1.2761	1.2761	1.2761	1.2761	0.74552	1.2761	1.2761	1.2761	1.2761	1.2761	1.2761	1.2761	1.2761	1.2761	1.1181	0.9593	0.98591	0.97171	0.97267	0.78101	0.85791	0.96858
2.7481	2.5152	0.5836	0.39486	0.60312	0	0.33465	0	0	0	0	0.69573	0.77554	0.8043	0.83769	0	0	0.31056	0	0	0	0	0.56249	0.38664	0.35159	0.37369	0.40208	0	0.29073	0	0	0	0.63719	0	0	0	0	0	0	0	0	0	2.3839	0.57864	0.59625	0.59591	0.57396	0.92976	0.87522	0.77004
2.7481	2.5152	0.5836	0.39486	0.60312	0	0.33465	0	0	0	0	0.69573	0.77554	0.8043	0.83769	0	0	0.31056	0	0	0	0	0.56249	0.38664	0.35159	0.37369	0.40208	0	0.29073	0	0	0	0.63719	0	0	0	0	0	0	0	0	0	2.3839	0.57864	0.59625	0.59591	0.57396	0.92976	0.87522	0.77004
2.7481	2.5152	0.5836	0.39486	0.60312	0	0.33465	0	0	0	0	0.69573	0.77554	0.8043	0.83769	0	0	0.31056	0	0	0	0	0.56249	0.38664	0.35159	0.37369	0.40208	0	0.29073	0	0	0	0.63719	0	0	0	0	0	0	0	0	0	2.3839	0.57864	0.59625	0.59591	0.57396	0.92976	0.87522	0.77004
2.7481	2.5152	0.5836	0.39486	0.60312	0	0.33465	0	0	0	0	0.69573	0.77554	0.8043	0.83769	0	0	0.31056	0	0	0	0	0.56249	0.38664	0.35159	0.37369	0.40208	0	0.29073	0	0	0	0.63719	0	0	0	0	0	0	0	0	0	2.3839	0.57864	0.59625	0.59591	0.57396	0.92976	0.87522	0.77004
2.7481	2.5152	0.5836	0.39486	0.60312	0	0.33465	0	0	0	0	0.69573	0.77554	0.8043	0.83769	0	0	0.31056	0	0	0	0	0.56249	0.38664	0.35159	0.37369	0.40208	0	0.29073	0	0	0	0.63719	0	0	0	0	0	0	0	0	0	2.3839	0.57864	0.59625	0.59591	0.57396	0.92976	0.87522	0.77004
1.5106	1.8239	2.5294	2.5294	2.5294	2.5294	2.5294	2.5294	2.5294	2.5294	2.5294	2.5294	2.5005	2.4992	2.4981	2.5294	2.5294	2.5294	2.5294	2.5294	2.5294	2.5294	2.5294	2.5294	2.5294	2.5294	2.5294	2.5294	2.5294	2.5294	2.5294	2.5294	2.4862	2.5294	2.5294	2.5294	2.5294	2.5294	2.5294	2.5294	2.5294	2.5294	2.1487	2.5294	2.5294	2.5294	2.5294	2.5294	2.5294	2.5294
2.7481	2.5152	0.5836	0.39486	0.60312	0	0.33465	0	0	0	0	0.69573	0.77554	0.8043	0.83769	0	0	0.31056	0	0	0	0	0.56249	0.38664	0.35159	0.37369	0.40208	0	0.29073	0	0	0	0.63719	0	0	0	0	0	0	0	0	0	2.3839	0.57864	0.59625	0.59591	0.57396	0.92976	0.87522	0.77004
1.6675	1.3655	1.2831	1.1764	1.0085	1.3081	1.3081	1.3081	1.3081	1.3081	1.3081	1.0059	0.86956	0.86614	0.86309	1.3081	1.3081	1.3081	1.3081	1.3081	1.3081	1.3081	1.1696	1.1898	1.1873	1.1848	1.1793	1.3081	1.3081	1.3081	1.3081	1.3081	0.84039	1.3081	1.3081	1.3081	1.3081	1.3081	1.3081	1.3081	1.3081	1.3081	1.1419	0.99946	1.0039	1.0009	1.0014	0.97938	0.99962	1.0065
2.4923	2.1334	0.96455	0.78675	0.51704	1.12	1.12	1.12	1.12	1.12	1.12	0.42475	0.35409	0.33592	0.31692	1.12	1.12	1.12	1.12	1.12	1.12	1.12	0.69273	0.81459	0.80953	0.79219	0.76721	1.12	1.12	1.12	1.12	1.12	0.50572	1.12	1.12	1.12	1.12	1.12	1.12	1.12	1.12	1.12	1.6958	0.54134	0.53421	0.52671	0.54873	0.20903	0.24509	0.36028
2.2135	1.8454	1.1918	1.0432	0.71767	1.208	1.208	1.208	1.208	1.208	1.208	0.66983	0.43475	0.40862	0.38485	1.208	1.208	1.208	1.208	1.208	1.208	1.208	0.97918	1.0629	1.0558	1.0486	1.0364	1.208	1.208	1.208	1.208	1.208	0.58566	1.208	1.208	1.208	1.208	1.208	1.208	1.208	1.208	1.208	1.3829	0.6707	0.71583	0.6928	0.69376	0.46381	0.53497	0.63619
2.5018	2.1336	1.1603	1.0024	0.6675	1.1603	1.1603	1.1603	1.1603	1.1603	1.1603	0.6001	0.39755	0.36605	0.33163	1.1603	1.1603	1.1603	1.1603	1.1603	1.1603	1.1603	0.9297	1.022	1.0144	1.0064	0.99315	1.1603	1.1603	1.1603	1.1603	1.1603	0.52958	1.1603	1.1603	1.1603	1.1603	1.1603	1.1603	1.1603	1.1603	1.1603	1.57	0.62396	0.67049	0.64637	0.64764	0.2907	0.38877	0.54559
2.7481	2.5152	0.5836	0.39486	0.60312	0	0.33465	0	0	0	0	0.69573	0.77554	0.8043	0.83769	0	0	0.31056	0	0	0	0	0.56249	0.38664	0.35159	0.37369	0.40208	0	0.29073	0	0	0	0.63719	0	0	0	0	0	0	0	0	0	2.3839	0.57864	0.59625	0.59591	0.57396	0.92976	0.87522	0.77004
2.7481	2.5152	0.5836	0.39486	0.60312	0	0.33465	0	0	0	0	0.69573	0.77554	0.8043	0.83769	0	0	0.31056	0	0	0	0	0.56249	0.38664	0.35159	0.37369	0.40208	0	0.29073	0	0	0	0.63719	0	0	0	0	0	0	0	0	0	2.3839	0.57864	0.59625	0.59591	0.57396	0.92976	0.87522	0.77004
2.7481	2.5152	0.5836	0.39486	0.60312	0	0.33465	0	0	0	0	0.69573	0.77554	0.8043	0.83769	0	0	0.31056	0	0	0	0	0.56249	0.38664	0.35159	0.37369	0.40208	0	0.29073	0	0	0	0.63719	0	0	0	0	0	0	0	0	0	2.3839	0.57864	0.59625	0.59591	0.57396	0.92976	0.87522	0.77004
2.0974	1.7298	0.93243	0.86368	0.69736	0.93243	0.93243	0.93243	0.93243	0.93243	0.93243	0.69354	0.45826	0.44254	0.42606	0.93243	0.93243	0.93243	0.93243	0.93243	0.93243	0.93243	0.8763	0.87704	0.87623	0.87712	0.87565	0.93243	0.93243	0.93243	0.93243	0.93243	0.45355	0.93243	0.93243	0.93243	0.93243	0.93243	0.93243	0.93243	0.93243	0.93243	1.4725	0.65673	0.67152	0.6632	0.66399	0.55584	0.61343	0.6788
2.7481	2.5152	0.5836	0.39486	0.60312	0	0.33465	0	0	0	0	0.69573	0.77554	0.8043	0.83769	0	0	0.31056	0	0	0	0	0.56249	0.38664	0.35159	0.37369	0.40208	0	0.29073	0	0	0	0.63719	0	0	0	0	0	0	0	0	0	2.3839	0.57864	0.59625	0.59591	0.57396	0.92976	0.87522	0.77004
2.7481	2.5152	0.5836	0.39486	0.60312	0	0.33465	0	0	0	0	0.69573	0.77554	0.8043	0.83769	0	0	0.31056	0	0	0	0	0.56249	0.38664	0.35159	0.37369	0.40208	0	0.29073	0	0	0	0.63719	0	0	0	0	0	0	0	0	0	2.3839	0.57864	0.59625	0.59591	0.57396	0.92976	0.87522	0.77004
2.7481	2.5152	0.5836	0.39486	0.60312	0	0.33465	0	0	0	0	0.69573	0.77554	0.8043	0.83769	0	0	0.31056	0	0	0	0	0.56249	0.38664	0.35159	0.37369	0.40208	0	0.29073	0	0	0	0.63719	0	0	0	0	0	0	0	0	0	2.3839	0.57864	0.59625	0.59591	0.57396	0.92976	0.87522	0.77004
2.7481	2.5152	0.5836	0.39486	0.60312	0	0.33465	0	0	0	0	0.69573	0.77554	0.8043	0.83769	0	0	0.31056	0	0	0	0	0.56249	0.38664	0.35159	0.37369	0.40208	0	0.29073	0	0	0	0.63719	0	0	0	0	0	0	0	0	0	2.3839	0.57864	0.59625	0.59591	0.57396	0.92976	0.87522	0.77004
2.7481	2.5152	0.5836	0.39486	0.60312	0	0.33465	0	0	0	0	0.69573	0.77554	0.8043	0.83769	0	0	0.31056	0	0	0	0	0.56249	0.38664	0.35159	0.37369	0.40208	0	0.29073	0	0	0	0.63719	0	0	0	0	0	0	0	0	0	2.3839	0.57864	0.59625	0.59591	0.57396	0.92976	0.87522	0.77004
2.7481	2.5152	0.5836	0.39486	0.60312	0	0.33465	0	0	0	0	0.69573	0.77554	0.8043	0.83769	0	0	0.31056	0	0	0	0	0.56249	0.38664	0.35159	0.37369	0.40208	0	0.29073	0	0	0	0.63719	0	0	0	0	0	0	0	0	0	2.3839	0.57864	0.59625	0.59591	0.57396	0.92976	0.87522	0.77004
2.7481	2.5152	0.5836	0.39486	0.60312	0	0.33465	0	0	0	0	0.69573	0.77554	0.8043	0.83769	0	0	0.31056	0	0	0	0	0.56249	0.38664	0.35159	0.37369	0.40208	0	0.29073	0	0	0	0.63719	0	0	0	0	0	0	0	0	0	2.3839	0.57864	0.59625	0.59591	0.57396	0.92976	0.87522	0.77004
2.7481	2.5152	0.5836	0.39486	0.60312	0	0.33465	0	0	0	0	0.69573	0.77554	0.8043	0.83769	0	0	0.31056	0	0	0	0	0.56249	0.38664	0.35159	0.37369	0.40208	0	0.29073	0	0	0	0.63719	0	0	0	0	0	0	0	0	0	2.3839	0.57864	0.59625	0.59591	0.57396	0.92976	0.87522	0.77004
2.3112	1.9433	1.1579	1.0005	0.69786	1.2161	1.2161	1.2161	1.2161	1.2161	1.2161	0.65374	0.44848	0.44848	0.44848	1.2161	1.2161	1.2161	1.2161	1.2161	1.2161	1.2161	0.94373	1.0138	1.008	1.0018	0.99202	1.2161	1.2161	1.2161	1.2161	1.2161	0.594	1.2161	1.2161	1.2161	1.2161	1.2161	1.2161	1.2161	1.2161	1.2161	1.4169	0.64633	0.68525	0.66511	0.66607	0.44848	0.48716	0.60181
2.7481	2.5152	0.5836	0.39486	0.60312	0	0.33465	0	0	0	0	0.69573	0.77554	0.8043	0.83769	0	0	0.31056	0	0	0	0	0.56249	0.38664	0.35159	0.37369	0.40208	0	0.29073	0	0	0	0.63719	0	0	0	0	0	0	0	0	0	2.3839	0.57864	0.59625	0.59591	0.57396	0.92976	0.87522	0.77004
2.7481	2.5152	0.5836	0.39486	0.60312	0	0.33465	0	0	0	0	0.69573	0.77554	0.8043	0.83769	0	0	0.31056	0	0	0	0	0.56249	0.38664	0.35159	0.37369	0.40208	0	0.29073	0	0	0	0.63719	0	0	0	0	0	0	0	0	0	2.3839	0.57864	0.59625	0.59591	0.57396	0.92976	0.87522	0.77004
2.7481	2.5152	0.5836	0.39486	0.60312	0	0.33465	0	0	0	0	0.69573	0.77554	0.8043	0.83769	0	0	0.31056	0	0	0	0	0.56249	0.38664	0.35159	0.37369	0.40208	0	0.29073	0	0	0	0.63719	0	0	0	0	0	0	0	0	0	2.3839	0.57864	0.59625	0.59591	0.57396	0.92976	0.87522	0.77004
2.7481	2.5152	0.5836	0.39486	0.60312	0	0.33465	0	0	0	0	0.69573	0.77554	0.8043	0.83769	0	0	0.31056	0	0	0	0	0.56249	0.38664	0.35159	0.37369	0.40208	0	0.29073	0	0	0	0.63719	0	0	0	0	0	0	0	0	0	2.3839	0.57864	0.59625	0.59591	0.57396	0.92976	0.87522	0.77004
1.8982	1.3476	2.068	1.9441	1.6285	2.068	2.068	2.068	2.068	2.068	2.068	1.5974	1.3242	1.2936	1.2658	2.068	2.068	2.068	2.068	2.068	2.068	2.068	1.8838	1.9587	1.9525	1.9458	1.9354	2.068	2.068	2.068	2.068	2.068	1.4426	2.068	2.068	2.068	2.068	2.068	2.068	2.068	2.068	2.068	0.52587	1.5797	1.6224	1.6005	1.6015	1.3687	1.4495	1.5689
1.8901	1.3525	2.0645	1.9289	1.6128	2.0645	2.0645	2.0645	2.0645	2.0645	2.0645	1.5701	1.309	1.2783	1.2448	2.0645	2.0645	2.0645	2.0645	2.0645	2.0645	2.0645	1.8686	1.9439	1.9376	1.9309	1.9205	2.0645	2.0645	2.0645	2.0645	2.0645	1.4279	2.0645	2.0645	2.0645	2.0645	2.0645	2.0645	2.0645	2.0645	2.0645	0.55488	1.5641	1.607	1.5851	1.586	1.3409	1.4218	1.5415
2.7481	2.5152	0.5836	0.39486	0.60312	0	0.33465	0	0	0	0	0.69573	0.77554	0.8043	0.83769	0	0	0.31056	0	0	0	0	0.56249	0.38664	0.35159	0.37369	0.40208	0	0.29073	0	0	0	0.63719	0	0	0	0	0	0	0	0	0	2.3839	0.57864	0.59625	0.59591	0.57396	0.92976	0.87522	0.77004
2.7481	2.5152	0.5836	0.39486	0.60312	0	0.33465	0	0	0	0	0.69573	0.77554	0.8043	0.83769	0	0	0.31056	0	0	0	0	0.56249	0.38664	0.35159	0.37369	0.40208	0	0.29073	0	0	0	0.63719	0	0	0	0	0	0	0	0	0	2.3839	0.57864	0.59625	0.59591	0.57396	0.92976	0.87522	0.77004
2.7481	2.5152	0.5836	0.39486	0.60312	0	0.33465	0	0	0	0	0.69573	0.77554	0.8043	0.83769	0	0	0.31056	0	0	0	0	0.56249	0.38664	0.35159	0.37369	0.40208	0	0.29073	0	0	0	0.63719	0	0	0	0	0	0	0	0	0	2.3839	0.57864	0.59625	0.59591	0.57396	0.92976	0.87522	0.77004
2.0202	1.6524	1.0393	0.92036	0.73201	1.1099	1.1099	1.1099	1.1099	1.1099	1.1099	0.72818	0.52148	0.50929	0.49664	1.1099	1.1099	1.1099	1.1099	1.1099	1.1099	1.1099	0.91576	0.93372	0.93226	0.93134	0.92761	1.1099	1.1099	1.1099	1.1099	1.1099	0.50777	1.1099	1.1099	1.1099	1.1099	1.1099	1.1099	1.1099	1.1099	1.1099	1.4014	0.68903	0.70457	0.69589	0.69668	0.61078	0.65635	0.71218
2.7481	2.5152	0.5836	0.39486	0.60312	0	0.33465	0	0	0	0	0.69573	0.77554	0.8043	0.83769	0	0	0.31056	0	0	0	0	0.56249	0.38664	0.35159	0.37369	0.40208	0	0.29073	0	0	0	0.63719	0	0	0	0	0	0	0	0	0	2.3839	0.57864	0.59625	0.59591	0.57396	0.92976	0.87522	0.77004
2.7481	2.5152	0.5836	0.39486	0.60312	0	0.33465	0	0	0	0	0.69573	0.77554	0.8043	0.83769	0	0	0.31056	0	0	0	0	0.56249	0.38664	0.35159	0.37369	0.40208	0	0.29073	0	0	0	0.63719	0	0	0	0	0	0	0	0	0	2.3839	0.57864	0.59625	0.59591	0.57396	0.92976	0.87522	0.77004
2.7481	2.5152	0.5836	0.39486	0.60312	0	0.33465	0	0	0	0	0.69573	0.77554	0.8043	0.83769	0	0	0.31056	0	0	0	0	0.56249	0.38664	0.35159	0.37369	0.40208	0	0.29073	0	0	0	0.63719	0	0	0	0	0	0	0	0	0	2.3839	0.57864	0.59625	0.59591	0.57396	0.92976	0.87522	0.77004
2.7481	2.5152	0.5836	0.39486	0.60312	0	0.33465	0	0	0	0	0.69573	0.77554	0.8043	0.83769	0	0	0.31056	0	0	0	0	0.56249	0.38664	0.35159	0.37369	0.40208	0	0.29073	0	0	0	0.63719	0	0	0	0	0	0	0	0	0	2.3839	0.57864	0.59625	0.59591	0.57396	0.92976	0.87522	0.77004
2.7481	2.5152	0.058366	0.17928	0.50345	0.53126	0.53126	0.53126	0.53126	0.53126	0.53126	0.58362	0.76526	0.79685	0.83144	0.53126	0.53126	0.53126	0.53126	0.53126	0.53126	0.53126	0.31191	0.16564	0.22443	0.20541	0.20074	0.53126	0.53126	0.53126	0.53126	0.53126	0.63719	0.53126	0.53126	0.53126	0.53126	0.53126	0.53126	0.53126	0.53126	0.53126	2.3839	0.55487	0.50531	0.53329	0.52923	0.90168	0.81685	0.65398
0.67887	1.1856	3.4007	3.4007	3.3391	3.4007	3.4007	3.4007	3.4007	3.4007	3.4007	3.3365	3.1845	3.1756	3.1664	3.4007	3.4007	3.4007	3.4007	3.4007	3.4007	3.4007	3.4007	3.4007	3.4007	3.4007	3.4007	3.4007	3.4007	3.4007	3.4007	3.4007	3.1555	3.4007	3.4007	3.4007	3.4007	3.4007	3.4007	3.4007	3.4007	3.4007	2.1757	3.3249	3.3304	3.3268	3.3274	3.2822	3.3159	3.3335
2.7481	2.5152	0.56885	0.39486	0.60312	0.29227	0.081375	0.29227	0.29227	0.29227	0.29227	0.69573	0.77554	0.8043	0.83769	0.29227	0.29227	0.08178	0.29227	0.29227	0.29227	0.29227	0.56249	0.38664	0.35159	0.37369	0.40208	0.29227	0.082115	0.29227	0.29227	0.29227	0.63719	0.29227	0.29227	0.29227	0.29227	0.29227	0.29227	0.29227	0.29227	0.29227	2.3839	0.57864	0.59625	0.59591	0.57396	0.92976	0.87522	0.77004
2.7481	2.5152	0.56885	0.39486	0.60312	0.29227	0.081375	0.29227	0.29227	0.29227	0.29227	0.69573	0.77554	0.8043	0.83769	0.29227	0.29227	0.08178	0.29227	0.29227	0.29227	0.29227	0.56249	0.38664	0.35159	0.37369	0.40208	0.29227	0.082115	0.29227	0.29227	0.29227	0.63719	0.29227	0.29227	0.29227	0.29227	0.29227	0.29227	0.29227	0.29227	0.29227	2.3839	0.57864	0.59625	0.59591	0.57396	0.92976	0.87522	0.77004
1.2257	0.83525	1.8826	1.7387	1.5224	1.8826	1.8826	1.8826	1.8826	1.8826	1.8826	1.5185	1.3402	1.3314	1.3223	1.8826	1.8826	1.8826	1.8826	1.8826	1.8826	1.8826	1.722	1.752	1.749	1.746	1.7398	1.8826	1.8826	1.8826	1.8826	1.8826	1.3113	1.8826	1.8826	1.8826	1.8826	1.8826	1.8826	1.8826	1.8826	1.8826	0.58061	1.4862	1.499	1.492	1.4926	1.4382	1.4717	1.5053
2.7481	2.5152	0.5836	0.39486	0.60312	0	0.33465	0	0	0	0	0.69573	0.77554	0.8043	0.83769	0	0	0.31056	0	0	0	0	0.56249	0.38664	0.35159	0.37369	0.40208	0	0.29073	0	0	0	0.63719	0	0	0	0	0	0	0	0	0	2.3839	0.57864	0.59625	0.59591	0.57396	0.92976	0.87522	0.77004
1.5391	1.966	2.6429	2.5988	2.3727	2.6429	2.6429	2.6429	2.6429	2.6429	2.6429	2.3561	2.1649	2.1649	2.1649	2.6429	2.6429	2.6429	2.6429	2.6429	2.6429	2.6429	2.5951	2.6121	2.611	2.61	2.6062	2.6429	2.6429	2.6429	2.6429	2.6429	2.1649	2.6429	2.6429	2.6429	2.6429	2.6429	2.6429	2.6429	2.6429	2.6429	2.1388	2.3279	2.3538	2.3399	2.3409	2.1649	2.2319	2.3405
1.6299	2.0777	3.4482	3.4482	3.3602	3.4482	3.4482	3.4482	3.4482	3.4482	3.4482	3.3576	3.2174	3.2109	3.2043	3.4482	3.4482	3.4482	3.4482	3.4482	3.4482	3.4482	3.4482	3.4482	3.4482	3.4482	3.4482	3.4482	3.4482	3.4482	3.4482	3.4482	3.1885	3.4482	3.4482	3.4482	3.4482	3.4482	3.4482	3.4482	3.4482	3.4482	2.3579	3.3433	3.345	3.3432	3.3438	3.3241	3.3464	3.3465
1.0942	1.4783	2.896	2.896	2.7399	2.896	2.896	2.896	2.896	2.896	2.896	2.736	2.5218	2.5097	2.4976	2.896	2.896	2.896	2.896	2.896	2.896	2.896	2.896	2.896	2.896	2.896	2.896	2.896	2.896	2.896	2.896	2.896	2.501	2.896	2.896	2.896	2.896	2.896	2.896	2.896	2.896	2.896	1.7212	2.7009	2.7145	2.7067	2.7075	2.6115	2.6609	2.7215
1.0191	1.3669	2.624	2.5869	2.3741	2.624	2.624	2.624	2.624	2.624	2.624	2.3673	2.1028	2.0875	2.0722	2.624	2.624	2.624	2.624	2.624	2.624	2.624	2.5906	2.6003	2.5994	2.5988	2.5954	2.624	2.624	2.624	2.624	2.624	2.1178	2.624	2.624	2.624	2.624	2.624	2.624	2.624	2.624	2.624	1.607	2.3316	2.3532	2.3414	2.3423	2.2019	2.2671	2.3631
1.2943	1.7426	2.9023	2.9023	2.8037	2.9023	2.9023	2.9023	2.9023	2.9023	2.9023	2.8011	2.6763	2.6699	2.664	2.9023	2.9023	2.9023	2.9023	2.9023	2.9023	2.9023	2.9023	2.9023	2.9023	2.9023	2.9023	2.9023	2.9023	2.9023	2.9023	2.9023	2.6474	2.9023	2.9023	2.9023	2.9023	2.9023	2.9023	2.9023	2.9023	2.9023	2.0895	2.8016	2.803	2.8014	2.802	2.7851	2.8042	2.8043
1.0813	1.4823	2.7294	2.722	2.5757	2.7294	2.7294	2.7294	2.7294	2.7294	2.7294	2.5719	2.3709	2.3592	2.3473	2.7294	2.7294	2.7294	2.7294	2.7294	2.7294	2.7294	2.7294	2.7294	2.7294	2.7294	2.7294	2.7294	2.7294	2.7294	2.7294	2.7294	2.3477	2.7294	2.7294	2.7294	2.7294	2.7294	2.7294	2.7294	2.7294	2.7294	1.6983	2.5401	2.5519	2.5453	2.5459	2.4602	2.5081	2.5577
0.98536	1.375	2.6366	2.6124	2.4255	2.6366	2.6366	2.6366	2.6366	2.6366	2.6366	2.421	2.2057	2.1923	2.1785	2.6366	2.6366	2.6366	2.6366	2.6366	2.6366	2.6366	2.6256	2.6252	2.6257	2.6263	2.6252	2.6366	2.6366	2.6366	2.6366	2.6366	2.1878	2.6366	2.6366	2.6366	2.6366	2.6366	2.6366	2.6366	2.6366	2.6366	1.6112	2.3858	2.3995	2.3919	2.3926	2.2997	2.3482	2.4065
1.1321	1.5692	2.777	2.7732	2.6511	2.777	2.777	2.777	2.777	2.777	2.777	2.6473	2.4557	2.448	2.4405	2.777	2.777	2.777	2.777	2.777	2.777	2.777	2.777	2.777	2.777	2.777	2.777	2.777	2.777	2.777	2.777	2.777	2.4267	2.777	2.777	2.777	2.777	2.777	2.777	2.777	2.777	2.777	1.7594	2.6154	2.6274	2.6207	2.6213	2.5589	2.5871	2.6332
2.7481	2.5152	0.5836	0.39486	0.60312	0	0.33465	0	0	0	0	0.69573	0.77554	0.8043	0.83769	0	0	0.31056	0	0	0	0	0.56249	0.38664	0.35159	0.37369	0.40208	0	0.29073	0	0	0	0.63719	0	0	0	0	0	0	0	0	0	2.3839	0.57864	0.59625	0.59591	0.57396	0.92976	0.87522	0.77004
1.0672	1.4513	2.9099	2.9099	2.7611	2.9099	2.9099	2.9099	2.9099	2.9099	2.9099	2.7573	2.5448	2.5332	2.5212	2.9099	2.9099	2.9099	2.9099	2.9099	2.9099	2.9099	2.9099	2.9099	2.9099	2.9099	2.9099	2.9099	2.9099	2.9099	2.9099	2.9099	2.5255	2.9099	2.9099	2.9099	2.9099	2.9099	2.9099	2.9099	2.9099	2.9099	1.6942	2.7244	2.7382	2.7306	2.7313	2.6341	2.6859	2.7448
2.7481	2.5152	0.57622	0.39486	0.60312	0.27122	0.064063	0.27122	0.27122	0.27122	0.27122	0.69573	0.77554	0.8043	0.83769	0.27122	0.27122	0.040615	0.27122	0.27122	0.27122	0.27122	0.56249	0.38664	0.35159	0.37369	0.40208	0.27122	0.040562	0.27122	0.27122	0.27122	0.63719	0.27122	0.27122	0.27122	0.27122	0.27122	0.27122	0.27122	0.27122	0.27122	2.3839	0.57864	0.59625	0.59591	0.57396	0.92976	0.87522	0.77004
2.7481	2.5152	0.30867	0.19666	0.46248	0.33446	0.27621	0.33446	0.33446	0.33446	0.33446	0.55684	0.73255	0.76406	0.79876	0.33446	0.33446	0.27621	0.33446	0.33446	0.33446	0.33446	0.3772	0.17408	0.16922	0.1906	0.21956	0.33446	0.27621	0.33446	0.33446	0.33446	0.60842	0.33446	0.33446	0.33446	0.33446	0.33446	0.33446	0.33446	0.33446	0.33446	2.3839	0.51594	0.46664	0.49134	0.49051	0.86029	0.77864	0.61387
3.4132	4.2359	5.1757	5.1757	5.1757	5.1757	5.1757	5.1757	5.1757	5.1757	5.1757	5.1757	5.1675	5.1672	5.1671	5.1757	5.1757	5.1757	5.1757	5.1757	5.1757	5.1757	5.1757	5.1757	5.1757	5.1757	5.1757	5.1757	5.1757	5.1757	5.1757	5.1757	5.1757	5.1757	5.1757	5.1757	5.1757	5.1757	5.1757	5.1757	5.1757	5.1757	4.9408	5.1757	5.1757	5.1757	5.1757	5.1757	5.1757	5.1757
2.7481	2.5152	0.57623	0.39486	0.60312	0.27132	0.064113	0.27132	0.27132	0.27132	0.27132	0.69573	0.77554	0.8043	0.83769	0.27132	0.27132	0.040607	0.27132	0.27132	0.27132	0.27132	0.56249	0.38664	0.35159	0.37369	0.40208	0.27132	0.040553	0.27132	0.27132	0.27132	0.63719	0.27132	0.27132	0.27132	0.27132	0.27132	0.27132	0.27132	0.27132	0.27132	2.3839	0.57864	0.59625	0.59591	0.57396	0.92976	0.87522	0.77004
2.6509	2.3031	0.58498	0.41804	0.088117	0.59925	0.59925	0.59925	0.59925	0.59925	0.59925	0.11254	0.23857	0.264	0.29366	0.59925	0.59925	0.59925	0.59925	0.59925	0.59925	0.59925	0.33738	0.43633	0.42846	0.42007	0.40522	0.59925	0.59925	0.59925	0.59925	0.59925	0.20062	0.59925	0.59925	0.59925	0.59925	0.59925	0.59925	0.59925	0.59925	0.59925	1.9977	0.037715	0.11924	0.084234	0.073803	0.33102	0.2838	0.18909
2.7481	2.5152	0.5799	0.39486	0.60312	0.27143	0.064481	0.27143	0.27143	0.27143	0.27143	0.69573	0.77554	0.8043	0.83769	0.27143	0.27143	0.040479	0.27143	0.27143	0.27143	0.27143	0.56249	0.38664	0.35159	0.37369	0.40208	0.27143	0.020163	0.27143	0.27143	0.27143	0.63719	0.27143	0.27143	0.27143	0.27143	0.27143	0.27143	0.27143	0.27143	0.27143	2.3839	0.57864	0.59625	0.59591	0.57396	0.92976	0.87522	0.77004
2.7481	2.5152	0.57944	0.39486	0.60312	0.25889	0.075754	0.25889	0.25889	0.25889	0.25889	0.69573	0.77554	0.8043	0.83769	0.25889	0.25889	0.051672	0.25889	0.25889	0.25889	0.25889	0.56249	0.38664	0.35159	0.37369	0.40208	0.25889	0.042808	0.25889	0.25889	0.25889	0.63719	0.25889	0.25889	0.25889	0.25889	0.25889	0.25889	0.25889	0.25889	0.25889	2.3839	0.57864	0.59625	0.59591	0.57396	0.92976	0.87522	0.77004
2.7481	2.5152	0.5836	0.39486	0.60312	0	0.33465	0	0	0	0	0.69573	0.77554	0.8043	0.83769	0	0	0.31056	0	0	0	0	0.56249	0.38664	0.35159	0.37369	0.40208	0	0.29073	0	0	0	0.63719	0	0	0	0	0	0	0	0	0	2.3839	0.57864	0.59625	0.59591	0.57396	0.92976	0.87522	0.77004
2.7481	2.5152	0.5836	0.39486	0.60312	0	0.33465	0	0	0	0	0.69573	0.77554	0.8043	0.83769	0	0	0.31056	0	0	0	0	0.56249	0.38664	0.35159	0.37369	0.40208	0	0.29073	0	0	0	0.63719	0	0	0	0	0	0	0	0	0	2.3839	0.57864	0.59625	0.59591	0.57396	0.92976	0.87522	0.77004
2.7481	2.5152	0.5836	0.39486	0.60312	0	0.33465	0	0	0	0	0.69573	0.77554	0.8043	0.83769	0	0	0.31056	0	0	0	0	0.56249	0.38664	0.35159	0.37369	0.40208	0	0.29073	0	0	0	0.63719	0	0	0	0	0	0	0	0	0	2.3839	0.57864	0.59625	0.59591	0.57396	0.92976	0.87522	0.77004
0.72619	1.1357	3.1109	3.1109	2.9922	3.1109	3.1109	3.1109	3.1109	3.1109	3.1109	2.9884	2.835	2.826	2.8167	3.1109	3.1109	3.1109	3.1109	3.1109	3.1109	3.1109	3.1109	3.1109	3.1109	3.1109	3.1109	3.1109	3.1109	3.1109	3.1109	3.1109	2.8061	3.1109	3.1109	3.1109	3.1109	3.1109	3.1109	3.1109	3.1109	3.1109	1.9708	2.9759	2.9816	2.9779	2.9785	2.9324	2.9665	2.9847
2.7481	2.5058	0.14507	0.084796	0.41228	0.47181	0.47181	0.47181	0.47181	0.47181	0.47181	0.48054	0.70358	0.73459	0.76895	0.47181	0.47181	0.47181	0.47181	0.47181	0.47181	0.47181	0.20445	0.086223	0.12128	0.098987	0.090927	0.47181	0.47181	0.47181	0.47181	0.47181	0.58067	0.47181	0.47181	0.47181	0.47181	0.47181	0.47181	0.47181	0.47181	0.47181	2.3619	0.45742	0.41073	0.43395	0.43298	0.80262	0.70332	0.54524
2.1542	2.5266	4.0289	4.0289	4.0043	4.0289	4.0289	4.0289	4.0289	4.0289	4.0289	4.0017	3.9252	3.9222	3.9199	4.0289	4.0289	4.0289	4.0289	4.0289	4.0289	4.0289	4.0289	4.0289	4.0289	4.0289	4.0289	4.0289	4.0289	4.0289	4.0289	4.0289	3.8942	4.0289	4.0289	4.0289	4.0289	4.0289	4.0289	4.0289	4.0289	4.0289	3.252	4.0167	4.0159	4.0156	4.016	4.0139	4.0139	4.016
1.9756	2.4158	3.9449	3.9449	3.9102	3.9449	3.9449	3.9449	3.9449	3.9449	3.9449	3.9076	3.7994	3.7959	3.7929	3.9449	3.9449	3.9449	3.9449	3.9449	3.9449	3.9449	3.9449	3.9449	3.9449	3.9449	3.9449	3.9449	3.9449	3.9449	3.9449	3.9449	3.7687	3.9449	3.9449	3.9449	3.9449	3.9449	3.9449	3.9449	3.9449	3.9449	3.042	3.9158	3.9166	3.9153	3.9159	3.9093	3.9167	3.9176
1.2641	1.243	2.2336	2.1585	1.9309	2.2336	2.2336	2.2336	2.2336	2.2336	2.2336	1.9163	1.6493	1.6341	1.6182	2.2336	2.2336	2.2336	2.2336	2.2336	2.2336	2.2336	2.152	2.1719	2.1704	2.169	2.1648	2.2336	2.2336	2.2336	2.2336	2.2336	1.6727	2.2336	2.2336	2.2336	2.2336	2.2336	2.2336	2.2336	2.2336	2.2336	1.2961	1.8865	1.9117	1.8981	1.8991	1.7482	1.8107	1.9083
0.87437	1.2546	2.984	2.984	2.8474	2.984	2.984	2.984	2.984	2.984	2.984	2.8435	2.6282	2.6142	2.5996	2.984	2.984	2.984	2.984	2.984	2.984	2.984	2.984	2.984	2.984	2.984	2.984	2.984	2.984	2.984	2.984	2.984	2.6151	2.984	2.984	2.984	2.984	2.984	2.984	2.984	2.984	2.984	1.5011	2.8112	2.824	2.817	2.8176	2.7252	2.7755	2.8303
2.3156	2.3156	2.3442	2.3436	2.3436	2.3442	2.3442	2.3442	2.3442	2.3442	2.3442	2.3436	2.3436	2.3436	2.3436	2.3442	2.3442	2.3442	2.3442	2.3442	2.3442	2.3442	2.3436	2.3436	2.3436	2.3436	2.3436	2.3442	2.3442	2.3442	2.3442	2.3442	2.3436	2.3442	2.3442	2.3442	2.3442	2.3442	2.3442	2.3442	2.3442	2.3442	2.3186	2.3436	2.3436	2.3436	2.3436	2.3436	2.3436	2.3436
2.7481	2.5152	0.5836	0.39486	0.60312	0	0.33465	0	0	0	0	0.69573	0.77554	0.8043	0.83769	0	0	0.31056	0	0	0	0	0.56249	0.38664	0.35159	0.37369	0.40208	0	0.29073	0	0	0	0.63719	0	0	0	0	0	0	0	0	0	2.3839	0.57864	0.59625	0.59591	0.57396	0.92976	0.87522	0.77004
1.6424	1.1281	1.8477	1.7339	1.4801	1.8477	1.8477	1.8477	1.8477	1.8477	1.8477	1.4577	1.1813	1.1571	1.1312	1.8477	1.8477	1.8477	1.8477	1.8477	1.8477	1.8477	1.71	1.7472	1.7441	1.7408	1.7344	1.8477	1.8477	1.8477	1.8477	1.8477	1.22	1.8477	1.8477	1.8477	1.8477	1.8477	1.8477	1.8477	1.8477	1.8477	0.58744	1.4337	1.4634	1.4474	1.4484	1.2401	1.319	1.4343
2.7481	2.5152	0.20479	0.15882	0.4719	0.38397	0.38397	0.38397	0.38397	0.38397	0.38397	0.55312	0.75544	0.78645	0.82082	0.38397	0.38397	0.38397	0.38397	0.38397	0.38397	0.38397	0.3336	0.13504	0.14708	0.1602	0.18045	0.38397	0.38397	0.38397	0.38397	0.38397	0.63246	0.38397	0.38397	0.38397	0.38397	0.38397	0.38397	0.38397	0.38397	0.38397	2.3839	0.52401	0.47512	0.49994	0.49892	0.86867	0.77665	0.61154
1.672	1.012	2.2672	2.1951	1.9468	2.2672	2.2672	2.2672	2.2672	2.2672	2.2672	1.9221	1.644	1.6191	1.5929	2.2672	2.2672	2.2672	2.2672	2.2672	2.2672	2.2672	2.1757	2.2084	2.2054	2.2023	2.197	2.2672	2.2672	2.2672	2.2672	2.2672	1.6862	2.2672	2.2672	2.2672	2.2672	2.2672	2.2672	2.2672	2.2672	2.2672	0.12297	1.8999	1.9298	1.914	1.915	1.7012	1.7797	1.8961
1.6804	1.0109	2.2601	2.1878	1.9376	2.2601	2.2601	2.2601	2.2601	2.2601	2.2601	1.9126	1.6344	1.6096	1.583	2.2601	2.2601	2.2601	2.2601	2.2601	2.2601	2.2601	2.1684	2.2011	2.1987	2.1962	2.1907	2.2601	2.2601	2.2601	2.2601	2.2601	1.6768	2.2601	2.2601	2.2601	2.2601	2.2601	2.2601	2.2601	2.2601	2.2601	0.12976	1.8905	1.9211	1.9048	1.9058	1.6903	1.7693	1.8861
2.2625	1.8945	0.96922	0.8961	0.6345	0.96922	0.96922	0.96922	0.96922	0.96922	0.96922	0.60266	0.32802	0.30153	0.27288	0.96922	0.96922	0.96922	0.96922	0.96922	0.96922	0.96922	0.86908	0.90946	0.90631	0.90309	0.89671	0.96922	0.96922	0.96922	0.96922	0.96922	0.37211	0.96922	0.96922	0.96922	0.96922	0.96922	0.96922	0.96922	0.96922	0.96922	1.4497	0.58589	0.6191	0.60176	0.60272	0.38552	0.4567	0.56674
2.7481	2.5152	0.5836	0.39486	0.60312	0	0.33465	0	0	0	0	0.69573	0.77554	0.8043	0.83769	0	0	0.31056	0	0	0	0	0.56249	0.38664	0.35159	0.37369	0.40208	0	0.29073	0	0	0	0.63719	0	0	0	0	0	0	0	0	0	2.3839	0.57864	0.59625	0.59591	0.57396	0.92976	0.87522	0.77004
2.7481	2.5152	0.5836	0.39486	0.60312	0	0.33465	0	0	0	0	0.69573	0.77554	0.8043	0.83769	0	0	0.31056	0	0	0	0	0.56249	0.38664	0.35159	0.37369	0.40208	0	0.29073	0	0	0	0.63719	0	0	0	0	0	0	0	0	0	2.3839	0.57864	0.59625	0.59591	0.57396	0.92976	0.87522	0.77004
2.5398	2.1778	0.78784	0.61726	0.31747	0.86246	0.86246	0.86246	0.86246	0.86246	0.86246	0.27772	0.16828	0.18723	0.20966	0.86246	0.86246	0.86246	0.86246	0.86246	0.86246	0.86246	0.5584	0.63633	0.62843	0.61981	0.6075	0.86246	0.86246	0.86246	0.86246	0.86246	0.30725	0.86246	0.86246	0.86246	0.86246	0.86246	0.86246	0.86246	0.86246	0.86246	1.7767	0.32982	0.30387	0.28473	0.29924	0.13755	0.16168	0.24143
0.39278	0.53056	2.6521	2.6408	2.4693	2.6521	2.6521	2.6521	2.6521	2.6521	2.6521	2.4655	2.2606	2.2477	2.2343	2.6521	2.6521	2.6521	2.6521	2.6521	2.6521	2.6521	2.6521	2.652	2.6521	2.6521	2.652	2.6521	2.6521	2.6521	2.6521	2.6521	2.2397	2.6521	2.6521	2.6521	2.6521	2.6521	2.6521	2.6521	2.6521	2.6521	1.3901	2.4334	2.446	2.4389	2.4395	2.3527	2.4	2.4526
0.35068	0.53348	2.5368	2.499	2.3468	2.5368	2.5368	2.5368	2.5368	2.5368	2.5368	2.3437	2.1669	2.157	2.1468	2.5368	2.5368	2.5368	2.5368	2.5368	2.5368	2.5368	2.5126	2.512	2.5125	2.5134	2.512	2.5368	2.5368	2.5368	2.5368	2.5368	2.138	2.5368	2.5368	2.5368	2.5368	2.5368	2.5368	2.5368	2.5368	2.5368	1.4134	2.3164	2.3256	2.3202	2.3208	2.261	2.2984	2.3302
2.5027	2.1411	0.79725	0.6522	0.33793	0.80525	0.80525	0.80525	0.80525	0.80525	0.80525	0.3053	0.053594	0.084346	0.11859	0.80525	0.80525	0.80525	0.80525	0.80525	0.80525	0.80525	0.59099	0.66951	0.66266	0.65561	0.64487	0.80525	0.80525	0.80525	0.80525	0.80525	0.2011	0.80525	0.80525	0.80525	0.80525	0.80525	0.80525	0.80525	0.80525	0.80525	1.7361	0.28789	0.32988	0.30836	0.30932	0.13515	0.18432	0.28205
2.7481	2.5152	0.28722	0.28095	0.54615	0.35577	0.34242	0.35577	0.35577	0.35577	0.35577	0.63978	0.76526	0.79685	0.83144	0.35577	0.35577	0.34254	0.35577	0.35577	0.35577	0.35577	0.45623	0.25357	0.25411	0.27261	0.29902	0.35577	0.34238	0.35577	0.35577	0.35577	0.63719	0.35577	0.35577	0.35577	0.35577	0.35577	0.35577	0.35577	0.35577	0.35577	2.3839	0.55487	0.53279	0.54409	0.52923	0.90302	0.83192	0.70341
2.7481	2.5044	0.15835	0.12346	0.41939	0.44532	0.43998	0.44532	0.44532	0.44532	0.44532	0.50283	0.69738	0.72853	0.76333	0.44532	0.44532	0.43998	0.44532	0.44532	0.44532	0.44532	0.28629	0.095616	0.14339	0.12685	0.14238	0.44532	0.43998	0.44532	0.44532	0.44532	0.57488	0.44532	0.44532	0.44532	0.44532	0.44532	0.44532	0.44532	0.44532	0.44532	2.3576	0.47378	0.42493	0.44976	0.44873	0.81848	0.72517	0.56134
1.9902	1.6127	1.2922	1.2532	1.0278	1.2922	1.2922	1.2922	1.2922	1.2922	1.2922	1.0117	0.73986	0.71736	0.69334	1.2922	1.2922	1.2922	1.2922	1.2922	1.2922	1.2922	1.2501	1.2666	1.2656	1.2648	1.2612	1.2922	1.2922	1.2922	1.2922	1.2922	0.76934	1.2922	1.2922	1.2922	1.2922	1.2922	1.2922	1.2922	1.2922	1.2922	1.1032	0.98312	1.0088	0.99505	0.99601	0.81204	0.88799	0.99648
2.7481	2.5152	0.5836	0.39486	0.60312	0	0.33465	0	0	0	0	0.69573	0.77554	0.8043	0.83769	0	0	0.31056	0	0	0	0	0.56249	0.38664	0.35159	0.37369	0.40208	0	0.29073	0	0	0	0.63719	0	0	0	0	0	0	0	0	0	2.3839	0.57864	0.59625	0.59591	0.57396	0.92976	0.87522	0.77004
1.4006	0.58619	2.5622	2.5104	2.2737	2.5622	2.5622	2.5622	2.5622	2.5622	2.5622	2.2676	2.0142	1.9969	1.9785	2.5622	2.5622	2.5622	2.5622	2.5622	2.5622	2.5622	2.4984	2.5237	2.5219	2.5202	2.5156	2.5622	2.5622	2.5622	2.5622	2.5622	2.0176	2.5622	2.5622	2.5622	2.5622	2.5622	2.5622	2.5622	2.5622	2.5622	0.4817	2.2314	2.2534	2.2409	2.2419	2.1104	2.1752	2.2626
2.7481	2.5055	0.26028	0.13365	0.4173	0.33942	0.32775	0.33942	0.33942	0.33942	0.33942	0.5006	0.69573	0.72696	0.76157	0.33942	0.33942	0.32775	0.33942	0.33942	0.33942	0.33942	0.3101	0.10734	0.10496	0.12343	0.15279	0.33942	0.32775	0.33942	0.33942	0.33942	0.57435	0.33942	0.33942	0.33942	0.33942	0.33942	0.33942	0.33942	0.33942	0.33942	2.3575	0.47237	0.42332	0.4481	0.44715	0.81688	0.72241	0.55994
2.7481	2.5054	0.26104	0.13397	0.41684	0.33943	0.3271	0.33943	0.33943	0.33943	0.33943	0.49991	0.69532	0.72653	0.76112	0.33943	0.33943	0.3271	0.33943	0.33943	0.33943	0.33943	0.31043	0.10766	0.10504	0.12375	0.15312	0.33943	0.3271	0.33943	0.33943	0.33943	0.57415	0.33943	0.33943	0.33943	0.33943	0.33943	0.33943	0.33943	0.33943	0.33943	2.3573	0.47175	0.42286	0.44764	0.44669	0.81642	0.72172	0.55934
2.7481	2.5152	0.51461	0.35619	0.60235	0.27148	0.10211	0.27148	0.27148	0.27148	0.27148	0.69555	0.77554	0.8043	0.83769	0.27148	0.27148	0.10222	0.27148	0.27148	0.27148	0.27148	0.54387	0.34029	0.3356	0.35741	0.3857	0.27148	0.10217	0.27148	0.27148	0.27148	0.63719	0.27148	0.27148	0.27148	0.27148	0.27148	0.27148	0.27148	0.27148	0.27148	2.3839	0.57864	0.5852	0.59268	0.57065	0.92976	0.87502	0.76135
2.651	2.3031	0.585	0.41805	0.088128	0.59927	0.59927	0.59927	0.59927	0.59927	0.59927	0.10036	0.23857	0.26399	0.29366	0.59927	0.59927	0.59927	0.59927	0.59927	0.59927	0.59927	0.33739	0.43634	0.42847	0.42007	0.40523	0.59927	0.59927	0.59927	0.59927	0.59927	0.20062	0.59927	0.59927	0.59927	0.59927	0.59927	0.59927	0.59927	0.59927	0.59927	1.9977	0.031103	0.080368	0.054978	0.055822	0.331	0.27985	0.18191
2.7481	2.5152	0.51829	0.35619	0.60236	0.27171	0.081738	0.27171	0.27171	0.27171	0.27171	0.69556	0.77554	0.8043	0.83769	0.27171	0.27171	0.081909	0.27171	0.27171	0.27171	0.27171	0.54388	0.3403	0.33561	0.35741	0.38571	0.27171	0.081772	0.27171	0.27171	0.27171	0.63719	0.27171	0.27171	0.27171	0.27171	0.27171	0.27171	0.27171	0.27171	0.27171	2.3839	0.57864	0.5852	0.59269	0.57066	0.92976	0.87502	0.76136
2.7481	2.5152	0.5836	0.39486	0.60312	0	0.33465	0	0	0	0	0.69573	0.77554	0.8043	0.83769	0	0	0.31056	0	0	0	0	0.56249	0.38664	0.35159	0.37369	0.40208	0	0.29073	0	0	0	0.63719	0	0	0	0	0	0	0	0	0	2.3839	0.57864	0.59625	0.59591	0.57396	0.92976	0.87522	0.77004
2.7481	2.5152	0.5836	0.39486	0.60312	0	0.33465	0	0	0	0	0.69573	0.77554	0.8043	0.83769	0	0	0.31056	0	0	0	0	0.56249	0.38664	0.35159	0.37369	0.40208	0	0.29073	0	0	0	0.63719	0	0	0	0	0	0	0	0	0	2.3839	0.57864	0.59625	0.59591	0.57396	0.92976	0.87522	0.77004
2.7481	2.5152	0.5836	0.39486	0.60312	0	0.33465	0	0	0	0	0.69573	0.77554	0.8043	0.83769	0	0	0.31056	0	0	0	0	0.56249	0.38664	0.35159	0.37369	0.40208	0	0.29073	0	0	0	0.63719	0	0	0	0	0	0	0	0	0	2.3839	0.57864	0.59625	0.59591	0.57396	0.92976	0.87522	0.77004
2.7481	2.5152	0.5836	0.39486	0.60312	0	0.33465	0	0	0	0	0.69573	0.77554	0.8043	0.83769	0	0	0.31056	0	0	0	0	0.56249	0.38664	0.35159	0.37369	0.40208	0	0.29073	0	0	0	0.63719	0	0	0	0	0	0	0	0	0	2.3839	0.57864	0.59625	0.59591	0.57396	0.92976	0.87522	0.77004
2.7481	2.5152	0.5836	0.39486	0.60312	0	0.33465	0	0	0	0	0.69573	0.77554	0.8043	0.83769	0	0	0.31056	0	0	0	0	0.56249	0.38664	0.35159	0.37369	0.40208	0	0.29073	0	0	0	0.63719	0	0	0	0	0	0	0	0	0	2.3839	0.57864	0.59625	0.59591	0.57396	0.92976	0.87522	0.77004
2.7481	2.5152	0.5836	0.39486	0.60312	0	0.33465	0	0	0	0	0.69573	0.77554	0.8043	0.83769	0	0	0.31056	0	0	0	0	0.56249	0.38664	0.35159	0.37369	0.40208	0	0.29073	0	0	0	0.63719	0	0	0	0	0	0	0	0	0	2.3839	0.57864	0.59625	0.59591	0.57396	0.92976	0.87522	0.77004
2.7481	2.5152	0.5836	0.39486	0.60312	0	0.33465	0	0	0	0	0.69573	0.77554	0.8043	0.83769	0	0	0.31056	0	0	0	0	0.56249	0.38664	0.35159	0.37369	0.40208	0	0.29073	0	0	0	0.63719	0	0	0	0	0	0	0	0	0	2.3839	0.57864	0.59625	0.59591	0.57396	0.92976	0.87522	0.77004
2.1258	1.5731	2.0673	1.9227	1.8099	2.0673	2.0673	2.0673	2.0673	2.0673	2.0673	1.8099	1.8099	1.8099	1.8099	2.0673	2.0673	2.0673	2.0673	2.0673	2.0673	2.0673	1.8587	1.9424	1.9355	1.9283	1.9161	2.0673	2.0673	2.0673	2.0673	2.0673	1.8099	2.0673	2.0673	2.0673	2.0673	2.0673	2.0673	2.0673	2.0673	2.0673	1.7685	1.8099	1.8099	1.8099	1.8099	1.8099	1.8099	1.8099
2.7481	2.5152	0.5836	0.39486	0.60312	0	0.33465	0	0	0	0	0.69573	0.77554	0.8043	0.83769	0	0	0.31056	0	0	0	0	0.56249	0.38664	0.35159	0.37369	0.40208	0	0.29073	0	0	0	0.63719	0	0	0	0	0	0	0	0	0	2.3839	0.57864	0.59625	0.59591	0.57396	0.92976	0.87522	0.77004
2.7481	2.5152	0.5836	0.39486	0.60312	0	0.33465	0	0	0	0	0.69573	0.77554	0.8043	0.83769	0	0	0.31056	0	0	0	0	0.56249	0.38664	0.35159	0.37369	0.40208	0	0.29073	0	0	0	0.63719	0	0	0	0	0	0	0	0	0	2.3839	0.57864	0.59625	0.59591	0.57396	0.92976	0.87522	0.77004
3.6542	4.4506	5.3692	5.3692	5.3692	5.3692	5.3692	5.3692	5.3692	5.3692	5.3692	5.3692	5.3692	5.3692	5.3692	5.3692	5.3692	5.3692	5.3692	5.3692	5.3692	5.3692	5.3692	5.3692	5.3692	5.3692	5.3692	5.3692	5.3692	5.3692	5.3692	5.3692	5.3692	5.3692	5.3692	5.3692	5.3692	5.3692	5.3692	5.3692	5.3692	5.3692	5.1614	5.3692	5.3692	5.3692	5.3692	5.3692	5.3692	5.3692
2.1949	1.7333	1.7934	1.6367	1.302	1.7934	1.7934	1.7934	1.7934	1.7934	1.7934	1.2467	1.0294	0.99783	0.96335	1.7934	1.7934	1.7934	1.7934	1.7934	1.7934	1.7934	1.5629	1.6563	1.6486	1.6404	1.6271	1.7934	1.7934	1.7934	1.7934	1.7934	1.1611	1.7934	1.7934	1.7934	1.7934	1.7934	1.7934	1.7934	1.7934	1.7934	1.0252	1.2572	1.304	1.2797	1.281	0.97796	1.0638	1.1948
2.1205	1.6815	1.6596	1.5061	1.2272	1.6596	1.6596	1.6596	1.6596	1.6596	1.6596	1.1918	0.92057	0.9162	0.9162	1.6596	1.6596	1.6596	1.6596	1.6596	1.6596	1.6596	1.4647	1.5215	1.5148	1.5076	1.4967	1.6596	1.6596	1.6596	1.6596	1.6596	1.0373	1.6596	1.6596	1.6596	1.6596	1.6596	1.6596	1.6596	1.6596	1.6596	0.98576	1.1777	1.2126	1.1945	1.1954	0.95487	1.0371	1.1597
2.4244	2.0531	1.4141	1.228	0.92022	1.5153	1.5153	1.5153	1.5153	1.5153	1.5153	0.82659	0.7458	0.74195	0.74195	1.5153	1.5153	1.5153	1.5153	1.5153	1.5153	1.5153	1.1356	1.2418	1.2334	1.2245	1.2089	1.5153	1.5153	1.5153	1.5153	1.5153	0.89541	1.5153	1.5153	1.5153	1.5153	1.5153	1.5153	1.5153	1.5153	1.5153	1.4644	0.9367	0.9349	0.92485	0.94688	0.74195	0.74195	0.76327
2.4488	2.0807	1.3672	1.1848	0.91312	1.5095	1.5095	1.5095	1.5095	1.5095	1.5095	0.8195	0.74878	0.74161	0.74161	1.5095	1.5095	1.5095	1.5095	1.5095	1.5095	1.5095	1.082	1.2127	1.2091	1.1912	1.1656	1.5095	1.5095	1.5095	1.5095	1.5095	0.89901	1.5095	1.5095	1.5095	1.5095	1.5095	1.5095	1.5095	1.5095	1.5095	1.5322	0.9309	0.9279	0.91797	0.94	0.74161	0.74161	0.75615
1.2959	1.9417	3.8751	3.8751	3.8212	3.8751	3.8751	3.8751	3.8751	3.8751	3.8751	3.8186	3.7019	3.6979	3.6941	3.8751	3.8751	3.8751	3.8751	3.8751	3.8751	3.8751	3.8751	3.8751	3.8751	3.8751	3.8751	3.8751	3.8751	3.8751	3.8751	3.8751	3.673	3.8751	3.8751	3.8751	3.8751	3.8751	3.8751	3.8751	3.8751	3.8751	2.8908	3.8127	3.8169	3.8139	3.8145	3.8074	3.8155	3.8193
1.3041	1.9507	3.8804	3.8804	3.827	3.8804	3.8804	3.8804	3.8804	3.8804	3.8804	3.8245	3.7085	3.7046	3.7008	3.8804	3.8804	3.8804	3.8804	3.8804	3.8804	3.8804	3.8804	3.8804	3.8804	3.8804	3.8804	3.8804	3.8804	3.8804	3.8804	3.8804	3.6796	3.8804	3.8804	3.8804	3.8804	3.8804	3.8804	3.8804	3.8804	3.8804	2.8995	3.819	3.8231	3.8202	3.8208	3.8137	3.8219	3.8255
2.1743	1.6484	2.0042	1.8575	1.5288	2.0042	2.0042	2.0042	2.0042	2.0042	2.0042	1.4735	1.4663	1.4663	1.4663	2.0042	2.0042	2.0042	2.0042	2.0042	2.0042	2.0042	1.792	1.8772	1.8701	1.8627	1.8502	2.0042	2.0042	2.0042	2.0042	2.0042	1.4663	2.0042	2.0042	2.0042	2.0042	2.0042	2.0042	2.0042	2.0042	2.0042	1.3019	1.4838	1.5294	1.5062	1.5071	1.4663	1.4663	1.4663
2.6806	2.347	0.83704	0.71331	0.48202	1.0793	1.0793	1.0793	1.0793	1.0793	1.0793	0.40781	0.35607	0.35607	0.35607	1.0793	1.0793	1.0793	1.0793	1.0793	1.0793	1.0793	0.54661	0.74072	0.74259	0.72268	0.69468	1.0793	1.0793	1.0793	1.0793	1.0793	0.47742	1.0793	1.0793	1.0793	1.0793	1.0793	1.0793	1.0793	1.0793	1.0793	1.9887	0.50723	0.48837	0.48646	0.50831	0.35607	0.35607	0.35607
2.674	2.334	0.73644	0.61654	0.39953	0.98627	0.98627	0.98627	0.98627	0.98627	0.98627	0.36989	0.29134	0.29537	0.31015	0.98627	0.98627	0.98627	0.98627	0.98627	0.98627	0.98627	0.441	0.63214	0.63841	0.6163	0.58845	0.98627	0.98627	0.98627	0.98627	0.98627	0.41857	0.98627	0.98627	0.98627	0.98627	0.98627	0.98627	0.98627	0.98627	0.98627	2.0124	0.44588	0.39533	0.39695	0.41896	0.29134	0.29134	0.31461
2.7481	2.5011	0.54876	0.49706	0.32761	0.89192	0.89192	0.89192	0.89192	0.89192	0.89192	0.31514	0.51374	0.53918	0.56661	0.89192	0.89192	0.89192	0.89192	0.89192	0.89192	0.89192	0.33898	0.50597	0.54243	0.5202	0.49235	0.89192	0.89192	0.89192	0.89192	0.89192	0.47641	0.89192	0.89192	0.89192	0.89192	0.89192	0.89192	0.89192	0.89192	0.89192	2.2731	0.37395	0.29576	0.32121	0.34652	0.56432	0.46649	0.31028
2.3059	1.876	1.6466	1.4749	1.1448	1.6466	1.6466	1.6466	1.6466	1.6466	1.6466	1.0771	0.88838	0.85707	0.82283	1.6466	1.6466	1.6466	1.6466	1.6466	1.6466	1.6466	1.4012	1.4946	1.4867	1.4783	1.4647	1.6466	1.6466	1.6466	1.6466	1.6466	1.0243	1.6466	1.6466	1.6466	1.6466	1.6466	1.6466	1.6466	1.6466	1.6466	1.1665	1.095	1.1413	1.1175	1.1185	0.80491	0.89042	1.0205
2.7255	2.4336	0.53827	0.48006	0.31586	0.87492	0.87492	0.87492	0.87492	0.87492	0.87492	0.3145	0.42283	0.44827	0.4757	0.87492	0.87492	0.87492	0.87492	0.87492	0.87492	0.87492	0.33825	0.48897	0.53401	0.51279	0.48727	0.87492	0.87492	0.87492	0.87492	0.87492	0.38633	0.87492	0.87492	0.87492	0.87492	0.87492	0.87492	0.87492	0.87492	0.87492	2.1822	0.35956	0.27867	0.31097	0.32948	0.47824	0.37895	0.25539
1.472	1.9109	3.2586	3.2586	3.1424	3.2586	3.2586	3.2586	3.2586	3.2586	3.2586	3.1398	2.9669	2.9574	2.9475	3.2586	3.2586	3.2586	3.2586	3.2586	3.2586	3.2586	3.2586	3.2586	3.2586	3.2586	3.2586	3.2586	3.2586	3.2586	3.2586	3.2586	2.938	3.2586	3.2586	3.2586	3.2586	3.2586	3.2586	3.2586	3.2586	3.2586	2.0005	3.1167	3.1254	3.1203	3.1209	3.0623	3.0984	3.1298
2.6079	2.2402	0.96352	0.78296	0.46208	1.0592	1.0592	1.0592	1.0592	1.0592	1.0592	0.39763	0.35592	0.35592	0.35592	1.0592	1.0592	1.0592	1.0592	1.0592	1.0592	1.0592	0.69151	0.79832	0.78972	0.7805	0.76471	1.0592	1.0592	1.0592	1.0592	1.0592	0.45742	1.0592	1.0592	1.0592	1.0592	1.0592	1.0592	1.0592	1.0592	1.0592	1.7912	0.48723	0.46965	0.46651	0.48837	0.35592	0.35592	0.35592
1.5446	1.11	2.1694	2.0965	1.8531	2.1694	2.1694	2.1694	2.1694	2.1694	2.1694	1.8298	1.553	1.5285	1.5024	2.1694	2.1694	2.1694	2.1694	2.1694	2.1694	2.1694	2.0815	2.1098	2.1069	2.105	2.1001	2.1694	2.1694	2.1694	2.1694	2.1694	1.5926	2.1694	2.1694	2.1694	2.1694	2.1694	2.1694	2.1694	2.1694	2.1694	1.2484	1.8064	1.8359	1.8203	1.8213	1.627	1.6982	1.8056
2.7481	2.5011	0.55027	0.49826	0.32886	0.89312	0.89312	0.89312	0.89312	0.89312	0.89312	0.31633	0.51324	0.53868	0.56611	0.89312	0.89312	0.89312	0.89312	0.89312	0.89312	0.89312	0.34047	0.50717	0.54355	0.52134	0.49351	0.89312	0.89312	0.89312	0.89312	0.89312	0.47578	0.89312	0.89312	0.89312	0.89312	0.89312	0.89312	0.89312	0.89312	0.89312	2.2726	0.37529	0.29688	0.32233	0.34763	0.56359	0.46573	0.30975
2.7481	2.5011	0.47218	0.4562	0.29327	0.84443	0.84443	0.84443	0.84443	0.84443	0.84443	0.29912	0.53022	0.56058	0.59372	0.84443	0.84443	0.84443	0.84443	0.84443	0.84443	0.84443	0.31569	0.45848	0.51135	0.49016	0.46466	0.84443	0.84443	0.84443	0.84443	0.84443	0.48178	0.84443	0.84443	0.84443	0.84443	0.84443	0.84443	0.84443	0.84443	0.84443	2.2837	0.33563	0.25585	0.28838	0.30091	0.61159	0.5123	0.35291
1.4087	1.0575	2.0809	1.992	1.7369	2.0809	2.0809	2.0809	2.0809	2.0809	2.0809	1.7123	1.435	1.4104	1.3841	2.0809	2.0809	2.0809	2.0809	2.0809	2.0809	2.0809	1.9658	2.0054	2.0023	1.9991	1.9928	2.0809	2.0809	2.0809	2.0809	2.0809	1.4763	2.0809	2.0809	2.0809	2.0809	2.0809	2.0809	2.0809	2.0809	2.0809	1.0725	1.6901	1.7199	1.7042	1.7051	1.4997	1.5748	1.6872
1.6321	1.0823	2.0232	1.8938	1.6318	2.0232	2.0232	2.0232	2.0232	2.0232	2.0232	1.6003	1.3253	1.2989	1.2703	2.0232	2.0232	2.0232	2.0232	2.0232	2.0232	2.0232	1.8664	1.9072	1.904	1.9007	1.8943	2.0232	2.0232	2.0232	2.0232	2.0232	1.386	2.0232	2.0232	2.0232	2.0232	2.0232	2.0232	2.0232	2.0232	2.0232	0.90393	1.5833	1.6164	1.5991	1.6	1.3757	1.4555	1.5734
2.4521	2.0839	1.3493	1.1625	0.88263	1.4818	1.4818	1.4818	1.4818	1.4818	1.4818	0.78901	0.719	0.71598	0.71598	1.4818	1.4818	1.4818	1.4818	1.4818	1.4818	1.4818	1.0604	1.1849	1.177	1.1589	1.1393	1.4818	1.4818	1.4818	1.4818	1.4818	0.86891	1.4818	1.4818	1.4818	1.4818	1.4818	1.4818	1.4818	1.4818	1.4818	1.5304	0.90316	0.89815	0.88965	0.91168	0.71598	0.71598	0.72588
1.7014	1.7714	2.574	2.5221	2.2913	2.574	2.574	2.574	2.574	2.574	2.574	2.2734	2.0083	2.0083	2.0083	2.574	2.574	2.574	2.574	2.574	2.574	2.574	2.515	2.5354	2.5339	2.5325	2.5282	2.574	2.574	2.574	2.574	2.574	2.0324	2.574	2.574	2.574	2.574	2.574	2.574	2.574	2.574	2.574	1.9772	2.2462	2.2727	2.2586	2.2595	2.0781	2.1494	2.2561
2.4612	2.0931	1.3232	1.1426	1.0804	1.4693	1.4693	1.4693	1.4693	1.4693	1.4693	1.0804	1.0804	1.0804	1.0804	1.4693	1.4693	1.4693	1.4693	1.4693	1.4693	1.4693	1.0804	1.1705	1.1675	1.1494	1.1235	1.4693	1.4693	1.4693	1.4693	1.4693	1.0804	1.4693	1.4693	1.4693	1.4693	1.4693	1.4693	1.4693	1.4693	1.4693	1.5509	1.0804	1.0804	1.0804	1.0804	1.0804	1.0804	1.0804
1.6116	1.6116	2.4386	2.3304	2.0847	2.4386	2.4386	2.4386	2.4386	2.4386	2.4386	2.0609	1.8953	1.8953	1.8953	2.4386	2.4386	2.4386	2.4386	2.4386	2.4386	2.4386	2.3132	2.3438	2.3414	2.3391	2.3338	2.4386	2.4386	2.4386	2.4386	2.4386	1.8953	2.4386	2.4386	2.4386	2.4386	2.4386	2.4386	2.4386	2.4386	2.4386	1.8246	2.0381	2.0674	2.0519	2.0529	1.8953	1.9198	2.0361
2.0397	1.6013	1.7892	1.6262	1.5551	1.796	1.796	1.796	1.796	1.796	1.796	1.5551	1.5551	1.5551	1.5551	1.796	1.796	1.796	1.796	1.796	1.796	1.796	1.5599	1.6459	1.6386	1.631	1.6184	1.796	1.796	1.796	1.796	1.796	1.5551	1.796	1.796	1.796	1.796	1.796	1.796	1.796	1.796	1.796	1.4007	1.5551	1.5551	1.5551	1.5551	1.5551	1.5551	1.5551
2.2114	1.8014	1.7342	1.5572	1.5207	1.7645	1.7645	1.7645	1.7645	1.7645	1.7645	1.5207	1.5207	1.5207	1.5207	1.7645	1.7645	1.7645	1.7645	1.7645	1.7645	1.7645	1.5207	1.5768	1.569	1.5607	1.5478	1.7645	1.7645	1.7645	1.7645	1.7645	1.5207	1.7645	1.7645	1.7645	1.7645	1.7645	1.7645	1.7645	1.7645	1.7645	1.3402	1.5207	1.5207	1.5207	1.5207	1.5207	1.5207	1.5207
2.0394	1.6186	1.8311	1.6587	1.3347	1.8502	1.8502	1.8502	1.8502	1.8502	1.8502	1.3063	1.3063	1.3063	1.3063	1.8502	1.8502	1.8502	1.8502	1.8502	1.8502	1.8502	1.5964	1.6783	1.6716	1.6644	1.6529	1.8502	1.8502	1.8502	1.8502	1.8502	1.3063	1.8502	1.8502	1.8502	1.8502	1.8502	1.8502	1.8502	1.8502	1.8502	1.1653	1.3063	1.3329	1.3102	1.314	1.3063	1.3063	1.3063
1.3127	1.6623	2.4929	2.4459	2.2228	2.4929	2.4929	2.4929	2.4929	2.4929	2.4929	2.2103	1.9465	1.9306	1.9138	2.4929	2.4929	2.4929	2.4929	2.4929	2.4929	2.4929	2.4438	2.4593	2.4582	2.4574	2.4539	2.4929	2.4929	2.4929	2.4929	2.4929	1.965	2.4929	2.4929	2.4929	2.4929	2.4929	2.4929	2.4929	2.4929	2.4929	1.8764	2.1788	2.2035	2.1901	2.1911	2.0435	2.1098	2.2064
1.5759	2.191	4.1173	4.1173	4.0849	4.1173	4.1173	4.1173	4.1173	4.1173	4.1173	4.0823	3.9642	3.9579	3.9516	4.1173	4.1173	4.1173	4.1173	4.1173	4.1173	4.1173	4.1173	4.1173	4.1173	4.1173	4.1173	4.1173	4.1173	4.1173	4.1173	4.1173	3.9352	4.1173	4.1173	4.1173	4.1173	4.1173	4.1173	4.1173	4.1173	4.1173	3.1606	4.0884	4.0896	4.088	4.0886	4.0718	4.0904	4.0908
1.6147	2.2251	4.1397	4.1397	4.1079	4.1397	4.1397	4.1397	4.1397	4.1397	4.1397	4.1053	3.9886	3.9837	3.9805	4.1397	4.1397	4.1397	4.1397	4.1397	4.1397	4.1397	4.1397	4.1397	4.1397	4.1397	4.1397	4.1397	4.1397	4.1397	4.1397	4.1397	3.9596	4.1397	4.1397	4.1397	4.1397	4.1397	4.1397	4.1397	4.1397	4.1397	3.1979	4.1123	4.1133	4.1118	4.1124	4.1005	4.1136	4.1143
0.88956	1.3889	3.5914	3.5914	3.522	3.5914	3.5914	3.5914	3.5914	3.5914	3.5914	3.5194	3.3775	3.3694	3.3611	3.5914	3.5914	3.5914	3.5914	3.5914	3.5914	3.5914	3.5914	3.5914	3.5914	3.5914	3.5914	3.5914	3.5914	3.5914	3.5914	3.5914	3.3486	3.5914	3.5914	3.5914	3.5914	3.5914	3.5914	3.5914	3.5914	3.5914	2.3815	3.5128	3.517	3.514	3.5146	3.4783	3.509	3.5194
2.6968	2.3822	0.69627	0.55476	0.39156	0.93101	0.93101	0.93101	0.93101	0.93101	0.93101	0.39156	0.39156	0.39156	0.39156	0.93101	0.93101	0.93101	0.93101	0.93101	0.93101	0.93101	0.40107	0.5826	0.5904	0.56825	0.54167	0.93101	0.93101	0.93101	0.93101	0.93101	0.39674	0.93101	0.93101	0.93101	0.93101	0.93101	0.93101	0.93101	0.93101	0.93101	2.0521	0.42113	0.39156	0.39156	0.39156	0.39156	0.39156	0.39156
1.5457	1.1921	2.3259	2.2533	2.0045	2.3259	2.3259	2.3259	2.3259	2.3259	2.3259	1.9803	1.7026	1.6778	1.6514	2.3259	2.3259	2.3259	2.3259	2.3259	2.3259	2.3259	2.2332	2.2667	2.2636	2.2604	2.2541	2.3259	2.3259	2.3259	2.3259	2.3259	1.744	2.3259	2.3259	2.3259	2.3259	2.3259	2.3259	2.3259	2.3259	2.3259	1.4473	1.9578	1.9874	1.9718	1.9728	1.7645	1.8379	1.9545
2.6633	2.3058	0.71588	0.52959	0.29944	0.89105	0.89105	0.89105	0.89105	0.89105	0.89105	0.28404	0.24045	0.2519	0.27475	0.89105	0.89105	0.89105	0.89105	0.89105	0.89105	0.89105	0.43051	0.54911	0.54751	0.52891	0.5079	0.89105	0.89105	0.89105	0.89105	0.89105	0.32112	0.89105	0.89105	0.89105	0.89105	0.89105	0.89105	0.89105	0.89105	0.89105	1.9832	0.34717	0.30011	0.301	0.32286	0.24045	0.24045	0.24045
2.4169	2.0536	0.81228	0.68375	0.41226	0.94579	0.94579	0.94579	0.94579	0.94579	0.94579	0.3765	0.37177	0.37177	0.37177	0.94579	0.94579	0.94579	0.94579	0.94579	0.94579	0.94579	0.64997	0.6971	0.69336	0.68945	0.6823	0.94579	0.94579	0.94579	0.94579	0.94579	0.37177	0.94579	0.94579	0.94579	0.94579	0.94579	0.94579	0.94579	0.94579	0.94579	1.6872	0.37906	0.39775	0.37952	0.38048	0.37177	0.37177	0.37177
2.7481	2.5061	0.38338	0.3598	0.27407	0.75441	0.75441	0.75441	0.75441	0.75441	0.75441	0.34147	0.56595	0.59629	0.6297	0.75441	0.75441	0.75441	0.75441	0.75441	0.75441	0.75441	0.22207	0.36863	0.41436	0.39332	0.368	0.75441	0.75441	0.75441	0.75441	0.75441	0.51014	0.75441	0.75441	0.75441	0.75441	0.75441	0.75441	0.75441	0.75441	0.75441	2.3089	0.32112	0.27319	0.29783	0.29656	0.6666	0.5673	0.40848
2.7481	2.4961	0.63931	0.54562	0.32212	0.91596	0.91596	0.91596	0.91596	0.91596	0.91596	0.29205	0.4804	0.50219	0.52543	0.91596	0.91596	0.91596	0.91596	0.91596	0.91596	0.91596	0.35966	0.56011	0.56811	0.54599	0.51814	0.91596	0.91596	0.91596	0.91596	0.91596	0.45583	0.91596	0.91596	0.91596	0.91596	0.91596	0.91596	0.91596	0.91596	0.91596	2.234	0.36826	0.32502	0.32655	0.34841	0.47041	0.37116	0.24114
2.6639	2.3115	0.75257	0.59308	0.37237	0.96269	0.96269	0.96269	0.96269	0.96269	0.96269	0.37237	0.37237	0.37237	0.37237	0.96269	0.96269	0.96269	0.96269	0.96269	0.96269	0.96269	0.46378	0.61277	0.61483	0.59272	0.56598	0.96269	0.96269	0.96269	0.96269	0.96269	0.37237	0.96269	0.96269	0.96269	0.96269	0.96269	0.96269	0.96269	0.96269	0.96269	1.986	0.39717	0.37237	0.37323	0.39508	0.37237	0.37237	0.37237
2.6572	2.2997	0.71584	0.52955	0.29965	0.89057	0.89057	0.89057	0.89057	0.89057	0.89057	0.28404	0.24022	0.24541	0.26858	0.89057	0.89057	0.89057	0.89057	0.89057	0.89057	0.89057	0.43334	0.54918	0.54682	0.52851	0.50874	0.89057	0.89057	0.89057	0.89057	0.89057	0.32104	0.89057	0.89057	0.89057	0.89057	0.89057	0.89057	0.89057	0.89057	0.89057	1.9771	0.34719	0.29963	0.30104	0.32289	0.24022	0.24022	0.24022
2.4079	2.0445	0.81281	0.68742	0.41837	0.94503	0.94503	0.94503	0.94503	0.94503	0.94503	0.38358	0.37194	0.37194	0.37194	0.94503	0.94503	0.94503	0.94503	0.94503	0.94503	0.94503	0.65531	0.70078	0.69718	0.69344	0.68648	0.94503	0.94503	0.94503	0.94503	0.94503	0.37194	0.94503	0.94503	0.94503	0.94503	0.94503	0.94503	0.94503	0.94503	0.94503	1.6781	0.37942	0.40365	0.38563	0.38659	0.37194	0.37194	0.37194
1.6105	0.95618	2.1777	2.1066	1.8551	2.1777	2.1777	2.1777	2.1777	2.1777	2.1777	1.8298	1.5517	1.5268	1.5019	2.1777	2.1777	2.1777	2.1777	2.1777	2.1777	2.1777	2.0854	2.1199	2.1172	2.1145	2.1087	2.1777	2.1777	2.1777	2.1777	2.1777	1.5943	2.1777	2.1777	2.1777	2.1777	2.1777	2.1777	2.1777	2.1777	2.1777	1.1381	1.8081	1.8383	1.8224	1.8234	1.6169	1.6937	1.8051
1.5635	2.005	3.0155	3.0155	2.8876	3.0155	3.0155	3.0155	3.0155	3.0155	3.0155	2.8846	2.719	2.7093	2.6992	3.0155	3.0155	3.0155	3.0155	3.0155	3.0155	3.0155	3.0155	3.0155	3.0155	3.0155	3.0155	3.0155	3.0155	3.0155	3.0155	3.0155	2.6901	3.0155	3.0155	3.0155	3.0155	3.0155	3.0155	3.0155	3.0155	3.0155	2.101	2.8642	2.8711	2.8669	2.8675	2.8146	2.8505	2.8747
1.2276	1.3766	2.2309	2.1789	1.9727	2.2309	2.2309	2.2309	2.2309	2.2309	2.2309	1.9675	1.7154	1.6984	1.6804	2.2309	2.2309	2.2309	2.2309	2.2309	2.2309	2.2309	2.1822	2.1923	2.1906	2.19	2.1871	2.2309	2.2309	2.2309	2.2309	2.2309	1.7186	2.2309	2.2309	2.2309	2.2309	2.2309	2.2309	2.2309	2.2309	2.2309	1.4565	1.9303	1.9482	1.9384	1.9392	1.8115	1.8764	1.9568
2.7481	2.5152	0.11844	0.18583	0.50774	0.48176	0.48176	0.48176	0.48176	0.48176	0.48176	0.5902	0.76526	0.79685	0.83144	0.48176	0.48176	0.48176	0.48176	0.48176	0.48176	0.48176	0.32178	0.17263	0.18202	0.19214	0.20897	0.48176	0.48176	0.48176	0.48176	0.48176	0.63719	0.48176	0.48176	0.48176	0.48176	0.48176	0.48176	0.48176	0.48176	0.48176	2.3839	0.55487	0.50531	0.53482	0.52923	0.90291	0.82396	0.65948
2.7481	2.5152	0.11868	0.18647	0.50825	0.48136	0.48136	0.48136	0.48136	0.48136	0.48136	0.59078	0.76526	0.79685	0.83144	0.48136	0.48136	0.48136	0.48136	0.48136	0.48136	0.48136	0.32251	0.17321	0.18262	0.19276	0.2096	0.48136	0.48136	0.48136	0.48136	0.48136	0.63719	0.48136	0.48136	0.48136	0.48136	0.48136	0.48136	0.48136	0.48136	0.48136	2.3839	0.55487	0.50548	0.53496	0.52923	0.90303	0.82454	0.65996
2.7481	2.5152	0.11888	0.18688	0.50837	0.48081	0.48081	0.48081	0.48081	0.48081	0.48081	0.59104	0.76526	0.79685	0.83144	0.48081	0.48081	0.48081	0.48081	0.48081	0.48081	0.48081	0.32312	0.17345	0.1829	0.19309	0.20999	0.48081	0.48081	0.48081	0.48081	0.48081	0.63719	0.48081	0.48081	0.48081	0.48081	0.48081	0.48081	0.48081	0.48081	0.48081	2.3839	0.55487	0.50554	0.53499	0.52923	0.90305	0.8248	0.66004
2.7481	2.5152	0.11869	0.18659	0.50832	0.48131	0.48131	0.48131	0.48131	0.48131	0.48131	0.59088	0.76526	0.79685	0.83144	0.48131	0.48131	0.48131	0.48131	0.48131	0.48131	0.48131	0.32264	0.1733	0.18272	0.19286	0.20971	0.48131	0.48131	0.48131	0.48131	0.48131	0.63719	0.48131	0.48131	0.48131	0.48131	0.48131	0.48131	0.48131	0.48131	0.48131	2.3839	0.55487	0.50553	0.53499	0.52923	0.90305	0.82463	0.66003
2.4071	2.0195	1.5579	1.3763	1.051	1.6034	1.6034	1.6034	1.6034	1.6034	1.6034	0.97227	0.83336	0.81045	0.78559	1.6034	1.6034	1.6034	1.6034	1.6034	1.6034	1.6034	1.285	1.3913	1.3826	1.3734	1.3575	1.6034	1.6034	1.6034	1.6034	1.6034	0.98192	1.6034	1.6034	1.6034	1.6034	1.6034	1.6034	1.6034	1.6034	1.6034	1.3854	1.0248	1.0524	1.0244	1.0461	0.67474	0.74024	0.90153
2.7481	2.5152	0.4916	0.3352	0.58137	0.2711	0.11363	0.2711	0.2711	0.2711	0.2711	0.67457	0.77178	0.80144	0.83607	0.2711	0.2711	0.11363	0.2711	0.2711	0.2711	0.2711	0.52289	0.31931	0.31461	0.33642	0.36472	0.2711	0.11363	0.2711	0.2711	0.2711	0.63719	0.2711	0.2711	0.2711	0.2711	0.2711	0.2711	0.2711	0.2711	0.2711	2.3839	0.5634	0.56421	0.57435	0.55224	0.91668	0.85757	0.74037
2.4324	2.0631	1.4231	1.2367	0.94379	1.5383	1.5383	1.5383	1.5383	1.5383	1.5383	0.85017	0.77006	0.76668	0.76668	1.5383	1.5383	1.5383	1.5383	1.5383	1.5383	1.5383	1.143	1.2532	1.2401	1.2313	1.2159	1.5383	1.5383	1.5383	1.5383	1.5383	0.92028	1.5383	1.5383	1.5383	1.5383	1.5383	1.5383	1.5383	1.5383	1.5383	1.4872	0.95962	0.95814	0.94795	0.96998	0.76668	0.76668	0.78677
2.304	2.7523	3.5988	3.5988	3.4908	3.5988	3.5988	3.5988	3.5988	3.5988	3.5988	3.4878	3.3408	3.3324	3.3237	3.5988	3.5988	3.5988	3.5988	3.5988	3.5988	3.5988	3.5988	3.5988	3.5988	3.5988	3.5988	3.5988	3.5988	3.5988	3.5988	3.5988	3.3119	3.5988	3.5988	3.5988	3.5988	3.5988	3.5988	3.5988	3.5988	3.5988	2.7986	3.4784	3.4831	3.4799	3.4805	3.4402	3.4723	3.4859
2.2228	2.6703	3.5157	3.5157	3.4019	3.5157	3.5157	3.5157	3.5157	3.5157	3.5157	3.398	3.2268	3.2185	3.21	3.5157	3.5157	3.5157	3.5157	3.5157	3.5157	3.5157	3.5157	3.5157	3.5157	3.5157	3.5157	3.5157	3.5157	3.5157	3.5157	3.5157	3.1979	3.5157	3.5157	3.5157	3.5157	3.5157	3.5157	3.5157	3.5157	3.5157	2.7275	3.3659	3.3784	3.3715	3.3721	3.3273	3.3583	3.3844
1.781	1.2961	1.9259	1.7854	1.4623	1.9259	1.9259	1.9259	1.9259	1.9259	1.9259	1.4215	1.1666	1.1356	1.1012	1.9259	1.9259	1.9259	1.9259	1.9259	1.9259	1.9259	1.7234	1.8044	1.7976	1.7903	1.7792	1.9259	1.9259	1.9259	1.9259	1.9259	1.2946	1.9259	1.9259	1.9259	1.9259	1.9259	1.9259	1.9259	1.9259	1.9259	0.62264	1.4156	1.46	1.4373	1.4383	1.1953	1.2732	1.3921
2.7481	2.5152	0.34198	0.26154	0.52409	0.37607	0.24849	0.37607	0.37607	0.37607	0.37607	0.61829	0.76526	0.79685	0.83144	0.37607	0.37607	0.24849	0.37607	0.37607	0.37607	0.37607	0.44285	0.23965	0.23484	0.25626	0.28514	0.37607	0.24849	0.37607	0.37607	0.37607	0.63719	0.37607	0.37607	0.37607	0.37607	0.37607	0.37607	0.37607	0.37607	0.37607	2.3839	0.55487	0.51342	0.53979	0.52923	0.90525	0.8313	0.67676
2.7481	2.5152	0.38612	0.27871	0.53143	0.38372	0.20084	0.38372	0.38372	0.38372	0.38372	0.62514	0.76526	0.79685	0.83144	0.38372	0.38372	0.20084	0.38372	0.38372	0.38372	0.38372	0.46232	0.25897	0.2542	0.27575	0.3044	0.38372	0.20084	0.38372	0.38372	0.38372	0.63719	0.38372	0.38372	0.38372	0.38372	0.38372	0.38372	0.38372	0.38372	0.38372	2.3839	0.55487	0.51733	0.53777	0.52923	0.90444	0.82961	0.68795
2.7614	3.5876	4.7762	4.7762	4.7762	4.7762	4.7762	4.7762	4.7762	4.7762	4.7762	4.7762	4.7518	4.7507	4.7498	4.7762	4.7762	4.7762	4.7762	4.7762	4.7762	4.7762	4.7762	4.7762	4.7762	4.7762	4.7762	4.7762	4.7762	4.7762	4.7762	4.7762	4.7456	4.7762	4.7762	4.7762	4.7762	4.7762	4.7762	4.7762	4.7762	4.7762	4.4554	4.7762	4.7762	4.7762	4.7762	4.7762	4.7762	4.7762
2.7672	3.5937	4.7804	4.7804	4.7804	4.7804	4.7804	4.7804	4.7804	4.7804	4.7804	4.7804	4.756	4.755	4.7541	4.7804	4.7804	4.7804	4.7804	4.7804	4.7804	4.7804	4.7804	4.7804	4.7804	4.7804	4.7804	4.7804	4.7804	4.7804	4.7804	4.7804	4.7501	4.7804	4.7804	4.7804	4.7804	4.7804	4.7804	4.7804	4.7804	4.7804	4.4609	4.7804	4.7804	4.7804	4.7804	4.7804	4.7804	4.7804
2.7481	2.5152	0.51259	0.33543	0.57632	0.3655	0.075747	0.3655	0.3655	0.3655	0.3655	0.66931	0.76526	0.79685	0.83144	0.3655	0.3655	0.076499	0.3655	0.3655	0.3655	0.3655	0.52173	0.32356	0.31339	0.33531	0.36345	0.3655	0.085725	0.3655	0.3655	0.3655	0.63719	0.3655	0.3655	0.3655	0.3655	0.3655	0.3655	0.3655	0.3655	0.3655	2.3839	0.55618	0.56082	0.56698	0.54493	0.90801	0.85	0.73694
2.2482	1.7976	1.6945	1.5362	1.204	1.6945	1.6945	1.6945	1.6945	1.6945	1.6945	1.1443	0.93303	0.90162	0.86731	1.6945	1.6945	1.6945	1.6945	1.6945	1.6945	1.6945	1.467	1.5559	1.548	1.5398	1.5263	1.6945	1.6945	1.6945	1.6945	1.6945	1.0667	1.6945	1.6945	1.6945	1.6945	1.6945	1.6945	1.6945	1.6945	1.6945	1.0736	1.1595	1.205	1.1818	1.1827	0.87479	0.95985	1.09
1.6258	1.3257	2.3736	2.303	2.0551	2.3736	2.3736	2.3736	2.3736	2.3736	2.3736	2.0313	1.754	1.7293	1.703	2.3736	2.3736	2.3736	2.3736	2.3736	2.3736	2.3736	2.2835	2.3163	2.3134	2.3104	2.3042	2.3736	2.3736	2.3736	2.3736	2.3736	1.7947	2.3736	2.3736	2.3736	2.3736	2.3736	2.3736	2.3736	2.3736	2.3736	1.574	2.0085	2.0378	2.0223	2.0233	1.8099	1.8894	2.0061
2.7481	2.5152	0.43332	0.36887	0.60312	0.27187	0.20012	0.27187	0.27187	0.27187	0.27187	0.69573	0.77554	0.8043	0.83769	0.27187	0.27187	0.20019	0.27187	0.27187	0.27187	0.27187	0.5563	0.35439	0.34786	0.36997	0.39782	0.27187	0.20053	0.27187	0.27187	0.27187	0.63719	0.27187	0.27187	0.27187	0.27187	0.27187	0.27187	0.27187	0.27187	0.27187	2.3839	0.57864	0.59094	0.59591	0.57396	0.92976	0.87522	0.77004
2.6732	2.3425	0.4096	0.24021	0.13806	0.49919	0.49919	0.49919	0.49919	0.49919	0.49919	0.23096	0.38623	0.41712	0.45115	0.49919	0.49919	0.49919	0.49919	0.49919	0.49919	0.49919	0.20521	0.25771	0.24968	0.24133	0.22831	0.49919	0.49919	0.49919	0.49919	0.49919	0.31131	0.49919	0.49919	0.49919	0.49919	0.49919	0.49919	0.49919	0.49919	0.49919	2.1049	0.14789	0.12339	0.12891	0.12304	0.49479	0.4199	0.29962
1.7108	1.3103	1.3711	1.3537	1.2028	1.3711	1.3711	1.3711	1.3711	1.3711	1.3711	1.199	0.9573	0.94104	0.92396	1.3711	1.3711	1.3711	1.3711	1.3711	1.3711	1.3711	1.3578	1.3576	1.3579	1.3581	1.3577	1.3711	1.3711	1.3711	1.3711	1.3711	0.954	1.3711	1.3711	1.3711	1.3711	1.3711	1.3711	1.3711	1.3711	1.3711	1.0351	1.1595	1.1751	1.1664	1.1672	1.0536	1.1143	1.1828
0.99996	0.98182	2.7989	2.7989	2.6331	2.7989	2.7989	2.7989	2.7989	2.7989	2.7989	2.628	2.3791	2.3622	2.3447	2.7989	2.7989	2.7989	2.7989	2.7989	2.7989	2.7989	2.7989	2.7989	2.7989	2.7989	2.7989	2.7989	2.7989	2.7989	2.7989	2.7989	2.3796	2.7989	2.7989	2.7989	2.7989	2.7989	2.7989	2.7989	2.7989	2.7989	1.2239	2.589	2.606	2.5966	2.5974	2.475	2.5389	2.6143
2.7481	2.5152	0.36418	0.26929	0.52638	0.36524	0.22316	0.36524	0.36524	0.36524	0.36524	0.62031	0.76526	0.79685	0.83144	0.36524	0.36524	0.22316	0.36524	0.36524	0.36524	0.36524	0.45189	0.24859	0.24381	0.26531	0.29406	0.36524	0.22316	0.36524	0.36524	0.36524	0.63719	0.36524	0.36524	0.36524	0.36524	0.36524	0.36524	0.36524	0.36524	0.36524	2.3839	0.55487	0.51059	0.53778	0.52923	0.90445	0.82962	0.6812
2.7481	2.5152	0.5836	0.39486	0.60312	0	0.33465	0	0	0	0	0.69573	0.77554	0.8043	0.83769	0	0	0.31056	0	0	0	0	0.56249	0.38664	0.35159	0.37369	0.40208	0	0.29073	0	0	0	0.63719	0	0	0	0	0	0	0	0	0	2.3839	0.57864	0.59625	0.59591	0.57396	0.92976	0.87522	0.77004
2.7481	2.5011	0.40059	0.46045	0.29753	0.84214	0.84214	0.84214	0.84214	0.84214	0.84214	0.3565	0.57854	0.60944	0.64343	0.84214	0.84214	0.84214	0.84214	0.84214	0.84214	0.84214	0.32001	0.46218	0.51553	0.49435	0.46888	0.84214	0.84214	0.84214	0.84214	0.84214	0.50777	0.84214	0.84214	0.84214	0.84214	0.84214	0.84214	0.84214	0.84214	0.84214	2.3024	0.33974	0.28665	0.31007	0.30911	0.67081	0.57152	0.41213
1.5304	1.0484	2.1993	2.151	1.9179	2.1993	2.1993	2.1993	2.1993	2.1993	2.1993	1.8982	1.6236	1.6014	1.5786	2.1993	2.1993	2.1993	2.1993	2.1993	2.1993	2.1993	2.1431	2.1643	2.1627	2.1613	2.157	2.1993	2.1993	2.1993	2.1993	2.1993	1.6585	2.1993	2.1993	2.1993	2.1993	2.1993	2.1993	2.1993	2.1993	2.1993	1.27	1.8723	1.8998	1.8851	1.8861	1.7042	1.7779	1.8818
2.7481	2.5152	0.11845	0.18579	0.50763	0.48165	0.48165	0.48165	0.48165	0.48165	0.48165	0.59013	0.76526	0.79685	0.83144	0.48165	0.48165	0.48165	0.48165	0.48165	0.48165	0.48165	0.3218	0.17255	0.18195	0.19209	0.20892	0.48165	0.48165	0.48165	0.48165	0.48165	0.63719	0.48165	0.48165	0.48165	0.48165	0.48165	0.48165	0.48165	0.48165	0.48165	2.3839	0.55487	0.50531	0.53479	0.52923	0.90289	0.82388	0.65936
2.7481	2.5152	0.1191	0.18749	0.50891	0.48057	0.48057	0.48057	0.48057	0.48057	0.48057	0.59162	0.76526	0.79685	0.83144	0.48057	0.48057	0.48057	0.48057	0.48057	0.48057	0.48057	0.32371	0.17403	0.18349	0.19368	0.21059	0.48057	0.48057	0.48057	0.48057	0.48057	0.63719	0.48057	0.48057	0.48057	0.48057	0.48057	0.48057	0.48057	0.48057	0.48057	2.3839	0.55487	0.50596	0.53513	0.52923	0.90316	0.82538	0.66056
2.168	1.6379	2.0058	1.8625	1.5572	2.0058	2.0058	2.0058	2.0058	2.0058	2.0058	1.5572	1.5572	1.5572	1.5572	2.0058	2.0058	2.0058	2.0058	2.0058	2.0058	2.0058	1.7982	1.8821	1.8752	1.868	1.8558	2.0058	2.0058	2.0058	2.0058	2.0058	1.5572	2.0058	2.0058	2.0058	2.0058	2.0058	2.0058	2.0058	2.0058	2.0058	1.4527	1.5572	1.5572	1.5572	1.5572	1.5572	1.5572	1.5572
2.7481	2.5008	0.23754	0.094373	0.40478	0.35938	0.35938	0.35938	0.35938	0.35938	0.35938	0.48221	0.68426	0.7151	0.74927	0.35938	0.35938	0.35938	0.35938	0.35938	0.35938	0.35938	0.27296	0.069552	0.074032	0.086399	0.11497	0.35938	0.35938	0.35938	0.35938	0.35938	0.56825	0.35938	0.35938	0.35938	0.35938	0.35938	0.35938	0.35938	0.35938	0.35938	2.3514	0.45985	0.4108	0.43558	0.43463	0.80436	0.71596	0.55145
2.6467	2.2893	0.57695	0.40681	0.095551	0.57695	0.57695	0.57695	0.57695	0.57695	0.57695	0.13347	0.24046	0.27081	0.30396	0.57695	0.57695	0.57695	0.57695	0.57695	0.57695	0.57695	0.32358	0.42402	0.41589	0.40719	0.392	0.57695	0.57695	0.57695	0.57695	0.57695	0.19201	0.57695	0.57695	0.57695	0.57695	0.57695	0.57695	0.57695	0.57695	0.57695	1.994	0.058945	0.12939	0.097934	0.093977	0.35597	0.31087	0.21568
2.7481	2.5057	0.30112	0.12508	0.41247	0.31043	0.29745	0.31043	0.31043	0.31043	0.31043	0.48918	0.69143	0.72267	0.75729	0.31043	0.31043	0.29745	0.31043	0.31043	0.31043	0.31043	0.30474	0.10284	0.096806	0.11813	0.14718	0.31043	0.29745	0.31043	0.31043	0.31043	0.57232	0.31043	0.31043	0.31043	0.31043	0.31043	0.31043	0.31043	0.31043	0.31043	2.356	0.46688	0.41787	0.44265	0.44169	0.81143	0.71547	0.55452
2.7481	2.5152	0.49163	0.33504	0.5812	0.27117	0.11344	0.27117	0.27117	0.27117	0.27117	0.6744	0.77161	0.80127	0.83598	0.27117	0.27117	0.11344	0.27117	0.27117	0.27117	0.27117	0.52272	0.31914	0.31445	0.33626	0.36455	0.27117	0.11344	0.27117	0.27117	0.27117	0.63719	0.27117	0.27117	0.27117	0.27117	0.27117	0.27117	0.27117	0.27117	0.27117	2.3839	0.56323	0.56405	0.57418	0.55207	0.91652	0.8574	0.7402
2.436	2.0537	1.629	1.4489	1.1212	1.6811	1.6811	1.6811	1.6811	1.6811	1.6811	1.0456	0.90775	0.8817	0.85511	1.6811	1.6811	1.6811	1.6811	1.6811	1.6811	1.6811	1.3752	1.4681	1.46	1.4518	1.4386	1.6811	1.6811	1.6811	1.6811	1.6811	1.0588	1.6811	1.6811	1.6811	1.6811	1.6811	1.6811	1.6811	1.6811	1.6811	1.3951	1.1114	1.1263	1.106	1.1282	0.75613	0.83424	0.99105
1.195	0.49463	2.9802	2.9802	2.8379	2.9802	2.9802	2.9802	2.9802	2.9802	2.9802	2.8341	2.5946	2.5786	2.5618	2.9802	2.9802	2.9802	2.9802	2.9802	2.9802	2.9802	2.9802	2.9802	2.9802	2.9802	2.9802	2.9802	2.9802	2.9802	2.9802	2.9802	2.5908	2.9802	2.9802	2.9802	2.9802	2.9802	2.9802	2.9802	2.9802	2.9802	1.0619	2.7955	2.8108	2.8022	2.803	2.6915	2.751	2.8184
2.1355	2.5827	3.2534	3.2534	3.1313	3.2534	3.2534	3.2534	3.2534	3.2534	3.2534	3.1275	2.9203	2.9083	2.8958	3.2534	3.2534	3.2534	3.2534	3.2534	3.2534	3.2534	3.2534	3.2534	3.2534	3.2534	3.2534	3.2534	3.2534	3.2534	3.2534	3.2534	2.9004	3.2534	3.2534	3.2534	3.2534	3.2534	3.2534	3.2534	3.2534	3.2534	2.6365	3.0951	3.108	3.1009	3.1015	3.0121	3.0608	3.1142
2.1783	2.6273	3.2904	3.2904	3.1707	3.2904	3.2904	3.2904	3.2904	3.2904	3.2904	3.1669	2.9664	2.9544	2.9425	3.2904	3.2904	3.2904	3.2904	3.2904	3.2904	3.2904	3.2904	3.2904	3.2904	3.2904	3.2904	3.2904	3.2904	3.2904	3.2904	3.2904	2.941	3.2904	3.2904	3.2904	3.2904	3.2904	3.2904	3.2904	3.2904	3.2904	2.6722	3.1348	3.1471	3.1403	3.1409	3.0551	3.1014	3.1531
2.0839	2.531	3.2012	3.2012	3.0764	3.2012	3.2012	3.2012	3.2012	3.2012	3.2012	3.0725	2.8584	2.8449	2.831	3.2012	3.2012	3.2012	3.2012	3.2012	3.2012	3.2012	3.2012	3.2012	3.2012	3.2012	3.2012	3.2012	3.2012	3.2012	3.2012	3.2012	2.8431	3.2012	3.2012	3.2012	3.2012	3.2012	3.2012	3.2012	3.2012	3.2012	2.5892	3.04	3.0532	3.046	3.0466	2.9531	3.0035	3.0598
2.5627	2.1947	1.4393	1.255	0.98345	1.5782	1.5782	1.5782	1.5782	1.5782	1.5782	0.88983	0.80848	0.7914	0.77325	1.5782	1.5782	1.5782	1.5782	1.5782	1.5782	1.5782	1.1551	1.2828	1.2793	1.2614	1.2358	1.5782	1.5782	1.5782	1.5782	1.5782	0.95758	1.5782	1.5782	1.5782	1.5782	1.5782	1.5782	1.5782	1.5782	1.5782	1.639	0.99952	0.99801	0.98785	1.0099	0.6502	0.70514	0.82648
1.2943	1.3342	2.6001	2.5454	2.33	2.6001	2.6001	2.6001	2.6001	2.6001	2.6001	2.3249	2.072	2.0544	2.0357	2.6001	2.6001	2.6001	2.6001	2.6001	2.6001	2.6001	2.5355	2.5587	2.5567	2.5548	2.5499	2.6001	2.6001	2.6001	2.6001	2.6001	2.0759	2.6001	2.6001	2.6001	2.6001	2.6001	2.6001	2.6001	2.6001	2.6001	1.5643	2.2874	2.3054	2.2955	2.2962	2.1686	2.234	2.3143
2.7481	2.5152	0.49122	0.33484	0.581	0.27093	0.11365	0.27093	0.27093	0.27093	0.27093	0.6742	0.77141	0.8011	0.83588	0.27093	0.27093	0.11365	0.27093	0.27093	0.27093	0.27093	0.52253	0.31894	0.31425	0.33606	0.36435	0.27093	0.11365	0.27093	0.27093	0.27093	0.63719	0.27093	0.27093	0.27093	0.27093	0.27093	0.27093	0.27093	0.27093	0.27093	2.3839	0.56303	0.56385	0.57398	0.55188	0.91634	0.8572	0.74
2.7481	2.5152	0.5836	0.39486	0.60312	0.24646	0.090155	0.24646	0.24646	0.24646	0.24646	0.69573	0.77554	0.8043	0.83769	0.24646	0.24646	0.06621	0.24646	0.24646	0.24646	0.24646	0.56249	0.38664	0.35159	0.37369	0.40208	0.24646	0.045913	0.24646	0.24646	0.24646	0.63719	0.24646	0.24646	0.24646	0.24646	0.24646	0.24646	0.24646	0.24646	0.24646	2.3839	0.57864	0.59625	0.59591	0.57396	0.92976	0.87522	0.77004
2.2342	1.8634	1.3174	1.1377	0.81	1.372	1.372	1.372	1.372	1.372	1.372	0.75281	0.69232	0.69232	0.69232	1.372	1.372	1.372	1.372	1.372	1.372	1.372	1.0609	1.1551	1.1471	1.1388	1.1243	1.372	1.372	1.372	1.372	1.372	0.76568	1.372	1.372	1.372	1.372	1.372	1.372	1.372	1.372	1.372	1.3225	0.7955	0.81177	0.788	0.81004	0.69232	0.69232	0.70941
2.6739	2.3432	0.91762	0.80521	0.57375	1.1711	1.1711	1.1711	1.1711	1.1711	1.1711	0.4975	0.4975	0.4975	0.4975	1.1711	1.1711	1.1711	1.1711	1.1711	1.1711	1.1711	0.62774	0.82492	0.82895	0.80823	0.77929	1.1711	1.1711	1.1711	1.1711	1.1711	0.56846	1.1711	1.1711	1.1711	1.1711	1.1711	1.1711	1.1711	1.1711	1.1711	1.9765	0.59827	0.58021	0.57818	0.60004	0.4975	0.4975	0.4975
1.6459	0.99443	2.1364	2.0636	1.8093	2.1364	2.1364	2.1364	2.1364	2.1364	2.1364	1.7811	1.503	1.4772	1.4494	2.1364	2.1364	2.1364	2.1364	2.1364	2.1364	2.1364	2.0412	2.0769	2.0741	2.0713	2.0653	2.1364	2.1364	2.1364	2.1364	2.1364	1.5478	2.1364	2.1364	2.1364	2.1364	2.1364	2.1364	2.1364	2.1364	2.1364	1.1706	1.7616	1.7931	1.7766	1.7775	1.5615	1.6391	1.7524
1.5146	1.0704	2.1473	2.0058	1.6853	2.1473	2.1473	2.1473	2.1473	2.1473	2.1473	1.6317	1.3882	1.3571	1.3226	2.1473	2.1473	2.1473	2.1473	2.1473	2.1473	2.1473	1.9444	2.0252	2.0185	2.0114	1.9998	2.1473	2.1473	2.1473	2.1473	2.1473	1.5118	2.1473	2.1473	2.1473	2.1473	2.1473	2.1473	2.1473	2.1473	2.1473	0.58295	1.6381	1.6818	1.6594	1.6604	1.3977	1.4766	1.5965
2.7481	2.5152	0.5836	0.39486	0.60312	0.21645	0.11994	0.21645	0.21645	0.21645	0.21645	0.69573	0.77554	0.8043	0.83769	0.21645	0.21645	0.095971	0.21645	0.21645	0.21645	0.21645	0.56249	0.38664	0.35159	0.37369	0.40208	0.21645	0.075627	0.21645	0.21645	0.21645	0.63719	0.21645	0.21645	0.21645	0.21645	0.21645	0.21645	0.21645	0.21645	0.21645	2.3839	0.57864	0.59625	0.59591	0.57396	0.92976	0.87522	0.77004
2.7481	2.5009	0.39119	0.36853	0.25556	0.7489	0.7489	0.7489	0.7489	0.7489	0.7489	0.32301	0.55033	0.58067	0.61409	0.7489	0.7489	0.7489	0.7489	0.7489	0.7489	0.7489	0.23058	0.36921	0.4233	0.40221	0.37683	0.7489	0.7489	0.7489	0.7489	0.7489	0.49453	0.7489	0.7489	0.7489	0.7489	0.7489	0.7489	0.7489	0.7489	0.7489	2.2933	0.29942	0.25351	0.2769	0.27594	0.63957	0.54028	0.3814
2.3044	1.8876	1.6634	1.4893	1.1625	1.6634	1.6634	1.6634	1.6634	1.6634	1.6634	1.1606	1.1606	1.1606	1.1606	1.6634	1.6634	1.6634	1.6634	1.6634	1.6634	1.6634	1.4039	1.5058	1.4974	1.4886	1.4731	1.6634	1.6634	1.6634	1.6634	1.6634	1.1606	1.6634	1.6634	1.6634	1.6634	1.6634	1.6634	1.6634	1.6634	1.6634	1.2061	1.1606	1.1606	1.1606	1.1606	1.1606	1.1606	1.1606
2.4965	2.1283	1.215	1.0318	0.70745	1.2809	1.2809	1.2809	1.2809	1.2809	1.2809	0.62798	0.5538	0.5538	0.5538	1.2809	1.2809	1.2809	1.2809	1.2809	1.2809	1.2809	0.94353	1.0475	1.039	1.0298	1.0141	1.2809	1.2809	1.2809	1.2809	1.2809	0.67017	1.2809	1.2809	1.2809	1.2809	1.2809	1.2809	1.2809	1.2809	1.2809	1.5836	0.70437	0.71175	0.69599	0.71822	0.5538	0.5538	0.55708
2.7481	2.5152	0.32326	0.25273	0.51855	0.33005	0.26633	0.33005	0.33005	0.33005	0.33005	0.6129	0.76526	0.79685	0.83144	0.33005	0.33005	0.26633	0.33005	0.33005	0.33005	0.33005	0.43326	0.23014	0.22529	0.24667	0.27562	0.33005	0.26633	0.33005	0.33005	0.33005	0.63719	0.33005	0.33005	0.33005	0.33005	0.33005	0.33005	0.33005	0.33005	0.33005	2.3839	0.55487	0.51204	0.53884	0.52923	0.90488	0.83052	0.66993
2.7481	2.5152	0.32278	0.25237	0.51819	0.33427	0.26657	0.33427	0.33427	0.33427	0.33427	0.61255	0.76526	0.79685	0.83144	0.33427	0.33427	0.26657	0.33427	0.33427	0.33427	0.33427	0.43291	0.22979	0.22494	0.24631	0.27527	0.33427	0.26657	0.33427	0.33427	0.33427	0.63719	0.33427	0.33427	0.33427	0.33427	0.33427	0.33427	0.33427	0.33427	0.33427	2.3839	0.55487	0.5118	0.53868	0.52923	0.90481	0.83037	0.66958
2.6493	2.3011	0.68039	0.49442	0.32149	0.88128	0.88128	0.88128	0.88128	0.88128	0.88128	0.32846	0.28795	0.28795	0.28795	0.88128	0.88128	0.88128	0.88128	0.88128	0.88128	0.88128	0.40998	0.51803	0.53669	0.51621	0.49152	0.88128	0.88128	0.88128	0.88128	0.88128	0.36154	0.88128	0.88128	0.88128	0.88128	0.88128	0.88128	0.88128	0.88128	0.88128	1.9739	0.36515	0.28856	0.31922	0.33629	0.28795	0.28795	0.28795
2.7481	2.4861	0.44456	0.32502	0.16684	0.71988	0.71988	0.71988	0.71988	0.71988	0.71988	0.23345	0.47385	0.50312	0.53562	0.71988	0.71988	0.71988	0.71988	0.71988	0.71988	0.71988	0.17798	0.34075	0.37834	0.35615	0.32952	0.71988	0.71988	0.71988	0.71988	0.71988	0.42391	0.71988	0.71988	0.71988	0.71988	0.71988	0.71988	0.71988	0.71988	0.71988	2.2227	0.21876	0.17924	0.19959	0.19862	0.55497	0.45567	0.29751
2.1831	1.7739	1.7813	1.6073	1.275	1.81	1.81	1.81	1.81	1.81	1.81	1.2099	1.0363	1.01	0.98104	1.81	1.81	1.81	1.81	1.81	1.81	1.81	1.5349	1.627	1.6191	1.6108	1.5974	1.81	1.81	1.81	1.81	1.81	1.1876	1.81	1.81	1.81	1.81	1.81	1.81	1.81	1.81	1.81	1.0784	1.2449	1.2757	1.2498	1.2679	0.90962	1.0041	1.1566
1.364	1.8036	2.8096	2.8009	2.6334	2.8096	2.8096	2.8096	2.8096	2.8096	2.8096	2.6283	2.3871	2.3714	2.3549	2.8096	2.8096	2.8096	2.8096	2.8096	2.8096	2.8096	2.8009	2.8009	2.8009	2.8009	2.8009	2.8096	2.8096	2.8096	2.8096	2.8096	2.3824	2.8096	2.8096	2.8096	2.8096	2.8096	2.8096	2.8096	2.8096	2.8096	1.894	2.5904	2.608	2.5983	2.5991	2.4847	2.5423	2.6166
2.239	1.7431	1.9641	1.7947	1.4659	1.9641	1.9641	1.9641	1.9641	1.9641	1.9641	1.3972	1.3613	1.3613	1.3613	1.9641	1.9641	1.9641	1.9641	1.9641	1.9641	1.9641	1.7249	1.8135	1.8054	1.7967	1.7842	1.9641	1.9641	1.9641	1.9641	1.9641	1.3613	1.9641	1.9641	1.9641	1.9641	1.9641	1.9641	1.9641	1.9641	1.9641	1.1754	1.4177	1.4634	1.4401	1.4411	1.3613	1.3613	1.3613
2.4384	2.0649	1.3928	1.2094	0.88602	1.4475	1.4475	1.4475	1.4475	1.4475	1.4475	0.80502	0.76567	0.76567	0.76567	1.4475	1.4475	1.4475	1.4475	1.4475	1.4475	1.4475	1.1147	1.2229	1.2139	1.2041	1.1884	1.4475	1.4475	1.4475	1.4475	1.4475	0.83019	1.4475	1.4475	1.4475	1.4475	1.4475	1.4475	1.4475	1.4475	1.4475	1.4712	0.86887	0.88726	0.85837	0.87939	0.76567	0.76567	0.76567
1.8771	1.5016	1.2925	1.2191	0.97849	1.2925	1.2925	1.2925	1.2925	1.2925	1.2925	0.95634	0.91445	0.91445	0.91445	1.2925	1.2925	1.2925	1.2925	1.2925	1.2925	1.2925	1.2053	1.2324	1.2303	1.2281	1.223	1.2925	1.2925	1.2925	1.2925	1.2925	0.91445	1.2925	1.2925	1.2925	1.2925	1.2925	1.2925	1.2925	1.2925	1.2925	1.1035	0.93231	0.96089	0.94575	0.94671	0.91445	0.91445	0.94334
2.5698	2.2268	0.78948	0.65534	0.426	1.0217	1.0217	1.0217	1.0217	1.0217	1.0217	0.38325	0.37272	0.37272	0.37272	1.0217	1.0217	1.0217	1.0217	1.0217	1.0217	1.0217	0.507	0.68015	0.68174	0.66194	0.63405	1.0217	1.0217	1.0217	1.0217	1.0217	0.42627	1.0217	1.0217	1.0217	1.0217	1.0217	1.0217	1.0217	1.0217	1.0217	1.8758	0.45648	0.43075	0.43044	0.45229	0.37272	0.37272	0.37272
2.7481	2.4947	0.61263	0.51201	0.3378	0.90403	0.90403	0.90403	0.90403	0.90403	0.90403	0.33423	0.46678	0.49226	0.5196	0.90403	0.90403	0.90403	0.90403	0.90403	0.90403	0.90403	0.3575	0.52649	0.55467	0.53299	0.50664	0.90403	0.90403	0.90403	0.90403	0.90403	0.44574	0.90403	0.90403	0.90403	0.90403	0.90403	0.90403	0.90403	0.90403	0.90403	2.2278	0.38502	0.3112	0.33363	0.35746	0.48501	0.38671	0.28156
2.7481	2.5007	0.38149	0.42927	0.27916	0.81081	0.81081	0.81081	0.81081	0.81081	0.81081	0.34697	0.57025	0.60117	0.63512	0.81081	0.81081	0.81081	0.81081	0.81081	0.81081	0.81081	0.29127	0.43085	0.48435	0.46317	0.43771	0.81081	0.81081	0.81081	0.81081	0.81081	0.50415	0.81081	0.81081	0.81081	0.81081	0.81081	0.81081	0.81081	0.81081	0.81081	2.3	0.32281	0.27698	0.30033	0.29937	0.66419	0.5649	0.40585
2.7481	2.4956	0.47053	0.4811	0.31819	0.86546	0.86546	0.86546	0.86546	0.86546	0.86546	0.31876	0.52942	0.55977	0.59294	0.86546	0.86546	0.86546	0.86546	0.86546	0.86546	0.86546	0.34081	0.48393	0.53614	0.51496	0.4895	0.86546	0.86546	0.86546	0.86546	0.86546	0.4764	0.86546	0.86546	0.86546	0.86546	0.86546	0.86546	0.86546	0.86546	0.86546	2.2764	0.36037	0.2809	0.31329	0.32577	0.61116	0.51187	0.35286
2.7481	2.5021	0.40868	0.43895	0.28155	0.83084	0.83084	0.83084	0.83084	0.83084	0.83084	0.34973	0.57292	0.60384	0.63779	0.83084	0.83084	0.83084	0.83084	0.83084	0.83084	0.83084	0.29914	0.44552	0.49358	0.47252	0.44719	0.83084	0.83084	0.83084	0.83084	0.83084	0.50682	0.83084	0.83084	0.83084	0.83084	0.83084	0.83084	0.83084	0.83084	0.83084	2.3026	0.32493	0.27905	0.30267	0.3014	0.66505	0.56576	0.40672
1.4965	0.92281	2.1759	2.1143	1.8739	2.1759	2.1759	2.1759	2.1759	2.1759	2.1759	1.8518	1.5772	1.5597	1.541	2.1759	2.1759	2.1759	2.1759	2.1759	2.1759	2.1759	2.1006	2.1277	2.1257	2.1239	2.119	2.1759	2.1759	2.1759	2.1759	2.1759	1.6139	2.1759	2.1759	2.1759	2.1759	2.1759	2.1759	2.1759	2.1759	2.1759	1.2091	1.8277	1.8562	1.8411	1.8421	1.6737	1.7389	1.8332
2.3579	1.9732	1.7393	1.5557	1.2313	1.7867	1.7867	1.7867	1.7867	1.7867	1.7867	1.1528	1.0132	0.98858	0.96071	1.7867	1.7867	1.7867	1.7867	1.7867	1.7867	1.7867	1.4775	1.5753	1.5672	1.5586	1.5448	1.7867	1.7867	1.7867	1.7867	1.7867	1.1643	1.7867	1.7867	1.7867	1.7867	1.7867	1.7867	1.7867	1.7867	1.7867	1.29	1.2219	1.2379	1.218	1.2402	0.86596	0.94089	1.0935
2.7481	2.5152	0.5836	0.39486	0.60312	0.31165	0.023509	0.31165	0.31165	0.31165	0.31165	0.69573	0.77554	0.8043	0.83769	0.31165	0.31165	0.021805	0.31165	0.31165	0.31165	0.31165	0.56249	0.38664	0.35159	0.37369	0.40208	0.31165	0.038736	0.31165	0.31165	0.31165	0.63719	0.31165	0.31165	0.31165	0.31165	0.31165	0.31165	0.31165	0.31165	0.31165	2.3839	0.57864	0.59625	0.59591	0.57396	0.92976	0.87522	0.77004
0.87971	0.38257	2.8559	2.8391	2.6679	2.8559	2.8559	2.8559	2.8559	2.8559	2.8559	2.6641	2.458	2.4458	2.4331	2.8559	2.8559	2.8559	2.8559	2.8559	2.8559	2.8559	2.853	2.8525	2.853	2.8539	2.8523	2.8559	2.8559	2.8559	2.8559	2.8559	2.4383	2.8559	2.8559	2.8559	2.8559	2.8559	2.8559	2.8559	2.8559	2.8559	1.2561	2.632	2.6444	2.6376	2.6381	2.5508	2.5987	2.6505
1.2969	1.0053	2.4628	2.4107	2.2169	2.4628	2.4628	2.4628	2.4628	2.4628	2.4628	2.2117	1.9579	1.9405	1.9221	2.4628	2.4628	2.4628	2.4628	2.4628	2.4628	2.4628	2.4196	2.424	2.4222	2.4205	2.4189	2.4628	2.4628	2.4628	2.4628	2.4628	1.9619	2.4628	2.4628	2.4628	2.4628	2.4628	2.4628	2.4628	2.4628	2.4628	1.2448	2.1756	2.1947	2.1841	2.1851	2.0542	2.1189	2.2039
1.9761	1.4483	2.062	1.9107	1.6458	2.062	2.062	2.062	2.062	2.062	2.062	1.6458	1.6458	1.6458	1.6458	2.062	2.062	2.062	2.062	2.062	2.062	2.062	1.8478	1.9304	1.923	1.9156	1.9038	2.062	2.062	2.062	2.062	2.062	1.6458	2.062	2.062	2.062	2.062	2.062	2.062	2.062	2.062	2.062	1.4924	1.6458	1.6458	1.6458	1.6458	1.6458	1.6458	1.6458
2.5034	2.1358	1.3323	1.1571	0.87828	1.4747	1.4747	1.4747	1.4747	1.4747	1.4747	0.78466	0.77637	0.77637	0.77637	1.4747	1.4747	1.4747	1.4747	1.4747	1.4747	1.4747	1.0333	1.185	1.177	1.1608	1.1371	1.4747	1.4747	1.4747	1.4747	1.4747	0.85903	1.4747	1.4747	1.4747	1.4747	1.4747	1.4747	1.4747	1.4747	1.4747	1.5823	0.89604	0.89243	0.88259	0.90462	0.77637	0.77637	0.77637
2.7481	2.496	0.46382	0.48246	0.31957	0.86786	0.86786	0.86786	0.86786	0.86786	0.86786	0.3203	0.52567	0.55602	0.58919	0.86786	0.86786	0.86786	0.86786	0.86786	0.86786	0.86786	0.34263	0.48529	0.53715	0.51607	0.49071	0.86786	0.86786	0.86786	0.86786	0.86786	0.47265	0.86786	0.86786	0.86786	0.86786	0.86786	0.86786	0.86786	0.86786	0.86786	2.2726	0.36101	0.28252	0.31467	0.32733	0.60739	0.5081	0.34893
2.7481	2.5152	0.5836	0.39486	0.60312	0.33005	0.0099154	0.33005	0.33005	0.33005	0.33005	0.69573	0.77554	0.8043	0.83769	0.33005	0.33005	0.026076	0.33005	0.33005	0.33005	0.33005	0.56249	0.38664	0.35159	0.37369	0.40208	0.33005	0.043995	0.33005	0.33005	0.33005	0.63719	0.33005	0.33005	0.33005	0.33005	0.33005	0.33005	0.33005	0.33005	0.33005	2.3839	0.57864	0.59625	0.59591	0.57396	0.92976	0.87522	0.77004
2.7481	2.5152	0.5836	0.39486	0.60312	0.34638	0.014018	0.34638	0.34638	0.34638	0.34638	0.69573	0.77554	0.8043	0.83769	0.34638	0.34638	0.036446	0.34638	0.34638	0.34638	0.34638	0.56249	0.38664	0.35159	0.37369	0.40208	0.34638	0.056317	0.34638	0.34638	0.34638	0.63719	0.34638	0.34638	0.34638	0.34638	0.34638	0.34638	0.34638	0.34638	0.34638	2.3839	0.57864	0.59625	0.59591	0.57396	0.92976	0.87522	0.77004
2.7481	2.5152	0.5836	0.39486	0.60312	0.34999	0.016149	0.34999	0.34999	0.34999	0.34999	0.69573	0.77554	0.8043	0.83769	0.34999	0.34999	0.039848	0.34999	0.34999	0.34999	0.34999	0.56249	0.38664	0.35159	0.37369	0.40208	0.34999	0.060076	0.34999	0.34999	0.34999	0.63719	0.34999	0.34999	0.34999	0.34999	0.34999	0.34999	0.34999	0.34999	0.34999	2.3839	0.57864	0.59625	0.59591	0.57396	0.92976	0.87522	0.77004
2.7481	2.5152	0.5836	0.39486	0.60312	0.33276	0.0060241	0.33276	0.33276	0.33276	0.33276	0.69573	0.77554	0.8043	0.83769	0.33276	0.33276	0.027278	0.33276	0.33276	0.33276	0.33276	0.56249	0.38664	0.35159	0.37369	0.40208	0.33276	0.046677	0.33276	0.33276	0.33276	0.63719	0.33276	0.33276	0.33276	0.33276	0.33276	0.33276	0.33276	0.33276	0.33276	2.3839	0.57864	0.59625	0.59591	0.57396	0.92976	0.87522	0.77004
1.9959	2.4405	2.9953	2.9953	2.8483	2.9953	2.9953	2.9953	2.9953	2.9953	2.9953	2.8445	2.612	2.597	2.5814	2.9953	2.9953	2.9953	2.9953	2.9953	2.9953	2.9953	2.9953	2.9953	2.9953	2.9953	2.9953	2.9953	2.9953	2.9953	2.9953	2.9953	2.6056	2.9953	2.9953	2.9953	2.9953	2.9953	2.9953	2.9953	2.9953	2.9953	2.5037	2.808	2.8225	2.8143	2.8151	2.7114	2.7653	2.8297
2.2928	1.8603	1.6121	1.4383	1.1107	1.6121	1.6121	1.6121	1.6121	1.6121	1.6121	1.0478	0.85227	0.82088	0.7866	1.6121	1.6121	1.6121	1.6121	1.6121	1.6121	1.6121	1.3703	1.458	1.4507	1.4432	1.4305	1.6121	1.6121	1.6121	1.6121	1.6121	0.98534	1.6121	1.6121	1.6121	1.6121	1.6121	1.6121	1.6121	1.6121	1.6121	1.1566	1.0637	1.1096	1.0862	1.0872	0.78641	0.87041	0.9971
2.7481	2.5152	0.5836	0.39486	0.60312	0.32338	0.012459	0.32338	0.32338	0.32338	0.32338	0.69573	0.77554	0.8043	0.83769	0.32338	0.32338	0.014563	0.32338	0.32338	0.32338	0.32338	0.56249	0.38664	0.35159	0.37369	0.40208	0.32338	0.03398	0.32338	0.32338	0.32338	0.63719	0.32338	0.32338	0.32338	0.32338	0.32338	0.32338	0.32338	0.32338	0.32338	2.3839	0.57864	0.59625	0.59591	0.57396	0.92976	0.87522	0.77004
2.7481	2.5152	0.5836	0.39486	0.60312	0.28249	0.052474	0.28249	0.28249	0.28249	0.28249	0.69573	0.77554	0.8043	0.83769	0.28249	0.28249	0.02843	0.28249	0.28249	0.28249	0.28249	0.56249	0.38664	0.35159	0.37369	0.40208	0.28249	0.022607	0.28249	0.28249	0.28249	0.63719	0.28249	0.28249	0.28249	0.28249	0.28249	0.28249	0.28249	0.28249	0.28249	2.3839	0.57864	0.59625	0.59591	0.57396	0.92976	0.87522	0.77004
2.7481	2.5152	0.5836	0.39486	0.60312	0.30084	0.033803	0.30084	0.30084	0.30084	0.30084	0.69573	0.77554	0.8043	0.83769	0.30084	0.30084	0.019657	0.30084	0.30084	0.30084	0.30084	0.56249	0.38664	0.35159	0.37369	0.40208	0.30084	0.026757	0.30084	0.30084	0.30084	0.63719	0.30084	0.30084	0.30084	0.30084	0.30084	0.30084	0.30084	0.30084	0.30084	2.3839	0.57864	0.59625	0.59591	0.57396	0.92976	0.87522	0.77004
2.318	1.9255	1.7458	1.566	1.2383	1.7877	1.7877	1.7877	1.7877	1.7877	1.7877	1.1631	1.0138	0.98761	0.95952	1.7877	1.7877	1.7877	1.7877	1.7877	1.7877	1.7877	1.4886	1.5856	1.5775	1.569	1.5552	1.7877	1.7877	1.7877	1.7877	1.7877	1.1653	1.7877	1.7877	1.7877	1.7877	1.7877	1.7877	1.7877	1.7877	1.7877	1.2321	1.2206	1.2402	1.2178	1.2399	0.86444	0.94666	1.1022
2.7481	2.487	0.24941	0.049715	0.29495	0.40176	0.36344	0.40176	0.40176	0.40176	0.40176	0.36404	0.58012	0.61101	0.64502	0.40176	0.40176	0.36344	0.40176	0.40176	0.40176	0.40176	0.20379	0.062455	0.062011	0.075544	0.090933	0.40176	0.36344	0.40176	0.40176	0.40176	0.497	0.40176	0.40176	0.40176	0.40176	0.40176	0.40176	0.40176	0.40176	0.40176	2.2868	0.34723	0.29833	0.32314	0.32213	0.69188	0.59618	0.43475
2.6415	2.303	0.4796	0.3322	0.13761	0.5045	0.5045	0.5045	0.5045	0.5045	0.5045	0.20032	0.2963	0.32667	0.3598	0.5045	0.5045	0.5045	0.5045	0.5045	0.5045	0.5045	0.26832	0.35184	0.34488	0.33764	0.3253	0.5045	0.5045	0.5045	0.5045	0.5045	0.23867	0.5045	0.5045	0.5045	0.5045	0.5045	0.5045	0.5045	0.5045	0.5045	2.0358	0.10108	0.17206	0.14062	0.13659	0.42526	0.3792	0.28175
2.7481	2.5152	0.371	0.26289	0.51768	0.36687	0.21899	0.36687	0.36687	0.36687	0.36687	0.6115	0.76526	0.79685	0.83144	0.36687	0.36687	0.21899	0.36687	0.36687	0.36687	0.36687	0.44602	0.24269	0.23792	0.25945	0.28814	0.36687	0.21899	0.36687	0.36687	0.36687	0.63719	0.36687	0.36687	0.36687	0.36687	0.36687	0.36687	0.36687	0.36687	0.36687	2.3839	0.55487	0.50531	0.53331	0.52923	0.90169	0.82008	0.6734
2.7481	2.5152	0.22005	0.18993	0.50343	0.39177	0.37816	0.39177	0.39177	0.39177	0.39177	0.58342	0.76526	0.79685	0.83144	0.39177	0.39177	0.37816	0.39177	0.39177	0.39177	0.39177	0.36601	0.16505	0.17397	0.18356	0.20874	0.39177	0.37816	0.39177	0.39177	0.39177	0.63719	0.39177	0.39177	0.39177	0.39177	0.39177	0.39177	0.39177	0.39177	0.39177	2.3839	0.55487	0.50531	0.53329	0.52923	0.90168	0.81623	0.6539
2.7481	2.5152	0.5836	0.39486	0.60312	0.26343	0.074432	0.26343	0.26343	0.26343	0.26343	0.69573	0.77554	0.8043	0.83769	0.26343	0.26343	0.050445	0.26343	0.26343	0.26343	0.26343	0.56249	0.38664	0.35159	0.37369	0.40208	0.26343	0.030187	0.26343	0.26343	0.26343	0.63719	0.26343	0.26343	0.26343	0.26343	0.26343	0.26343	0.26343	0.26343	0.26343	2.3839	0.57864	0.59625	0.59591	0.57396	0.92976	0.87522	0.77004
2.7481	2.5011	0.4765	0.48411	0.32118	0.86593	0.86593	0.86593	0.86593	0.86593	0.86593	0.31927	0.53434	0.56469	0.59786	0.86593	0.86593	0.86593	0.86593	0.86593	0.86593	0.86593	0.34344	0.48602	0.53936	0.51814	0.49262	0.86593	0.86593	0.86593	0.86593	0.86593	0.48132	0.86593	0.86593	0.86593	0.86593	0.86593	0.86593	0.86593	0.86593	0.86593	2.2813	0.3636	0.28369	0.31628	0.32755	0.61354	0.51425	0.35631
1.0739	0.35383	2.4188	2.3707	2.1448	2.4188	2.4188	2.4188	2.4188	2.4188	2.4188	2.1326	1.8768	1.8615	1.8455	2.4188	2.4188	2.4188	2.4188	2.4188	2.4188	2.4188	2.3663	2.3841	2.3828	2.3817	2.3778	2.4188	2.4188	2.4188	2.4188	2.4188	1.8873	2.4188	2.4188	2.4188	2.4188	2.4188	2.4188	2.4188	2.4188	2.4188	0.68672	2.1011	2.1256	2.1121	2.113	1.9754	2.0346	2.1284
2.7481	2.4882	0.30661	0.14673	0.23133	0.48736	0.48736	0.48736	0.48736	0.48736	0.48736	0.29902	0.52768	0.55804	0.59118	0.48736	0.48736	0.48736	0.48736	0.48736	0.48736	0.48736	0.080879	0.17457	0.17368	0.15482	0.128	0.48736	0.48736	0.48736	0.48736	0.48736	0.46263	0.48736	0.48736	0.48736	0.48736	0.48736	0.48736	0.48736	0.48736	0.48736	2.2573	0.27939	0.23072	0.25562	0.25449	0.62432	0.52515	0.36709
2.7021	2.3752	0.48824	0.30123	0.10091	0.54338	0.54338	0.54338	0.54338	0.54338	0.54338	0.15284	0.35079	0.38114	0.41429	0.54338	0.54338	0.54338	0.54338	0.54338	0.54338	0.54338	0.21325	0.31532	0.3057	0.29533	0.27822	0.54338	0.54338	0.54338	0.54338	0.54338	0.30234	0.54338	0.54338	0.54338	0.54338	0.54338	0.54338	0.54338	0.54338	0.54338	2.1043	0.096919	0.13973	0.10488	0.095458	0.44233	0.34303	0.23418
2.4616	2.0947	0.95129	0.80188	0.48306	0.9573	0.9573	0.9573	0.9573	0.9573	0.9573	0.43161	0.18642	0.15482	0.12089	0.9573	0.9573	0.9573	0.9573	0.9573	0.9573	0.9573	0.74033	0.82071	0.81395	0.80663	0.79527	0.9573	0.9573	0.9573	0.9573	0.9573	0.33497	0.9573	0.9573	0.9573	0.9573	0.9573	0.9573	0.9573	0.9573	0.9573	1.6203	0.43344	0.47742	0.45495	0.45591	0.20377	0.27502	0.39587
2.5467	2.1875	0.67721	0.52023	0.2246	0.70168	0.70168	0.70168	0.70168	0.70168	0.70168	0.18867	0.11047	0.13272	0.16667	0.70168	0.70168	0.70168	0.70168	0.70168	0.70168	0.70168	0.46244	0.53987	0.53249	0.52548	0.5137	0.70168	0.70168	0.70168	0.70168	0.70168	0.089652	0.70168	0.70168	0.70168	0.70168	0.70168	0.70168	0.70168	0.70168	0.70168	1.857	0.17496	0.21013	0.19185	0.19282	0.23089	0.17778	0.17115
2.7481	2.5152	0.086069	0.17864	0.50302	0.51807	0.51807	0.51807	0.51807	0.51807	0.51807	0.58286	0.76526	0.79685	0.83144	0.51807	0.51807	0.51807	0.51807	0.51807	0.51807	0.51807	0.29602	0.16448	0.17998	0.18316	0.19959	0.51807	0.51807	0.51807	0.51807	0.51807	0.63719	0.51807	0.51807	0.51807	0.51807	0.51807	0.51807	0.51807	0.51807	0.51807	2.3839	0.55487	0.50531	0.53309	0.52923	0.90151	0.81565	0.65334
2.5467	2.1875	0.67729	0.52031	0.22468	0.70178	0.70178	0.70178	0.70178	0.70178	0.70178	0.18875	0.11046	0.13264	0.16659	0.70178	0.70178	0.70178	0.70178	0.70178	0.70178	0.70178	0.46252	0.53995	0.53257	0.52556	0.51378	0.70178	0.70178	0.70178	0.70178	0.70178	0.08973	0.70178	0.70178	0.70178	0.70178	0.70178	0.70178	0.70178	0.70178	0.70178	1.8569	0.17505	0.21021	0.19194	0.1929	0.23079	0.1777	0.17121
2.7481	2.5152	0.31673	0.24428	0.5101	0.32974	0.27197	0.32974	0.32974	0.32974	0.32974	0.60446	0.76526	0.79685	0.83144	0.32974	0.32974	0.27197	0.32974	0.32974	0.32974	0.32974	0.42482	0.2217	0.21685	0.23822	0.26718	0.32974	0.27197	0.32974	0.32974	0.32974	0.63719	0.32974	0.32974	0.32974	0.32974	0.32974	0.32974	0.32974	0.32974	0.32974	2.3839	0.55487	0.50631	0.53526	0.52923	0.90326	0.82626	0.66149
2.7481	2.5152	0.5836	0.39486	0.60312	0.25857	0.076863	0.25857	0.25857	0.25857	0.25857	0.69573	0.77554	0.8043	0.83769	0.25857	0.25857	0.052815	0.25857	0.25857	0.25857	0.25857	0.56249	0.38664	0.35159	0.37369	0.40208	0.25857	0.032595	0.25857	0.25857	0.25857	0.63719	0.25857	0.25857	0.25857	0.25857	0.25857	0.25857	0.25857	0.25857	0.25857	2.3839	0.57864	0.59625	0.59591	0.57396	0.92976	0.87522	0.77004
2.7481	2.5152	0.41097	0.3035	0.55723	0.29139	0.19953	0.29139	0.29139	0.29139	0.29139	0.65099	0.76742	0.79909	0.83378	0.29139	0.29139	0.19953	0.29139	0.29139	0.29139	0.29139	0.48688	0.28354	0.27876	0.3003	0.32898	0.29139	0.19953	0.29139	0.29139	0.29139	0.63719	0.29139	0.29139	0.29139	0.29139	0.29139	0.29139	0.29139	0.29139	0.29139	2.3839	0.55696	0.54275	0.55654	0.53431	0.91263	0.8452	0.71336
0.86948	1.3057	3.0719	3.0719	2.9524	3.0719	3.0719	3.0719	3.0719	3.0719	3.0719	2.9498	2.7886	2.7791	2.7692	3.0719	3.0719	3.0719	3.0719	3.0719	3.0719	3.0719	3.0719	3.0719	3.0719	3.0719	3.0719	3.0719	3.0719	3.0719	3.0719	3.0719	2.7596	3.0719	3.0719	3.0719	3.0719	3.0719	3.0719	3.0719	3.0719	3.0719	1.9189	2.9325	2.9394	2.935	2.9356	2.884	2.92	2.9432
2.6675	2.3152	0.69225	0.50711	0.31029	0.8688	0.8688	0.8688	0.8688	0.8688	0.8688	0.31157	0.26715	0.26715	0.28344	0.8688	0.8688	0.8688	0.8688	0.8688	0.8688	0.8688	0.40986	0.52931	0.52828	0.50912	0.4872	0.8688	0.8688	0.8688	0.8688	0.8688	0.34492	0.8688	0.8688	0.8688	0.8688	0.8688	0.8688	0.8688	0.8688	0.8688	1.9925	0.3534	0.27782	0.30539	0.32338	0.26715	0.26715	0.26715
0.68616	1.0274	3.1538	3.1538	3.088	3.1538	3.1538	3.1538	3.1538	3.1538	3.1538	3.0854	2.9384	2.9302	2.9217	3.1538	3.1538	3.1538	3.1538	3.1538	3.1538	3.1538	3.1538	3.1538	3.1538	3.1538	3.1538	3.1538	3.1538	3.1538	3.1538	3.1538	2.9095	3.1538	3.1538	3.1538	3.1538	3.1538	3.1538	3.1538	3.1538	3.1538	2.0045	3.0746	3.0791	3.076	3.0766	3.0386	3.0699	3.0816
2.7481	2.5152	0.4309	0.36828	0.60312	0.272	0.20253	0.272	0.272	0.272	0.272	0.69573	0.77554	0.8043	0.83769	0.272	0.272	0.20261	0.272	0.272	0.272	0.272	0.5563	0.35379	0.34786	0.36997	0.39782	0.272	0.20294	0.272	0.272	0.272	0.63719	0.272	0.272	0.272	0.272	0.272	0.272	0.272	0.272	0.272	2.3839	0.57864	0.59094	0.59591	0.57396	0.92976	0.87522	0.77004
2.7481	2.5152	0.5836	0.39486	0.60312	0.2617	0.078761	0.2617	0.2617	0.2617	0.2617	0.69573	0.77554	0.8043	0.83769	0.2617	0.2617	0.055014	0.2617	0.2617	0.2617	0.2617	0.56249	0.38664	0.35159	0.37369	0.40208	0.2617	0.03588	0.2617	0.2617	0.2617	0.63719	0.2617	0.2617	0.2617	0.2617	0.2617	0.2617	0.2617	0.2617	0.2617	2.3839	0.57864	0.59625	0.59591	0.57396	0.92976	0.87522	0.77004
2.4057	2.0459	0.8634	0.70032	0.41765	0.94511	0.94511	0.94511	0.94511	0.94511	0.94511	0.3982	0.17714	0.1565	0.14595	0.94511	0.94511	0.94511	0.94511	0.94511	0.94511	0.94511	0.64231	0.71964	0.71283	0.70545	0.69433	0.94511	0.94511	0.94511	0.94511	0.94511	0.32885	0.94511	0.94511	0.94511	0.94511	0.94511	0.94511	0.94511	0.94511	0.94511	1.6548	0.37214	0.39944	0.38491	0.38587	0.22244	0.26968	0.37844
2.208	1.8403	1.0176	0.92096	0.69149	1.0475	1.0475	1.0475	1.0475	1.0475	1.0475	0.67236	0.39825	0.37488	0.34991	1.0475	1.0475	1.0475	1.0475	1.0475	1.0475	1.0475	0.91591	0.93432	0.93313	0.93213	0.9283	1.0475	1.0475	1.0475	1.0475	1.0475	0.43227	1.0475	1.0475	1.0475	1.0475	1.0475	1.0475	1.0475	1.0475	1.0475	1.4021	0.64605	0.67321	0.65875	0.65971	0.46366	0.54113	0.65305
2.365	1.9848	1.7143	1.5293	1.2062	1.7706	1.7706	1.7706	1.7706	1.7706	1.7706	1.1264	0.99716	0.97235	0.94429	1.7706	1.7706	1.7706	1.7706	1.7706	1.7706	1.7706	1.4514	1.549	1.5409	1.5323	1.5185	1.7706	1.7706	1.7706	1.7706	1.7706	1.1483	1.7706	1.7706	1.7706	1.7706	1.7706	1.7706	1.7706	1.7706	1.7706	1.3059	1.2002	1.2148	1.196	1.2182	0.84618	0.90868	1.0627
2.402	2.0285	1.5503	1.3646	1.0419	1.6329	1.6329	1.6329	1.6329	1.6329	1.6329	0.96075	0.86286	0.83994	0.81393	1.6329	1.6329	1.6329	1.6329	1.6329	1.6329	1.6329	1.2777	1.3815	1.3734	1.3647	1.3496	1.6329	1.6329	1.6329	1.6329	1.6329	1.0114	1.6329	1.6329	1.6329	1.6329	1.6329	1.6329	1.6329	1.6329	1.6329	1.4204	1.0543	1.0536	1.043	1.0651	0.70424	0.76024	0.89142
1.5447	0.73577	2.5452	2.4922	2.2558	2.5452	2.5452	2.5452	2.5452	2.5452	2.5452	2.2355	1.9615	1.9382	1.9133	2.5452	2.5452	2.5452	2.5452	2.5452	2.5452	2.5452	2.4816	2.5056	2.5037	2.5019	2.4973	2.5452	2.5452	2.5452	2.5452	2.5452	1.9961	2.5452	2.5452	2.5452	2.5452	2.5452	2.5452	2.5452	2.5452	2.5452	0.83712	2.2099	2.2379	2.223	2.224	2.0284	2.1052	2.2164
2.307	1.8983	1.8032	1.6296	1.2969	1.8282	1.8282	1.8282	1.8282	1.8282	1.8282	1.227	1.0568	1.0256	0.9951	1.8282	1.8282	1.8282	1.8282	1.8282	1.8282	1.8282	1.5547	1.6493	1.6413	1.6329	1.6192	1.8282	1.8282	1.8282	1.8282	1.8282	1.2059	1.8282	1.8282	1.8282	1.8282	1.8282	1.8282	1.8282	1.8282	1.8282	1.1841	1.2668	1.2976	1.2716	1.2898	0.92558	1.021	1.1734
2.2079	1.7648	1.8733	1.7147	1.3855	1.8733	1.8733	1.8733	1.8733	1.8733	1.8733	1.3257	1.115	1.0837	1.0494	1.8733	1.8733	1.8733	1.8733	1.8733	1.8733	1.8733	1.6481	1.7343	1.7266	1.7185	1.7052	1.8733	1.8733	1.8733	1.8733	1.8733	1.2509	1.8733	1.8733	1.8733	1.8733	1.8733	1.8733	1.8733	1.8733	1.8733	1.0197	1.3396	1.3842	1.3615	1.3624	1.0252	1.1201	1.2715
2.7481	2.4862	0.4667	0.33503	0.14423	0.67163	0.67163	0.67163	0.67163	0.67163	0.67163	0.19537	0.44618	0.47546	0.50714	0.67163	0.67163	0.67163	0.67163	0.67163	0.67163	0.67163	0.17661	0.36287	0.36113	0.34259	0.31614	0.67163	0.67163	0.67163	0.67163	0.67163	0.40245	0.67163	0.67163	0.67163	0.67163	0.67163	0.67163	0.67163	0.67163	0.67163	2.2051	0.1911	0.17222	0.18103	0.18024	0.51451	0.41521	0.2567
2.2621	1.8693	1.7478	1.5682	1.2402	1.7899	1.7899	1.7899	1.7899	1.7899	1.7899	1.1654	1.016	0.98981	0.9615	1.7899	1.7899	1.7899	1.7899	1.7899	1.7899	1.7899	1.4912	1.5878	1.5798	1.5713	1.5576	1.7899	1.7899	1.7899	1.7899	1.7899	1.1675	1.7899	1.7899	1.7899	1.7899	1.7899	1.7899	1.7899	1.7899	1.7899	1.1751	1.2226	1.2421	1.2198	1.2419	0.86654	0.94908	1.1046
2.6406	2.2894	0.68298	0.50269	0.1847	0.77712	0.77712	0.77712	0.77712	0.77712	0.77712	0.13097	0.19202	0.21748	0.24486	0.77712	0.77712	0.77712	0.77712	0.77712	0.77712	0.77712	0.42822	0.52233	0.51451	0.50629	0.49283	0.77712	0.77712	0.77712	0.77712	0.77712	0.17911	0.77712	0.77712	0.77712	0.77712	0.77712	0.77712	0.77712	0.77712	0.77712	1.9522	0.20675	0.20037	0.18676	0.20899	0.23457	0.14212	0.079485
2.7481	2.5008	0.2607	0.061853	0.34646	0.33968	0.33943	0.33968	0.33968	0.33968	0.33968	0.41661	0.6276	0.65843	0.69313	0.33968	0.33968	0.33943	0.33968	0.33968	0.33968	0.33968	0.22434	0.064984	0.013588	0.035425	0.064167	0.33968	0.33943	0.33968	0.33968	0.33968	0.53506	0.33968	0.33968	0.33968	0.33968	0.33968	0.33968	0.33968	0.33968	0.33968	2.3243	0.39781	0.34896	0.37378	0.37275	0.7425	0.6492	0.48537
2.4261	2.0679	0.9534	0.76676	0.46919	1.0656	1.0656	1.0656	1.0656	1.0656	1.0656	0.40078	0.29654	0.27471	0.25084	1.0656	1.0656	1.0656	1.0656	1.0656	1.0656	1.0656	0.69987	0.78703	0.77442	0.76732	0.75566	1.0656	1.0656	1.0656	1.0656	1.0656	0.44686	1.0656	1.0656	1.0656	1.0656	1.0656	1.0656	1.0656	1.0656	1.0656	1.6417	0.48697	0.48412	0.47459	0.49662	0.21182	0.27175	0.38267
2.7481	2.4848	0.64262	0.50908	0.24185	0.84158	0.84158	0.84158	0.84158	0.84158	0.84158	0.15329	0.38443	0.4077	0.43503	0.84158	0.84158	0.84158	0.84158	0.84158	0.84158	0.84158	0.35199	0.53692	0.53464	0.5163	0.49009	0.84158	0.84158	0.84158	0.84158	0.84158	0.38778	0.84158	0.84158	0.84158	0.84158	0.84158	0.84158	0.84158	0.84158	0.84158	2.1435	0.26294	0.25804	0.24949	0.27151	0.37604	0.28078	0.15988
2.6953	2.3901	0.7028	0.55275	0.28516	0.88384	0.88384	0.88384	0.88384	0.88384	0.88384	0.19154	0.28679	0.30283	0.32102	0.88384	0.88384	0.88384	0.88384	0.88384	0.88384	0.88384	0.40137	0.58059	0.57824	0.55992	0.53374	0.88384	0.88384	0.88384	0.88384	0.88384	0.29068	0.88384	0.88384	0.88384	0.88384	0.88384	0.88384	0.88384	0.88384	0.88384	2.0306	0.3052	0.30112	0.29216	0.31419	0.25163	0.15808	0.12851
1.6323	0.99298	2.0896	2.0191	1.7729	2.0896	2.0896	2.0896	2.0896	2.0896	2.0896	1.7487	1.471	1.4463	1.42	2.0896	2.0896	2.0896	2.0896	2.0896	2.0896	2.0896	2.0015	2.0325	2.0301	2.0276	2.0221	2.0896	2.0896	2.0896	2.0896	2.0896	1.5124	2.0896	2.0896	2.0896	2.0896	2.0896	2.0896	2.0896	2.0896	2.0896	1.119	1.7262	1.7558	1.7402	1.7411	1.5299	1.6078	1.7231
2.4033	2.0352	1.5607	1.3787	1.0928	1.6744	1.6744	1.6744	1.6744	1.6744	1.6744	0.9992	0.90355	0.87981	0.8529	1.6744	1.6744	1.6744	1.6744	1.6744	1.6744	1.6744	1.2797	1.4065	1.3988	1.3825	1.3587	1.6744	1.6744	1.6744	1.6744	1.6744	1.052	1.6744	1.6744	1.6744	1.6744	1.6744	1.6744	1.6744	1.6744	1.6744	1.4117	1.103	1.109	1.0949	1.1171	0.74923	0.80985	0.94095
2.7481	2.5152	0.5836	0.39486	0.60312	0.27017	0.074938	0.27017	0.27017	0.27017	0.27017	0.69573	0.77554	0.8043	0.83769	0.27017	0.27017	0.051414	0.27017	0.27017	0.27017	0.27017	0.56249	0.38664	0.35159	0.37369	0.40208	0.27017	0.042648	0.27017	0.27017	0.27017	0.63719	0.27017	0.27017	0.27017	0.27017	0.27017	0.27017	0.27017	0.27017	0.27017	2.3839	0.57864	0.59625	0.59591	0.57396	0.92976	0.87522	0.77004
2.7481	2.5152	0.31646	0.24327	0.50909	0.32947	0.27264	0.32947	0.32947	0.32947	0.32947	0.60345	0.76526	0.79685	0.83144	0.32947	0.32947	0.27264	0.32947	0.32947	0.32947	0.32947	0.42381	0.22069	0.21584	0.23721	0.26617	0.32947	0.27264	0.32947	0.32947	0.32947	0.63719	0.32947	0.32947	0.32947	0.32947	0.32947	0.32947	0.32947	0.32947	0.32947	2.3839	0.55487	0.50563	0.53502	0.52923	0.90307	0.82526	0.66048
2.7481	2.5051	0.31712	0.13801	0.41604	0.32969	0.27998	0.32969	0.32969	0.32969	0.32969	0.49818	0.69461	0.72579	0.76034	0.32969	0.32969	0.27998	0.32969	0.32969	0.32969	0.32969	0.31854	0.11609	0.11057	0.13195	0.1609	0.32969	0.27998	0.32969	0.32969	0.32969	0.5738	0.32969	0.32969	0.32969	0.32969	0.32969	0.32969	0.32969	0.32969	0.32969	2.3569	0.47002	0.42122	0.44606	0.44501	0.81477	0.71999	0.55762
2.7481	2.5009	0.29393	0.3665	0.32478	0.74219	0.74219	0.74219	0.74219	0.74219	0.74219	0.39315	0.61076	0.64162	0.67575	0.74219	0.74219	0.74219	0.74219	0.74219	0.74219	0.74219	0.23092	0.36264	0.41903	0.39852	0.37381	0.74219	0.74219	0.74219	0.74219	0.74219	0.52577	0.74219	0.74219	0.74219	0.74219	0.74219	0.74219	0.74219	0.74219	0.74219	2.3169	0.36934	0.32227	0.34591	0.34478	0.71468	0.61538	0.45722
1.4999	0.90749	2.2875	2.2218	1.9788	2.2875	2.2875	2.2875	2.2875	2.2875	2.2875	1.9544	1.6767	1.6519	1.6317	2.2875	2.2875	2.2875	2.2875	2.2875	2.2875	2.2875	2.2075	2.2352	2.2332	2.2312	2.2262	2.2875	2.2875	2.2875	2.2875	2.2875	1.7183	2.2875	2.2875	2.2875	2.2875	2.2875	2.2875	2.2875	2.2875	2.2875	1.1583	1.9321	1.9617	1.9461	1.947	1.765	1.8321	1.9296
1.1647	1.6031	2.7668	2.7197	2.5384	2.7668	2.7668	2.7668	2.7668	2.7668	2.7668	2.5332	2.283	2.2664	2.249	2.7668	2.7668	2.7668	2.7668	2.7668	2.7668	2.7668	2.7308	2.7331	2.7325	2.7321	2.73	2.7668	2.7668	2.7668	2.7668	2.7668	2.2846	2.7668	2.7668	2.7668	2.7668	2.7668	2.7668	2.7668	2.7668	2.7668	1.7347	2.4947	2.512	2.5025	2.5033	2.3791	2.4436	2.5204
1.1183	1.5516	2.7444	2.6927	2.5005	2.7444	2.7444	2.7444	2.7444	2.7444	2.7444	2.4953	2.2445	2.2272	2.2088	2.7444	2.7444	2.7444	2.7444	2.7444	2.7444	2.7444	2.6993	2.706	2.7053	2.7049	2.7017	2.7444	2.7444	2.7444	2.7444	2.7444	2.2467	2.7444	2.7444	2.7444	2.7444	2.7444	2.7444	2.7444	2.7444	2.7444	1.7101	2.457	2.4744	2.4648	2.4656	2.3408	2.4054	2.4828
1.0853	1.5166	2.7352	2.6848	2.4795	2.7352	2.7352	2.7352	2.7352	2.7352	2.7352	2.4743	2.2246	2.2075	2.1893	2.7352	2.7352	2.7352	2.7352	2.7352	2.7352	2.7352	2.6838	2.6981	2.6964	2.6948	2.6902	2.7352	2.7352	2.7352	2.7352	2.7352	2.2258	2.7352	2.7352	2.7352	2.7352	2.7352	2.7352	2.7352	2.7352	2.7352	1.694	2.4355	2.4533	2.4432	2.4439	2.3207	2.385	2.4621
1.4588	0.88049	1.9614	1.8868	1.6243	1.9614	1.9614	1.9614	1.9614	1.9614	1.9614	1.5937	1.331	1.3192	1.3073	1.9614	1.9614	1.9614	1.9614	1.9614	1.9614	1.9614	1.8589	1.9002	1.8969	1.8936	1.8871	1.9614	1.9614	1.9614	1.9614	1.9614	1.362	1.9614	1.9614	1.9614	1.9614	1.9614	1.9614	1.9614	1.9614	1.9614	0.76264	1.5757	1.6089	1.5916	1.5925	1.4219	1.4781	1.5694
2.3021	1.8849	1.7109	1.5369	1.2098	1.7109	1.7109	1.7109	1.7109	1.7109	1.7109	1.1335	0.9526	0.92129	0.88948	1.7109	1.7109	1.7109	1.7109	1.7109	1.7109	1.7109	1.4552	1.5546	1.5469	1.5385	1.524	1.7109	1.7109	1.7109	1.7109	1.7109	1.0885	1.7109	1.7109	1.7109	1.7109	1.7109	1.7109	1.7109	1.7109	1.7109	1.1986	1.156	1.2056	1.1788	1.1816	0.81015	0.90541	1.0636
1.7665	1.2501	1.937	1.7973	1.5378	1.937	1.937	1.937	1.937	1.937	1.937	1.5083	1.2314	1.2054	1.1773	1.937	1.937	1.937	1.937	1.937	1.937	1.937	1.7705	1.8106	1.8074	1.804	1.7975	1.937	1.937	1.937	1.937	1.937	1.3054	1.937	1.937	1.937	1.937	1.937	1.937	1.937	1.937	1.937	0.53803	1.4898	1.5219	1.505	1.506	1.2827	1.3609	1.4754
2.2136	1.7737	1.7794	1.6104	1.2797	1.7794	1.7794	1.7794	1.7794	1.7794	1.7794	1.2117	1.0195	0.98809	0.9538	1.7794	1.7794	1.7794	1.7794	1.7794	1.7794	1.7794	1.5325	1.6293	1.6216	1.6131	1.5988	1.7794	1.7794	1.7794	1.7794	1.7794	1.1537	1.7794	1.7794	1.7794	1.7794	1.7794	1.7794	1.7794	1.7794	1.7794	1.0584	1.2259	1.2741	1.2481	1.2502	0.94086	1.0248	1.1559
2.7481	2.5152	0.5836	0.39486	0.60312	0.21672	0.12012	0.21672	0.21672	0.21672	0.21672	0.69573	0.77554	0.8043	0.83769	0.21672	0.21672	0.096151	0.21672	0.21672	0.21672	0.21672	0.56249	0.38664	0.35159	0.37369	0.40208	0.21672	0.075807	0.21672	0.21672	0.21672	0.63719	0.21672	0.21672	0.21672	0.21672	0.21672	0.21672	0.21672	0.21672	0.21672	2.3839	0.57864	0.59625	0.59591	0.57396	0.92976	0.87522	0.77004
2.2447	1.8455	1.4936	1.3201	0.99302	1.5106	1.5106	1.5106	1.5106	1.5106	1.5106	0.95032	0.86487	0.86487	0.86487	1.5106	1.5106	1.5106	1.5106	1.5106	1.5106	1.5106	1.2513	1.3389	1.3308	1.3229	1.3104	1.5106	1.5106	1.5106	1.5106	1.5106	0.89043	1.5106	1.5106	1.5106	1.5106	1.5106	1.5106	1.5106	1.5106	1.5106	1.201	0.94423	0.98961	0.96636	0.96999	0.86487	0.86487	0.91431
[truncated: 2,483 more rows]
[truncated: 3,613 more columns]
