# Supplementary material for: Improved understanding of aqueous solubility modeling through topological data analysis
Source: J Cheminform. 2018 Nov 20;10:54. doi: 10.1186/s13321-018-0308-5 (PMC6755597; doi:10.1186/s13321-018-0308-5)
Supplement: Supplementary file 5 — Additional file 5. The MATLAB program to compute the persistence diagrams for the molecules using the TDATools software. [file 13321_2018_308_MOESM5_ESM.m]

cd ../molWang
files = dir('*.mol');

for f = files(1326:1326)'
filename = f.name;
fileID = fopen(filename,'r');
    s = fscanf(fileID,'%s');
    if ~isempty(s)
        fclose(fileID);
        fileID = fopen(filename,'r');
        C = textscan(fileID, '%f %f %f %f %f %f %f %f %f %f %s',1,'HeaderLines',3);
        k = C{1};
        D = textscan(fileID, '%f  %f  %f  %s %f %f %f %f %f %f %f %f %f %f %f %f',k);
        D = cell2mat(D(1:3));
        E = textscan(fileID, '%f %f %f %f %f %f %f',C{2});
        E = cell2mat(E(1:3));
    end
fclose(fileID);

W = sqrt(sum(abs(D(E(:,1),:)-D(E(:,2),:)).^2,2));
G = graph(E(:,1),E(:,2),W);
plot(G)

F1 = zeros(k,3);
F1(:,1:2) = [0:1:k-1;0:1:k-1]';
cd ../WangDiagrams
name  = strrep(filename,'.smi.mol', 'Wang');
mkdir(name)
cd ../Bendich_Persistence/tdatoolstrial
init

for i = 1:k
S = distances(G,i);
X = (-1).*S+max(S);
F1(:,3) = X;
F2 = cat(2,E(:,1:2)-1,max(X(E(:,1)),X(E(:,2)))');
F = cat(1,F1,F2);
clear F2
[I,J] = rca1mfscm(F,ceil(max(S)+1));
J = fliplr(J);
for idx = 1:numel(J)
    tmp = find(J(idx)==X);
    if ~isempty(tmp)
        J(idx)=S(tmp(1));
    end
end
J(J==-1)=0;

I = fliplr(I);
for idx = 1:numel(I)
    tmp = find(I(idx)==X);
    if ~isempty(tmp)
        I(idx)=S(tmp(1));
    end
end
I(I==-1)=0;

cd ../../WangDiagrams
cd(name)
    filename = ['_' num2str(i) 'H1.txt'];
    filename = cat(2,name,filename);
    dlmwrite(filename,I,'delimiter',' ');
    filename = ['_' num2str(i) 'H0.txt'];
    filename = cat(2,name,filename);
    dlmwrite(filename,J,'delimiter',' ');
cd ../../Bendich_Persistence/tdatoolstrial

end
clear F1
cd ../../molWang

end
cd ../Functions
